# Supplementary material for: Aging in mice alters regionally enriched striatal astrocytes
Source: Nat Commun. 2025 Sep 26;16:8496. doi: 10.1038/s41467-025-63429-8 (PMC12475473; doi:10.1038/s41467-025-63429-8)
Supplement: Supplementary file 3 — Supplementary Data 1 [file 41467_2025_63429_MOESM3_ESM.xlsx]

## Sheet: merfish gene list
ID_REF
Gene
Oprm1
Apoe
Mobp
Syp
Clu
Snhg11
Ndrg4
Nap1l5
Sst
Ndufa6
Nsg2
Bsg
Meg3
Ctxn1
Stmn2
Tubb3
S100b
Tubb4b
Atp1a2
Nnat
Gap43
Cplx2
6330403K07Rik
H2afz
Npy
Spock2
Sez6l2
Eno2
Pcp4l1
Penk
Rgs4
Mal
Cryab
B2m
Cldn11
Trf
Ctsd
Gng3
Saraf
Pfn2
C1qtnf4
Tspan13
Id2
Fabp7
Map1b
Mag
Zcchc18
Atp2b1
Scg2
Snca
Plpp3
Clstn3
Ran
Prdx6
Vgf
Gja1
Ly6e
Gfap
Marcks
Gatm
Mgp
Kctd13
Cntn1
Pcsk2
Olig1
Elmod1
Calb1
Marcksl1
Slc6a11
Igsf8
Peg3
Brinp1
Slc32a1
Sptbn1
Sema7a
Hexb
Kcnk1
Ppp1r14b
Atp2b2
Gad2
Sirt2
Ly6h
Tmem151a
Arpp21
Vtn
Scn4b
Hopx
Tesc
C1qa
Crym
Tspan2
Ifi27
Ctss
Blcap
Car4
Gpr88
Plppr4
C1qb
Itm2a
Anp32b
Efnb3
Grin2b
Bphl
Gng11
Desi1
Tmem158
Lgmn
Tyrobp
Slc38a1
C1qc
Ddit3
Unc80
Pltp
Id4
Crip1
Aqp4
Myt1l
Rgs5
Timp3
Dbndd2
Nbl1
Cenpb
Ddah1
St8sia3
Igfbp5
Cldn5
Igkc
Spock3
Meis2
Id3
Bpgm
Grm5
Ank3
Cacna2d3
Mdk
Ptprd
Dusp3
Cyb5r3
H2afv
Kctd12
Sirt3
Odc1
Bax
Grb14
Ptpn5
Ptprz1
Rims2
Il33
Pdgfa
Slc6a6
Pde10a
Picalm
Tpm4
Jun
Thrsp
Vim
Riiad1
F3
Anks1b
Slain1
Fcer1g
Actn1
Fjx1
H2-D1
S100a6
Sirt4
Myl9
Myl12a
Rgs9
Sbf1
Ezr
Tnr
Opalin
Nampt
Dio2
Ncstn
Foxo3
Ccnd2
Elavl2
Slco1c1
Cldn10
Cdkn1a
Sorbs2
Ly6a
Csf1r
Hmgb3
Dpysl3
Gpr17
Slc16a1
Sirt7
Rras
Plxna2
Laptm5
Gm16499
Luzp1
Lyz2
Itih3
Htr2c
Sox9
Vwa1
Klf2
Rsph9
Tnfaip6
Col4a2
Nadk
Fxyd5
Esam
Acta2
Arl4a
Stat3
Hspa2
Hes5
Phldb1
Nupr1
Slc16a2
Ptprg
Serpina3n
C1ql1
Rela
Drd2
Il18
Igf1r
Pglyrp1
C4b
Cd34
Tapbp
Tenm2
Vcam1
H2-K1
Sox4
Ifnar1
Cxcl12
Tmem119
Slc7a1
Gpcpd1
Abcb1a
Cald1
Pdgfb
Drd1
Tiparp
Itga6
Ddit4l
H2-T23
Mgst1
Sirt6
Dlx6os1
Cd74
Cx3cr1
Slc7a11
Pou3f2
Pdgfra
Itih5
Cfh
Plin3
Cd68
Lrrc7
P2ry12
Trem2
Podxl
Adgrl4
Brinp3
Abcg2
Sirt5
Il10rb
Aldh1a2
Sox18
Prodh
Tshz2
Tgfb3
Gpr6
Pls1
Dcx
Cbs
A2m
Pdgfrb
Rorb
Gkn3
Cebpb
Bcl2
Sox11
Cbfa2t3
Foxo1
H2-Ab1
Tnni1
Nostrin
Pld4
Synm
Fzd2
Cd38
Siglech
Polk
Tm4sf1
P2ry13
Rasip1
Pf4
Cnn2
Clec2d
Parp12
Adgrf5
Cdkn1c
Hmgb2
Ptgs2
Nfkb1
Ahnak
Lag3
Cp
Ctla2a
Itgam
Cmtm8
Slc52a2
Ube2l6
Fn1
Slc16a4
Slfn5
Tgfb1
Cyyr1
Vegfc
Irf8
Stra6
Thbs4
Vwf
Itga1
Egfr
Edn1
Sema3g
Adgre1
H2-Eb1
Wfdc17
Lair1
Fcgr1
Dab2
Inmt
Foxq1
Fgf2
Cd37
Nfkbiz
Mmp2
Mrc1
Ly6d
Parp9
Icam1
Ccr5
Fgfbp1
Alas2
Paqr5
Ano1
Dsg2
Mmp9
Cd84
Fam129a
Casp8
Isg20
Parp14
Tnfsf10
C3
Ccl9
C3ar1
Top2a
Cdkn2b
Bmx
Aox3
Rassf9
Ccl5
Serpine1
Nme9
Ms4a7
Cxcl10
Il1a
Dnmt3b
Myh8
Il1b
Ccl4
Bst1
Ect2
Cxcl1
Il7
Ccl2
Mmp13
Il6
Cdkn2a
Mmp3
Tnf
Cxcl3

## Sheet: MERFISH cluster markers
gene	p_val	avg_log2FC	pct.1	pct.2	p_val_adj	cluster
Pdgfra	0	-1.00412	0.888	0.478	0	A1
Mdk	0	-0.943182	0.275	0.68	0	A1
Fabp7	0	-0.485767	0.355	0.749	0	A1
Fxyd5	0	-1.03797	0.897	0.539	0	A1
Rasip1	0	-1.20243	0.089	0.384	0	A1
Opalin	0	-1.60583	0.147	0.432	0	A1
Ms4a7	0	-3.35935	0.043	0.316	0	A1
Tmem119	0	-2.27822	0.294	0.543	0	A1
Mgst1	0	-0.6042	0.269	0.513	0	A1
Cfh	0	-0.973759	0.671	0.896	0	A1
Tnr	0	-1.75665	0.582	0.801	0	A1
Vgf	0	-1.80988	0.636	0.845	0	A1
Adgrf5	0	-0.423854	0.222	0.419	0	A1
Snca	0	-0.53558	0.989	0.793	0	A1
Edn1	0	-0.266348	0.924	0.752	0	A1
B2m	0	-1.8305	0.16	0.324	0	A1
Rras	0	0.975201	0.895	0.732	0	A1
Clec2d	0	-0.81612	0.65	0.794	0	A1
Ccl2	0	-0.722882	0.032	0.168	0	A1
Aox3	0	-2.2339	0.036	0.17	0	A1
Synm	0	-0.926695	0.127	0.251	0	A1
Siglech	0	-0.756782	0.695	0.816	0	A1
Mmp9	0	-0.806377	0.012	0.106	0	A1
Elavl2	0	-1.90463	0.938	0.863	0	A1
Gpr6	0	-0.396889	0.909	0.842	0	A1
Gpr17	0	-0.312928	0.982	0.927	0	A1
Thbs4	7.79475e-292	-0.431181	0.942	0.88	2.43976e-289	A1
Crip1	3.29999e-290	-0.420641	0.533	0.794	1.0329e-287	A1
Cd74	3.02852e-285	-1.09934	0.625	0.764	9.47925e-283	A1
Cryab	4.20323e-276	0.653799	0.998	0.9	1.31561e-273	A1
Serpina3n	7.53435e-268	-1.00534	0.322	0.683	2.35825e-265	A1
Myl9	1.00396e-258	-0.326813	0.074	0.242	3.1424e-256	A1
Sox18	6.66522e-247	-1.61225	0.298	0.26	2.08621e-244	A1
Cdkn1a	2.94774e-239	-0.64673	0.275	0.649	9.22643e-237	A1
Laptm5	2.84357e-237	-1.73968	0.237	0.438	8.90038e-235	A1
Slain1	1.74115e-236	-1.41053	0.334	0.647	5.4498e-234	A1
Cd68	6.44321e-234	-1.57537	0.227	0.519	2.01672e-231	A1
Fcgr1	4.14784e-231	-1.5428	0.503	0.674	1.29827e-228	A1
Csf1r	4.78905e-231	-1.52853	0.891	0.83	1.49897e-228	A1
Sst	4.09482e-230	-0.460251	0.975	0.903	1.28168e-227	A1
Atp1a2	1.1189e-229	0.614109	0.993	0.958	3.50216e-227	A1
Nsg2	9.61008e-219	-1.01571	0.43	0.718	3.00795e-216	A1
Mrc1	1.48139e-217	-0.647584	0.697	0.316	4.63676e-215	A1
Alas2	5.80011e-213	-1.48154	0.059	0.236	1.81544e-210	A1
Fcer1g	3.83794e-211	-0.261501	0.196	0.377	1.20128e-208	A1
Calb1	1.87096e-203	-0.474621	0.938	0.725	5.85611e-201	A1
Itga6	1.34982e-199	-0.990719	0.265	0.573	4.22495e-197	A1
H2afz	3.65975e-185	-0.527898	0.964	0.925	1.1455e-182	A1
Cdkn1c	1.02788e-184	-0.758426	0.062	0.192	3.21726e-182	A1
Bpgm	9.26021e-184	-1.03225	0.316	0.574	2.89845e-181	A1
Vwa1	6.55594e-177	-1.8931	0.137	0.293	2.05201e-174	A1
Dbndd2	1.26971e-175	-0.367909	0.372	0.616	3.97419e-173	A1
Ano1	4.62747e-175	-0.546493	0.221	0.408	1.4484e-172	A1
Tesc	1.67993e-171	-0.723097	0.974	0.896	5.25819e-169	A1
Pde10a	5.01111e-165	-0.529573	0.948	0.833	1.56848e-162	A1
Cp	3.03829e-154	1.09744	0.37	0.558	9.50985e-152	A1
Lyz2	4.16454e-153	-0.323789	0.603	0.697	1.3035e-150	A1
Lag3	2.2867e-152	-0.541353	0.166	0.354	7.15738e-150	A1
Efnb3	2.66244e-147	-1.21592	0.907	0.732	8.33343e-145	A1
Isg20	3.23605e-147	-0.877122	0.119	0.327	1.01288e-144	A1
Pltp	5.28812e-147	0.682351	0.168	0.486	1.65518e-144	A1
Cldn11	4.25527e-144	-0.460108	0.524	0.72	1.3319e-141	A1
Sox11	2.44604e-141	-0.652727	0.895	0.766	7.65609e-139	A1
Penk	3.16098e-140	-0.667069	0.975	0.735	9.89385e-138	A1
Meis2	1.61066e-139	-0.526527	0.926	0.897	5.04135e-137	A1
Ly6d	3.36818e-138	-1.80236	0.159	0.2	1.05424e-135	A1
Fjx1	4.4384e-136	-0.349645	0.705	0.969	1.38922e-133	A1
Grm5	6.50266e-134	-1.63479	0.781	0.693	2.03533e-131	A1
Bsg	1.22066e-133	-0.647076	0.682	0.869	3.82068e-131	A1
Klf2	2.96711e-133	0.575355	0.582	0.713	9.28704e-131	A1
Crym	2.42855e-130	-0.355477	0.439	0.5	7.60136e-128	A1
Foxq1	2.42046e-127	-0.596419	0.642	0.387	7.57603e-125	A1
Marcksl1	2.3098e-125	-1.47302	0.829	0.801	7.22967e-123	A1
Il1b	6.76054e-125	-1.39026	0.059	0.232	2.11605e-122	A1
Abcg2	7.82813e-124	-1.48015	0.889	0.664	2.45021e-121	A1
Ly6h	5.94494e-122	-1.52247	0.735	0.717	1.86077e-119	A1
Vwf	4.06156e-120	-0.851611	0.68	0.555	1.27127e-117	A1
Spock3	6.00774e-120	-0.830285	0.896	0.817	1.88042e-117	A1
Peg3	7.20526e-115	-1.14084	0.551	0.658	2.25525e-112	A1
Pfn2	1.68193e-114	-0.372289	0.64	0.78	5.26443e-112	A1
Jun	5.2321e-114	-0.643328	0.74	0.804	1.63765e-111	A1
Irf8	9.27001e-113	-1.15194	0.136	0.39	2.90151e-110	A1
Sox4	1.56969e-111	-1.96676	0.89	0.825	4.91314e-109	A1
Vim	2.62691e-111	-0.481536	0.92	0.856	8.22223e-109	A1
Myl12a	1.02609e-110	-0.42145	0.959	0.898	3.21166e-108	A1
Rims2	5.19038e-109	-1.4295	0.867	0.755	1.62459e-106	A1
Ccl4	9.05407e-109	-0.608308	0.412	0.327	2.83392e-106	A1
Pglyrp1	1.33338e-106	-0.950407	0.246	0.465	4.17348e-104	A1
Marcks	1.27658e-105	-0.894243	0.759	0.773	3.9957e-103	A1
Slc38a1	7.16705e-101	-0.379037	0.171	0.427	2.24329e-98	A1
Meg3	1.78824e-100	-1.06115	0.924	0.866	5.5972e-98	A1
Hexb	1.87829e-100	-1.12156	0.629	0.709	5.87906e-98	A1
H2afv	8.07631e-100	-0.472034	0.816	0.84	2.52788e-97	A1
Nbl1	1.60155e-99	-1.06559	0.414	0.63	5.01286e-97	A1
Slc16a4	8.33572e-98	-0.58325	0.879	0.9	2.60908e-95	A1
Gpr88	1.00936e-97	-1.45607	0.514	0.648	3.15929e-95	A1
Atp2b2	1.09718e-97	-0.358486	0.897	0.721	3.43418e-95	A1
C1ql1	2.51941e-96	-0.992872	0.905	0.701	7.88575e-94	A1
Ppp1r14b	3.12532e-96	1.05028	0.894	0.789	9.78224e-94	A1
Gap43	3.70963e-94	-1.1029	0.97	0.88	1.16111e-91	A1
Zcchc18	7.60322e-90	-0.422939	0.943	0.79	2.37981e-87	A1
Myt1l	5.02373e-88	-1.7162	0.895	0.726	1.57243e-85	A1
Arpp21	3.95066e-86	-0.824028	0.618	0.681	1.23656e-83	A1
Tspan13	1.50569e-82	-1.12943	0.369	0.316	4.7128e-80	A1
Tmem158	2.42765e-82	-0.796106	0.996	0.91	7.59855e-80	A1
Tmem151a	6.42741e-82	-1.71114	0.805	0.76	2.01178e-79	A1
Rgs9	2.95141e-81	-0.780533	0.901	0.718	9.23791e-79	A1
Cx3cr1	4.69867e-81	-0.566937	0.884	0.75	1.47068e-78	A1
Ddah1	2.87831e-79	-0.410163	0.5	0.738	9.00912e-77	A1
Abcb1a	3.01826e-78	-0.540961	0.318	0.516	9.44714e-76	A1
Elmod1	2.38759e-77	-1.30699	0.885	0.622	7.47317e-75	A1
Acta2	1.69882e-76	1.67203	0.91	0.63	5.31731e-74	A1
Sema7a	1.8865e-76	-1.40811	0.378	0.535	5.90474e-74	A1
Drd1	9.783e-76	-1.16547	0.923	0.718	3.06208e-73	A1
Nme9	2.37956e-75	1.08563	0.805	0.47	7.44803e-73	A1
Kctd13	4.49268e-75	-0.78474	0.978	0.793	1.40621e-72	A1
Gng3	1.44516e-73	-1.72857	0.893	0.688	4.52335e-71	A1
Itih3	4.84226e-72	0.317099	0.841	0.578	1.51563e-69	A1
Gad2	8.17589e-70	-1.33243	0.964	0.844	2.55905e-67	A1
Plpp3	9.31591e-67	0.383522	0.988	0.952	2.91588e-64	A1
C1qb	2.83703e-65	0.640745	0.918	0.779	8.87989e-63	A1
Rgs5	3.89836e-65	-0.273097	0.896	0.767	1.22019e-62	A1
Trem2	2.47338e-64	0.472079	0.253	0.429	7.74169e-62	A1
Fgfbp1	1.32721e-61	-2.59978	0.404	0.455	4.15418e-59	A1
Pf4	5.47871e-59	-1.28539	0.123	0.382	1.71484e-56	A1
Ccl9	9.40995e-58	-1.69307	0.777	0.481	2.94531e-55	A1
Ahnak	1.61151e-57	-0.376805	0.621	0.387	5.04403e-55	A1
Scg2	8.8334e-55	-1.50876	0.686	0.49	2.76485e-52	A1
Ccl5	1.45231e-54	-1.34499	0.21	0.292	4.54572e-52	A1
Rassf9	1.18793e-50	1.52134	0.891	0.846	3.71822e-48	A1
Vegfc	2.76468e-50	-0.72941	0.891	0.563	8.65346e-48	A1
Slc16a1	3.88885e-50	-0.262553	0.75	0.513	1.21721e-47	A1
Plxna2	9.10411e-49	-2.07179	0.72	0.624	2.84959e-46	A1
Gpcpd1	5.06063e-48	-0.540507	0.327	0.588	1.58398e-45	A1
Cd34	4.40461e-47	-0.733206	0.342	0.537	1.37864e-44	A1
Ran	8.73237e-47	-0.30919	0.804	0.605	2.73323e-44	A1
Ctss	1.411e-46	-0.936001	0.151	0.383	4.41643e-44	A1
Ptprd	4.80687e-46	-0.604497	0.758	0.774	1.50455e-43	A1
Cd37	9.55325e-46	-0.887839	0.655	0.524	2.99017e-43	A1
C1qtnf4	1.26035e-45	-0.568414	0.773	0.684	3.94488e-43	A1
S100b	5.24604e-45	0.392718	0.884	0.721	1.64201e-42	A1
Slc6a11	5.91529e-44	1.11669	0.924	0.825	1.85149e-41	A1
Luzp1	2.2571e-43	-0.639148	0.739	0.5	7.06472e-41	A1
Desi1	2.4031e-43	-0.786669	0.899	0.737	7.5217e-41	A1
Vcam1	3.6084e-41	-0.332175	0.534	0.682	1.12943e-38	A1
Dcx	2.77332e-40	-1.32978	0.95	0.861	8.68048e-38	A1
Nostrin	2.80908e-40	-1.01348	0.627	0.639	8.79241e-38	A1
Hmgb3	4.19868e-40	-0.806829	0.963	0.887	1.31419e-37	A1
Dsg2	3.00605e-39	2.4908	0.484	0.722	9.40893e-37	A1
Htr2c	5.72543e-39	-1.33024	0.807	0.772	1.79206e-36	A1
Syp	8.6888e-39	-1.42364	0.664	0.602	2.7196e-36	A1
Egfr	1.09411e-38	-0.569093	0.731	0.533	3.42457e-36	A1
Odc1	2.38121e-37	-0.775724	0.653	0.661	7.45319e-35	A1
Slc7a1	3.19478e-36	-1.30518	0.506	0.533	9.99967e-34	A1
Sez6l2	3.69679e-36	-2.01011	0.858	0.647	1.1571e-33	A1
Sema3g	7.5507e-36	-1.46248	0.04	0.281	2.36337e-33	A1
Fzd2	1.25161e-35	-0.393519	0.602	0.699	3.91755e-33	A1
Pld4	3.45059e-34	-0.856314	0.903	0.713	1.08003e-31	A1
Spock2	4.2855e-34	-1.35192	0.561	0.577	1.34136e-31	A1
C3ar1	6.37035e-34	-1.53621	0.408	0.445	1.99392e-31	A1
Dab2	9.19133e-34	-0.855172	0.74	0.672	2.87689e-31	A1
Mal	6.30075e-33	-0.654318	0.724	0.714	1.97213e-30	A1
Ccnd2	3.31845e-32	-0.983156	0.872	0.663	1.03867e-29	A1
Tpm4	4.94973e-32	-1.14734	0.947	0.833	1.54926e-29	A1
Polk	2.41972e-31	-0.526221	0.283	0.363	7.57374e-29	A1
Slc6a6	7.20494e-31	1.0582	0.708	0.532	2.25515e-28	A1
Igf1r	9.26008e-31	-0.579385	0.547	0.622	2.89841e-28	A1
Olig1	1.30147e-30	-0.689225	0.93	0.815	4.0736e-28	A1
Pdgfrb	1.93215e-30	-0.490835	0.79	0.698	6.04764e-28	A1
Lgmn	2.19429e-30	-0.385744	0.905	0.674	6.86814e-28	A1
Wfdc17	1.53585e-29	-0.913772	0.666	0.51	4.8072e-27	A1
Brinp3	3.21217e-28	-0.898104	0.7	0.447	1.00541e-25	A1
Bmx	4.66888e-28	-0.333287	0.913	0.701	1.46136e-25	A1
Slfn5	1.64528e-26	-0.677534	0.099	0.34	5.14972e-24	A1
Gja1	4.57412e-26	0.376009	0.871	0.851	1.4317e-23	A1
Top2a	6.04646e-26	-3.33889	0.566	0.724	1.89254e-23	A1
Tyrobp	5.05748e-25	0.266306	0.774	0.828	1.58299e-22	A1
Cald1	2.21297e-24	-1.27809	0.446	0.437	6.92658e-22	A1
Cntn1	5.22807e-24	-0.937198	0.246	0.478	1.63639e-21	A1
Tshz2	2.0846e-23	-0.869438	0.742	0.493	6.52481e-21	A1
Cacna2d3	2.16941e-23	-1.31729	0.788	0.553	6.79024e-21	A1
Clstn3	4.3465e-23	-2.30966	0.83	0.517	1.36045e-20	A1
Atp2b1	3.43289e-22	-0.640382	0.937	0.886	1.07449e-19	A1
Nap1l5	4.08856e-22	-0.625193	0.876	0.7	1.27972e-19	A1
Inmt	6.30231e-22	-1.69022	0.221	0.387	1.97262e-19	A1
Dpysl3	4.20498e-21	-1.93522	0.531	0.657	1.31616e-18	A1
Sorbs2	6.37453e-21	-1.37902	0.711	0.617	1.99523e-18	A1
Ptpn5	8.11495e-21	-1.31174	0.88	0.699	2.53998e-18	A1
Pls1	9.81664e-20	-1.67274	0.659	0.6	3.07261e-17	A1
Cbfa2t3	3.83417e-19	-1.70267	0.867	0.598	1.20009e-16	A1
Drd2	1.4406e-17	-1.79715	0.92	0.771	4.50909e-15	A1
Cyb5r3	2.34701e-16	-1.20684	0.546	0.537	7.34613e-14	A1
Itm2a	3.95497e-16	-0.461176	0.859	0.712	1.2379e-13	A1
Actn1	1.46423e-15	-0.372315	0.908	0.745	4.58303e-13	A1
Arl4a	2.19795e-15	-0.318884	0.429	0.46	6.87958e-13	A1
Stmn2	5.5467e-15	-1.76633	0.888	0.612	1.73612e-12	A1
Cldn5	9.55361e-15	0.484797	0.441	0.58	2.99028e-12	A1
Gkn3	9.64136e-15	-0.727471	0.854	0.55	3.01775e-12	A1
Itga1	1.35834e-14	-1.08123	0.548	0.519	4.25161e-12	A1
Itgam	2.43167e-14	-0.277029	0.756	0.85	7.61114e-12	A1
Slco1c1	2.11077e-13	0.474829	0.756	0.626	6.60671e-11	A1
Vtn	2.57569e-13	1.03056	0.657	0.483	8.06191e-11	A1
Cplx2	9.7208e-13	-0.879008	0.576	0.602	3.04261e-10	A1
Lair1	6.08753e-12	-0.502854	0.491	0.461	1.9054e-09	A1
Unc80	7.48191e-11	-1.49847	0.517	0.591	2.34184e-08	A1
Aqp4	1.47201e-10	0.415667	0.798	0.865	4.60741e-08	A1
Stra6	2.78845e-10	-1.05669	0.615	0.639	8.72786e-08	A1
Cd84	4.14857e-10	-0.626928	0.501	0.598	1.2985e-07	A1
Ube2l6	3.02902e-09	-1.45102	0.187	0.402	9.48083e-07	A1
St8sia3	8.07624e-09	-1.63492	0.929	0.702	2.52786e-06	A1
Id4	1.15922e-08	0.343503	0.869	0.869	3.62837e-06	A1
A2m	2.49735e-08	-0.392424	0.891	0.602	7.81669e-06	A1
Hspa2	2.93441e-08	-0.262273	0.844	0.61	9.1847e-06	A1
Map1b	5.064e-08	-0.831332	0.887	0.78	1.58503e-05	A1
Plppr4	6.76845e-08	-1.40135	0.598	0.545	2.11853e-05	A1
Tnfsf10	8.62786e-08	-1.60372	0.589	0.479	2.70052e-05	A1
Ank3	9.77705e-08	-1.71465	0.783	0.595	3.06022e-05	A1
Paqr5	2.30199e-07	2.26916	0.509	0.463	7.20522e-05	A1
Pou3f2	2.31023e-07	-0.379425	0.905	0.751	7.23102e-05	A1
Plin3	5.51278e-07	-0.512614	0.81	0.653	0.00017255	A1
Igsf8	7.68294e-07	-0.597341	0.809	0.757	0.000240476	A1
Lrrc7	2.38389e-06	-1.73248	0.856	0.598	0.000746157	A1
Snhg11	5.30963e-06	-1.88831	0.862	0.808	0.00166191	A1
Gatm	5.80902e-06	-0.511674	0.895	0.785	0.00181822	A1
Tenm2	6.40226e-06	-1.8689	0.682	0.686	0.00200391	A1
Sbf1	9.406e-06	-0.791475	0.854	0.618	0.00294408	A1
Phldb1	1.47459e-05	-0.427274	0.495	0.489	0.00461546	A1
Slc16a2	3.94723e-05	-0.466161	0.891	0.836	0.0123548	A1
Brinp1	0.000194341	-2.35774	0.878	0.678	0.0608286	A1
Il33	0.000208236	-0.391724	0.396	0.427	0.0651778	A1
Tubb3	0.000220723	-1.91619	0.853	0.683	0.0690864	A1
Rgs4	0.000255512	-0.900026	0.879	0.648	0.0799754	A1
Ptprg	0.000438851	-0.754041	0.483	0.52	0.13736	A1
Car4	0.000704254	1.27451	0.877	0.617	0.220431	A1
Igkc	0.000793047	-0.313549	0.226	0.377	0.248224	A1
Fn1	0.00217592	-0.419707	0.454	0.521	0.681062	A1
C3	0.00258915	0.309154	0.576	0.471	0.810405	A1
Esam	0.00346661	-1.26873	0.523	0.544	1	A1
Slc32a1	0.00357559	-1.36108	0.982	0.859	1	A1
Ly6e	0.00613392	-1.24053	0.79	0.657	1	A1
Pcsk2	0.00703537	-1.16046	0.861	0.666	1	A1
Tnni1	0.00756058	-1.15345	0.097	0.302	1	A1
Ddit4l	0	1.12147	0.814	0.203	0	A2
Adgrf5	0	0.510736	0.817	0.231	0	A2
Fcer1g	0	-0.382498	0.765	0.199	0	A2
Vwa1	0	1.28048	0.683	0.125	0	A2
Mgst1	0	1.60454	0.866	0.316	0	A2
Pdgfb	0	-0.554126	0.977	0.441	0	A2
Rras	0	-2.49422	0.38	0.892	0	A2
Fxyd5	0	-2.84771	0.265	0.767	0	A2
Itga6	0	0.432395	0.857	0.364	0	A2
Tshz2	0	-1.74063	0.196	0.678	0	A2
Mdk	0	1.02523	0.918	0.44	0	A2
Irf8	0	-0.589573	0.68	0.204	0	A2
Laptm5	0	-2.15811	0.744	0.272	0	A2
Ctss	0	-1.54998	0.655	0.211	0	A2
Serpina3n	0	-0.342844	0.904	0.467	0	A2
Pls1	0	-0.603271	0.283	0.706	0	A2
Trem2	0	-0.641504	0.704	0.281	0	A2
Riiad1	0	0.72393	0.782	0.38	0	A2
Cd37	0	-2.95423	0.252	0.651	0	A2
Dbndd2	0	0.435841	0.848	0.449	0	A2
Timp3	0	1.10194	0.985	0.587	0	A2
Grb14	0	-3.65172	0.24	0.629	0	A2
Ddah1	0	0.814741	0.957	0.577	0	A2
Rsph9	0	0.439682	0.958	0.591	0	A2
Crym	0	1.46306	0.77	0.405	0	A2
F3	0	0.508283	0.983	0.624	0	A2
Vcam1	0	0.315854	0.909	0.559	0	A2
Tspan2	0	-1.16119	0.851	0.511	0	A2
Sox9	0	0.503205	0.947	0.621	0	A2
Fabp7	0	0.270501	0.863	0.545	0	A2
Fzd2	0	0.412931	0.913	0.602	0	A2
Hopx	0	0.929989	0.5	0.202	0	A2
Pfn2	0	0.254506	0.962	0.673	0	A2
Myl9	0	-0.97992	0.408	0.126	0	A2
Kctd13	0	-1.00099	0.635	0.915	0	A2
Hes5	0	0.788012	0.897	0.624	0	A2
Id3	0	1.01856	0.914	0.648	0	A2
Id2	0	0.553235	0.949	0.687	0	A2
Snca	0	-1.64648	0.665	0.913	0	A2
Calb1	0	-0.74264	0.605	0.85	0	A2
Car4	0	-1.61502	0.895	0.663	0	A2
Thrsp	0	0.538015	0.932	0.725	0	A2
C1qc	0	-2.09643	0.732	0.936	0	A2
Synm	0	-1.02722	0.365	0.167	0	A2
Rassf9	0	-3.67385	0.707	0.901	0	A2
Prdx6	0	0.767682	0.961	0.77	0	A2
Aqp4	0	0.355346	0.984	0.805	0	A2
Gja1	0	0.864368	1	0.822	0	A2
S100a6	0	0.584117	0.973	0.807	0	A2
Tnfaip6	0	-0.722156	0.752	0.91	0	A2
Fjx1	0	1.81338	1	0.843	0	A2
Kcnk1	0	0.302372	0.984	0.866	0	A2
Pcp4l1	0	-1.79224	0.802	0.915	0	A2
Ctla2a	0	-1.82234	0.21	0.105	0	A2
Clu	0	0.850526	1	0.895	0	A2
Tpm4	0	-0.376791	0.953	0.853	0	A2
Ccr5	0	-0.738517	0.199	0.101	0	A2
Edn1	0	-2.4849	0.736	0.833	0	A2
Tmem158	0	-1.353	0.877	0.957	0	A2
Elavl2	0	-2.22595	0.946	0.876	0	A2
Tubb4b	0	0.475681	0.995	0.926	0	A2
Tesc	0	-1.01647	0.876	0.936	0	A2
Cldn10	0	0.42985	0.989	0.938	0	A2
Gpr17	0	-2.21067	0.97	0.941	0	A2
Cryab	0	-1.76135	0.914	0.94	0	A2
Gad2	0	-1.52811	0.869	0.891	0	A2
Itgam	0	-1.94586	0.802	0.82	0	A2
Gpr6	0	-1.0969	0.874	0.864	0	A2
Adgrl4	1.69079e-306	-2.60575	0.198	0.367	5.29218e-304	A2
Cdkn1a	1.7141e-300	-1.29559	0.821	0.439	5.36512e-298	A2
Slc7a11	5.84227e-292	0.303207	0.854	0.482	1.82863e-289	A2
Hmgb3	8.4262e-288	-0.518179	0.968	0.901	2.6374e-285	A2
Drd2	3.67435e-277	-0.272941	0.742	0.845	1.15007e-274	A2
Tnr	1.08813e-276	-1.11744	0.923	0.673	3.40585e-274	A2
Hexb	1.47392e-276	-0.523509	0.868	0.633	4.61338e-274	A2
Scg2	1.999e-276	-1.74596	0.251	0.638	6.25686e-274	A2
Spock3	6.14223e-275	-0.789954	0.776	0.862	1.92252e-272	A2
Clstn3	8.18762e-265	-2.30089	0.266	0.719	2.56272e-262	A2
Dab2	6.98979e-264	-1.28575	0.825	0.664	2.1878e-261	A2
Htr2c	2.94321e-262	-1.68331	0.627	0.824	9.21224e-260	A2
Sema7a	1.21627e-258	-0.406631	0.774	0.405	3.80691e-256	A2
Polk	1.34918e-255	-1.02731	0.191	0.371	4.22294e-253	A2
Stmn2	7.95193e-254	-1.95611	0.493	0.765	2.48895e-251	A2
Klf2	1.72912e-252	-2.93632	0.459	0.718	5.41214e-250	A2
Ms4a7	5.71925e-249	0.905021	0.335	0.189	1.79012e-246	A2
Pde10a	1.15235e-235	-1.2394	0.824	0.887	3.60686e-233	A2
Slc32a1	1.54716e-235	-1.30309	0.867	0.912	4.84261e-233	A2
Phldb1	8.60991e-234	-1.65866	0.227	0.557	2.6949e-231	A2
Slc38a1	1.00903e-232	-2.20383	0.581	0.275	3.15828e-230	A2
Gatm	1.96683e-227	-1.70714	0.572	0.888	6.15617e-225	A2
Slain1	5.27981e-224	-1.28988	0.813	0.466	1.65258e-221	A2
Opalin	1.98261e-222	-0.933711	0.506	0.287	6.20558e-220	A2
Rgs5	9.44075e-218	-0.964963	0.847	0.804	2.95496e-215	A2
Acta2	3.34471e-217	-3.11584	0.537	0.778	1.04689e-214	A2
Vtn	4.67544e-217	-0.593561	0.721	0.5	1.46341e-214	A2
Nupr1	1.55806e-214	0.540316	0.995	0.978	4.87674e-212	A2
Cnn2	1.21699e-212	-0.596581	0.113	0.246	3.80917e-210	A2
Pltp	1.6415e-209	-1.4223	0.7	0.291	5.13789e-207	A2
Mag	2.11979e-208	-1.75632	0.898	0.923	6.63494e-206	A2
Sox4	7.01186e-207	-2.21993	0.951	0.822	2.19471e-204	A2
Lag3	6.45902e-202	0.793075	0.53	0.226	2.02167e-199	A2
Plpp3	1.38726e-196	0.309232	1	0.956	4.34211e-194	A2
Ptprg	6.21873e-196	-0.44464	0.743	0.447	1.94646e-193	A2
Cldn5	1.0344e-195	-0.929382	0.782	0.468	3.23767e-193	A2
Bmx	2.79237e-192	-2.85579	0.836	0.762	8.74011e-190	A2
Ect2	7.70202e-191	-1.61818	0.435	0.805	2.41073e-188	A2
Tspan13	1.51865e-188	-2.12112	0.151	0.381	4.75336e-186	A2
Cxcl12	4.22404e-180	-1.8998	0.691	0.782	1.32213e-177	A2
Ly6e	1.49952e-179	-2.40342	0.501	0.756	4.6935e-177	A2
C3ar1	9.83568e-179	-1.09065	0.264	0.474	3.07857e-176	A2
Lrrc7	2.34051e-178	-1.80744	0.386	0.766	7.32579e-176	A2
Sst	8.4481e-178	-1.00624	0.935	0.927	2.64425e-175	A2
Efnb3	1.08348e-174	-1.80028	0.736	0.809	3.39128e-172	A2
Lyz2	1.76768e-173	-1.33426	0.466	0.713	5.53284e-171	A2
H2afv	2.57601e-172	-0.301	0.923	0.808	8.06291e-170	A2
B2m	1.04996e-171	-0.629826	0.358	0.243	3.28638e-169	A2
Fn1	1.49042e-171	-3.14885	0.327	0.54	4.66502e-169	A2
Eno2	1.7181e-171	-1.07806	0.625	0.799	5.37764e-169	A2
Crip1	2.79758e-169	-0.293692	0.806	0.675	8.75641e-167	A2
Cntn1	1.05168e-168	-0.908367	0.689	0.322	3.29176e-166	A2
Drd1	1.15599e-167	-0.946487	0.709	0.812	3.61826e-165	A2
Marcksl1	8.62284e-166	-1.3631	0.934	0.78	2.69895e-163	A2
Cbfa2t3	7.93334e-159	-1.53448	0.478	0.748	2.48314e-156	A2
Ctsd	3.79373e-158	-0.31387	0.962	0.882	1.18744e-155	A2
Odc1	1.25112e-157	-0.33674	0.778	0.628	3.91599e-155	A2
Pdgfa	2.43582e-155	-0.86451	0.352	0.612	7.6241e-153	A2
Nap1l5	3.72927e-155	-0.419138	0.856	0.74	1.16726e-152	A2
Vim	1.02404e-151	-1.29775	0.833	0.89	3.20523e-149	A2
Foxq1	2.1967e-147	-1.33246	0.188	0.551	6.87568e-145	A2
Slc6a6	3.79488e-147	-1.03727	0.771	0.551	1.1878e-144	A2
Slc16a2	1.32781e-146	-0.28749	0.873	0.851	4.15604e-144	A2
Grm5	7.15564e-143	-0.739263	0.803	0.705	2.23971e-140	A2
Ano1	6.53756e-140	-0.742415	0.451	0.314	2.04626e-137	A2
Plxna2	2.53448e-138	-0.858131	0.756	0.634	7.93291e-136	A2
Ccl5	1.01482e-137	-2.22372	0.21	0.276	3.17639e-135	A2
Cald1	2.24659e-136	-2.11271	0.636	0.391	7.03181e-134	A2
Arpp21	2.08891e-132	-0.769597	0.861	0.608	6.5383e-130	A2
Sox11	7.42328e-132	-1.37502	0.738	0.83	2.32349e-129	A2
Dsg2	1.23589e-129	-3.38409	0.517	0.667	3.86832e-127	A2
Slc16a4	3.60708e-127	-0.496897	0.863	0.9	1.12902e-124	A2
Igkc	5.09398e-127	-0.886564	0.567	0.262	1.59441e-124	A2
Slfn5	1.59877e-126	-0.427494	0.585	0.171	5.00414e-124	A2
C1qa	3.56275e-120	-2.43998	0.566	0.776	1.11514e-117	A2
Atp2b2	2.94831e-119	-1.19732	0.633	0.821	9.22822e-117	A2
Adgre1	1.5207e-117	-2.24842	0.2	0.131	4.75978e-115	A2
Rgs4	3.55782e-116	-1.05787	0.587	0.766	1.1136e-113	A2
Wfdc17	4.19519e-116	-1.03248	0.304	0.631	1.31309e-113	A2
Npy	2.73669e-115	-0.721457	0.981	0.945	8.56584e-113	A2
Ndrg4	4.14675e-114	-1.84209	0.749	0.84	1.29793e-111	A2
Rasip1	9.18873e-114	-0.977083	0.378	0.255	2.87607e-111	A2
Myt1l	9.79097e-114	-1.56987	0.781	0.788	3.06457e-111	A2
Actn1	6.03091e-109	-0.738373	0.861	0.788	1.88768e-106	A2
Grin2b	3.10978e-104	-1.32694	0.583	0.803	9.7336e-102	A2
Plin3	1.10186e-102	-0.427875	0.782	0.69	3.44884e-100	A2
C1qb	6.00347e-101	-1.86227	0.808	0.833	1.87909e-98	A2
Igf1r	1.39008e-100	-0.583293	0.748	0.557	4.35094e-98	A2
Map1b	2.71388e-100	-1.24075	0.799	0.823	8.49446e-98	A2
Cldn11	8.48846e-100	-1.41893	0.804	0.611	2.65689e-97	A2
Dcx	3.31886e-98	-2.51958	0.926	0.884	1.0388e-95	A2
Ccl9	7.69152e-98	-1.34257	0.4	0.633	2.40744e-95	A2
C1ql1	7.80314e-96	-1.58385	0.67	0.8	2.44238e-93	A2
Plppr4	7.8366e-95	-1.50229	0.4	0.605	2.45286e-92	A2
Nostrin	1.38663e-91	-0.64318	0.752	0.605	4.34015e-89	A2
Gpcpd1	4.2862e-91	-0.662908	0.678	0.449	1.34158e-88	A2
Desi1	8.60741e-91	-0.916306	0.753	0.805	2.69412e-88	A2
Syp	3.20134e-90	-0.993084	0.452	0.667	1.00202e-87	A2
Sirt2	1.12913e-89	-0.513498	0.871	0.775	3.53419e-87	A2
St8sia3	4.04032e-89	-1.47996	0.735	0.795	1.26462e-86	A2
Tenm2	3.92749e-87	-1.4109	0.674	0.687	1.2293e-84	A2
Tyrobp	1.98412e-86	-2.17589	0.789	0.814	6.2103e-84	A2
Isg20	1.77036e-85	-0.747401	0.236	0.257	5.54124e-83	A2
Abcg2	8.27468e-85	-2.14971	0.661	0.765	2.58998e-82	A2
Gng11	7.32156e-84	-0.86408	0.667	0.536	2.29165e-81	A2
Peg3	1.52567e-83	-0.835451	0.757	0.586	4.77533e-81	A2
Ly6a	6.38014e-83	-2.2019	0.342	0.226	1.99698e-80	A2
Gap43	1.61217e-80	-0.801101	0.935	0.907	5.0461e-78	A2
Vegfc	1.79572e-78	-0.693048	0.702	0.674	5.6206e-76	A2
Brinp1	1.8417e-77	-1.17528	0.732	0.753	5.76453e-75	A2
Thbs4	3.06238e-73	-0.989012	0.976	0.884	9.58526e-71	A2
Tnni1	7.97209e-72	-3.34306	0.423	0.18	2.49526e-69	A2
Pld4	1.76935e-71	-0.412229	0.908	0.749	5.53806e-69	A2
Podxl	1.51163e-68	-2.23993	0.431	0.71	4.73142e-66	A2
Trf	7.87647e-66	-1.0085	0.843	0.626	2.46533e-63	A2
Sema3g	1.05463e-63	-1.0481	0.429	0.137	3.301e-61	A2
Mgp	1.27361e-63	-1.49345	0.608	0.402	3.98639e-61	A2
Igfbp5	1.35805e-63	-1.36633	0.577	0.826	4.25068e-61	A2
Scn4b	2.03142e-63	-1.36427	0.467	0.694	6.35834e-61	A2
Abcb1a	3.60233e-63	-1.35597	0.385	0.46	1.12753e-60	A2
Bphl	8.31934e-62	-0.917403	0.288	0.479	2.60395e-59	A2
Cd34	1.25563e-60	-1.27999	0.685	0.413	3.93013e-58	A2
Il33	6.22167e-60	-0.272332	0.527	0.388	1.94738e-57	A2
Fcgr1	7.619e-60	-0.968688	0.59	0.619	2.38475e-57	A2
Ptpn5	5.58954e-58	-0.297502	0.794	0.756	1.74953e-55	A2
Gng3	2.08503e-57	-1.22836	0.809	0.749	6.52616e-55	A2
Pf4	6.00049e-57	-2.70591	0.517	0.233	1.87815e-54	A2
Slc7a1	1.73623e-55	-0.7665	0.493	0.531	5.43441e-53	A2
Vgf	1.54708e-53	-1.16758	0.903	0.737	4.84237e-51	A2
Ptprd	2.24764e-52	-0.876564	0.861	0.745	7.03513e-50	A2
Paqr5	7.1096e-52	-2.19941	0.541	0.464	2.2253e-49	A2
P2ry12	1.37828e-51	-0.891066	0.329	0.359	4.314e-49	A2
Inmt	5.1033e-51	-1.37177	0.196	0.361	1.59733e-48	A2
Rgs9	5.51602e-51	-1.08978	0.723	0.798	1.72652e-48	A2
Slc6a11	1.91368e-49	-0.859106	0.938	0.841	5.98982e-47	A2
Elmod1	9.62357e-46	-0.902538	0.685	0.724	3.01218e-43	A2
Siglech	9.5964e-45	-1.3361	0.714	0.788	3.00367e-42	A2
S100b	3.2089e-44	-0.72172	0.85	0.761	1.00438e-41	A2
Tmem119	1.93749e-43	-1.90055	0.551	0.43	6.06436e-41	A2
Nme9	4.2492e-43	-1.35522	0.513	0.609	1.33e-40	A2
Luzp1	6.80602e-42	-1.09309	0.409	0.629	2.13029e-39	A2
Nnat	1.64469e-40	-1.96839	0.529	0.688	5.14788e-38	A2
Fgfbp1	2.09533e-40	0.250637	0.37	0.453	6.55838e-38	A2
Meg3	2.95384e-39	-1.79198	0.964	0.867	9.24553e-37	A2
Csf1r	5.27636e-38	-1.60966	0.878	0.846	1.6515e-35	A2
Tmem151a	2.6421e-36	-0.998802	0.769	0.778	8.26979e-34	A2
Ly6h	4.13899e-35	-1.51943	0.811	0.701	1.29551e-32	A2
Anks1b	1.87881e-33	-0.982305	0.767	0.682	5.88068e-31	A2
Mal	8.27829e-33	-0.839938	0.819	0.692	2.59111e-30	A2
Itga1	2.30032e-32	-1.02832	0.412	0.559	7.20001e-30	A2
Igsf8	7.80809e-31	-0.937028	0.641	0.809	2.44393e-28	A2
Zcchc18	1.52116e-29	-0.892035	0.719	0.876	4.76123e-27	A2
Sorbs2	5.53268e-29	-0.893454	0.677	0.644	1.73173e-26	A2
Dpysl3	1.25322e-27	-1.59261	0.669	0.598	3.92257e-25	A2
Gfap	4.62218e-27	-1.1952	0.392	0.512	1.44674e-24	A2
Ran	3.47354e-26	-0.744264	0.711	0.667	1.08722e-23	A2
Mobp	1.12405e-25	-0.958476	0.971	0.907	3.51827e-23	A2
Ank3	2.64108e-25	-1.30654	0.559	0.688	8.26659e-23	A2
Ctxn1	1.14159e-24	-0.958506	0.83	0.849	3.57317e-22	A2
Ube2l6	1.82394e-24	-0.930337	0.57	0.264	5.70893e-22	A2
Cp	7.85336e-24	-1.47752	0.59	0.466	2.4581e-21	A2
Cfh	8.13259e-22	-2.37136	0.917	0.791	2.5455e-19	A2
Top2a	1.35856e-19	-4.65072	0.779	0.64	4.25229e-17	A2
Spock2	1.68383e-19	-1.50891	0.484	0.593	5.2704e-17	A2
Snhg11	3.69706e-19	-1.72282	0.914	0.805	1.15718e-16	A2
Ccnd2	2.02666e-18	-1.27302	0.615	0.768	6.34345e-16	A2
Gkn3	1.51913e-17	-0.574859	0.418	0.718	4.75489e-15	A2
Vwf	4.36724e-17	-1.65253	0.658	0.585	1.36695e-14	A2
Cd68	4.85003e-15	-0.903177	0.517	0.389	1.51806e-12	A2
Tm4sf1	5.57182e-14	-0.305763	0.31	0.39	1.74398e-11	A2
Gm16499	6.70677e-14	-0.728242	0.567	0.594	2.09922e-11	A2
Pcsk2	2.0414e-13	-0.902568	0.759	0.729	6.38958e-11	A2
Atp2b1	4.17968e-13	-1.49594	0.946	0.893	1.30824e-10	A2
Col4a2	4.76067e-13	-0.528025	0.786	0.69	1.49009e-10	A2
Hspa2	8.39202e-12	-0.395467	0.607	0.715	2.6267e-09	A2
Cplx2	1.40006e-11	-2.14686	0.541	0.606	4.38218e-09	A2
Cyb5r3	2.26165e-11	-1.56611	0.453	0.562	7.07897e-09	A2
Esam	1.23334e-09	-0.936646	0.569	0.528	3.86036e-07	A2
Itm2a	2.48356e-09	-0.98091	0.794	0.757	7.77355e-07	A2
Slc16a1	4.65994e-09	-0.74247	0.457	0.633	1.45856e-06	A2
Lgmn	4.86436e-09	-0.633881	0.766	0.753	1.52255e-06	A2
Cacna2d3	1.11789e-08	-0.881199	0.66	0.631	3.49898e-06	A2
Tubb3	3.98466e-07	-1.46206	0.783	0.734	0.00012472	A2
Kctd12	4.13069e-07	-1.10925	0.644	0.537	0.000129291	A2
Egfr	5.17659e-07	-0.855798	0.576	0.611	0.000162027	A2
Brinp3	2.74423e-06	-0.409946	0.425	0.565	0.000858945	A2
Ly6d	4.64468e-06	-2.96217	0.101	0.207	0.00145378	A2
Penk	5.17576e-06	-0.402984	0.901	0.801	0.00162001	A2
C4b	1.764e-05	-0.602289	0.513	0.412	0.00552133	A2
Ahnak	2.18589e-05	-0.627117	0.37	0.495	0.00684184	A2
Cmtm8	2.33e-05	-2.25707	0.433	0.507	0.00729291	A2
A2m	3.11312e-05	-0.574187	0.605	0.73	0.00974408	A2
Pdgfra	4.60602e-05	-0.857287	0.668	0.613	0.0144168	A2
Sptbn1	5.91569e-05	-1.27795	0.928	0.908	0.0185161	A2
Clec2d	6.91651e-05	-1.12749	0.794	0.73	0.0216487	A2
Arl4a	7.71723e-05	-0.731583	0.485	0.44	0.0241549	A2
Nsg2	8.2516e-05	-1.3613	0.779	0.575	0.0258275	A2
Itih5	8.40081e-05	-0.401651	0.871	0.84	0.0262945	A2
Cd84	0.000171172	-1.95599	0.602	0.554	0.0535769	A2
Stra6	0.000976618	-1.38451	0.63	0.631	0.305682	A2
Sez6l2	0.00128949	-1.45765	0.749	0.715	0.403611	A2
Ccl4	0.00210436	-0.862988	0.229	0.389	0.658664	A2
Unc80	0.00225898	-0.92087	0.629	0.549	0.707061	A2
Cd74	0.00573172	-0.558447	0.695	0.72	1	A2
Riiad1	0	-3.63787	0.166	0.515	0	A3
Fcgr1	0	1.27957	0.807	0.578	0	A3
Cfh	0	0.575451	0.942	0.793	0	A3
Ptgs2	0	0.796391	0.272	0.138	0	A3
Ccl2	0	-0.309348	0.211	0.103	0	A3
Gja1	0	-2.39102	0.846	0.86	0	A3
Mmp9	0	-0.938672	0.084	0.071	0	A3
Atp1a2	7.26396e-306	-0.741101	0.993	0.966	2.27362e-303	A3
Plpp3	8.6829e-285	-0.782007	0.983	0.961	2.71775e-282	A3
Tmem119	7.01613e-276	0.993126	0.722	0.405	2.19605e-273	A3
Ccr5	4.83447e-267	-1.16423	0.094	0.125	1.51319e-264	A3
Cxcl12	8.51842e-258	1.25673	0.844	0.749	2.66627e-255	A3
Pdgfra	5.73069e-247	-0.796817	0.259	0.691	1.79371e-244	A3
Slc6a6	8.1027e-241	0.281121	0.278	0.653	2.53614e-238	A3
Cldn10	2.30922e-240	-1.8069	0.864	0.964	7.22785e-238	A3
Slc6a11	2.76283e-240	-2.08661	0.77	0.877	8.64766e-238	A3
Ptprz1	4.02243e-238	-1.45102	0.922	0.881	1.25902e-235	A3
Nupr1	1.42257e-232	-1.3136	0.964	0.984	4.45265e-230	A3
Trem2	2.13502e-213	-1.75382	0.163	0.404	6.68262e-211	A3
Clu	6.11887e-200	-0.728189	0.978	0.904	1.9152e-197	A3
F3	1.01687e-193	-2.40606	0.658	0.703	3.18279e-191	A3
Serpina3n	2.83223e-191	-0.867275	0.392	0.584	8.86489e-189	A3
Cdkn1c	1.93573e-183	0.92064	0.435	0.092	6.05884e-181	A3
Clec2d	4.68771e-183	1.46524	0.782	0.736	1.46725e-180	A3
Spock2	4.90317e-176	0.38	0.757	0.537	1.53469e-173	A3
Tspan2	6.14906e-163	-0.730741	0.315	0.628	1.92466e-160	A3
Thrsp	8.75206e-160	-1.75093	0.644	0.789	2.73939e-157	A3
Slco1c1	5.68953e-158	-2.13281	0.496	0.705	1.78082e-155	A3
Paqr5	1.93726e-149	-0.817781	0.317	0.509	6.06363e-147	A3
Cd84	2.25514e-149	-0.502545	0.394	0.595	7.05857e-147	A3
Fjx1	2.50431e-149	-2.05034	0.945	0.862	7.83847e-147	A3
Bmx	2.42666e-144	0.42492	0.424	0.841	7.59544e-142	A3
Lyz2	1.37099e-140	0.441447	0.778	0.642	4.2912e-138	A3
Adgrl4	2.4284e-140	0.553659	0.54	0.295	7.6009e-138	A3
Rorb	7.73396e-138	-1.98259	0.78	0.775	2.42073e-135	A3
Lrrc7	1.67132e-132	-1.07196	0.804	0.669	5.23124e-130	A3
Vtn	2.26803e-130	0.498664	0.28	0.593	7.09893e-128	A3
Tshz2	5.37605e-130	0.271385	0.661	0.567	1.68271e-127	A3
Tubb4b	1.2244e-129	-0.747091	0.834	0.959	3.83236e-127	A3
Timp3	4.41419e-122	-1.84623	0.579	0.683	1.38164e-119	A3
Fcer1g	1.24925e-118	-0.968555	0.182	0.336	3.91016e-116	A3
Gpr88	2.04017e-117	0.30179	0.73	0.576	6.38572e-115	A3
Sox18	1.95652e-115	-0.919543	0.224	0.283	6.12392e-113	A3
Id4	4.17067e-113	-0.914101	0.864	0.87	1.30542e-110	A3
Cyb5r3	8.57786e-104	-0.760164	0.7	0.511	2.68487e-101	A3
Rsph9	4.96948e-99	-1.80565	0.601	0.676	1.55545e-96	A3
Gatm	1.04965e-98	0.4397	0.908	0.809	3.28539e-96	A3
Kcnk1	1.42655e-97	-1.60087	0.889	0.89	4.4651e-95	A3
Tmem151a	9.36729e-97	0.756787	0.733	0.784	2.93196e-94	A3
Ctss	4.03955e-96	-1.25327	0.25	0.31	1.26438e-93	A3
Vcam1	8.39015e-94	-2.18086	0.507	0.652	2.62612e-91	A3
Igkc	5.66538e-92	2.09761	0.321	0.324	1.77327e-89	A3
Isg20	2.10076e-91	-0.374865	0.26	0.251	6.57537e-89	A3
Slc32a1	1.33767e-90	0.752348	0.809	0.92	4.18691e-88	A3
Spock3	1.47828e-89	0.767192	0.845	0.845	4.62701e-87	A3
Dab2	6.52937e-88	-0.429656	0.445	0.742	2.04369e-85	A3
Aqp4	9.21235e-85	-1.73221	0.88	0.834	2.88347e-82	A3
Ndrg4	5.1063e-83	-0.261694	0.868	0.813	1.59827e-80	A3
Adgre1	8.28365e-83	1.35816	0.182	0.138	2.59278e-80	A3
Cd74	8.78738e-83	-0.799026	0.827	0.694	2.75045e-80	A3
Ly6d	2.15086e-81	1.39275	0.284	0.168	6.73219e-79	A3
Gpr6	2.31722e-81	0.717116	0.73	0.891	7.2529e-79	A3
Prdx6	2.67391e-80	-1.10415	0.896	0.792	8.36934e-78	A3
Id2	1.55846e-79	-1.59575	0.709	0.745	4.87797e-77	A3
Pld4	1.57745e-79	-0.772819	0.546	0.824	4.93743e-77	A3
S100a6	1.71438e-77	-0.916999	0.757	0.856	5.36602e-75	A3
Vwf	2.60765e-77	0.34191	0.384	0.639	8.16194e-75	A3
Clstn3	5.11226e-77	0.322942	0.671	0.62	1.60014e-74	A3
Lair1	3.50683e-76	-0.969111	0.261	0.51	1.09764e-73	A3
Ezr	2.3482e-75	-1.75836	0.743	0.832	7.34986e-73	A3
Alas2	6.65743e-73	0.460702	0.302	0.149	2.08378e-70	A3
Ect2	1.0137e-72	-0.309601	0.744	0.729	3.17287e-70	A3
Laptm5	4.21118e-71	-0.659551	0.222	0.393	1.3181e-68	A3
Kctd13	8.12587e-69	0.323842	0.851	0.861	2.5434e-66	A3
Jun	2.27756e-68	-0.841827	0.632	0.809	7.12876e-66	A3
Nbl1	1.43078e-67	-0.423399	0.445	0.573	4.47834e-65	A3
Pdgfb	7.91009e-67	-0.867	0.43	0.57	2.47586e-64	A3
Grb14	2.68012e-66	0.838699	0.652	0.532	8.38876e-64	A3
Nostrin	1.22308e-61	-1.2608	0.449	0.669	3.82824e-59	A3
Ccl4	2.73322e-61	-0.684103	0.313	0.365	8.55499e-59	A3
Hes5	4.27658e-61	-1.88271	0.619	0.69	1.33857e-58	A3
Cbfa2t3	3.90516e-60	1.3948	0.663	0.7	1.22231e-57	A3
C1ql1	4.55471e-60	0.676071	0.618	0.802	1.42562e-57	A3
Slain1	1.61566e-59	-0.254932	0.645	0.515	5.05703e-57	A3
Vegfc	1.30698e-58	-0.753949	0.402	0.731	4.09084e-56	A3
Marcks	1.49476e-58	-0.409479	0.875	0.748	4.67859e-56	A3
Wfdc17	2.45834e-58	0.569635	0.412	0.594	7.6946e-56	A3
Vwa1	5.91891e-55	-2.54512	0.111	0.26	1.85262e-52	A3
Brinp1	9.30019e-54	0.529184	0.649	0.768	2.91096e-51	A3
Plxna2	7.26368e-52	-1.01738	0.448	0.697	2.27353e-49	A3
Slc16a2	5.44273e-50	-1.41818	0.789	0.868	1.70357e-47	A3
Htr2c	6.37197e-50	1.11684	0.761	0.789	1.99443e-47	A3
Scg2	1.16236e-49	0.516916	0.622	0.549	3.63818e-47	A3
Cplx2	1.35314e-49	-0.299652	0.69	0.575	4.23534e-47	A3
Lag3	2.62495e-49	-0.357997	0.153	0.312	8.21609e-47	A3
C1qc	4.50256e-48	0.25712	0.872	0.899	1.4093e-45	A3
Opalin	5.10073e-48	1.15668	0.469	0.305	1.59653e-45	A3
Gad2	1.98383e-47	-0.258191	0.821	0.899	6.20939e-45	A3
Fzd2	2.18558e-46	-1.70843	0.598	0.676	6.84087e-44	A3
Plin3	4.67679e-46	-1.17264	0.564	0.735	1.46384e-43	A3
Itga1	8.59198e-46	0.759024	0.596	0.517	2.68929e-43	A3
Il1b	2.10341e-45	1.6011	0.345	0.138	6.58368e-43	A3
Abcb1a	4.1439e-44	1.06189	0.582	0.42	1.29704e-41	A3
Abcg2	4.29784e-43	-0.319323	0.52	0.786	1.34523e-40	A3
Fn1	8.57031e-43	-0.442779	0.629	0.473	2.68251e-40	A3
Hmgb3	1.05545e-42	-0.476229	0.78	0.939	3.30357e-40	A3
Esam	7.14686e-41	0.500323	0.449	0.553	2.23697e-38	A3
Itih3	1.89697e-40	-1.70037	0.539	0.696	5.93751e-38	A3
Sox9	2.54175e-40	-1.53463	0.777	0.67	7.95567e-38	A3
Ppp1r14b	1.7693e-39	-0.266971	0.816	0.829	5.53791e-37	A3
Nme9	2.4701e-39	-0.768201	0.382	0.628	7.73141e-37	A3
Tm4sf1	7.93714e-37	-0.592789	0.338	0.381	2.48433e-34	A3
Pou3f2	3.61238e-35	-1.11552	0.702	0.825	1.13068e-32	A3
Gkn3	5.89378e-34	-0.907835	0.47	0.693	1.84475e-31	A3
Cald1	9.89321e-34	-0.843374	0.376	0.452	3.09658e-31	A3
Rassf9	1.17283e-33	-0.895919	0.892	0.856	3.67094e-31	A3
Nnat	2.12922e-32	-0.472532	0.727	0.643	6.66447e-30	A3
Top2a	3.5674e-32	-0.256174	0.668	0.668	1.1166e-29	A3
Sez6l2	5.76636e-32	-0.333939	0.486	0.765	1.80487e-29	A3
Dsg2	1.17101e-31	-1.60125	0.734	0.62	3.66526e-29	A3
Tmem158	2.39411e-31	1.15694	0.875	0.953	7.49356e-29	A3
Itga6	5.06047e-31	-1.89103	0.331	0.488	1.58393e-28	A3
Hexb	1.14601e-30	-0.683631	0.547	0.705	3.587e-28	A3
C4b	1.49071e-30	-1.1486	0.582	0.405	4.66594e-28	A3
Mrc1	6.43044e-30	1.12495	0.334	0.474	2.01273e-27	A3
Hspa2	3.79824e-29	-1.57725	0.534	0.723	1.18885e-26	A3
Ctsd	1.69271e-28	-0.921832	0.854	0.906	5.29818e-26	A3
Dpysl3	3.90172e-28	-0.26327	0.676	0.6	1.22124e-25	A3
Ahnak	9.5383e-28	-0.342132	0.54	0.458	2.98549e-25	A3
Vgf	1.95169e-27	1.53009	0.705	0.782	6.1088e-25	A3
Tpm4	2.95821e-27	-0.612177	0.723	0.901	9.2592e-25	A3
Pls1	1.82867e-25	0.342354	0.645	0.617	5.72374e-23	A3
Itgam	3.18211e-25	-0.58433	0.862	0.808	9.96002e-23	A3
Sbf1	8.98867e-25	-0.838276	0.675	0.707	2.81345e-22	A3
Myt1l	1.68698e-24	-0.262611	0.687	0.805	5.28024e-22	A3
Adgrf5	3.57511e-24	0.375943	0.225	0.372	1.11901e-21	A3
S100b	4.18316e-24	-0.823431	0.682	0.797	1.30933e-21	A3
Ddah1	2.70753e-22	-1.50935	0.723	0.64	8.47457e-20	A3
Id3	8.9323e-20	-1.14551	0.698	0.702	2.79581e-17	A3
Olig1	1.45579e-18	-0.272955	0.637	0.896	4.55661e-16	A3
Acta2	3.75467e-18	-0.87484	0.548	0.763	1.17521e-15	A3
Mdk	5.92528e-17	-1.61803	0.441	0.553	1.85461e-14	A3
Egfr	7.14065e-17	-1.47806	0.504	0.622	2.23502e-14	A3
Cdkn1a	1.04631e-16	-0.543682	0.482	0.522	3.27494e-14	A3
St8sia3	2.20899e-16	0.355522	0.649	0.808	6.91414e-14	A3
Gfap	4.35025e-16	-0.48247	0.584	0.47	1.36163e-13	A3
Npy	7.27435e-15	0.976012	0.809	0.979	2.27687e-12	A3
Drd2	5.06691e-14	0.437813	0.699	0.847	1.58594e-11	A3
Ly6a	1.31219e-13	1.7296	0.337	0.233	4.10715e-11	A3
Fxyd5	4.51646e-13	-0.277294	0.603	0.678	1.41365e-10	A3
Luzp1	6.8952e-13	-0.349781	0.586	0.585	2.1582e-10	A3
Actn1	2.94347e-12	0.560137	0.581	0.844	9.21305e-10	A3
Ms4a7	6.65057e-12	0.382754	0.344	0.196	2.08163e-09	A3
Mgst1	9.73365e-12	-2.48233	0.301	0.449	3.04663e-09	A3
C3ar1	9.75634e-12	0.594356	0.439	0.43	3.05374e-09	A3
Col4a2	1.05075e-11	-0.645125	0.71	0.709	3.28884e-09	A3
Pltp	1.53747e-11	-0.530099	0.482	0.353	4.81228e-09	A3
Mag	3.38319e-11	1.02543	0.828	0.934	1.05894e-08	A3
Cacna2d3	3.68545e-11	-0.626623	0.47	0.668	1.15355e-08	A3
Cldn11	3.85606e-11	0.840189	0.548	0.669	1.20695e-08	A3
Sorbs2	2.72099e-10	-0.384942	0.514	0.676	8.51671e-08	A3
Hopx	2.94011e-10	-1.68375	0.272	0.259	9.20254e-08	A3
Slc7a11	3.95577e-10	-1.72637	0.577	0.553	1.23815e-07	A3
Ptprd	5.76458e-09	-0.854094	0.694	0.782	1.80431e-06	A3
Plppr4	6.78155e-09	0.883887	0.564	0.564	2.12263e-06	A3
Rgs4	1.0916e-08	0.27802	0.618	0.751	3.41672e-06	A3
Slc7a1	1.10248e-08	-0.330849	0.584	0.512	3.45077e-06	A3
Igfbp5	1.42013e-08	-0.717993	0.783	0.775	4.44499e-06	A3
Brinp3	1.56017e-08	-0.792604	0.452	0.553	4.88332e-06	A3
Stmn2	3.13628e-08	0.469285	0.608	0.729	9.81654e-06	A3
Sirt2	3.33158e-08	-0.511269	0.682	0.815	1.04279e-05	A3
Hmgb2	1.53942e-07	-0.436603	0.78	0.825	4.81839e-05	A3
Meis2	2.22637e-07	-0.608996	0.905	0.908	6.96855e-05	A3
Trf	2.42847e-07	0.300954	0.535	0.695	7.6011e-05	A3
Odc1	2.53476e-07	-0.38285	0.585	0.672	7.93381e-05	A3
Bphl	3.58482e-07	-0.393481	0.434	0.442	0.000112205	A3
Cd34	4.60163e-07	1.92339	0.512	0.46	0.000144031	A3
Tnr	4.71368e-07	0.759287	0.661	0.734	0.000147538	A3
P2ry12	6.96394e-07	-0.676955	0.398	0.345	0.000217971	A3
Ly6h	9.1969e-07	0.831093	0.61	0.744	0.000287863	A3
Grm5	9.70905e-07	0.277038	0.539	0.758	0.000303893	A3
Itih5	2.44744e-06	-0.30532	0.893	0.838	0.000766049	A3
Arpp21	2.68995e-06	-0.682541	0.628	0.664	0.000841954	A3
H2afv	2.97736e-06	-0.70407	0.741	0.848	0.000931912	A3
Sema7a	5.62638e-06	-0.886336	0.452	0.484	0.00176106	A3
Sema3g	9.97184e-06	-0.561597	0.328	0.171	0.00312119	A3
Pf4	1.05948e-05	0.842604	0.36	0.277	0.00331616	A3
Lgmn	1.16535e-05	-0.775783	0.69	0.768	0.00364754	A3
Atp2b2	2.12291e-05	0.360672	0.66	0.806	0.0066447	A3
Cryab	2.13876e-05	-0.388905	0.923	0.937	0.00669433	A3
Crym	2.69408e-05	-1.96671	0.461	0.481	0.00843247	A3
Rras	7.8511e-05	-0.319621	0.91	0.768	0.0245739	A3
Slc38a1	0.000135182	-0.999877	0.435	0.318	0.0423119	A3
Cyyr1	0.000220791	0.659759	0.56	0.546	0.0691075	A3
Sox4	0.000298173	-1.14769	0.754	0.866	0.0933281	A3
Crip1	0.000681042	-0.585734	0.734	0.695	0.213166	A3
Gng3	0.00071403	0.346548	0.565	0.797	0.223492	A3
Sox11	0.00114609	-0.580792	0.743	0.825	0.358727	A3
Penk	0.00140191	0.616522	0.65	0.852	0.438798	A3
Ccl9	0.00196815	1.29488	0.465	0.609	0.616029	A3
Snca	0.0022225	0.803892	0.775	0.879	0.695641	A3
Gpcpd1	0.00356304	-1.29077	0.574	0.481	1	A3
Slc16a1	0.00583867	-0.846849	0.535	0.609	1	A3
Anks1b	0.00696764	-1.10695	0.609	0.716	1	A3
Sst	0.00776372	0.332279	0.822	0.948	1	A3
Ube2l6	0.00896808	1.86608	0.423	0.307	1	A3
Nap1l5	0.00995631	-0.780868	0.702	0.774	1	A3
Nostrin	8.78255e-269	-0.740595	0.834	0.601	2.74894e-266	A4
Mrc1	4.7136e-237	-1.27511	0.132	0.505	1.47536e-234	A4
Car4	7.17276e-213	0.402199	0.897	0.679	2.24507e-210	A4
Mmp9	7.63577e-192	2.23854	0.126	0.064	2.38999e-189	A4
Esam	1.9942e-187	0.887346	0.804	0.492	6.24185e-185	A4
Cyyr1	4.86826e-178	-0.362117	0.807	0.505	1.52376e-175	A4
Fxyd5	6.80437e-178	-1.01658	0.867	0.633	2.12977e-175	A4
Cldn5	7.69871e-169	-0.806861	0.762	0.492	2.4097e-166	A4
Ccl2	3.45289e-168	0.490327	0.214	0.104	1.08076e-165	A4
Slc6a11	3.37838e-162	0.545163	0.937	0.847	1.05743e-159	A4
Alas2	1.35887e-152	1.28926	0.132	0.18	4.25327e-150	A4
Riiad1	3.19493e-147	0.43115	0.723	0.417	1.00001e-144	A4
Aox3	3.50455e-147	-1.17927	0.139	0.119	1.09692e-144	A4
Trem2	1.90894e-140	-1.70281	0.536	0.338	5.97498e-138	A4
A2m	1.12216e-137	0.595104	0.768	0.695	3.51237e-135	A4
Thrsp	4.07001e-134	0.409032	0.955	0.735	1.27391e-131	A4
Cdkn1c	4.83637e-130	-0.779586	0.098	0.153	1.51378e-127	A4
Atp1a2	4.05283e-127	0.326967	0.996	0.966	1.26854e-124	A4
Rgs5	9.6697e-124	-0.335221	0.9	0.798	3.02661e-121	A4
Gpr88	2.72511e-112	-0.36161	0.404	0.633	8.52961e-110	A4
Ccl5	2.95824e-111	0.693684	0.491	0.224	9.2593e-109	A4
Gja1	5.56835e-108	0.440417	0.986	0.837	1.74289e-105	A4
Podxl	5.98138e-107	-0.81168	0.812	0.628	1.87217e-104	A4
C1qtnf4	4.44701e-105	0.37573	0.913	0.683	1.39192e-102	A4
Itih3	4.78846e-105	1.24259	0.77	0.656	1.49879e-102	A4
Rasip1	1.90836e-102	-0.648792	0.539	0.236	5.97317e-100	A4
Rassf9	4.12478e-102	-1.27432	0.989	0.841	1.29106e-99	A4
Synm	3.28008e-101	-0.926824	0.056	0.232	1.02666e-98	A4
Lag3	2.5081e-100	-1.29617	0.429	0.264	7.85037e-98	A4
Vtn	1.9435e-97	-0.542381	0.651	0.527	6.08316e-95	A4
Cd74	3.48076e-96	0.591082	0.82	0.697	1.08948e-93	A4
F3	6.70292e-96	0.863811	0.898	0.663	2.09801e-93	A4
Pls1	4.54497e-95	0.412958	0.724	0.604	1.42258e-92	A4
Col4a2	3.70674e-94	0.336826	0.864	0.684	1.16021e-91	A4
Marcksl1	7.54478e-94	-0.510887	0.704	0.828	2.36152e-91	A4
Pdgfb	1.97336e-92	-0.810938	0.777	0.51	6.17661e-90	A4
Ccr5	4.10917e-88	-0.308678	0.116	0.121	1.28617e-85	A4
Slc16a2	4.20308e-88	0.680766	0.928	0.844	1.31556e-85	A4
C1qc	2.98312e-87	-0.426545	0.966	0.883	9.33717e-85	A4
Scn4b	4.54609e-87	0.393409	0.429	0.685	1.42293e-84	A4
Fcgr1	2.00068e-86	-0.460142	0.406	0.648	6.26213e-84	A4
Cryab	3.8168e-85	0.869998	0.995	0.925	1.19466e-82	A4
Nsg2	5.67209e-85	0.567498	0.433	0.646	1.77537e-82	A4
Pdgfra	8.51112e-83	1.70246	0.777	0.599	2.66398e-80	A4
Cldn10	1.37579e-81	0.900324	0.994	0.941	4.30624e-79	A4
Dcx	9.17411e-81	-0.636069	0.935	0.886	2.8715e-78	A4
Gkn3	9.16174e-77	1.10543	0.684	0.654	2.86763e-74	A4
Plpp3	1.76537e-76	0.316147	0.986	0.961	5.5256e-74	A4
Cnn2	4.32404e-75	0.543749	0.066	0.245	1.35342e-72	A4
Olig1	1.25256e-72	1.18435	0.857	0.855	3.92052e-70	A4
Gng11	2.4782e-70	-0.324046	0.734	0.534	7.75677e-68	A4
Sema3g	8.36324e-69	1.95074	0.122	0.208	2.61769e-66	A4
Cyb5r3	7.83135e-64	0.468518	0.358	0.57	2.45121e-61	A4
Dpysl3	8.96975e-64	0.421804	0.487	0.633	2.80753e-61	A4
Lgmn	2.38289e-63	1.0106	0.778	0.752	7.45843e-61	A4
Gpr17	3.61617e-58	0.860982	0.966	0.943	1.13186e-55	A4
Cd34	3.76346e-58	-0.436536	0.63	0.441	1.17796e-55	A4
Ly6d	8.26318e-58	-0.732978	0.206	0.182	2.58638e-55	A4
C1qa	8.62883e-58	-0.831674	0.889	0.708	2.70082e-55	A4
Grin2b	5.16275e-57	-0.304263	0.595	0.786	1.61594e-54	A4
Wfdc17	2.44354e-56	0.773143	0.679	0.546	7.64829e-54	A4
Nbl1	4.8344e-55	0.797493	0.765	0.518	1.51317e-52	A4
Crip1	1.13837e-54	0.680124	0.827	0.68	3.56309e-52	A4
C3ar1	2.19955e-54	0.813175	0.602	0.403	6.88458e-52	A4
Thbs4	2.08975e-52	-0.49001	0.979	0.889	6.54091e-50	A4
Slco1c1	8.46466e-52	0.925414	0.761	0.658	2.64944e-49	A4
Il1b	3.11327e-51	-1.79226	0.204	0.165	9.74455e-49	A4
Trf	2.57869e-50	0.270703	0.783	0.651	8.07131e-48	A4
Hspa2	5.04719e-50	1.12898	0.7	0.692	1.57977e-47	A4
Fn1	1.45664e-48	-2.05442	0.696	0.464	4.55927e-46	A4
Cmtm8	5.63859e-48	0.634672	0.403	0.506	1.76488e-45	A4
Ddit4l	1.77581e-47	0.887022	0.372	0.317	5.55829e-45	A4
Ctla2a	6.15375e-45	4.42474	0.13	0.125	1.92613e-42	A4
Rims2	3.11678e-43	0.27386	0.589	0.829	9.75553e-41	A4
Unc80	1.06712e-42	1.00779	0.447	0.584	3.3401e-40	A4
Rorb	1.68941e-42	0.827992	0.813	0.77	5.28786e-40	A4
Ly6h	6.33782e-42	-0.361872	0.601	0.744	1.98374e-39	A4
Spock2	7.85123e-42	0.312799	0.417	0.597	2.45743e-39	A4
Cbfa2t3	1.3161e-41	-0.284043	0.789	0.678	4.1194e-39	A4
Lyz2	2.68267e-41	-0.426212	0.804	0.64	8.39675e-39	A4
Ptprz1	4.57817e-40	0.531275	0.923	0.881	1.43297e-37	A4
Opalin	1.00236e-39	-0.864991	0.189	0.354	3.13739e-37	A4
Tnni1	1.79466e-39	-1.42178	0.164	0.24	5.61729e-37	A4
Slfn5	3.49737e-39	-0.30532	0.226	0.259	1.09468e-36	A4
Plppr4	6.2334e-39	-1.63921	0.458	0.581	1.95105e-36	A4
C3	3.77027e-38	-0.284268	0.395	0.527	1.18009e-35	A4
S100b	1.12971e-36	0.794954	0.853	0.767	3.53599e-34	A4
Adgre1	2.13684e-36	1.26128	0.132	0.147	6.6883e-34	A4
Ptprd	1.8345e-34	0.649427	0.756	0.77	5.74199e-32	A4
Csf1r	3.98141e-34	-0.492163	0.847	0.853	1.24618e-31	A4
Myl9	7.67323e-32	-1.23955	0.111	0.194	2.40172e-29	A4
Itih5	3.4784e-31	0.701775	0.801	0.854	1.08874e-28	A4
Paqr5	1.12548e-30	-1.89238	0.616	0.456	3.52276e-28	A4
Tubb3	1.83798e-29	0.336628	0.613	0.765	5.75286e-27	A4
Map1b	2.06111e-29	0.377441	0.635	0.848	6.45128e-27	A4
Slc7a1	5.26345e-29	0.570557	0.693	0.495	1.64746e-26	A4
Serpina3n	7.03809e-27	1.78962	0.745	0.523	2.20292e-24	A4
Mgp	1.0613e-26	-0.274806	0.405	0.45	3.32186e-24	A4
Tnfsf10	1.21573e-26	1.73889	0.393	0.539	3.80523e-24	A4
C1qb	2.29923e-26	-0.755406	0.944	0.809	7.19658e-24	A4
Vim	3.29421e-26	-0.495561	0.88	0.879	1.03109e-23	A4
Hes5	4.25034e-26	0.57928	0.81	0.657	1.33036e-23	A4
Edn1	6.99425e-26	0.33213	0.908	0.797	2.1892e-23	A4
Tnr	9.23493e-26	-0.381485	0.706	0.726	2.89053e-23	A4
Top2a	1.69111e-25	-2.65907	0.673	0.667	5.29318e-23	A4
Foxq1	2.64699e-25	0.573604	0.325	0.503	8.28507e-23	A4
Ly6a	2.4975e-24	-1.26295	0.12	0.27	7.81716e-22	A4
Ms4a7	2.81096e-24	-0.392803	0.321	0.202	8.7983e-22	A4
Ptprg	7.10125e-24	0.52074	0.459	0.514	2.22269e-21	A4
Ube2l6	7.39771e-23	-1.30532	0.301	0.329	2.31548e-20	A4
S100a6	2.71907e-22	-0.537089	0.957	0.821	8.5107e-20	A4
Bphl	4.33451e-22	-0.286158	0.297	0.465	1.3567e-19	A4
Drd1	7.92044e-22	-1.12326	0.815	0.787	2.4791e-19	A4
Arl4a	2.787e-21	0.508967	0.534	0.435	8.72332e-19	A4
Vwa1	3.21725e-21	1.60903	0.181	0.247	1.007e-18	A4
Dsg2	6.02158e-21	-0.398309	0.918	0.591	1.88475e-18	A4
Cacna2d3	1.46528e-20	-0.285305	0.518	0.657	4.58634e-18	A4
Clec2d	3.97516e-20	-0.648972	0.819	0.73	1.24423e-17	A4
Nme9	5.08561e-19	-0.682331	0.519	0.601	1.59179e-16	A4
Brinp3	1.88762e-18	1.7662	0.561	0.533	5.90826e-16	A4
Fgfbp1	4.03178e-18	1.24842	0.435	0.437	1.26195e-15	A4
Klf2	6.55049e-18	-1.02014	0.814	0.642	2.0503e-15	A4
Tyrobp	6.79355e-18	-1.48803	0.909	0.792	2.12638e-15	A4
Cntn1	6.84456e-18	0.551105	0.466	0.384	2.14235e-15	A4
Il33	7.03751e-18	1.17974	0.5	0.402	2.20274e-15	A4
Sox11	1.46317e-17	0.446513	0.814	0.812	4.57973e-15	A4
Itm2a	1.7799e-17	0.523473	0.753	0.766	5.57107e-15	A4
Bmx	2.31581e-17	-2.19249	0.569	0.811	7.24847e-15	A4
Actn1	1.34724e-16	-0.948098	0.834	0.798	4.21685e-14	A4
Cdkn1a	1.50205e-16	0.699164	0.682	0.488	4.70141e-14	A4
Gpcpd1	2.14293e-16	0.432644	0.454	0.502	6.70736e-14	A4
Scg2	2.16903e-16	0.737267	0.471	0.575	6.78907e-14	A4
Bpgm	2.12046e-15	0.484769	0.368	0.501	6.63704e-13	A4
C4b	2.22748e-15	0.700212	0.406	0.437	6.97202e-13	A4
St8sia3	8.22125e-15	-0.936232	0.699	0.797	2.57325e-12	A4
Vcam1	1.68148e-14	1.1787	0.656	0.625	5.26305e-12	A4
Kcnk1	2.5084e-14	0.539511	0.805	0.903	7.85129e-12	A4
Sptbn1	2.57075e-14	0.299459	0.872	0.919	8.04643e-12	A4
Plin3	3.59321e-14	0.973867	0.72	0.707	1.12468e-11	A4
Sirt2	5.16648e-14	0.634371	0.804	0.793	1.61711e-11	A4
Itga1	9.45453e-13	0.988055	0.552	0.526	2.95927e-10	A4
Pdgfrb	1.23487e-11	1.0383	0.54	0.763	3.86515e-09	A4
Vegfc	1.33374e-11	-0.462022	0.487	0.712	4.17461e-09	A4
Ank3	1.48251e-11	0.327912	0.53	0.684	4.64026e-09	A4
Cplx2	1.50021e-11	0.8898	0.525	0.604	4.69567e-09	A4
Id3	2.68021e-11	0.325619	0.816	0.683	8.38904e-09	A4
Syp	3.51771e-11	0.579697	0.526	0.64	1.10104e-08	A4
Ctsd	6.22855e-11	0.796258	0.854	0.905	1.94954e-08	A4
Desi1	3.69377e-10	0.595518	0.772	0.798	1.15615e-07	A4
Rgs4	4.94989e-10	0.393713	0.619	0.749	1.54932e-07	A4
Gatm	1.35037e-09	0.498673	0.801	0.828	4.22666e-07	A4
Eno2	1.74124e-09	0.690792	0.677	0.778	5.45009e-07	A4
Egfr	4.67482e-09	0.654924	0.494	0.622	1.46322e-06	A4
Gng3	5.58706e-09	0.296632	0.637	0.781	1.74875e-06	A4
Irf8	1.20412e-08	-1.07842	0.234	0.31	3.76888e-06	A4
Sbf1	2.87164e-08	0.664919	0.56	0.725	8.98824e-06	A4
Hexb	5.33039e-08	0.517978	0.725	0.673	1.66841e-05	A4
Anks1b	5.45539e-08	0.574676	0.563	0.722	1.70754e-05	A4
Slc16a1	1.44736e-07	1.0758	0.566	0.603	4.53022e-05	A4
Odc1	1.56161e-07	0.521494	0.676	0.655	4.88785e-05	A4
Hmgb3	1.73609e-07	-0.35816	0.908	0.915	5.43397e-05	A4
Tmem151a	2.61101e-07	0.528055	0.805	0.771	8.17247e-05	A4
Gad2	3.6064e-07	0.408178	0.887	0.887	0.00011288	A4
Pou3f2	5.57275e-07	0.971757	0.701	0.823	0.000174427	A4
Gfap	6.30912e-07	0.726052	0.458	0.493	0.000197475	A4
Vgf	8.93127e-07	-0.498556	0.814	0.763	0.000279549	A4
Abcb1a	1.07945e-06	-0.732067	0.448	0.445	0.000337867	A4
Sox4	1.12043e-06	-1.40014	0.807	0.855	0.000350694	A4
Id2	1.3253e-06	0.705251	0.79	0.731	0.000414819	A4
Cx3cr1	1.61405e-06	-0.570199	0.733	0.809	0.000505197	A4
Peg3	1.93443e-06	0.38837	0.612	0.621	0.000605477	A4
Grb14	2.24662e-06	-1.1817	0.502	0.559	0.000703192	A4
Id4	2.85008e-06	0.364388	0.846	0.873	0.000892074	A4
Lair1	4.53578e-06	0.619869	0.42	0.48	0.0014197	A4
Rgs9	5.30175e-06	-0.467949	0.802	0.78	0.00165945	A4
Atp2b1	2.26269e-05	0.51771	0.819	0.918	0.00708223	A4
Ppp1r14b	4.22327e-05	-0.701485	0.938	0.808	0.0132188	A4
Meg3	8.13627e-05	-0.757101	0.871	0.889	0.0254665	A4
Slc38a1	0.000109026	-0.357907	0.295	0.343	0.0341252	A4
Fzd2	0.000221344	0.656453	0.611	0.673	0.0692805	A4
Arpp21	0.000275623	1.20249	0.661	0.658	0.0862701	A4
Adgrl4	0.000379472	-0.275723	0.38	0.325	0.118775	A4
Sst	0.000395145	0.466467	0.923	0.93	0.12368	A4
Sox18	0.000423323	2.51243	0.384	0.255	0.1325	A4
Cldn11	0.000453246	-0.565383	0.706	0.641	0.141866	A4
Nap1l5	0.000523587	0.954431	0.699	0.774	0.163883	A4
Zcchc18	0.000729659	0.47124	0.81	0.85	0.228383	A4
Ndrg4	0.000810593	0.516878	0.771	0.83	0.253716	A4
Ran	0.00115009	0.288073	0.64	0.682	0.35998	A4
Siglech	0.00173612	-0.341811	0.843	0.761	0.543404	A4
Pde10a	0.00200908	0.650765	0.892	0.871	0.628843	A4
Pglyrp1	0.00231537	0.608737	0.419	0.382	0.724711	A4
Tpm4	0.00264518	0.30913	0.868	0.874	0.82794	A4
Cd68	0.00303077	-1.58373	0.424	0.413	0.948631	A4
Laptm5	0.00384705	-0.396635	0.243	0.387	1	A4
Pdgfa	0.00447777	0.579319	0.61	0.551	1	A4
Slain1	0.00516144	-0.769846	0.57	0.53	1	A4
Ezr	0.00532127	0.46053	0.774	0.826	1	A4
Mag	0.00725506	-0.372399	0.925	0.917	1	A4
Htr2c	0.00738881	0.640713	0.833	0.776	1	A4
Tesc	0.00947824	-0.36288	0.961	0.917	1	A4
Cnn2	0	1.6248	0.745	0.177	0	A5
Pdgfra	0	0.889838	0.153	0.662	0	A5
Riiad1	0	-2.19577	0.15	0.486	0	A5
Ddit4l	0	-0.424785	0.043	0.348	0	A5
Cfh	0	0.437337	0.986	0.802	0	A5
Nupr1	0	-1.12609	0.855	0.991	0	A5
Grb14	4.29031e-297	1.19398	0.957	0.518	1.34287e-294	A5
Ctla2a	1.90764e-288	5.19377	0.04	0.133	5.97093e-286	A5
Tenm2	1.43168e-280	0.588548	0.923	0.665	4.48116e-278	A5
Slc16a4	1.80386e-277	0.5319	0.988	0.885	5.64607e-275	A5
Htr2c	1.18917e-274	1.04239	0.968	0.77	3.72211e-272	A5
Vgf	1.66141e-268	1.95617	0.95	0.756	5.20022e-266	A5
Thrsp	5.61191e-252	-0.43134	0.339	0.801	1.75653e-249	A5
Dsg2	5.82621e-251	-1.44476	0.986	0.609	1.8236e-248	A5
Gja1	7.77074e-250	-1.83059	0.425	0.893	2.43224e-247	A5
Id3	2.00352e-249	-1.35532	0.242	0.739	6.27103e-247	A5
C1qtnf4	9.21408e-249	-0.58524	0.281	0.751	2.88401e-246	A5
Top2a	1.39769e-241	-3.6177	0.979	0.643	4.37476e-239	A5
Cldn10	1.92153e-237	-1.36404	0.806	0.96	6.0144e-235	A5
Ly6h	2.78577e-233	1.13327	0.945	0.705	8.71948e-231	A5
Penk	6.80294e-231	1.21694	0.315	0.862	2.12932e-228	A5
Thbs4	2.77803e-228	-0.875433	0.536	0.932	8.69524e-226	A5
Pdgfa	6.77341e-224	1.02562	0.901	0.532	2.12008e-221	A5
Gpr88	4.59993e-220	2.27799	0.865	0.579	1.43978e-217	A5
Nsg2	5.20701e-209	1.59834	0.922	0.591	1.62979e-206	A5
Ran	4.15917e-207	-0.418288	0.204	0.714	1.30182e-204	A5
Phldb1	9.97854e-206	0.724567	0.881	0.459	3.12328e-203	A5
Tubb4b	7.73845e-203	-1.38228	0.924	0.941	2.42213e-200	A5
Tmem158	5.71647e-200	1.23991	0.98	0.937	1.78926e-197	A5
Pld4	8.25571e-193	1.12376	0.523	0.801	2.58404e-190	A5
Plppr4	3.27592e-192	2.05839	0.83	0.542	1.02536e-189	A5
Scn4b	1.92851e-190	1.70618	0.853	0.632	6.03624e-188	A5
Slc6a6	5.08755e-190	-1.1771	0.24	0.624	1.5924e-187	A5
Siglech	1.906e-184	0.827992	0.965	0.758	5.96578e-182	A5
Tmem151a	4.97453e-181	1.93875	0.905	0.766	1.55703e-178	A5
Dpysl3	1.18906e-175	0.265245	0.893	0.589	3.72176e-173	A5
Tnr	4.73509e-175	0.509236	0.951	0.705	1.48208e-172	A5
Gng3	5.03428e-175	0.796465	0.89	0.75	1.57573e-172	A5
Ccr5	1.00277e-172	-3.002	0.087	0.123	3.13866e-170	A5
Slc32a1	2.26933e-171	0.418179	0.934	0.901	7.103e-169	A5
P2ry13	1.10133e-167	1.90582	0.644	0.301	3.44717e-165	A5
Ctss	5.00314e-166	-0.706701	0.14	0.313	1.56598e-163	A5
Fcgr1	2.83838e-165	-0.449052	0.946	0.586	8.88414e-163	A5
Clu	7.65572e-163	-1.21109	0.651	0.937	2.39624e-160	A5
Id2	4.86726e-162	-0.260676	0.333	0.773	1.52345e-159	A5
Tspan13	6.42e-160	0.648361	0.75	0.301	2.00946e-157	A5
Gpr17	1.05235e-153	1.30334	0.95	0.946	3.29387e-151	A5
Synm	3.35638e-153	0.438759	0.615	0.174	1.05055e-150	A5
Ezr	1.82154e-152	-0.92387	0.474	0.846	5.70141e-150	A5
Tmem119	2.12562e-148	2.10443	0.726	0.432	6.6532e-146	A5
Ppp1r14b	3.96025e-148	-0.603999	0.44	0.858	1.23956e-145	A5
Trf	9.92803e-147	-0.270302	0.338	0.697	3.10747e-144	A5
Adgre1	7.61296e-141	0.386723	0.224	0.138	2.38286e-138	A5
Fgfbp1	1.31405e-139	-6.32171	0.894	0.4	4.11299e-137	A5
Cntn1	1.47482e-138	0.844102	0.129	0.417	4.61618e-136	A5
Drd2	2.91505e-137	1.95073	0.862	0.821	9.12409e-135	A5
Ect2	6.42573e-136	-1.3751	0.954	0.713	2.01125e-133	A5
Unc80	4.1694e-132	1.5812	0.815	0.545	1.30502e-129	A5
Stmn2	3.89528e-129	0.827037	0.861	0.698	1.21922e-126	A5
Tesc	3.99262e-129	1.45457	0.956	0.921	1.24969e-126	A5
Slc6a11	1.72593e-128	-1.06339	0.595	0.882	5.40217e-126	A5
Ly6e	5.03275e-127	1.01099	0.917	0.687	1.57525e-124	A5
Slco1c1	6.3192e-126	-0.74233	0.216	0.709	1.97791e-123	A5
Atp1a2	1.03816e-124	-0.926463	0.86	0.98	3.24944e-122	A5
Sema3g	4.09044e-122	-0.783073	0.176	0.197	1.28031e-119	A5
Inmt	5.21115e-122	0.822449	0.567	0.309	1.63109e-119	A5
Plpp3	2.15135e-120	-0.843211	0.876	0.972	6.73371e-118	A5
Itih3	7.99062e-119	-0.330958	0.344	0.698	2.50106e-116	A5
F3	1.04308e-110	-0.755778	0.307	0.728	3.26485e-108	A5
Gng11	2.70677e-110	0.610666	0.293	0.584	8.47218e-108	A5
Fjx1	5.95102e-110	-1.02533	0.932	0.87	1.86267e-107	A5
Ctsd	1.13538e-107	-0.303393	0.773	0.908	3.55374e-105	A5
Wfdc17	1.25509e-105	-2.55981	0.93	0.536	3.92844e-103	A5
Plin3	7.21554e-105	0.843284	0.424	0.732	2.25846e-102	A5
Ctxn1	1.41594e-102	1.47657	0.879	0.842	4.43191e-100	A5
Trem2	1.79275e-102	0.878094	0.216	0.378	5.61132e-100	A5
Syp	7.78154e-102	1.42307	0.812	0.609	2.43562e-99	A5
Id4	9.66875e-99	-0.752103	0.733	0.88	3.02632e-96	A5
Opalin	1.18701e-96	1.99754	0.589	0.31	3.71534e-94	A5
B2m	2.52283e-96	1.86028	0.497	0.247	7.89647e-94	A5
Cd34	5.13009e-91	-2.11012	0.159	0.493	1.60572e-88	A5
Ank3	1.6556e-90	1.49481	0.81	0.65	5.18202e-88	A5
Abcb1a	2.5369e-89	0.451237	0.746	0.421	7.9405e-87	A5
Sox11	8.0664e-88	-0.417755	0.905	0.804	2.52478e-85	A5
Edn1	5.04118e-87	-0.575109	0.432	0.844	1.57789e-84	A5
Kctd12	6.89026e-86	1.50459	0.837	0.536	2.15665e-83	A5
Lyz2	9.40273e-86	0.913825	0.857	0.648	2.94306e-83	A5
Cplx2	3.56738e-85	0.958217	0.854	0.572	1.11659e-82	A5
Isg20	5.52481e-83	0.662613	0.664	0.219	1.72927e-80	A5
Grm5	1.40382e-82	1.9604	0.843	0.715	4.39397e-80	A5
Pou3f2	9.35686e-82	-0.331263	0.794	0.807	2.9287e-79	A5
Pls1	1.22058e-76	1.07346	0.949	0.595	3.8204e-74	A5
Brinp1	7.54171e-76	1.6022	0.815	0.744	2.36056e-73	A5
Cd68	1.42152e-75	0.41967	0.55	0.404	4.44935e-73	A5
Cald1	1.69688e-74	-0.733161	0.149	0.464	5.31123e-72	A5
Il33	1.31103e-73	0.470065	0.185	0.435	4.10352e-71	A5
Itgam	7.51323e-73	0.992091	0.927	0.807	2.35164e-70	A5
Eno2	8.12201e-73	1.65554	0.815	0.76	2.54219e-70	A5
C1qb	4.52707e-72	0.332477	0.439	0.859	1.41697e-69	A5
St8sia3	4.94476e-68	0.957867	0.78	0.783	1.54771e-65	A5
Slc38a1	8.01254e-68	0.543082	0.149	0.351	2.50792e-65	A5
Prdx6	1.96241e-67	-0.299806	0.487	0.834	6.14234e-65	A5
Rims2	2.35811e-67	0.537792	0.843	0.791	7.38088e-65	A5
Ptprz1	8.41118e-67	-0.533772	0.54	0.915	2.6327e-64	A5
Adgrl4	5.23628e-64	0.306205	0.468	0.322	1.63896e-61	A5
Polk	5.01667e-63	-0.451948	0.513	0.32	1.57022e-60	A5
Ms4a7	2.52826e-62	-0.605876	0.213	0.219	7.91345e-60	A5
Spock2	3.03569e-62	1.0362	0.8	0.553	9.50169e-60	A5
Cyb5r3	5.98118e-62	0.565178	0.772	0.521	1.87211e-59	A5
Arl4a	1.02906e-61	-0.510042	0.395	0.454	3.22095e-59	A5
Cryab	3.78495e-60	-0.458325	0.643	0.958	1.18469e-57	A5
Jun	6.29844e-60	-0.321296	0.855	0.775	1.97141e-57	A5
S100a6	1.62823e-59	-0.696863	0.846	0.84	5.09636e-57	A5
Fcer1g	3.83543e-59	1.66739	0.111	0.329	1.20049e-56	A5
Il1b	2.43277e-57	1.71941	0.199	0.168	7.61456e-55	A5
Clstn3	9.35493e-57	0.785663	0.83	0.612	2.92809e-54	A5
Clec2d	1.18051e-56	1.36551	0.846	0.735	3.69499e-54	A5
Igsf8	3.12496e-56	-0.577291	0.95	0.762	9.78112e-54	A5
A2m	7.1688e-56	-0.561183	0.505	0.721	2.24384e-53	A5
Hmgb2	7.42734e-56	-1.31129	0.781	0.821	2.32476e-53	A5
Mgp	1.00911e-55	2.25523	0.62	0.429	3.15853e-53	A5
C1qa	1.16238e-55	0.756636	0.445	0.757	3.63825e-53	A5
Adgrf5	4.82484e-55	-0.756485	0.147	0.365	1.51017e-52	A5
Mag	1.27355e-54	0.567784	0.962	0.914	3.9862e-52	A5
Aox3	8.18467e-54	0.573112	0.129	0.121	2.5618e-51	A5
Rgs4	4.05315e-53	1.37843	0.804	0.724	1.26864e-50	A5
C1qc	1.80683e-52	0.688555	0.979	0.888	5.65539e-50	A5
Hes5	8.87451e-52	-0.356026	0.6	0.685	2.77772e-49	A5
Nap1l5	6.4759e-50	0.542308	0.536	0.781	2.02696e-47	A5
Elavl2	4.97816e-49	-0.852141	0.949	0.885	1.55816e-46	A5
Bmx	5.25164e-49	-0.449715	0.962	0.762	1.64376e-46	A5
Sox4	1.06361e-48	-0.809078	0.695	0.861	3.3291e-46	A5
Tshz2	4.3181e-48	-0.663713	0.871	0.558	1.35156e-45	A5
Efnb3	1.5019e-47	-0.251909	0.787	0.795	4.70093e-45	A5
Irf8	1.20268e-46	-5.74663	0.233	0.305	3.76438e-44	A5
Grin2b	2.19774e-46	1.17285	0.861	0.751	6.87894e-44	A5
Rasip1	4.51803e-45	1.50257	0.2	0.286	1.41414e-42	A5
Slc7a11	1.14042e-44	0.339394	0.266	0.58	3.56952e-42	A5
Ptpn5	1.50143e-44	1.94163	0.838	0.758	4.69947e-42	A5
Marcks	9.50554e-44	0.965317	0.831	0.763	2.97523e-41	A5
Myt1l	1.23486e-43	0.860205	0.675	0.796	3.8651e-41	A5
Dlx6os1	1.93979e-43	0.864301	0.573	0.703	6.07153e-41	A5
Lrrc7	2.31341e-43	1.07579	0.833	0.678	7.24098e-41	A5
Rras	6.30067e-42	-1.34864	0.844	0.785	1.97211e-39	A5
Itm2a	5.68988e-41	-0.399342	0.786	0.762	1.78093e-38	A5
Rgs9	1.10011e-39	1.69247	0.828	0.78	3.44334e-37	A5
Ly6d	1.67023e-39	-0.455225	0.287	0.178	5.22782e-37	A5
Ccl9	2.01345e-39	1.04311	0.862	0.564	6.30211e-37	A5
Slfn5	1.98067e-38	-0.88886	0.036	0.272	6.1995e-36	A5
Ly6a	3.0919e-38	-0.645523	0.422	0.235	9.67765e-36	A5
Rgs5	5.76739e-37	0.754105	0.884	0.807	1.80519e-34	A5
Atp2b1	4.34855e-36	0.83588	0.894	0.905	1.3611e-33	A5
Hmgb3	1.19995e-35	-0.478563	0.971	0.909	3.75586e-33	A5
Vwa1	1.15995e-33	-0.396911	0.049	0.252	3.63064e-31	A5
Calb1	2.38955e-33	1.34124	0.868	0.795	7.47929e-31	A5
Stra6	2.96703e-33	1.12331	0.404	0.649	9.28681e-31	A5
Serpina3n	3.06987e-32	-1.64746	0.443	0.563	9.60868e-30	A5
Dab2	7.53744e-32	-1.08846	0.831	0.685	2.35922e-29	A5
Scg2	1.05952e-31	1.41262	0.786	0.542	3.3163e-29	A5
Gatm	2.42287e-31	0.664893	0.953	0.814	7.58358e-29	A5
Map1b	3.11849e-31	1.29076	0.871	0.814	9.76087e-29	A5
Pcp4l1	2.19426e-30	0.980751	0.897	0.892	6.86802e-28	A5
Rsph9	2.44634e-30	-1.88309	0.706	0.661	7.65704e-28	A5
Anks1b	1.19799e-29	1.12023	0.574	0.709	3.74972e-27	A5
Pfn2	2.44023e-29	-0.279884	0.733	0.73	7.63791e-27	A5
H2afv	5.61515e-29	-0.377388	0.834	0.831	1.75754e-26	A5
Foxq1	6.22751e-29	0.59412	0.774	0.454	1.94921e-26	A5
C1ql1	7.76139e-29	0.507413	0.935	0.761	2.42931e-26	A5
Cacna2d3	2.77307e-27	1.2018	0.679	0.634	8.6797e-25	A5
Fxyd5	2.89672e-27	1.00907	0.603	0.671	9.06674e-25	A5
C3ar1	1.13143e-26	0.432279	0.608	0.417	3.54137e-24	A5
Cd84	7.19163e-26	-4.7979	0.785	0.545	2.25098e-23	A5
Igf1r	1.17531e-25	0.360588	0.483	0.604	3.67873e-23	A5
P2ry12	2.7408e-25	1.04083	0.507	0.341	8.57871e-23	A5
Ndrg4	4.21559e-25	1.22166	0.894	0.816	1.31948e-22	A5
Sbf1	6.19078e-25	0.385319	0.625	0.708	1.93771e-22	A5
Abcg2	6.98738e-24	-1.15063	0.894	0.732	2.18705e-21	A5
Ccl5	1.33234e-23	2.63807	0.381	0.253	4.17022e-21	A5
Timp3	8.42476e-23	-0.277648	0.44	0.685	2.63695e-20	A5
Fzd2	1.04714e-22	0.311232	0.725	0.659	3.27756e-20	A5
Itga1	1.16162e-21	0.832637	0.643	0.52	3.63588e-19	A5
Gm16499	1.64304e-21	-0.552098	0.84	0.568	5.14271e-19	A5
Sox18	2.143e-21	-1.03244	0.246	0.276	6.7076e-19	A5
Col4a2	2.93276e-21	-0.513629	0.925	0.692	9.17952e-19	A5
Ccl2	4.37761e-19	-5.53413	0.04	0.126	1.37019e-16	A5
Csf1r	2.46566e-17	0.602947	0.9	0.848	7.71753e-15	A5
Brinp3	3.35258e-17	0.301345	0.373	0.55	1.04936e-14	A5
Slc16a1	4.66427e-17	-0.807146	0.647	0.594	1.45992e-14	A5
Cd37	2.72198e-16	0.646032	0.56	0.572	8.51981e-14	A5
Ccl4	4.00589e-15	1.20483	0.468	0.348	1.25384e-12	A5
Podxl	4.56924e-15	-1.47912	0.903	0.634	1.43017e-12	A5
Cd74	6.84629e-15	1.55871	0.7	0.716	2.14289e-12	A5
Nbl1	9.94817e-15	0.380532	0.353	0.569	3.11378e-12	A5
Cldn11	2.32494e-14	0.613215	0.819	0.636	7.27708e-12	A5
Vwf	1.19578e-13	-1.35247	0.354	0.619	3.74278e-11	A5
Tnni1	8.31333e-13	0.737659	0.215	0.23	2.60207e-10	A5
Sez6l2	3.79929e-12	0.456434	0.685	0.725	1.18918e-09	A5
Rassf9	5.10411e-12	-0.747434	0.864	0.862	1.59759e-09	A5
Kctd13	2.10187e-11	0.71419	0.886	0.857	6.57884e-09	A5
C4b	2.98504e-11	0.787344	0.569	0.421	9.34319e-09	A5
C3	1.51751e-10	-1.21558	0.709	0.492	4.7498e-08	A5
Sorbs2	3.28247e-10	0.700287	0.581	0.656	1.02741e-07	A5
Desi1	3.5672e-10	0.609139	0.873	0.788	1.11653e-07	A5
Fn1	2.09103e-09	-1.12652	0.542	0.494	6.54492e-07	A5
Igkc	3.09394e-09	-4.6101	0.244	0.329	9.68403e-07	A5
Elmod1	4.83479e-09	1.43275	0.673	0.719	1.51329e-06	A5
Hexb	9.39651e-09	0.652685	0.701	0.678	2.94111e-06	A5
Mdk	3.46478e-08	-0.311088	0.704	0.522	1.08448e-05	A5
Sema7a	3.58672e-08	0.416622	0.331	0.491	1.12264e-05	A5
Cxcl12	4.88919e-08	0.775517	0.714	0.768	1.53032e-05	A5
Hopx	5.75281e-08	0.452065	0.122	0.273	1.80063e-05	A5
Bpgm	7.77567e-08	0.562455	0.666	0.468	2.43379e-05	A5
Bphl	1.764e-06	0.560138	0.404	0.444	0.000552131	A5
Ptgs2	7.11795e-06	-0.314437	0.178	0.157	0.00222792	A5
Tyrobp	2.02657e-05	1.33397	0.66	0.821	0.00634316	A5
Pde10a	2.70062e-05	1.14197	0.887	0.873	0.00845296	A5
Spock3	4.24055e-05	1.08074	0.877	0.842	0.0132729	A5
Cp	6.96207e-05	-5.99879	0.229	0.512	0.0217913	A5
Pglyrp1	0.000118085	1.25618	0.215	0.401	0.0369606	A5
Peg3	0.000300456	0.391736	0.647	0.618	0.0940427	A5
Ube2l6	0.00035735	-4.33687	0.163	0.338	0.111851	A5
Meg3	0.000499087	0.866207	0.92	0.884	0.156214	A5
Pcsk2	0.000503347	0.650663	0.819	0.728	0.157548	A5
Pf4	0.000612954	2.28633	0.218	0.295	0.191854	A5
Vegfc	0.00103188	-6.05947	0.912	0.661	0.322979	A5
Gap43	0.0023123	0.922036	0.935	0.91	0.72375	A5
Meis2	0.00483085	0.619071	0.887	0.909	1	A5
Tnfaip6	0.0082896	-0.599963	0.966	0.872	1	A5
Nostrin	0.00901032	0.667008	0.705	0.629	1	A5
Car4	0	1.23387	0.084	0.75	0	A6
Bmx	0	3.23357	0.93	0.767	0	A6
Pdgfra	5.63007e-267	0.389537	0.118	0.656	1.76221e-264	A6
Mmp9	8.27942e-243	0.855813	0.125	0.07	2.59146e-240	A6
Aox3	2.25805e-209	3.27857	0.361	0.107	7.06769e-207	A6
Cmtm8	5.53705e-206	2.06091	0.83	0.47	1.7331e-203	A6
Pld4	2.65634e-204	0.695746	0.25	0.814	8.31435e-202	A6
Vtn	1.389e-203	-1.30558	0.107	0.573	4.34756e-201	A6
Aqp4	2.65087e-201	-0.83265	0.455	0.866	8.29723e-199	A6
Lag3	5.92777e-195	-0.324932	0.035	0.303	1.85539e-192	A6
Klf2	2.67967e-188	1.87007	0.906	0.651	8.38738e-186	A6
Gja1	4.33063e-188	-1.71079	0.554	0.877	1.35549e-185	A6
Nostrin	5.79454e-188	3.22025	0.236	0.66	1.81369e-185	A6
Plpp3	1.94571e-186	-1.2602	0.718	0.98	6.09006e-184	A6
F3	1.70428e-185	-0.915908	0.33	0.72	5.33439e-183	A6
Kcnk1	1.95943e-185	-1.04868	0.595	0.908	6.13302e-183	A6
Slco1c1	1.91192e-173	-0.676502	0.232	0.701	5.98432e-171	A6
Sox18	1.43202e-163	-0.552766	0.033	0.289	4.48222e-161	A6
Riiad1	2.29759e-159	0.70864	0.148	0.481	7.19145e-157	A6
Lgmn	1.14656e-151	0.689447	0.258	0.788	3.58874e-149	A6
Esam	2.65409e-149	-0.413049	0.25	0.555	8.30729e-147	A6
Thbs4	2.26973e-145	2.81481	0.626	0.92	7.10425e-143	A6
Plppr4	1.02145e-141	1.75379	0.847	0.546	3.19714e-139	A6
Atp1a2	1.44928e-138	-0.595644	0.756	0.984	4.53625e-136	A6
Vgf	2.27706e-133	0.257312	0.927	0.76	7.1272e-131	A6
Cfh	7.81698e-133	0.475668	0.925	0.809	2.44671e-130	A6
Tmem119	3.6634e-127	1.49944	0.79	0.433	1.14664e-124	A6
Id2	7.95101e-124	-1.18294	0.493	0.756	2.48867e-121	A6
Id3	1.09603e-122	-1.30869	0.369	0.723	3.43058e-120	A6
Ddit4l	2.34954e-121	-1.29581	0.065	0.342	7.35405e-119	A6
Tnni1	9.84338e-119	3.66511	0.591	0.206	3.08098e-116	A6
Cald1	3.06429e-117	4.23908	0.255	0.452	9.59121e-115	A6
Ccl4	1.01043e-116	1.94208	0.227	0.365	3.16266e-114	A6
S100b	3.74598e-116	-0.761469	0.588	0.791	1.17249e-113	A6
Clu	8.39966e-116	-0.758703	0.687	0.93	2.62909e-113	A6
A2m	7.94949e-114	1.31723	0.322	0.73	2.48819e-111	A6
Ctss	1.43375e-112	0.457828	0.177	0.308	4.48765e-110	A6
Vegfc	2.85898e-110	3.34361	0.273	0.706	8.94859e-108	A6
Actn1	2.24377e-107	1.50316	0.385	0.83	7.02301e-105	A6
Pls1	8.59533e-95	1.74771	0.848	0.607	2.69034e-92	A6
Timp3	5.23375e-94	-0.81773	0.434	0.682	1.63816e-91	A6
Fjx1	3.03548e-92	-2.89632	0.943	0.87	9.50106e-90	A6
Trem2	1.06972e-90	-0.327979	0.131	0.381	3.34823e-88	A6
Ly6d	1.64628e-90	3.17105	0.193	0.185	5.15285e-88	A6
Adgre1	2.17368e-87	-0.251292	0.19	0.142	6.80362e-85	A6
Ccnd2	1.89024e-85	2.91747	0.76	0.736	5.91646e-83	A6
Foxq1	2.40385e-85	1.4109	0.717	0.463	7.52404e-83	A6
Ptpn5	5.73016e-82	0.968868	0.455	0.784	1.79354e-79	A6
Map1b	1.33868e-80	1.20747	0.839	0.817	4.19007e-78	A6
Sox4	2.7523e-78	4.79184	0.776	0.853	8.6147e-76	A6
Cd74	3.63734e-78	1.62395	0.808	0.709	1.13849e-75	A6
Ccl2	3.72018e-78	2.52471	0.058	0.123	1.16442e-75	A6
Marcks	6.4172e-78	2.15861	0.817	0.765	2.00858e-75	A6
Ube2l6	1.14447e-77	2.22036	0.277	0.328	3.58219e-75	A6
C1qtnf4	1.81716e-76	0.687955	0.434	0.733	5.68771e-74	A6
Tpm4	3.0392e-76	2.50581	0.518	0.896	9.5127e-74	A6
Nupr1	8.40159e-76	-1.06399	0.994	0.98	2.6297e-73	A6
Nap1l5	3.48583e-73	1.07834	0.395	0.787	1.09106e-70	A6
Tspan2	1.03331e-72	1.75789	0.257	0.6	3.23427e-70	A6
Grb14	1.16445e-72	1.3257	0.757	0.538	3.64474e-70	A6
Slc7a11	6.12018e-71	-0.427367	0.244	0.576	1.91562e-68	A6
Il1b	1.81431e-70	-3.81742	0.642	0.14	5.67878e-68	A6
Siglech	2.25187e-70	0.694697	0.838	0.769	7.04835e-68	A6
Unc80	5.99462e-68	1.03392	0.311	0.581	1.87632e-65	A6
Igkc	1.45543e-67	-3.96797	0.159	0.334	4.5555e-65	A6
Igsf8	1.52917e-66	2.17845	0.856	0.77	4.78629e-64	A6
Fzd2	8.71316e-66	0.408821	0.41	0.68	2.72722e-63	A6
Htr2c	2.41258e-65	0.504378	0.872	0.779	7.55139e-63	A6
Cnn2	2.33983e-62	2.19696	0.525	0.2	7.32367e-60	A6
Itm2a	5.01345e-62	1.71132	0.506	0.781	1.56921e-59	A6
Arl4a	3.35836e-61	0.948884	0.29	0.459	1.05117e-58	A6
Slc32a1	3.40327e-61	2.19739	0.933	0.901	1.06522e-58	A6
Slc7a1	4.34777e-61	2.29157	0.356	0.534	1.36085e-58	A6
Adgrl4	5.32005e-61	1.70187	0.584	0.317	1.66518e-58	A6
Lyz2	2.32588e-59	1.34099	0.781	0.656	7.28001e-57	A6
Cacna2d3	1.47609e-58	2.7873	0.351	0.655	4.62016e-56	A6
Tnr	7.12586e-57	2.71715	0.823	0.717	2.23039e-54	A6
Pde10a	3.03566e-55	1.04398	0.66	0.888	9.50163e-53	A6
Dlx6os1	3.79143e-55	3.25467	0.661	0.695	1.18672e-52	A6
Sirt2	4.42849e-55	1.19901	0.504	0.813	1.38612e-52	A6
Dpysl3	9.95718e-54	3.25284	0.699	0.606	3.1166e-51	A6
Desi1	2.58496e-53	1.53767	0.479	0.815	8.09092e-51	A6
Abcb1a	7.99182e-53	1.6423	0.695	0.429	2.50144e-50	A6
Serpina3n	8.15551e-53	1.26962	0.824	0.537	2.55267e-50	A6
Pcp4l1	1.71545e-51	0.75166	0.806	0.898	5.36937e-49	A6
Cldn5	4.43703e-51	0.845329	0.36	0.542	1.38879e-48	A6
Il33	1.21314e-50	-0.812855	0.162	0.432	3.79714e-48	A6
Cldn10	3.11772e-50	-1.55472	0.977	0.947	9.75845e-48	A6
Tenm2	1.84702e-47	3.26455	0.415	0.702	5.78116e-45	A6
Paqr5	2.89315e-47	-0.358207	0.3	0.491	9.05556e-45	A6
Ahnak	1.14026e-46	1.80045	0.322	0.48	3.56902e-44	A6
Rgs4	3.78054e-46	1.02469	0.794	0.726	1.18331e-43	A6
Polk	4.8778e-46	2.65575	0.588	0.318	1.52675e-43	A6
Col4a2	2.07566e-45	1.40314	0.92	0.696	6.49682e-43	A6
Acta2	6.73714e-45	1.05454	0.411	0.75	2.10872e-42	A6
Thrsp	1.59959e-44	-0.292442	0.725	0.769	5.00672e-42	A6
Cdkn1c	3.06969e-44	3.44572	0.372	0.131	9.60814e-42	A6
Arpp21	4.73218e-44	0.782139	0.435	0.673	1.48117e-41	A6
Rgs9	6.52144e-44	1.68828	0.428	0.806	2.04121e-41	A6
B2m	2.97051e-43	1.14842	0.332	0.261	9.29769e-41	A6
Hspa2	3.68816e-43	0.855904	0.412	0.711	1.1544e-40	A6
Tspan13	4.39385e-43	3.34195	0.241	0.341	1.37528e-40	A6
Opalin	7.4402e-43	0.855925	0.476	0.322	2.32878e-40	A6
Fcer1g	1.82009e-42	-3.62957	0.126	0.324	5.69687e-40	A6
Cd68	2.47299e-41	2.57562	0.659	0.399	7.74047e-39	A6
C3	1.68673e-40	2.60116	0.675	0.498	5.27948e-38	A6
Gpr6	6.029e-40	1.36577	0.952	0.86	1.88708e-37	A6
Ddah1	3.29388e-38	0.368249	0.524	0.661	1.03099e-35	A6
Npy	9.14198e-38	0.857731	0.91	0.955	2.86144e-35	A6
Bphl	2.925e-36	1.71959	0.281	0.451	9.15524e-34	A6
Fabp7	2.93331e-36	1.54082	0.83	0.595	9.18127e-34	A6
Fxyd5	9.56523e-36	2.49113	0.417	0.682	2.99392e-33	A6
Hes5	1.8945e-35	-1.83585	0.676	0.679	5.92978e-33	A6
Lrrc7	8.624e-35	3.34602	0.701	0.689	2.69931e-32	A6
C1qc	1.16452e-34	0.50485	0.908	0.894	3.64495e-32	A6
Slc16a4	1.27771e-34	1.99554	0.866	0.894	3.99923e-32	A6
Alas2	9.07516e-34	1.19789	0.581	0.147	2.84053e-31	A6
Plxna2	1.79668e-32	3.9519	0.639	0.659	5.6236e-30	A6
C1qb	5.27992e-32	-0.252894	0.859	0.826	1.65261e-29	A6
Dcx	8.46218e-32	3.73908	0.703	0.905	2.64866e-29	A6
Ran	5.51328e-31	2.04722	0.465	0.689	1.72566e-28	A6
Nsg2	1.7108e-30	1.0108	0.732	0.608	5.35479e-28	A6
Slc16a1	2.23067e-30	1.38169	0.388	0.611	6.98199e-28	A6
Tubb4b	2.82089e-30	0.685047	0.897	0.943	8.8294e-28	A6
Plin3	1.14413e-29	0.809548	0.588	0.716	3.58114e-27	A6
Slc16a2	2.80874e-29	1.64376	0.66	0.868	8.79137e-27	A6
Luzp1	7.14006e-29	1.76512	0.374	0.599	2.23484e-26	A6
Meg3	2.21547e-28	2.89845	0.71	0.897	6.93441e-26	A6
Elmod1	3.26011e-28	2.09291	0.426	0.734	1.02041e-25	A6
Brinp1	4.34445e-28	2.28681	0.453	0.768	1.35981e-25	A6
Pdgfb	4.93708e-28	1.93526	0.389	0.559	1.5453e-25	A6
Scn4b	7.12792e-28	1.39994	0.755	0.641	2.23104e-25	A6
Ptprg	3.79113e-27	2.33332	0.4	0.513	1.18662e-24	A6
Gpr88	4.18323e-27	1.34086	0.776	0.589	1.30935e-24	A6
Sema3g	1.32588e-26	1.59939	0.197	0.195	4.15e-24	A6
Igfbp5	1.38859e-26	2.64919	0.84	0.772	4.34629e-24	A6
Id4	3.41622e-26	0.272489	0.695	0.88	1.06928e-23	A6
Efnb3	1.55493e-25	3.33275	0.528	0.811	4.86692e-23	A6
Cntn1	4.86899e-25	2.28548	0.304	0.401	1.52399e-22	A6
Edn1	8.17285e-25	2.3862	0.666	0.823	2.5581e-22	A6
Clstn3	8.29526e-25	3.37955	0.644	0.627	2.59642e-22	A6
Kctd12	4.95811e-24	0.707383	0.402	0.568	1.55189e-21	A6
Pdgfa	1.62118e-22	1.66	0.472	0.565	5.07429e-20	A6
Sema7a	3.83257e-22	2.86806	0.378	0.485	1.1996e-19	A6
Tesc	1.97068e-21	0.529932	0.902	0.925	6.16822e-19	A6
Ezr	4.17435e-21	1.26012	0.651	0.829	1.30657e-18	A6
C4b	4.5741e-21	0.514577	0.351	0.438	1.43169e-18	A6
Odc1	5.52411e-21	1.79069	0.501	0.668	1.72905e-18	A6
Peg3	7.88393e-21	2.71365	0.635	0.619	2.46767e-18	A6
Fn1	1.02185e-20	3.83256	0.424	0.502	3.19839e-18	A6
Cd37	2.09161e-20	0.904351	0.749	0.559	6.54674e-18	A6
Cldn11	4.57454e-20	1.6173	0.76	0.643	1.43183e-17	A6
Cplx2	9.50817e-20	1.94936	0.439	0.603	2.97606e-17	A6
Csf1r	3.44918e-19	0.947117	0.822	0.854	1.07959e-16	A6
Irf8	5.34424e-19	2.43128	0.303	0.299	1.67275e-16	A6
Mdk	1.89076e-18	1.66096	0.75	0.522	5.91808e-16	A6
Cp	2.27112e-17	1.44842	0.613	0.483	7.1086e-15	A6
Gatm	3.35648e-17	0.982415	0.941	0.817	1.05058e-14	A6
Gap43	3.61595e-17	1.69575	0.873	0.915	1.13179e-14	A6
Cx3cr1	5.83079e-17	0.806955	0.734	0.802	1.82504e-14	A6
Cd84	1.68312e-16	2.95701	0.489	0.568	5.26816e-14	A6
Drd2	1.15987e-15	1.52295	0.782	0.827	3.63039e-13	A6
Laptm5	2.70302e-15	0.934601	0.478	0.359	8.46046e-13	A6
Hexb	2.85001e-15	1.05396	0.534	0.689	8.92052e-13	A6
Inmt	3.02344e-15	2.8577	0.435	0.321	9.46336e-13	A6
Gpr17	6.73829e-15	0.470286	0.894	0.95	2.10908e-12	A6
Rassf9	8.42664e-15	1.55682	0.806	0.866	2.63754e-12	A6
Cryab	9.1911e-15	-0.337416	0.901	0.937	2.87682e-12	A6
Mgp	9.80539e-15	-2.28506	0.369	0.448	3.06909e-12	A6
Rgs5	1.56213e-14	1.23468	0.602	0.826	4.88946e-12	A6
Bsg	2.50208e-14	0.634976	0.674	0.811	7.8315e-12	A6
Snca	2.78547e-14	0.630154	0.816	0.866	8.71852e-12	A6
Meis2	3.50274e-14	0.801307	0.842	0.912	1.09636e-11	A6
Sox11	6.27898e-14	2.6842	0.679	0.82	1.96532e-11	A6
Olig1	1.61364e-13	0.91635	0.783	0.86	5.0507e-11	A6
C1ql1	6.1894e-13	1.71756	0.795	0.772	1.93728e-10	A6
Gng11	6.49573e-13	0.73852	0.453	0.57	2.03316e-10	A6
Ly6a	9.64645e-13	1.1466	0.167	0.254	3.01934e-10	A6
Pou3f2	1.49223e-12	0.937251	0.571	0.821	4.67068e-10	A6
Abcg2	1.63007e-12	3.41571	0.481	0.761	5.10212e-10	A6
Hopx	2.82227e-12	-3.66422	0.051	0.275	8.8337e-10	A6
Ano1	2.9685e-12	2.18115	0.493	0.332	9.29141e-10	A6
Cxcl12	4.76208e-12	0.743963	0.743	0.765	1.49053e-09	A6
Ccl9	1.5715e-11	2.20032	0.417	0.597	4.91881e-09	A6
P2ry13	3.32675e-11	0.775229	0.26	0.331	1.04127e-08	A6
Dab2	3.38073e-11	1.46292	0.727	0.694	1.05817e-08	A6
Gkn3	4.23029e-11	1.21951	0.472	0.67	1.32408e-08	A6
Stmn2	8.73288e-11	1.95124	0.626	0.715	2.73339e-08	A6
Kctd13	1.27316e-10	1.67417	0.923	0.855	3.98499e-08	A6
Mal	1.33327e-10	0.736014	0.776	0.714	4.17312e-08	A6
Spock3	2.15779e-10	0.868863	0.778	0.849	6.7539e-08	A6
Anks1b	2.81169e-10	2.39297	0.472	0.714	8.80059e-08	A6
Cdkn1a	4.19905e-10	2.57588	0.628	0.509	1.3143e-07	A6
Pf4	5.53554e-10	0.840304	0.224	0.294	1.73263e-07	A6
Tnfaip6	1.12338e-09	1.67402	0.833	0.882	3.51617e-07	A6
Crym	4.4589e-09	-1.15085	0.242	0.493	1.39564e-06	A6
Vwf	4.81416e-09	2.89513	0.613	0.598	1.50683e-06	A6
Vwa1	5.18107e-09	-0.305587	0.054	0.249	1.62168e-06	A6
Top2a	6.41716e-09	5.67909	0.466	0.681	2.00857e-06	A6
Ptprz1	2.05387e-08	0.863236	0.752	0.896	6.42863e-06	A6
Myl12a	2.22657e-08	1.05813	0.905	0.921	6.96915e-06	A6
C3ar1	3.23306e-08	0.963253	0.437	0.431	1.01195e-05	A6
Rsph9	3.40605e-08	0.829581	0.705	0.662	1.06609e-05	A6
Ly6e	5.75357e-08	2.68429	0.665	0.707	1.80087e-05	A6
Tnfsf10	1.15649e-07	1.26295	0.451	0.523	3.61981e-05	A6
Hmgb3	2.76717e-07	2.80684	0.74	0.925	8.66125e-05	A6
Nnat	4.01577e-07	2.40896	0.627	0.658	0.000125694	A6
Egfr	7.33579e-07	2.37356	0.48	0.612	0.00022961	A6
Gng3	7.8138e-07	2.59603	0.508	0.777	0.000244572	A6
Mag	8.05057e-07	0.554548	0.82	0.924	0.000251983	A6
Hmgb2	8.38237e-07	2.17073	0.783	0.82	0.000262368	A6
Isg20	1.06863e-06	3.0403	0.363	0.245	0.000334481	A6
Ctsd	2.21875e-06	0.904194	0.8	0.904	0.000694468	A6
Grin2b	2.63551e-06	2.60623	0.668	0.765	0.000824916	A6
Sst	2.77349e-06	1.18713	0.848	0.934	0.000868103	A6
Phldb1	2.96612e-06	1.99986	0.484	0.491	0.000928396	A6
Pcsk2	3.33317e-06	2.35847	0.502	0.75	0.00104328	A6
Gfap	3.43289e-06	1.85282	0.482	0.488	0.00107449	A6
Ndrg4	3.72406e-06	2.33034	0.627	0.834	0.00116563	A6
Scg2	4.46772e-06	1.55998	0.614	0.557	0.0013984	A6
Slfn5	5.02441e-06	2.447	0.363	0.247	0.00157264	A6
Slc38a1	7.52248e-06	2.98996	0.529	0.324	0.00235454	A6
Lair1	8.14453e-06	0.405926	0.358	0.479	0.00254924	A6
Myl9	9.07234e-06	2.54827	0.213	0.18	0.00283964	A6
Adgrf5	1.03736e-05	0.544389	0.342	0.349	0.00324693	A6
Itgam	1.1253e-05	-0.324728	0.888	0.812	0.00352219	A6
Ms4a7	3.17594e-05	1.29137	0.321	0.212	0.00994068	A6
Stra6	7.25305e-05	1.69867	0.709	0.625	0.0227021	A6
H2afz	7.47301e-05	1.45593	0.814	0.947	0.0233905	A6
Cbfa2t3	0.000103603	2.28759	0.625	0.698	0.0324276	A6
P2ry12	0.000170831	0.292206	0.416	0.349	0.0534702	A6
Dsg2	0.000237962	-3.01036	0.567	0.642	0.0744821	A6
Gad2	0.00025567	2.60084	0.671	0.901	0.0800248	A6
Syp	0.000330131	1.5166	0.52	0.631	0.103331	A6
Dbndd2	0.000340237	0.87828	0.61	0.524	0.106494	A6
Jun	0.000844752	1.83371	0.715	0.786	0.264407	A6
Mrc1	0.00084825	0.555657	0.514	0.448	0.265502	A6
Ctxn1	0.00130384	1.71914	0.729	0.852	0.408101	A6
Mgst1	0.00155253	0.266258	0.365	0.43	0.485942	A6
C1qa	0.00163279	-1.22298	0.76	0.732	0.511065	A6
Tshz2	0.00266273	1.90259	0.552	0.584	0.833434	A6
Gpcpd1	0.00328699	2.26645	0.496	0.495	1	A6
Myt1l	0.0033211	3.24841	0.61	0.798	1	A6
Nme9	0.00343309	0.279425	0.421	0.6	1	A6
Ptprd	0.00352098	2.15182	0.743	0.77	1	A6
Synm	0.00464335	3.0283	0.131	0.212	1	A6
Rasip1	0.00639389	1.33631	0.327	0.276	1	A6
Marcksl1	0.00715379	3.70377	0.625	0.823	1	A6
Ctss	5.17006e-73	5.71029	0.834	0.295	1.61823e-70	A8
C1qa	3.1919e-67	4.68414	0.983	0.731	9.99066e-65	A8
Trem2	3.02261e-65	4.03665	0.856	0.361	9.46078e-63	A8
Hexb	4.02984e-56	3.71771	0.878	0.678	1.26134e-53	A8
Fcer1g	5.03799e-56	3.38996	0.796	0.307	1.57689e-53	A8
C1qb	5.44145e-56	3.38774	1	0.826	1.70317e-53	A8
Csf1r	5.19716e-55	5.52176	0.917	0.851	1.62671e-52	A8
Pdgfb	2.71786e-50	2.94886	0.917	0.544	8.5069e-48	A8
Laptm5	4.25707e-49	5.51338	0.801	0.362	1.33246e-46	A8
C1qc	5.72704e-49	3.51756	0.994	0.894	1.79256e-46	A8
Tyrobp	9.49139e-48	3.52169	0.978	0.807	2.9708e-45	A8
Lag3	1.1099e-43	3.63453	0.74	0.282	3.474e-41	A8
Siglech	2.08415e-42	4.26426	0.95	0.771	6.52338e-40	A8
Ccr5	1.28915e-41	9.00953	0.619	0.115	4.03505e-39	A8
P2ry12	2.69972e-41	4.77006	0.785	0.349	8.45013e-39	A8
Cd68	1.04615e-38	3.7098	0.762	0.411	3.27446e-36	A8
Pld4	5.77631e-37	3.63002	0.851	0.78	1.80799e-34	A8
Ly6e	3.30082e-36	2.79881	0.906	0.702	1.03316e-33	A8
Ctsd	2.49534e-32	1.55501	0.906	0.898	7.81041e-30	A8
Cx3cr1	4.63902e-32	4.82912	0.818	0.798	1.45201e-29	A8
Lgmn	1.404e-30	2.1639	0.818	0.755	4.39452e-28	A8
Cfh	1.58761e-30	4.41899	0.906	0.815	4.96922e-28	A8
C3ar1	9.91176e-29	3.07854	0.735	0.428	3.10238e-26	A8
Tmem119	1.08147e-28	4.36554	0.691	0.452	3.38501e-26	A8
B2m	3.07173e-28	2.94641	0.619	0.262	9.6145e-26	A8
Cldn5	3.57451e-28	0.699762	0.928	0.526	1.11882e-25	A8
Itgam	7.98404e-28	4.1508	0.862	0.816	2.49901e-25	A8
Cd84	2.08012e-26	3.38609	0.807	0.561	6.51076e-24	A8
Cd37	3.57662e-26	4.78427	0.729	0.569	1.11948e-23	A8
Fcgr1	5.5871e-26	4.52573	0.768	0.612	1.74876e-23	A8
Kctd12	5.19549e-25	3.55928	0.735	0.556	1.62619e-22	A8
Calb1	9.7568e-25	-1.175	0.464	0.804	3.05388e-22	A8
Wfdc17	1.10524e-24	4.45698	0.249	0.569	3.45939e-22	A8
Marcks	7.23661e-23	1.9001	0.79	0.768	2.26506e-20	A8
Slc6a6	8.86742e-23	0.91524	0.79	0.593	2.7755e-20	A8
Lyz2	5.42233e-22	1.09367	0.829	0.662	1.69719e-19	A8
Trf	1.08561e-20	2.1812	0.845	0.668	3.39794e-18	A8
Ube2l6	2.03061e-20	0.89496	0.674	0.322	6.35582e-18	A8
Slc32a1	3.76181e-20	-0.275532	0.89	0.903	1.17745e-17	A8
Marcksl1	3.85692e-20	-1.33407	0.486	0.814	1.20722e-17	A8
Ccl9	2.04958e-18	1.7453	0.657	0.586	6.41518e-16	A8
P2ry13	2.51164e-18	7.86007	0.58	0.324	7.86144e-16	A8
Sox4	1.09453e-17	-0.765208	0.923	0.848	3.42588e-15	A8
Tesc	1.21833e-17	-1.1515	0.768	0.925	3.81336e-15	A8
Gkn3	2.45378e-17	2.45256	0.381	0.661	7.68033e-15	A8
Grm5	3.39218e-17	-0.338974	0.387	0.728	1.06175e-14	A8
Paqr5	4.18665e-17	0.835658	0.718	0.477	1.31042e-14	A8
Tnfaip6	6.74409e-17	-1.93318	0.878	0.879	2.1109e-14	A8
Desi1	2.57182e-16	0.917548	0.442	0.798	8.0498e-14	A8
Clec2d	4.71222e-16	-7.92134	0.486	0.746	1.47493e-13	A8
Ccnd2	1.32051e-15	-0.713702	0.414	0.741	4.13319e-13	A8
Cyyr1	6.02454e-15	0.805138	0.757	0.546	1.88568e-12	A8
Irf8	6.33222e-15	4.38968	0.608	0.296	1.98199e-12	A8
Cryab	6.78353e-15	-0.814191	0.79	0.936	2.12325e-12	A8
Ly6h	1.43489e-14	1.04319	0.906	0.721	4.49122e-12	A8
Ptpn5	1.59642e-14	0.308834	0.541	0.766	4.99679e-12	A8
Tpm4	6.11003e-13	0.826391	0.552	0.877	1.91244e-10	A8
Cldn11	7.54619e-13	-1.05688	0.884	0.648	2.36196e-10	A8
Acta2	1.20159e-12	-2.48522	0.912	0.728	3.76099e-10	A8
Syp	2.24453e-12	0.822955	0.354	0.627	7.02537e-10	A8
Drd2	3.14942e-12	0.905824	0.691	0.826	9.85768e-10	A8
Unc80	3.6793e-12	-0.925462	0.392	0.567	1.15162e-09	A8
Gap43	6.33546e-12	0.574735	0.834	0.913	1.983e-09	A8
Slc16a1	1.33797e-11	0.538903	0.298	0.601	4.18786e-09	A8
Top2a	2.42363e-11	-0.603674	0.862	0.666	7.58596e-09	A8
Igsf8	9.45164e-11	-0.280639	0.713	0.776	2.95836e-08	A8
Ndrg4	1.0467e-10	-0.386179	0.564	0.825	3.27617e-08	A8
Abcg2	1.80076e-10	2.559	0.514	0.747	5.63637e-08	A8
Ccl2	1.88473e-10	-2.47752	0.099	0.12	5.89921e-08	A8
Lair1	2.03626e-10	2.0514	0.63	0.47	6.37349e-08	A8
Brinp3	2.05107e-10	-0.566733	0.309	0.539	6.41986e-08	A8
A2m	2.68576e-10	0.620861	0.459	0.708	8.40642e-08	A8
Myl9	5.5313e-10	0.547418	0.133	0.183	1.7313e-07	A8
Nbl1	5.6186e-10	-0.336322	0.464	0.554	1.75862e-07	A8
Spock2	6.247e-10	0.340029	0.37	0.573	1.95531e-07	A8
Pls1	6.64421e-10	0.887038	0.403	0.624	2.07964e-07	A8
Mal	7.48722e-10	1.21029	0.514	0.72	2.3435e-07	A8
Alas2	8.39622e-10	1.63782	0.083	0.174	2.62802e-07	A8
Slc16a4	1.25824e-09	-0.46929	0.967	0.892	3.93829e-07	A8
Serpina3n	1.41014e-09	-1.1334	0.84	0.551	4.41373e-07	A8
Timp3	2.33338e-09	0.523193	0.917	0.664	7.30348e-07	A8
Gm16499	2.44207e-09	-1.93614	0.32	0.591	7.64369e-07	A8
Sox18	3.09566e-09	-0.412867	0.127	0.275	9.68941e-07	A8
Gpr17	1.23341e-08	-1.77458	0.912	0.947	3.86058e-06	A8
Tnni1	1.26863e-08	0.661329	0.304	0.228	3.97082e-06	A8
Ctxn1	1.28265e-08	-0.266312	0.68	0.847	4.01469e-06	A8
Plpp3	1.41368e-08	-0.67035	0.967	0.965	4.4248e-06	A8
Gng11	3.5284e-08	1.05493	0.751	0.561	1.10439e-05	A8
Atp1a2	3.71122e-08	-0.608593	0.989	0.97	1.16161e-05	A8
Cnn2	5.48507e-08	3.63184	0.398	0.218	1.71683e-05	A8
Myl12a	1.17552e-07	1.78814	0.901	0.92	3.67939e-05	A8
Grb14	1.63328e-07	1.51232	0.641	0.55	5.11218e-05	A8
Opalin	1.97281e-07	-0.268499	0.425	0.33	6.17489e-05	A8
Fjx1	2.49086e-07	-0.420867	1	0.873	7.79639e-05	A8
Hmgb3	2.62266e-07	0.575084	0.901	0.914	8.20893e-05	A8
Dcx	2.65366e-07	1.36357	0.923	0.892	8.30594e-05	A8
Isg20	2.67575e-07	1.11342	0.177	0.253	8.37509e-05	A8
Ect2	4.76638e-07	1.05937	0.635	0.732	0.000149188	A8
Arl4a	6.46757e-07	0.929697	0.641	0.447	0.000202435	A8
Slfn5	8.7644e-07	0.575943	0.199	0.255	0.000274326	A8
Gpr88	9.68394e-07	0.655088	0.392	0.602	0.000303107	A8
Slc16a2	1.02717e-06	0.873891	0.608	0.858	0.000321505	A8
Fzd2	1.14699e-06	1.16222	0.762	0.663	0.000359007	A8
Slco1c1	1.40507e-06	0.448025	0.818	0.671	0.000439787	A8
Mrc1	1.44806e-06	2.05738	0.514	0.451	0.000453243	A8
Cbfa2t3	1.6636e-06	0.562998	0.569	0.695	0.000520707	A8
Atp2b2	2.66758e-06	-1.71302	0.79	0.783	0.000834953	A8
Cd74	3.31222e-06	-3.94465	0.613	0.716	0.00103672	A8
Vcam1	3.34793e-06	0.889718	0.724	0.628	0.0010479	A8
Adgre1	3.8111e-06	2.31059	0.486	0.141	0.00119287	A8
Crym	4.57155e-06	0.828152	0.657	0.476	0.0014309	A8
Tmem158	4.58291e-06	-1.35045	0.983	0.94	0.00143445	A8
Foxq1	5.94158e-06	1.21184	0.265	0.48	0.00185971	A8
Cp	6.52679e-06	0.291562	0.492	0.491	0.00204288	A8
Grin2b	7.84665e-06	-0.675352	0.663	0.76	0.002456	A8
Sox9	9.31211e-06	0.744767	0.89	0.685	0.00291469	A8
Riiad1	9.93422e-06	-1.40401	0.608	0.459	0.00310941	A8
Bmx	1.07461e-05	-2.86867	0.845	0.776	0.00336351	A8
Esam	1.54675e-05	2.60626	0.702	0.535	0.00484131	A8
Odc1	1.76701e-05	0.805115	0.475	0.66	0.00553073	A8
Cxcl12	1.9953e-05	-1.55588	0.663	0.765	0.00624529	A8
Olig1	2.04496e-05	0.583636	0.685	0.857	0.00640074	A8
Inmt	2.64629e-05	-1.12634	0.365	0.328	0.00828288	A8
Ddit4l	2.90028e-05	1.52365	0.359	0.325	0.00907788	A8
Fabp7	2.94261e-05	0.802677	0.768	0.607	0.00921037	A8
Nme9	3.21912e-05	-1.68999	0.365	0.592	0.0100758	A8
Phldb1	3.25383e-05	1.36662	0.309	0.493	0.0101845	A8
Dsg2	3.53509e-05	0.5573	0.812	0.635	0.0110648	A8
Mmp9	4.51052e-05	0.811049	0.017	0.074	0.0141179	A8
Htr2c	5.1747e-05	1.57449	0.901	0.783	0.0161968	A8
C1ql1	5.68354e-05	-4.06481	0.652	0.775	0.0177895	A8
Ly6a	6.36263e-05	-0.778023	0.343	0.248	0.019915	A8
Npy	8.35605e-05	-0.738473	1	0.952	0.0261544	A8
Rras	8.42958e-05	2.45194	0.773	0.79	0.0263846	A8
Itga1	8.99578e-05	-0.293736	0.354	0.531	0.0281568	A8
Ms4a7	0.000105593	3.93229	0.171	0.219	0.0330505	A8
Tnfsf10	0.000136325	2.23603	0.508	0.518	0.0426697	A8
Crip1	0.000173003	1.76741	0.547	0.703	0.05415	A8
Rgs5	0.000215402	1.37316	0.785	0.813	0.0674209	A8
Thbs4	0.000216753	1.1787	0.89	0.902	0.0678437	A8
Zcchc18	0.000271282	0.352605	0.724	0.846	0.0849113	A8
Il1b	0.000316708	-2.80641	0.215	0.17	0.0991297	A8
Ptgs2	0.000352538	0.569414	0.221	0.158	0.110344	A8
Nostrin	0.000389235	-3.99199	0.475	0.636	0.121831	A8
S100b	0.000397441	0.286065	0.624	0.781	0.124399	A8
Penk	0.000405199	0.572511	0.873	0.82	0.126827	A8
Tnr	0.000460859	-0.687786	0.652	0.724	0.144249	A8
Aox3	0.000483213	1.47386	0.099	0.122	0.151246	A8
Adgrl4	0.000562796	0.368047	0.464	0.331	0.176155	A8
Ccl5	0.000607962	-4.85266	0.204	0.263	0.190292	A8
Itga6	0.000618501	1.02909	0.641	0.461	0.193591	A8
Gpr6	0.000674317	-1.5059	0.84	0.866	0.211061	A8
Ran	0.00107782	0.939586	0.707	0.676	0.337357	A8
Cldn10	0.00123453	0.805838	1	0.948	0.386409	A8
Synm	0.00124081	1.78966	0.094	0.208	0.388373	A8
Il33	0.0014978	1.14469	0.359	0.417	0.46881	A8
Cdkn1a	0.00157336	-1.55147	0.497	0.516	0.492463	A8
Elavl2	0.00167708	-0.370636	0.84	0.89	0.524925	A8
Slc7a1	0.00197572	2.3469	0.674	0.522	0.618401	A8
Dpysl3	0.0020634	0.542765	0.536	0.613	0.645846	A8
Cald1	0.00298026	1.36063	0.309	0.442	0.932822	A8
Nnat	0.003614	0.815496	0.558	0.657	1	A8
Brinp1	0.00381267	0.874502	0.829	0.748	1	A8
Clu	0.00431884	-0.424127	0.972	0.915	1	A8
C4b	0.00538809	0.884062	0.403	0.433	1	A8
Hes5	0.00579936	0.807319	0.807	0.678	1	A8
Tubb3	0.0061084	-0.615	0.751	0.744	1	A8
Tspan13	0.00636623	0.253552	0.32	0.335	1	A8
Vegfc	0.00808952	0.724785	0.497	0.682	1	A8
