# Supplementary material for: Aging in mice alters regionally enriched striatal astrocytes
Source: Nat Commun. 2025 Sep 26;16:8496. doi: 10.1038/s41467-025-63429-8 (PMC12475473; doi:10.1038/s41467-025-63429-8)
Supplement: Supplementary file 4 — Supplementary Data 2 [file 41467_2025_63429_MOESM4_ESM.xls]

## Sheet: singlecell
Astrocytes				Endothelial				Microglia				Oligodendrocytes
Sample	Subset	Cell Count		Sample	Subset	Cell Count		Sample	Subset	Cell Count		Sample	Subset	Cell Count
Y1	A1	151		O1	E1	228		Y1	M1	988		Y1	O1	931
Y4	A1	176		O2	E1	198		Y2	M1	983		Y2	O1	919
Y3	A1	176		O3	E1	221		Y3	M1	954		Y3	O1	906
Y2	A1	137		O4	E1	206		Y4	M1	963		Y4	O1	948
O2	A1	1111		Y1	E1	182		O1	M1	307		O1	O1	192
O4	A1	1194		Y2	E1	182		O2	M1	272		O2	O1	196
O1	A1	1179		Y3	E1	170		O3	M1	309		O3	O1	201
O3	A1	1108		Y4	E1	161		O4	M1	316		O4	O1	205
Y1	A2	352		O1	E2	190		Y1	M2	312		Y1	O2	395
Y4	A2	339		O2	E2	174		Y2	M2	331		Y2	O2	374
Y3	A2	331		O3	E2	183		Y3	M2	301		Y3	O2	354
Y2	A2	331		O4	E2	164		Y4	M2	295		Y4	O2	356
O2	A2	325		Y1	E2	166		O1	M2	16		O1	O2	157
O4	A2	330		Y2	E2	176		O2	M2	17		O2	O2	142
O1	A2	343		Y3	E2	172		O3	M2	8		O3	O2	144
O3	A2	334		Y4	E2	141		O4	M2	12		O4	O2	159
Y1	A3	521		O1	E3	243		Y1	M3	5		Y1	O3	465
Y4	A3	507		O2	E3	230		Y2	M3	3		Y2	O3	495
Y3	A3	495		O3	E3	242		Y3	M3	3		Y3	O3	450
Y2	A3	536		O4	E3	230		Y4	M3	1		Y4	O3	431
O2	A3	19		Y1	E3	13		O1	M3	216		O1	O3	21
O4	A3	25		Y2	E3	10		O2	M3	186		O2	O3	14
O1	A3	23		Y3	E3	9		O3	M3	180		O3	O3	12
O3	A3	20		Y4	E3	16		O4	M3	194		O4	O3	17
Y1	A4	365		O1	E4	210		Y1	M4	2		Y1	O4	7
Y4	A4	330		O2	E4	187		Y2	M4	3		Y2	O4	10
Y3	A4	345		O3	E4	204		Y3	M4	0		Y3	O4	13
Y2	A4	367		O4	E4	236		Y4	M4	3		Y4	O4	10
O2	A4	1		Y1	E4	15		O1	M4	193		O1	O4	461
O4	A4	5		Y2	E4	14		O2	M4	183		O2	O4	477
O1	A4	6		Y3	E4	10		O3	M4	192		O3	O4	442
O3	A4	3		Y4	E4	9		O4	M4	190		O4	O4	425
Y1	A5	5		O1	E5	67		Y1	M5	7		Y1	O5	7
Y4	A5	7		O2	E5	83		Y2	M5	5		Y2	O5	8
Y3	A5	7		O3	E5	75		Y3	M5	5		Y3	O5	4
Y2	A5	10		O4	E5	99		Y4	M5	1		Y4	O5	1
O2	A5	209		Y1	E5	119		O1	M5	139		O1	O5	242
O4	A5	222		Y2	E5	149		O2	M5	150		O2	O5	257
O1	A5	231		Y3	E5	130		O3	M5	157		O3	O5	223
O3	A5	236		Y4	E5	138		O4	M5	182		O4	O5	255
Y1	A6	103		O1	E6	2		Y1	M6	112		Y1	O6	2
Y4	A6	114		O2	E6	0		Y2	M6	126		Y2	O6	2
Y3	A6	89		O3	E6	1		Y3	M6	101		Y3	O6	0
Y2	A6	116		O4	E6	1		Y4	M6	113		Y4	O6	0
O2	A6	1		Y1	E6	124		O1	M6	36		O1	O6	219
O4	A6	2		Y2	E6	134		O2	M6	40		O2	O6	209
O1	A6	0		Y3	E6	139		O3	M6	42		O3	O6	194
O3	A6	1		Y4	E6	123		O4	M6	38		O4	O6	205
Y1	A7	55		O1	E7	9		Y1	M7	11		Y1	O7	3
Y4	A7	63		O2	E7	7		Y2	M7	9		Y2	O7	2
Y3	A7	62		O3	E7	11		Y3	M7	10		Y3	O7	2
Y2	A7	64		O4	E7	12		Y4	M7	9		Y4	O7	1
O2	A7	13		Y1	E7	113		O1	M7	69		O1	O7	164
O4	A7	19		Y2	E7	96		O2	M7	86		O2	O7	190
O1	A7	16		Y3	E7	108		O3	M7	73		O3	O7	192
O3	A7	15		Y4	E7	94		O4	M7	61		O4	O7	166
Y1	A8	17		O1	E8	41		Y1	M8	48		Y1	O8	124
Y4	A8	9		O2	E8	24		Y2	M8	37		Y2	O8	133
Y3	A8	11		O3	E8	28		Y3	M8	49		Y3	O8	120
Y2	A8	11		O4	E8	28		Y4	M8	62		Y4	O8	151
O2	A8	5		Y1	E8	71		O1	M8	22		O1	O8	23
O4	A8	3		Y2	E8	71		O2	M8	15		O2	O8	26
O1	A8	6		Y3	E8	67		O3	M8	13		O3	O8	25
O3	A8	6		Y4	E8	70		O4	M8	22		O4	O8	37
								Y1	M9	1
								Y2	M9	0
								Y3	M9	4
								Y4	M9	3
								O1	M9	74
								O2	M9	56
								O3	M9	64
								O4	M9	66
								Y1	M10	1
								Y2	M10	7
								Y3	M10	4
								Y4	M10	4
								O1	M10	42
								O2	M10	26
								O3	M10	40
								O4	M10	31

## Sheet: merfish
Coverslip	Astrocyte	Cell Count		Coverslip	Endothelial	Cell Count
Young.01	A1	190		Aged.01	E1	225
Young.02	A1	229		Aged.02	E1	141
Aged.01	A1	191		Young.01	E1	189
Aged.02	A1	202		Young.02	E1	234
Young.01	A2	201		Aged.01	E2	156
Young.02	A2	210		Aged.02	E2	147
Aged.01	A2	177		Young.01	E2	159
Aged.02	A2	128		Young.02	E2	185
Young.01	A3	116		Aged.01	E3	121
Young.02	A3	148		Aged.02	E3	139
Aged.01	A3	135		Young.01	E3	162
Aged.02	A3	96		Young.02	E3	188
Young.01	A4	258		Aged.01	E4	140
Young.02	A4	308		Aged.02	E4	59
Aged.01	A4	274		Young.01	E4	129
Aged.02	A4	153		Young.02	E4	153
Young.01	A5	88		Aged.01	E5	97
Young.02	A5	76		Aged.02	E5	95
Aged.01	A5	89		Young.01	E5	135
Aged.02	A5	88		Young.02	E5	143
Young.01	A6	204		Aged.01	E6	83
Young.02	A6	265		Aged.02	E6	74
Aged.01	A6	68		Young.01	E6	92
Aged.02	A6	55		Young.02	E6	97
Young.01	A7	41		Aged.01	E7	47
Young.02	A7	61		Aged.02	E7	40
Aged.01	A7	60		Young.01	E7	55
Aged.02	A7	80		Young.02	E7	59
Young.01	A8	25		Aged.01	E8	34
Young.02	A8	33		Aged.02	E8	35
Aged.01	A8	35		Young.01	E8	36
Aged.02	A8	20		Young.02	E8	34
				Aged.01	E9	17
				Aged.02	E9	20
				Young.01	E9	22
				Young.02	E9	29

## Sheet: Subcluster cell percentages
	Cell Count	Cell Count	Cell Count	Cell Count	Cell Count	Cell Count			Cell Count	Cell Count
A1	SingleCell	Young	Aged	Spatial	Young	Aged		Endothelial	Single cell	Spatial
A2	5232	640	4592	812	419	393		E1	1843	353
A3	2685	1353	1332	716	411	305		E2	910	208
A4	2146	2059	87	495	264	231		E3	1409	1420
A5	1422	1407	15	993	566	427		E4	1835	1098
A6	927	29	898	341	164	177		E5	927	402
A7	426	422	4	592	469	123		E7	138	52
A8	307	244	63	242	102	140		E8	272	118
								E9	136	70
								Percentage total endothelial cells
Percentage total astrocyte cells		Percentage of young astrocytes in single cell	Percentage of aged astrocytes in single cell		Percentage of young astrocytes in single cell	Percentage of aged astrocytes in single cell		Endothelial	Single cell	Spatial
Astrocyte	Single Cell	Young	Aged	Spatial	Young	Aged		E1	24.672	9.4867
A1	39.8022	4.86877	34.9334	19.3749	9.99761	9.37724		E2	12.1821	5.5899
A2	20.426	10.2929	10.1331	17.0842	9.80673	7.2775		E3	18.8621	38.1618
A3	16.3256	15.6638	0.661849	11.811	6.29921	5.51181		E4	24.5649	29.5082
A4	10.8178	45.6522	0.114112	23.6936	13.5051	10.1885		E5	12.4096	10.8035
A5	7.05211	0.220616	6.83149	8.13648	3.91315	4.22334		E7	1.84739	1.39747
A6	3.24078	3.21035	0.0304298	14.1255	11.1906	2.93486		E8	1.84739	1.39747
A7	2.33549	1.85622	0.47927	5.77428	2.43379	3.34049		E9	3.64123	3.17119
	100	81.7648	53.1837	100	57.1463	42.8537
