# Supplementary material for: Aging in mice alters regionally enriched striatal astrocytes
Source: Nat Commun. 2025 Sep 26;16:8496. doi: 10.1038/s41467-025-63429-8 (PMC12475473; doi:10.1038/s41467-025-63429-8)
Supplement: Supplementary file 5 — Supplementary Data 3 [file 41467_2025_63429_MOESM5_ESM.xlsx]

## Sheet: RNAseq_SCRNAseq
	Striatial Astrocyte RNA Seq Transcripts		Striatal Astrocyte Single Cell Markers	Match?
	Rn45s		Onecut2	YES
	Cst3		Kcnj4	YES
	Cpe		Mpeg1	YES
	Slc1a2		Ebf1	YES
	Apoe		Cenph	YES
	Aldoc		Acta2	YES
	Sparcl1		Zfp366	YES
	Clu		Usp31	YES
	Gstm1		Mdk	YES
	Mir6236		Slain1	YES
	Glul		Cd59a	YES
	Ndrg2		Tiam1	YES
	Malat1		Fbln2	YES
	Scd2		Ccdc121	YES
	Glud1		Kdr	YES
	Atp1a2		Atf5	YES
	Atp1b2		B230334C09Rik	NO
	Tspan7		Cdkn1a	YES
	Atp5b		Dbf4	YES
	Gapdh		Cfap57	NO
	Ckb		Ube2l6	YES
	Fam107a		Pdgfra	YES
	Cd81		Rasl12	YES
	Slc1a3		Slc38a11	YES
	Lars2		Adgb	YES
	Ywhae		Cd24a	YES
	Ptn		Fam47e	YES
	Ldhb		Folr2	YES
	Fam213a		Nfasc	YES
	Slc25a4		Selplg	YES
	Mt2		Rsph9	YES
	Ncan		Igsf9b	YES
	Itm2b		Cbfa2t3	YES
	Ahcyl1		Dnah2	YES
	Ppap2b		Fbxo2	YES
	Ntsr2		Myb	YES
	Sod1		Cd53	YES
	Mir568		Aebp1	YES
	Ddah1		Bace2	YES
	Fads1		Aoc3	YES
	Serpine2		Ptgis	YES
	Gstm5		Jag2	YES
	Sparc		Cdo1	YES
	Csrp1		D16Ertd472e	YES
	Pea15a		Cgnl1	YES
	Rac1		Tac2	YES
	Aplp1		Nxph1	YES
	Prdx6		Tgfbr1	YES
	Kcnj10		Olfr655	YES
	Dazap2		Enpep	YES
	Scg3		Calb1	YES
	Slc6a11		Disp2	YES
	Dkk3		Ptprc	YES
	Asrgl1		Nebl	YES
	Cfl1		Fxyd5	YES
	Gpr37l1		Gbp2	YES
	Actb		Tgfb2	YES
	S1pr1		Slc2a1	YES
	Eef1a1		Drc1	YES
	Slc25a3		Dbndd2	YES
	Slc6a1		Gjc1	YES
	Mt1		Ckap2l	YES
	Acsbg1		Plk1	YES
	Sdc4		Fabp7	YES
	Mlc1		Ccnd1	YES
	Lamp1		Nos3	YES
	Dbi		Mycbpap	YES
	Pla2g7		Sema4d	YES
	Timp3		Ccnf	YES
	Fads2		Ttc29	YES
	Grm3		Pf4	YES
	Aco2		Cfap65	NO
	Ppia		Dmkn	YES
	Hsp90ab1		Tox3	YES
	Hspa8		Elmod1	YES
	Tmem47		Laptm5	YES
	Ptprz1		Pdgfb	YES
	Gja1		Ascl1	YES
	Hsp90b1		Pth1r	YES
	Chst2		Erg	YES
	Tst		Scn8a	YES
	Gnao1		Lgals1	YES
	Lcat		Gm11992	YES
	Tuba1a		Adcy4	YES
	Mtss1l		Rgs9	YES
	Mmd2		Serpina3n	YES
	Atp5a1		Jph4	YES
	Cs		Dcdc2a	YES
	Htra1		Maoa	YES
	Scrg1		Itga6	YES
	Pygb		Sema7a	YES
	Ttyh1		Serpinb1a	YES
	Tspan3		Cntnap2	YES
	Ntm		Stmn3	YES
	Crym		Rgs10	YES
	S100b		Tie1	YES
	Sfxn5		Opalin	YES
	Aldh1a1		Snca	YES
	Prdx1		Map3k20	NO
	Aqp4		Pglyrp1	YES
	Epas1		Gbp4	YES
	Ctsd		Gm16201	NO
	Paqr8		Gpx8	YES
	Omg		Epha5	YES
	AF357359		Gas2l3	YES
	Calm1		Adgrf5	NO
	Capns1		Lum	YES
	Nr1d1		Mylip	YES
	Grina		Crip1	YES
	Elovl5		Junb	YES
	Nedd4		Birc2	YES
	Cat		Lgals3	YES
	Ctnnd2		Smco4	YES
	Idh3b		Rasd1	YES
	Lsamp		Olfr78	YES
	Lxn		Zic5	YES
	Paics		Mgst1	YES
	Hepacam		Gabrg2	YES
	Luzp2		Tmem119	YES
	Tecr		AW112010	YES
	S100a1		Atp1a3	YES
	Capn2		Gm7967	NO
	Trp53inp2		Edn1	YES
	Ntrk2		Fxyd7	YES
	Hrsp12		Ccn2	NO
	Gpm6a		Cfh	YES
	Pcdhgc3		Gpr34	YES
	Atp5g3		Ptprr	YES
	Mir325		Tenm1	YES
	Bcan		Jpt1	NO
	Slc25a5		Tbx1	YES
	Car2		Hbq1b	YES
	Sdha		Apod	YES
	Clip3		Tctex1d1	YES
	Igfbp5		H2-K1	YES
	Psat1		Rras	YES
	Bmyc		Olfml3	YES
	Lrrc58		Thy1	YES
	Hsbp1		Ifitm6	YES
	Kcnk1		Sdc3	YES
	Scd1		Gpnmb	YES
	Syt11		Emcn	YES
	Baalc		Peg3	YES
	Mdh2		1700028P14Rik	YES
	Gnai2		Pde10a	YES
	Atp5d		Degs2	YES
	Slc27a1		Lims2	YES
	Ppp1r3c		Insm1	YES
	Eef2		Ncald	YES
	Oxct1		Cd248	YES
	Nwd1		Vgf	YES
	Dio2		Cfap44	NO
	Prex2		Igfbp7	YES
	Rpl7a		Nptx2	YES
	Fermt2		Zfp536	YES
	Abhd3		Cacng4	YES
	Slc4a4		Fcgr2b	YES
	B2m		Ankrd66	YES
	Phyh		Tesc	YES
	Itm2c		Pycard	YES
	Ank2		C230072F16Rik	NO
	Aldh5a1		Gnal	YES
	Abat		Ifitm1	YES
	Gpc5		Dnah5	YES
	Fam171b		Ccdc96	YES
	Tmem59		Cpox	YES
	Tmem229a		Elovl6	YES
	Qk		Grin3a	YES
	Pdk2		Eva1b	YES
	Cox8a		Pde5a	YES
	Ezr		Npb	YES
	Fbxo2		Spc25	YES
	Rcn2		Eps8l2	YES
	Sepp1		Csrp2	YES
	Pon2		Iqub	YES
	AF357425		Myt1l	YES
	Id2		Kitl	YES
	Hsp90aa1		Smim5	YES
	Phgdh		Sox11	YES
	Dpysl2		Tppp3	YES
	Gpm6b		Bub1b	YES
	Calm2		Opcml	YES
	Myo6		Cryab	YES
	Rpl4		Chl1	YES
	Gdi1		Aurkb	YES
	Gabbr1		B2m	YES
	Cox6a1		Ninj2	YES
	Tubb4b		Ntrk3	YES
	Bsg		Bcam	YES
	6330403K07Rik		3300002A11Rik	NO
	Acsl3		Tagln2	YES
	Uqcrh		Rasip1	YES
	Rab1		Psrc1	YES
	Dhrs1		Stab1	YES
	Mertk		Gad2	YES
	Slc9a3r1		Tgfbr3	YES
	Atp6ap1		Fam180a	YES
	Csdc2		Aif1	YES
	Rab2a		Edn3	YES
	Cdr1		Kcnj8	YES
	Plxnb1		Rbp1	YES
	Vcam1		Ccdc33	YES
	Atp5h		Cav2	YES
	Sox9		Dnah12	NO
	Ssr3		Rflnb	NO
	Ptplad1		Cidea	YES
	Chchd10		Kif20b	YES
	Edf1		Nos1	YES
	Prnp		Acot7	YES
	Ddx5		Angptl2	YES
	Sesn3		Cd200	YES
	Snhg11		Ly6d	YES
	Pink1		Elof1	YES
	Crot		Dscam	YES
	Map1lc3b		Hic1	YES
	Smpdl3a		Sncg	YES
	Idh3g		Ccdc78	YES
	Kidins220		Nkx2-9	YES
	Acsl6		Fgr	YES
	Nrxn1		Cpn1	YES
	Cyp2j9		Cdca8	YES
	Hnrnpk		Hist1h2ap	NO
	2310022B05Rik		Troap	YES
	Arl6ip1		1700001L19Rik	YES
	Lrrc8a		Kit	YES
	Tpp1		Pcp4l1	YES
	Wasf3		Gpr17	YES
	Gpi1		Cfap61	NO
	Cltc		Dynlrb2	YES
	Hlf		Plxna2	YES
	Efcab14		Drc3	NO
	Id3		Gap43	YES
	Ppp1r9a		Rap2a	YES
	Aldoa		Spata33	YES
	Chchd2		Sp9	YES
	Aldh6a1		Cav1	YES
	Sptbn1		Ifi203	YES
	Mfge8		Efhd1	YES
	Gna13		Bex1	YES
	Cntfr		Tnfaip6	YES
	Sdhc		Gnai1	YES
	Arhgap5		Sp100	YES
	Cyc1		Grrp1	YES
	Mdh1		Drc7	NO
	Gsta4		Cks1b	YES
	Pttg1ip		Racgap1	YES
	Rps23		St8sia4	YES
	Reep5		Pdlim3	YES
	Ctsb		Ccn3	NO
	Tax1bp1		Rad51ap1	YES
	Ttyh3		Aldh1a1	YES
	Prdx2		Gper1	YES
	Uqcr10		Arx	YES
	Ndufs2		Birc5	YES
	Arf3		Prr18	YES
	Trp53bp2		1700063D05Rik	YES
	Atp5o		Dqx1	YES
	Cd47		Ppp1r12b	YES
	Serinc1		Enkur	YES
	Rab10		Bgn	YES
	Lap3		Tagln	YES
	Cyb5r3		Armc3	YES
	Pomp		Rrm2	YES
	Pla2g16		Vwa5b1	YES
	Srrm2		Mylk	YES
	Atp1b1		Gimap4	YES
	Ak3		Ier3	YES
	Tmem66		Wdr93	YES
	Slc39a12		Rgs17	YES
	Cox5a		Gpr6	YES
	Gdi2		Smc4	YES
	F3		Rnf144b	YES
	Acaa2		Ahi1	YES
	Cox4i1		Gm42047	NO
	Mat2a		Trbc1	NO
	Oat		Spp1	YES
	Cmtm5		Map3k7cl	YES
	Igsf11		Ppp1r32	YES
	Skp1a		Rassf10	YES
	Tubb2a		Gm19935	NO
	Prkar1a		Pifo	YES
	Appl2		Ccdc153	YES
	Rhoa		Crocc2	NO
	Mif		Dll4	YES
	Rps15		Bpgm	YES
	Uqcrc2		Dcn	YES
	Jam2		Krt8	YES
	Bloc1s1		Tmem106a	YES
	Aldh1l1		Sox10	YES
	Arhgef12		Pdzd2	YES
	Acss1		Vpreb3	YES
	Rpl9		Lmod1	YES
	Snord4a		Inmt	YES
	Mfsd2a		Ppbp	YES
	Cplx2		Aspa	YES
	Acox1		Adora2a	YES
	Arf4		Tpx2	YES
	Ppp1r1b		Rnf152	YES
	Rpl41		Psat1	YES
	Bmpr2		Phlda3	YES
	Rpl10		Tpm1	YES
	Pmp22		Grin1	YES
	Pgk1		Pclaf	NO
	Ywhab		Bvht	NO
	Papss2		Mag	YES
	Ttc3		Clec1b	YES
	Rnasek		Cdr1os	NO
	Camk2n1		Clec2i	YES
	Pantr1		Foxp1	YES
	Ndufa4		Prss56	YES
	Prex1		Zcchc18	YES
	Dynlt3		2810468N07Rik	YES
	Usp54		Egflam	YES
	Xpr1		Kcna1	YES
	Vamp2		Hspg2	YES
	Scamp1		Gucy1a1	NO
	Ndufb9		Alpl	YES
	Aplp2		Fdps	YES
	Fabp7		Fcna	YES
	Degs1		Gsn	YES
	Slc2a1		Cbr2	YES
	Emc3		Rab3c	YES
	Emc7		Lockd	NO
	Itgb8		Kank3	YES
	Lix1		Nes	YES
	Pkm		Ascc1	YES
	Lrp1		Ier2	YES
	Agpat3		Cfap206	NO
	Tcf4		Lbp	YES
	Rnf5		Plscr2	YES
	Dgkb		Dsc3	YES
	Msi2		Igkc	NO
	Rab5c		Klk6	YES
	Atp5f1		Ece1	YES
	Kcnn2		Samsn1	YES
	Abcd3		Epas1	YES
	Acadl		Cd109	YES
	Acot11		Bub1	YES
	Pdha1		Ccdc34	YES
	Vdac1		Ss18l2	NO
	Phlpp1		Hap1	YES
	Ncam1		Nkx2-1	YES
	Cdc42bpa		Tmem88b	YES
	Ppt1		C1qb	YES
	Ndufa10		Marveld1	YES
	Nfe2l2		Grm5	YES
	Atp5j		Cfap100	NO
	Atp6v0d1		Slc9a3r2	YES
	Rps4x		Igfbp2	YES
	Tmbim6		Cacnb4	YES
	Nr2e1		Creb5	YES
	AI464131		Sgpp2	YES
	Rpl10a		Nudt4	YES
	Pbxip1		Rasgrp2	YES
	Gjb6		Ly6a	YES
	Ppp2r1a		Spa17	YES
	Laptm4a		2410004P03Rik	YES
	Cdh2		Ache	YES
	Cul3		Gng4	YES
	Serpina3n		Irx5	YES
	Adcyap1r1		Lbh	YES
	Slc41a1		Dlc1	YES
	Ctnnb1		Nsg2	YES
	Vdac2		Icam2	YES
	Eif1		Spag16	YES
	Timp4		Gtsf1l	YES
	Capza2		Mlf1	YES
	Tril		Lmo1	YES
	Pura		Fcgr1	YES
	Fez1		Igf1	YES
	Ctso		Ccl24	YES
	Eogt		Lrrc32	YES
	Rpl18		Syt10	YES
	Hspd1		Fam214a	YES
	Cyb5a		Abcc9	YES
	Cnn3		Tmem158	YES
	Taf13		Pla1a	YES
	Hnrnpu		Itgax	YES
	Lhx2		Chrm2	YES
	Mras		Synpo2	YES
	Zhx3		Gm20501	NO
	Kif5b		Slc7a1	YES
	Tubb2b		Dnaic1	YES
	Pfn2		Unc93b1	YES
	Asna1		Gng3	YES
	Fasn		Pcdh17	YES
	Arnt2		Fhad1	YES
	Tpi1		Knl1	NO
	Rftn2		Thbd	YES
	Nlgn3		1700094D03Rik	YES
	Phyhipl		Hopx	YES
	Sik3		Calml4	YES
	Nckap1		Capsl	YES
	Ik		Atp1a2	YES
	Twf1		Tsc22d1	YES
	Gatad2b		Rab7b	NO
	Etfa		Foxc1	YES
	Tuba1b		Smc2	YES
	Hnrnph1		Miat	YES
	Pfn1		Tnni1	YES
	Ddt		Emp3	YES
	Sar1b		1700001C02Rik	YES
	Hsdl2		Slfn5	YES
	Arhgdia		Gata2	YES
	Atxn10		Lmna	YES
	Maged1		Dlx1	YES
	Bmpr1a		Itih2	YES
	Ndufa9		Col1a2	YES
	Prrc2c		Lhfpl5	YES
	Fgf1		Dab2	YES
	Eif4g2		Dlk1	YES
	Atp2a2		Hexb	YES
	Gcsh		H2afv	YES
	Dld		Ifi27l2a	YES
	Rab21		Nr2f2	YES
	Ghitm		Apcdd1	YES
	Hadha		Hba-a2	NO
	Hspa9		Nid1	YES
	Eif3c		Sbf1	YES
	Id4		Gm40761	NO
	Hey1		S1pr3	YES
	Pdia3		Anxa5	YES
	Npc1		Gpcpd1	YES
	Atp5c1		Ntn4	YES
	Vps28		Myo1b	YES
	Ccdc47		Ccdc74a	YES
	Rps9		Sap30bpos	NO
	Rps25		Hist1h2ab	YES
	Eif3i		Lmnb1	YES
	Tspan12		Scn3a	YES
	Dpp8		Lmo2	YES
	Pigt		Chn2	YES
	Myl12b		Isg15	YES
	Tns3		Arhgdib	YES
	Rgma		5830408C22Rik	NO
	Ctnna1		Hist1h2ae	YES
	Acat1		Bmp6	YES
	Rb1		Rbm24	YES
	Anxa5		Fbxo5	YES
	Fjx1		Kcnip3	YES
	Ywhaz		Spc24	YES
	Rpl23a		Mafb	YES
	Ndfip1		Lsp1	YES
	Prdx5		Flrt2	YES
	Ctsl		Traf1	YES
	Tuba4a		Mustn1	YES
	Slc25a23		4833427G06Rik	YES
	Fam168a		Colec12	YES
	Ptch1		Drd1	NO
	Selt		Chgb	YES
	Anp32b		Hist1h2af	YES
	Bhlhe40		Sema3d	YES
	Sash1		Cep290	YES
	Ptms		Gpr182	YES
	Zcchc24		Ocln	YES
	Daam2		Ndnf	YES
	Rpl18a		C1qa	YES
	Golph3		Crym	YES
	Ndufc2		Scn4b	YES
	Rplp2		Tekt1	YES
	Wscd1		Nbl1	YES
	Fam120a		Vsir	NO
	Ergic3		Prc1	YES
	Srsf2		H2afx	YES
	Calr		Bex2	YES
	Fkbp1a		Fzd4	YES
	Pdhb		Egfl7	YES
	Zeb1		Ppp1r14b	YES
	Srebf1		Atp10a	YES
	Ubb		Ifitm3	YES
	9330182L06Rik		Cd36	YES
	Ccdc104		Atp2a3	YES
	Msmo1		Tshz2	YES
	Apc		Aspn	YES
	Cd164		Car3	YES
	Mir1188		Rhoc	YES
	Rpl32		Chga	YES
	Amfr		Neu4	YES
	Cox6c		Litaf	YES
	Dctn4		Vcam1	YES
	Sepw1		Igfbp4	YES
	Fdft1		Nrip2	YES
	Tmem9b		Fa2h	YES
	Cox7c		Gm10714	YES
	Rgcc		Tmem252	YES
	Snapin		Shisal1	NO
	Actr2		Ecrg4	NO
	Cox6b1		Etnppl	YES
	Slc7a2		Il1r1	YES
	2510003E04Rik		Ccl5	YES
	Shisa4		Fcer1g	YES
	Arpc2		Anxa1	YES
	Pigs		Robo4	YES
	Uqcrc1		Gm35611	NO
	Myl6		Gpr37	YES
	Acsf2		Tmem100	YES
	Ncoa1		Itgb2	YES
	Akr1a1		Scg2	YES
	Cend1		Dab2ip	YES
	Arl8a		Srarp	NO
	Uqcrfs1		Lag3	YES
	Snx3		Srgn	YES
	Rps5		Mrc1	YES
	Gpam		Clip3	YES
	Psmb2		Slc38a1	YES
	Tmsb4x		Sst	YES
	Ccdc88a		Hist1h4i	YES
	Hsd17b4		Dlx2	YES
	Cpt1a		Pltp	YES
	Pabpc1		Adcy5	YES
	Rpl8		Atp1b1	YES
	Lphn3		Ly6k	YES
	Gnb1		Cenpe	YES
	Gsk3b		Tns2	NO
	Ndufb10		D430041D05Rik	YES
	Sccpdh		Ryr2	YES
	2010107E04Rik		Cdk1	YES
	Ndufs7		Timp3	YES
	Wbp2		Cdc42ep2	YES
	Ugp2		Slc16a12	YES
	Hmgcs1		Anln	YES
	Rnf13		Cyyr1	YES
	Tpt1		Gm16006	NO
	Il6st		Bphl	YES
	Rpl7		Afap1l2	YES
	Rpl11		Kif11	YES
	Hspa5		Clec4n	YES
	Padi2		Cd209f	YES
	Rps17		Cdh5	YES
	Nkain4		Nme7	YES
	Pccb		Cit	YES
	Fmnl2		Marcksl1	YES
	Psma4		Cdh8	YES
	Mtpn		Cenpm	YES
	Gmfb		Perp	YES
	S100a16		Wnt4	YES
	Ppp2ca		Tpm4	YES
	Maob		Ablim1	YES
	Acadsb		A730020M07Rik	YES
	Jak1		Ddah1	YES
	Eps15		Ccdc180	NO
	Psma2		Gamt	YES
	Pcdh1		Tmsb10	YES
	Psmb7		Cdc25c	YES
	Itfg1		1700088E04Rik	YES
	Rps10		Hist1h1c	YES
	Atad1		Fn1	YES
	Itgav		Hist2h2bb	YES
	Rab7		Apol11b	YES
	Eef1g		Gm14964	NO
	Mut		Fli1	YES
	Nrcam		Myom1	YES
	Atp6v1a		Irf8	YES
	Dstn		Gria3	YES
	0610031J06Rik		Gm13861	NO
	Tagln3		Fjx1	YES
	Eif3a		Pacs2	YES
	Rab9		Cdhr3	YES
	Actg1		Isl1	YES
	2610507B11Rik		Slc7a14	YES
	Sirt2		Odc1	YES
	Cox7b		Bsg	YES
	Ddx3x		Gprc5c	YES
	Psap		Kif20a	YES
	Spire1		Stmn1	YES
	Acadvl		Kif22	YES
	Cct2		Arhgdig	YES
	Gpt2		Tmem130	YES
	Cyp2d22		Cfap126	NO
	Pdzd11		Elavl3	YES
	Rpl13		Ndufa4l2	YES
	Hibadh		Srcin1	YES
	Atp2b1		Cp	YES
	Serinc3		Ccnd2	YES
	Nisch		Atp2b2	YES
	Cdc42		T2	YES
	Zfr		Trp53i11	YES
	Wdr83os		Ppp1r36	YES
	Tmed10		Cyb5r3	YES
	Aldh9a1		Scn2a	NO
	Pfdn5		Gprin3	YES
	Scara3		Trank1	YES
	Prodh		S100a10	YES
	Mrfap1		Cd300c2	NO
	Calm3		Foxj1	YES
	Dennd5a		Hspa12b	YES
	Slc22a17		Rims2	YES
	Abhd2		Plk2	YES
	Arhgef26		Kpna2	YES
	Ccnd2		Spdl1	YES
	Mgea5		Ppp1r1a	YES
	Cap2		Ecm2	YES
	Mff		Neil3	YES
	Ptplb		Meis2	YES
	Idh2		Hist1h1b	YES
	Ube2l3		Pde3b	YES
	Myo10		Ackr3	YES
	Gpld1		Grin2a	YES
	Arf1		Pak1	YES
	Kif1b		Bmp1	YES
	Rab14		Ptgs1	YES
	Nacc2		Ptprd	YES
	Itih5		Cetn2	YES
	Hspa4		Prokr2	YES
	Hist1h2bc		Ghrh	YES
	Zbtb20		Col1a1	YES
	Cpped1		Apbb1	YES
	Stx12		Hdc	YES
	Srgap3		Aspm	YES
	Rtn3		Thbs3	YES
	Rpl3		Mapk15	YES
	Copb2		Selenoh	NO
	Psma6		Fcgr3	YES
	Ndufv1		Samd9l	YES
	Tubb5		Gm26871	NO
	Rab31		Myl12a	YES
	Thrsp		Atp13a5	YES
	G6pdx		Drd2	YES
	Smarca2		Hcn2	YES
	Tlr3		Ncapg	YES
	Emc2		Pcsk2	YES
	Ptov1		Ptprn	YES
	Acyp2		P2ry14	YES
	Gabarapl1		Morn5	YES
	Trim44		Klf4	YES
	Gabrb1		Dnaaf4	NO
	Klf3		Bcl11a	YES
	Snord91a		Tnr	YES
	Fam63b		Sncb	YES
	Ndufb8		Cst7	YES
	Rpl36		Igfbpl1	YES
	Zmiz1		Slc6a13	YES
	Eif4h		Pigz	YES
	Pfkm		Serping1	YES
	Actr1a		Rlbp1	YES
	Cct6a		Nupr1	YES
	Klhl5		Uhrf1	YES
	Thbs4		Cd33	YES
	Sar1a		Fosb	YES
	Elovl2		Nnat	YES
	Nudt9		Slc6a6	YES
	Emc4		Sox9	YES
	Gabarap		Spock3	YES
	Kmt2e		H2-Aa	YES
	Hsd17b10		Caly	YES
	Peg3		Gm9946	NO
	Dner		Lrrc7	YES
	Rrp1		Cfap47	NO
	Srebf2		Xdh	YES
	Map4		Meg3	YES
	Gm2a		A2m	YES
	Abhd12		Sema5a	YES
	Tprgl		Alox12	YES
	Mir138-2		S100b	YES
	Copa		Slc39a10	YES
	Atxn2		Hrct1	YES
	Clptm1		Ccn1	NO
	Arl8b		Ak7	YES
	Psmc5		E230029C05Rik	YES
	Rpl28		Iqgap1	YES
	Lphn1		Wfdc1	YES
	Cacng7		Ehd2	YES
	Ide		Cd44	YES
	Selk		Ifit1	YES
	Scrn1		Pih1d2	YES
	Tpcn1		Coro1a	YES
	Nebl		Gm867	YES
	Chmp5		Pdgfrb	YES
	Tmem50a		Arhgap23	YES
	Lmbrd1		Ccl4	NO
	St13		Gm16499	NO
	Pi4ka		Dlx6os1	YES
	Atp5k		Tspo	YES
	Canx		Bmp4	YES
	Hadh		Dnah11	YES
	Dlat		Marcks	YES
	P4hb		Arhgap30	YES
	Psmb4		Ube2c	YES
	Pebp1		Mecom	YES
	Smpd1		Slc17a8	YES
	Sdhb		Cnr1	YES
	Adcy2		Ttk	YES
	Rpl6		Slc6a11	YES
	H2afz		Sez6l2	YES
	Tceb2		Gpr183	YES
	Cope		Pcp4	YES
	Vcp		Ccl3	YES
	Cript		Col4a3bp	YES
	Rbbp9		Islr	YES
	Pld3		Mgl2	YES
	Adhfe1		Ndrg4	YES
	Il18		Ccl9	YES
	Etfdh		Cox4i2	YES
	Slc1a4		Coch	YES
	Sec62		Cd52	YES
	Gnas		Cemip	YES
	Lin7c		Stmn2	YES
	Pip4k2a		Col12a1	YES
	Gabra2		Il1b	YES
	Slc38a3		Pex5l	YES
	Uqcr11		C130074G19Rik	YES
	Pcm1		Pfn2	YES
	Zfp664		Tctex1d4	YES
	Acadm		Rorb	YES
	Dlst		Adgrg6	NO
	Higd2a		Mmrn2	YES
	Cox7a2		Prelp	YES
	Smc3		Lgmn	YES
	Fam21		Eng	YES
	Ldha		Trpc5	YES
	Prpf8		Pak7	YES
	Mlf2		Hist1h1e	YES
	Tpr		Nrsn2	YES
	Gnptg		Pilrb2	YES
	Mboat2		Hapln2	YES
	Psenen		Tmem178	YES
	Soat1		Grb14	YES
	Tmem50b		Hmcn1	YES
	Bpgm		Gjc2	YES
	Eprs		Foxq1	YES
	Sft2d2		Cldn5	YES
	Tmem106b		Kif26a	YES
	Urod		Scn1a	YES
	Epb4.1l2		Tacc3	YES
	Hipk1		Gmnn	YES
	Mgst1		Kcnd2	YES
	Hipk2		Nexn	YES
	Gldc		Got1l1	YES
	Glg1		Slc40a1	YES
	Ndufb11		Cbln2	YES
	Ece1		Itgam	YES
	4933431E20Rik		Serf1	YES
	Gnaq		Snhg18	YES
	Pnrc2		Usp53	YES
	Isca2		Ccnb2	YES
	Abhd4		B830012L14Rik	NO
	Tmod2		Il34	YES
	Sptbn2		Fbln7	YES
	Rps11		Krt18	YES
	Csnk1a1		Apbb1ip	YES
	Rad21		Ecm1	YES
	Gstk1		Cd84	YES
	Abr		Plin5	YES
	Taok1		Gm48678	NO
	Rsu1		Gjb6	YES
	Aldh2		Prss23	YES
	Dnajc3		Filip1l	YES
	Agpat5		Syp	YES
	Lrp4		Ermn	YES
	Sc5d		Clec10a	YES
	Hspa4l		Pax6	YES
	Sdc2		Dusp1	YES
	Ivd		Tppp	YES
	Hnrnpul1		Atf3	YES
	Ech1		Ctss	YES
	2900052N01Rik		Hes5	YES
	Sqle		Lair1	YES
	Ndufa12		Pllp	YES
	Kpnb1		Sccpdh	YES
	Sod3		Uchl1	YES
	Nsdhl		Xylt1	YES
	Btbd1		Cx3cr1	YES
	Ftl1		Acot5	YES
	Eif3h		Tmeff2	YES
	Efhd2		Rsph1	YES
	Psmd1		Lsr	YES
	BC031181		Ttll9	YES
	Pbx1		Ltbp4	YES
	Lgals3bp		Cald1	YES
	Ubqln2		Polk	YES
	Foxo1		Serpini1	YES
	Rpn2		Slc16a4	YES
	Stt3b		Syt1	YES
	Tmem30a		Ezh2	YES
	Clk4		Car14	YES
	Ybx1		Gria1	YES
	Lamp2		Inpp5d	YES
	Insig1		Rgs4	YES
	Kcne1l		Syt4	YES
	Gprc5b		Ednrb	YES
	Caskin1		Syne2	YES
	Phpt1		Jun	YES
	Klf9		Vwf	YES
	Suclg2		Myof	YES
	Sf3b1		Tmem163	YES
	Zfp106		Spef2	YES
	Crebbp		Lmo7	YES
	Bzw1		Gas6	YES
	Smdt1		Islr2	YES
	Cspg5		Carmn	NO
	Crip2		Tspan2	YES
	Arhgap35		Cabcoco1	NO
	Psmb5		Prom1	YES
	4930402H24Rik		Mt2	YES
	Arsb		Rassf3	YES
	Tspan31		Abcb1a	YES
	Cxcl14		Hmgb3	YES
	Suclg1		Slc7a11	YES
	Mfn1		C3ar1	YES
	Fgd6		Ak9	NO
	Eif5		Fez1	YES
	Gfap		Ltc4s	YES
	Ppp1cb		Slc30a1	YES
	Nudt3		Cacna1e	YES
	Hmgn1		Wdr49	NO
	Coq5		Cdc20	YES
	Uba52		S100a9	YES
	Ednrb		Pou2f2	YES
	Coro2b		Gfod2	YES
	Atp5e		Gnb4	YES
	Rexo2		Slc2a5	YES
	Strap		Cep126	NO
	Spred1		Sgo1	NO
	Hsd17b11		C1ql1	YES
	Tbl1x		Lst1	YES
	Actr1b		Zfp36	YES
	Ndufc1		H2-Q6	NO
	Agt		Cd14	YES
	Ddb1		Anks1b	YES
	Cnp		Slc10a4	YES
	Echs1		C3	YES
	Nrd1		Rian	YES
	Adi1		Lrrc36	YES
	Cox5b		Aox3	YES
	Rps3a1		Kcnk3	YES
	Atp6v0a2		Hbb-bt	NO
	Vta1		Rec114	YES
	Gdf10		Ptpn5	YES
	Tubb4a		Slc22a8	YES
	Zfp36l1		Gng2	YES
	Ckap5		Ccdc146	YES
	Arglu1		Tm4sf1	YES
	Sod2		Palld	YES
	Asah1		Tuba1b	YES
	Dnajc18		Plek	YES
	Psmb6		Ccdc3	YES
	Papola		Crim1	YES
	Tnfrsf19		Stk33	YES
	Fth1		Ccl8	NO
	Paip2		Sgms1	YES
	Tm9sf2		Gm8251	NO
	Vim		Prox1	YES
	Penk		Tgfbi	YES
	Tjp1		Cped1	YES
	Psmb1		Dnaja4	YES
	Mrpl4		Nrsn1	YES
	Trappc1		Hpgds	YES
	Mapk3		Car4	YES
	Hspe1		Esyt1	YES
	2310045N01Rik		Trem2	YES
	Psme1		Gas1	YES
	Tmem184c		Ccl19	YES
	Lynx1		Nek2	YES
	Rasgrp1		Zfp474	YES
	1110001J03Rik		9630013A20Rik	YES
	Astn1		Cnmd	NO
	Tom1l1		Hist1h4d	YES
	Atp1b3		Gm32913	NO
	C230004F18Rik		Pvalb	YES
	Tnks2		Riiad1	YES
	Gpkow		Cyp1b1	YES
	Atp5j2		Itih5	YES
	Dnaja2		Ccl12	YES
	Plekhb1		Clspn	YES
	Map2k1		Dnah9	YES
	Eif3g		Tent5c	NO
	Fmo1		Mobp	YES
	Rplp1		Podxl	YES
	Alcam		Mxd3	YES
	Sbds		Apold1	YES
	Slc3a2		Lamb2	YES
	Trak1		2900026A02Rik	YES
	R3hdm1		Lcp1	YES
	Nek7		Zp3	YES
	Fbxl3		Prrg4	YES
	Ndufa3		Cenpw	YES
	Npepps		Igf1r	YES
	Cetn3		Gfap	YES
	Rpl21		Gm26737	NO
	Cyb5b		Plpp3	NO
	Arl3		Hydin	YES
	Rbm5		St8sia3	YES
	Sdcbp		Zwint	YES
	Cops6		Ccnb1	YES
	Tprkb		Tmem204	YES
	Slc25a18		Kcnmb1	YES
	Alg2		Lrrc74b	NO
	Kifap3		Crip2	YES
	Gfpt1		Ccdc170	YES
	Snap25		Bst2	YES
	Por		Lilr4b	NO
	Sdc3		Erich2	YES
	5930403L14Rik		Eno2	YES
	Rps8		Nkx6-2	YES
	Slc6a9		Clec3b	YES
	Ddx1		Slc38a5	YES
	Atp6v1b2		Mcam	YES
	Tkt		AU021092	YES
	Arid1a		Pou3f1	YES
	Atp6v0e		Hspb2	YES
	Sorcs2		Cartpt	YES
	Secisbp2l		Cdh13	YES
	Spry2		AI593442	YES
	Setd7		Iigp1	YES
	8430419L09Rik		Nusap1	YES
	Mid1ip1		Cmtm8	YES
	Nf1		Elavl4	YES
	Man2a2		Adamts1	YES
	Ndrg3		1700019G24Rik	YES
	Csde1		Wtip	YES
	Cdc42ep4		Gm45159	NO
	Ywhag		Stmnd1	YES
	Atp6v1e1		Flna	YES
	Cyp51		Cfap52	NO
	Gm20300		Tcte1	YES
	Itih3		Abi3	YES
	Med13		Ccdc30	YES
	Chchd3		Col18a1	YES
	Sox8		Brinp1	YES
	Ubxn4		Camk2n2	YES
	Rian		Rbpms2	YES
	Fkbp3		Rnase4	YES
	M6pr		Dthd1	YES
	Gabrg1		Actn1	YES
	Dhrs7		Cdk6	YES
	Gnb2l1		Cxcr2	YES
	Ilk		Ptgs2	YES
	Kmt2c		Atad2	YES
	Pgm2		Stoml3	YES
	Cwc15		Matn1	YES
	Akr1b10		Sv2c	YES
	Vps41		Plec	YES
	Adipor1		Nek5	YES
	Fh1		Dnah1	YES
	Rorb		Nmral1	YES
	Tmcc1		Dpysl3	YES
	Sf3b2		Slc16a1	YES
	Cry2		Tmem141	YES
	Top2b		Pecam1	YES
	Cfdp1		Dlgap5	YES
	Gareml		Zmynd12	YES
	Gng5		Gm14488	NO
	Scp2		Ccl11	YES
	Abca1		Snap25	YES
	Gbas		Napsa	YES
	Etv5		C4b	YES
	Lrrc10b		Fam166b	YES
	Atxn2l		Fzd6	YES
	Meg3		Cdkl4	YES
	Notch1		Hmmr	YES
	Ranbp9		Tek	YES
	Pcdhgc5		Cfap54	NO
	Cpne3		Arpp21	YES
	Mapk4		H2afz	YES
	Syf2		Ugt8a	YES
	Farp1		Fcnaos	NO
	Gpr56		Cd68	YES
	Eci1		Catip	YES
	Pitpna		Aplp1	YES
	Slc7a10		Col6a5	YES
	Sorl1		Olig2	YES
	Evi5		Slco3a1	YES
	Psd2		Ptcra	YES
	Pygm		1700012B09Rik	YES
	Slc7a11		Ezr	YES
	Ubl3		Uox	YES
	Ccni		Enpp6	YES
	Psmd12		Nckap5	YES
	Megf10		Spag6l	NO
	Vamp3		Lrrc46	YES
	Gclm		Sptbn1	YES
	Entpd2		Rd3	YES
	Tm9sf3		Parm1	YES
	Rpl17		Tekt4	YES
	Huwe1		Arl4c	YES
	Cdh11		Egfr	YES
	Vps29		Tbx3	YES
	Agl		Odf3b	YES
	Cdc123		Mt1	YES
	Sdhd		Grin2b	YES
	Ptprd		Adamts20	YES
	Thy1		Gm10115	NO
	Mtch1		Casc1	YES
	Pcbp1		Lima1	YES
	Ndrg4		Ltbp1	YES
	Vimp		Cavin2	NO
	Slc20a2		Aqp4	YES
	Fzd2		Efcab1	YES
	Cpne2		Cd79a	YES
	Pmpcb		Mak	YES
	Vps35		Gm13889	YES
	Etnk1		Lrrc43	YES
	Fus		Tyrobp	YES
	Cd9		Slc6a19	YES
	Msi1		Dpy19l2	YES
	G6pc3		S100a11	YES
	Efr3b		Gmfg	YES
	Stx7		Padi2	YES
	Ppp6c		Tmem151a	YES
	Rpsa		Sox18	YES
	Cisd1		Ntng1	YES
	Gyg		Gm44109	NO
	Ndufs3		Casq2	YES
	H2-K1		Folr1	YES
	Psph		Itih3	YES
	Add1		Col4a1	YES
	Acot13		Mki67	YES
	Hnrnpdl		Sox4	YES
	Arpc1a		Celf4	YES
	Mfsd1		Siglech	YES
	Anapc16		Adgre5	NO
	Nabp2		Hspb1	YES
	Golga7		Gpr88	YES
	Timm17a		Myh11	YES
	Txn2		Sgo2a	NO
	Slc13a5		Gkn3	YES
	Hint1		Depp1	NO
	Atxn7l3b		Col4a2	YES
	Pafah1b1		Fabp5	YES
	9530068E07Rik		Cavin1	NO
	Gde1		Cntn1	YES
	Sgcb		Mns1	YES
	Scarb2		Slc7a5	YES
	Il33		Tspan13	YES
	Fam115a		Myl6	YES
	Chmp2a		Hk2	YES
	Laptm4b		Clec2d	YES
	Hnrnpa2b1		Inpp4b	YES
	Uqcrq		Iqcg	YES
	Sdf4		Slco1c1	YES
	Gabbr2		Pcdh18	YES
	Trap1		Hes1	YES
	Rhob		Dnali1	YES
	Atp6v0b		C1qtnf4	YES
	Phkb		Cfap43	NO
	Rfk		Sgcz	YES
	Foxo3		Ccdc141	YES
	Lsm14a		Nostrin	YES
	Zfand3		Itgb7	YES
	Slmo2		Ubl3	YES
	Acss2		Tpm2	YES
	Ndufa13		Brinp3	YES
	Arcn1		Hba-a1	NO
	Kif1a		Ly6h	YES
	Sh3bgrl		Snhg11	YES
	Olig1		Cntnap5a	YES
	Usp9x		Pi15	YES
	Hapln1		Mrvi1	YES
	Atrx		Scn7a	YES
	Ppp2r5a		Gstm7	YES
	Ywhaq		Kctd12	YES
	Brk1		Rbpms	YES
	Rpl14		Cst3	YES
	Slc13a3		F3	YES
	Slc30a9		Slc32a1	YES
	Rps13		Nell1	YES
	Epdr1		Fam216b	YES
	Hnrnpa0		Klf2	YES
	Rpl24		Mog	YES
	Gli3		Emp1	YES
	Stx4a		Lrriq1	YES
	Klhdc2		Efcab10	YES
	Nedd8		Cplx2	YES
	Apln		Ddit4l	YES
	Atp6v1d		Egr1	YES
	Stxbp3a		Nasp	YES
	Wwc1		Paqr5	YES
	Rps18		Tubb4a	YES
	Ylpm1		BE692007	NO
	Fnta		Scn2b	YES
	Erlin2		Sod3	YES
	Rab6a		Txnip	YES
	Cnbp		Spi1	YES
	Fbxw5		Gm29508	NO
	Tppp3		Cfap46	NO
	Ash1l		Gja4	YES
	Nrbp2		C1qc	YES
	Eif2a		Mbp	YES
	Kcnn3		Cdca7	YES
	Dvl3		Cybb	YES
	Cd63		Unc80	YES
	Timm8b		Eef1a2	YES
	Snx14		Matn4	YES
	Rsl1d1		Fank1	YES
	Dnajc7		Spock2	YES
	Acot1		Ccdc113	YES
	Slc20a1		Slc4a1	YES
	Glo1		Bicc1	YES
	H3f3a		Bmx	YES
	Dnajb9		Cetn4	YES
	Tmbim1		Ms4a6c	YES
	Higd1a		Gabrd	YES
	Fkbp9		Ran	YES
	Npm1		Pthlh	YES
	H1f0		Igsf8	YES
	Dcaf7		Rai14	YES
	Trappc3		Arhgap29	YES
	Akap11		Npy	YES
	Rheb		Cnn1	YES
	Sec63		Slc13a4	YES
	Ccndbp1		Prdx6	YES
	Rps26		Adamts4	YES
	Eif1b		Dnaaf3	YES
	Gna12		Mis18bp1	YES
	Tob1		Hpgd	YES
	Ski		Gm10457	NO
	Ap2m1		Adssl1	YES
	Cadm4		Rgs22	YES
	Rab12		Cyp26b1	YES
	Sox2		Dut	YES
	Ppp1ca		Crocc	YES
	Dync1li2		Rab3b	YES
	Calcoco1		Tubb2b	YES
	Yipf3		Shisa8	NO
	Zmpste24		Tac1	YES
	Gabpa		Ifitm2	YES
	Negr1		Fxyd6	YES
	Dbt		Sytl2	YES
	Smpd2		H2-Eb1	YES
	Slc48a1		Slc39a8	YES
	Cdo1		Ccdc189	NO
	Txnl1		Des	YES
	Cyp4f15		Uckl1os	YES
	Cadm2		Erc2	YES
	Gns		Itga4	YES
	Sox1		Nts	YES
	Tmem234		Fgd5	YES
	Idh3a		Maf	YES
	Zmat3		Lrguk	YES
	Pak1		Dbi	YES
	Fabp5		Gjb1	YES
	Lrpap1		Slc14a2	YES
	Klhl9		Sez6	YES
	Mien1		Ahnak	YES
	Matr3		Car9	YES
	Purb		Pdgfa	YES
	Ube2b		Lrrc51	YES
	Ppa1		Resp18	YES
	Inf2		Ptprb	YES
	Sucla2		Tnfsf10	YES
	Chd4		Tmem107	YES
	Strn		Hp	YES
	Ncl		Kndc1	YES
	Abcd2		Ttc16	YES
	Ran		Knstrn	YES
	Timp2		Gja1	YES
	Gnai3		Dnah3	NO
	Lonp2		Mgp	YES
	1110004F10Rik		Rbp2	NO
	Efemp1		Scnn1a	YES
	Adnp		Wdr63	YES
	Stard7		Epb41l3	NO
	Lats1		Esam	YES
	Tmem63b		Plppr4	NO
	Wdr1		Map1b	YES
	Lrp10		Ttll7	YES
	Pou3f3		Csf1r	YES
	Luc7l3		Clstn3	YES
	Snrnp200		H2-Q7	NO
	Prkcb		Kcna4	YES
	Sfxn1		Ccdc65	YES
	Ost4		Frmd8	YES
	Park7		Gm28729	NO
	Pmm1		Ptpn18	YES
	Nacc1		Crispld2	YES
	Decr1		Cspg4	YES
	Sfrp1		Rbms3	YES
	Fam162a		Col3a1	YES
	Aff4		Cfap53	NO
	Prelp		Ccdc39	YES
	Slco1c1		Erbb3	YES
	Extl3		Alas2	YES
	Cyp46a1		Thrsp	YES
	Rbbp7		Spag17	YES
	Vezf1		Rarres2	YES
	Arrb1		Emb	YES
	Chmp4b		Gngt2	YES
	Chil1		Ptprg	YES
	Srsf5		Phldb1	YES
	Psmb3		Ssu2	YES
	Pitpnc1		Prf1	YES
	Ndufb5		Gm44096	NO
	Ginm1		Ect2	YES
	Tmem176a		Calb2	YES
	Pcmtd1		Fxyd1	YES
	Grcc10		Adgrl4	NO
	Ift20		Cxcl12	YES
	Ndufa8		Akap12	YES
	Slc35d1		Cks2	YES
	Spon1		Clu	YES
	Rgs20		Kif9	YES
	Lrrc4b		Adgra2	NO
	Odc1		Net1	YES
	Klhl24		Meig1	YES
	Cbs		Jph2	YES
	Psmd6		Heg1	YES
	Ssfa2		Tenm2	YES
	Prdx3		Map1a	YES
	Rab11b		Car2	YES
	Mtdh		She	YES
	Add3		Tent5a	NO
	Hcfc1		Acvr1c	YES
	Akr1e1		Stpg1	YES
	Uso1		Spag8	YES
	Srp14		Ndc80	YES
	Mrpl30		Josd2	YES
	Gca		Sntn	YES
	Emc8		Hsph1	YES
	Zyg11b		Maats1	YES
	1810013L24Rik		Megf11	YES
	Psma5		Sema3c	YES
	Nras		Ctxn1	YES
	Hist1h1e		Eno4	YES
	Notch2		Gltp	YES
	E430025E21Rik		Tubb5	YES
	Fkbp4		Gdf15	YES
	Hadhb		Ckap2	YES
	Psmd7		Hist1h4h	YES
	Emc10		Lrrc23	YES
	Hspa2		Cd163	YES
	Senp6		Gbp5	YES
	Psma3		Tbxa2r	YES
	Syp		Ets1	YES
	Hdlbp		Rgs5	YES
	Dapp1		Syt13	YES
	Rpl12		Bbox1	YES
	Acad11		Slc19a1	YES
	Anp32a		Vxn	NO
	Arap2		Egfl8	YES
	Mib1		Stmn4	YES
	Dars		Phldb2	YES
	Ep300		Pln	YES
	Gsk3a		Foxf2	YES
	Fam216a		Afap1l1	YES
	Dock1		6820408C15Rik	YES
	Cul1		Fabp4	YES
	Rnd2		Pdyn	YES
	Vcl		Id4	YES
	Bcl6		Wwtr1	YES
	Cct5		Slc16a2	YES
	Rassf2		Alcam	YES
	Mapre1		E2f1	YES
	Impact		Tubb3	YES
	Ube4b		Tuba1c	YES
	Atrn		Cyth4	YES
	Usp32		Plcb4	YES
	Bnip3l		Gm12326	NO
	Adam23		Myrf	YES
	Sike1		Cenpa	YES
	0610009B22Rik		Lrrc71	YES
	Clic4		Ly86	YES
	Tbca		6330403K07Rik	YES
	Irf2bp2		Rtn1	YES
	Eif3l		Ednra	YES
	Tomm22		Lpl	YES
	Ubxn1		Ly6c1	YES
	Shc3		Barx2	YES
	Mpp5		Cldn11	YES
	Ndufs4		Cacna2d3	YES
	Dpy19l4		Ecel1	YES
	Rps3		Sorbs2	YES
	Rpl19		Il33	YES
	Ddx39b		Hbb-bs	YES
	BC005537		Fcrls	YES
	Psmd11		Ndrg1	YES
	Hist1h4d		Tfrc	YES
	Mrpl18		Ogn	YES
	Slc15a2		Id2	YES
	Sfr1		Gm16253	NO
	Abhd6		Lpp	YES
	Hmgn2		Ctps	YES
	Ctsf		Sirt2	YES
	Dync1h1		Alox5ap	YES
	Zranb2		Eppk1	YES
	Cdk16		Itga1	YES
	Stmn1		Vcan	YES
	Egln1		Heyl	YES
	Ppdpf		Tinagl1	YES
	Ston2		Cenpk	YES
	Cdh20		Lyz2	YES
	Mlec		Vegfc	YES
	Sec22b		Atp2b1	YES
	Fbxo11		Mia	YES
	Myo5a		Stra6	YES
	Tbcb		Crybb1	YES
	Ppp2cb		Plp1	YES
	Cops7a		Olfr558	YES
	Pcp4		Reln	YES
	2900092D14Rik		Fbxl22	YES
	Lasp1		Sh3gl3	YES
	Smek2		Hist1h3c	YES
	Pik3ip1		Spock1	YES
	Tollip		Atp2b4	YES
	Rab4a		Gm17750	NO
	Drd2		Vat1	YES
	Tmed7		Sema3g	YES
	Hsph1		Dsg2	YES
	Fam181b		Wfdc17	YES
	Tmx4		Lhfp	YES
	Spock2		Cenpf	YES
	Mpc1		Olfm2	YES
	Tmem167b		Tmem108	YES
	Yipf6		Rassf9	YES
	Midn		9530059O14Rik	YES
	1500009C09Rik		Ajap1	YES
	Vps37a		Cast	YES
	Tsnax		Pde3a	YES
	Ppp1r9b		Ppp1r14a	YES
	Aurkaip1		Oprk1	YES
	Ggnbp2		2010001K21Rik	NO
	Polr3h		Pls1	YES
	Mgat5		Gjb2	YES
	Rpl37a		Map6d1	YES
	Dhx9		Slc12a5	YES
	Dctn5		F5	YES
	Myh10		Myl9	YES
	Rgs9		Pgm5	YES
	Scamp3		Nr4a1	YES
	Lrrn1		Alas1	YES
	Slmo1		Sox17	YES
	Eif4a3		Kctd13	YES
	Txndc15		Abcg2	YES
	Rsrp1		Zfp36l1	YES
	Lnpep		Rnd3	YES
	Tgoln1		Ccl6	YES
	Bcap31		Id3	YES
	Cdip1		Rhou	YES
	Sub1		Fmo2	YES
	Grin2c		Sphkap	YES
	Gatc		Id1	YES
	Rock2		Nap1l5	YES
	Metap2		Fzd2	YES
	Snap47		Ano1	YES
	Rasa2		Palmd	YES
	Slmap		Pimreg	NO
	S100a6		Kif23	YES
	Eapp		Dcx	YES
	Rpl13a		Pakap.1	NO
	Fech		Kif2c	YES
	Chst1		Rsad2	YES
	Rgl1		Serpinf1	YES
	Cpsf3		Fyn	YES
	Eif4ebp2		Tubb4b	YES
	Setd3		Dnah6	YES
	Tmem131		Cd93	YES
	Sptan1		Jcad	NO
	Dmd		Cyba	YES
	Pafah1b2		Isg20	YES
	Zfp423		Ms4a1	NO
	Copz1		Gm48107	NO
	Copb1		Ptpn6	YES
	Gnpda2		1700024G13Rik	YES
	Npc2		Pak3	YES
	Pnisr		Cdca3	YES
	Eif4b		Elavl2	YES
	Neo1		Lrp2	YES
	Ube2d3		Esco2	YES
	Rnf7		Kcnk1	YES
	Snord42a		Zcchc12	YES
	Setd5		A530053G22Rik	NO
	Gosr2		Slc17a6	YES
	Cdc37l1		Ctsc	YES
	Cct7		Gm973	YES
	Hiat1		Gypa	YES
	Vapa		Htr2c	YES
	Usp22		S100a6	YES
	Gria2		Adarb2	YES
	Prkci		S100a4	YES
	Nr3c1		Cfap69	NO
	Ptges3		Kifc1	YES
	Dek		Slc6a20a	YES
	Srp72		Dnah10	YES
	Mkln1		Melk	YES
	Mrpl13		1110017D15Rik	YES
	Atg3		Lhfpl3	YES
	Hnrnpll		Efnb3	YES
	Rnf181		Gucy1b1	NO
	Nfia		Btg2	YES
	Pdk4		Cep55	YES
	Rsrc2		P2ry12	YES
	Cuta		Pde1a	YES
	Eva1a		Plin3	YES
	Camsap2		Vim	YES
	Rab6b		Scrg1	YES
	Supt6		C78859	NO
	Ndufb3		Chchd10	YES
	Fuca2		Fos	YES
	Shisa9		Lyn	YES
	Mbd2		Gsta4	YES
	Rps14		Cldn10	YES
	Ccnk		Ly6e	YES
	Bai3		Rab3a	YES
	Pdcd6		Desi1	YES
	Ptpra		Lpcat2	YES
	Csnk2b		Susd5	YES
	Kdm3b		Trim59	YES
	Egfr		Top2a	YES
	Arhgap21		Syt11	YES
	Pcna		Fmod	YES
	Api5		Mt3	YES
	Lman2		Wnt5a	YES
	Ufc1		1700016K19Rik	YES
	Adk		Gatm	YES
	Ppm1k		Ptprz1	YES
	Ipo13		Npy1r	YES
	Ngef		Ramp2	YES
	Ank		Cfap77	NO
	Plekhb2		Pou3f2	YES
	Rer1		Bin2	YES
	Usp46		S100a8	YES
	Lix1l		Ctla2a	YES
	Cops3		Art3	YES
	Wfs1		Rbms1	YES
	Acp2		Zic1	YES
	Mapre2		Tns1	YES
	Rps16		Abcc4	YES
	Tox		Cx3cl1	YES
	Got1		Thbs4	YES
	Pde7b		Pcolce	YES
	Zfp871		Iglc2	NO
	Wipi1		Bmpr2	YES
	Srm		Lcn2	YES
	Psmd14		Hmgn2	YES
	Iscu		Etv1	YES
	Gtf3c6		Cntn5	YES
	Cers2		Frmpd2	NO
	Dbx2		Cspg5	YES
	Kcmf1		Ank3	YES
	Aldh7a1		Tmem125	YES
	Nsf		Trim30a	YES
	Tle4		Lrfn5	YES
	Car11		Cd74	YES
	Fxyd1		45539	NO
	Efhd1		Ano3	YES
	1700084C01Rik		Cfap299	NO
	Itpr1		Luzp1	YES
	Parva		Cfap70	NO
	Atp1a3		Foxp2	YES
	Rab1b		H1fx	YES
	Grn		Crygn	YES
	Ube2e3		Fyb	YES
	Kpna4		Gng11	YES
	Kpna3		Zdhhc9	YES
	Sec31a		Vtn	YES
	Copg1		Cd34	YES
	Mir1931		Uaca	YES
	Ccng1		Ube2s	YES
	Kcna2		Cdkn3	YES
	Mrps21		Nrxn3	YES
	Serp1		Tuba1a	YES
	Rasa3		Clec14a	YES
	Snx5		Flt1	YES
	Cbr1		Pld4	YES
	Ap3b1		Agt	YES
	Zfyve21		Myh9	YES
	2810403A07Rik		Plekhh1	YES
	Rbm26		Foxd1	YES
	Capzb		C130073E24Rik	NO
	Tmem100		Hs6st2	YES
	Tom1l2		Tmem212	YES
	Hmgcr		Hhip	YES
	Kbtbd11		Pbk	YES
	Smurf2		Kif4	YES
	Vamp4		Nme9	YES
	Inpp5f		Trf	YES
	Rpl15		Qdpr	YES
	Rhobtb3		Itgal	YES
	0610007P14Rik		Sv2b	YES
	Psma1		Enpp2	YES
	Ift22		Adgre1	NO
	Idh1		Ucp2	YES
	Armc1		Igfbp5	YES
	Pias1		Ryr3	YES
	Ipo5		Lef1	YES
	Sos2		Higd1b	YES
	Cttnbp2		Slco1a4	YES
	Sbf2		Mal	YES
	Coro1b		Arl4a	YES
	Thra		Ace2	YES
	Map2		P2ry13	YES
	Mpc2		Acvrl1	YES
	Tm7sf3		Pdlim2	YES
	Trim8		Ncapd2	YES
	Pcdh17		Wdr78	YES
	Gatm		Ptgds	YES
	Sh3glb1		Hmgb2	YES
	Fbxo22		Cnp	YES
	Smc1a		Fth1	YES
	Lonrf2		Pcdh15	YES
	Pde10a		Gstp1	YES
	Gfm1		Ggt1	YES
	Slc16a2		Igf2	YES
	Leng8		Ncf1	YES
	Aggf1		Ddr1	YES
	Wdr26		Fam183b	YES
	Rere		Plet1	YES
	Polr2b		Nme5	YES
	Eif3m		H2-Ab1	YES
	Hook3		Wdr66	NO
	C330007P06Rik		Ctsd	YES
	Rab5b		Ccna2	YES
	Coq9		Zbbx	YES
	Ndufab1		Olig1	YES
	Trps1		Ccr1	YES
	Gstt1		Cd37	YES
	Psip1		Rab11fip1	YES
	Cadm1		Hspa2	YES
	Appbp2		Golim4	YES
	Eif2ak1		Itm2a	YES
	Sqstm1		Nell2	YES
	Pfkp		Ccdc81	YES
	Akt2		Ptprcap	YES
	Etnppl		Spon1	YES
	Spred2		Penk	YES
	Tmem65		F630028O10Rik	YES
	Ppp3ca		Ppfibp1	YES
	Ube2r2		Zic2	YES
	Ipo7		Spint2	YES
	Clcn4-2		Rhoj	YES
	Ppargc1a		Ighm	NO
	Rps21		Cldn14	YES
	Sppl2a		Tgm2	YES
	Supt16		Plat	YES
	Nono		4930452G13Rik	YES
	Rfx4		Hist1h1a	YES
	Hsd17b12		Gbp7	YES
	Cox10		Slfn2	YES
	Lrrc16a		Utrn	YES
	Tmed4		Nfkbia	YES
	Anxa6		Cdhr4	NO
	Pcdh7		Notch3	YES
	Fgfr2		Vwa1	YES
	Sema4b		Il1rn	YES
	Bai1		Cd300ld	YES
	Robo1		Mcemp1	YES
	Yipf5		Gm29538	NO
	Cyp2j6		Cfap45	NO
	Paqr4		Cip2a	NO
	Mcee		F13a1	YES
	Zdhhc17		Ccl2	YES
	Nipa1		Lilrb4a	NO
	Psme3
	Gclc
	Psmc1
	Ankrd40
	Tfrc
	Fam120c
	Unc50
	Bpnt1
	Dmwd
	Fat1
	Psmc4
	Rnf187
	Nrbp1
	Ptpn12
	Cml1
	Atp5g1
	Mro
	Atp6v1c1
	Mrpl42
	Hdac2
	Chp1
	Tbcel
	Skiv2l2
	Nnat
	Tab2
	Sec13
	Cops4
	Polr2m
	Pak2
	Xist
	Slc25a11
	Bud31
	Mir665
	Usp11
	Tbc1d19
	Aldh3a2
	Rpl39
	Cdk17
	Git1
	Gpd2
	Rbm25
	P4ha3
	Atp6v1h
	Mcl1
	Tvp23b
	Msl1
	Ndufa2
	Rpl29
	Otub1
	Rps20
	BC005624
	Ptbp2
	Dbp
	Aktip
	Vhl
	Hdgf
	Galnt1
	Dynlrb1
	Map1b
	Tusc3
	Ints4
	Zhx2
	Mvb12b
	Sec61a1
	Rpn1
	Lamtor1
	Kif5a
	Tmbim4
	Atp6v0e2
	Msn
	Dirc2
	Ptdss1
	Slc12a9
	Ttc1
	Actn2
	Sdf2
	Cct8
	Carhsp1
	Ptma
	Ruvbl2
	Utp6
	Gpc6
	Hint3
	Ctxn1
	Pik3r1
	Gtf3c2
	Ap3d1
	Ids
	Stip1
	Phkg1
	Fam20a
	Cab39
	Enpp5
	Lonrf3
	Slc6a6
	Uba5
	Slc25a20
	Akap6
	Gramd3
	Ubr7
	Cdh10
	Tmc7
	Rsf1
	Ubl7
	Adcy5
	Nek9
	Fuca1
	L2hgdh
	Cdk4
	Zmym2
	Dnajc8
	Pcca
	Lrig1
	Trip11
	Rps6
	Ptpn13
	Dtna
	Dcakd
	Letm1
	Arhgef9
	Cluh
	Adh5
	Stxbp4
	Crat
	Trip12
	Kras
	Fto
	Bcr
	Nln
	Zfp365
	Fam222b
	Ulk2
	Tmem178b
	Tm2d2
	Atn1
	Plbd2
	Lgr4
	Tmed5
	Ndufb7
	Dhcr24
	Scaf4
	Psmc2
	Gatad1
	Praf2
	Plod1
	Snx13
	Ahcyl2
	Hmgn5
	Nr1d2
	Cbl
	Cds2
	1810041L15Rik
	Fgfr3
	Clybl
	Ahi1
	Slc25a1
	Tmem144
	Mir6390
	Polr2g
	Exoc4
	Acap2
	Amot
	Ptar1
	Trim35
	Suox
	Polr2a
	Pa2g4
	Pdia4
	Zc3h15
	Wdr7
	D5Ertd579e
	Flrt1
	Prpf38b
	Nop56
	Cct3
	Kdm5b
	Lsm12
	Ift57
	Cldn10
	Slc25a12
	Ric3
	Kat6a
	Slc29a3
	Ptprf
	Bcar3
	Adprh
	AI314180
	Atf7ip
	Rabac1
	Birc6
	Cxxc5
	Ankrd46
	Sumo1
	Etfb
	Tmem56
	Zmynd11
	A930011O12Rik
	Pcdh10
	Tmem126a
	Slc7a5
	Pdcd5
	Deb1
	Pdlim4
	Camk2g
	Cnpy3
	H2afv
	Pts
	Usp53
	Elmod1
	C1qbp
	As3mt
	Rala
	Ppp1r12a
	Gaa
	Eif4e
	Tmem223
	Eci2
	Mpv17l2
	Rbp1
	Hnrnph2
	Ptprg
	Gab1
	Prkcdbp
	H3f3b
	9330159F19Rik
	Apoa1bp
	Qdpr
	Ap2a2
	Sec24b
	Cdc73
	Hibch
	Mef2d
	Srp19
	Atpif1
	Slc23a2
	Samd4b
	Eif1ax
	Snx4
	Ap1g1
	Snx6
	Hsf1
	Tmem181b-ps
	Hes5
	Dpy19l3
	Atp5l
	Stk25
	Prr5
	Iqsec1
	Arih1
	9430020K01Rik
	Mir341
	Atp6v1g2
	Gna11
	Pfkl
	Rab33b
	Mfap3l
	Nup93
	Bbs2
	Klhdc10
	Enho
	Hectd1
	Glod4
	Samm50
	Akap9
	P4ha1
	Gstp1
	Mettl4
	Eif3f
	Gamt
	Scamp5
	Slc25a46
	Creg1
	Dock4
	Sel1l
	Nicn1
	Vps4a
	Pank3
	Pten
	Rin2
	Drp2
	Mmadhc
	Cnpy2
	Snw1
	Oxa1l
	Smarcc1
	Eif3e
	Surf4
	Srp9
	Psmc6
	Ssr1
	Gfra1
	Eif3d
	Pcyox1
	S100a13
	Usmg5
	Tspyl2
	Exoc3
	Pnpla8
	Lpcat3
	Arhgef4
	Fmn2
	Nfs1
	Dhdh
	Snta1
	Actr10
	2210018M11Rik
	Ahsa1
	Med21
	Id1
	Ankhd1
	Cct4
	Taf1
	Rpl37
	Mapre3
	Mrpl16
	Sult1a1
	Lgi4
	Tmem208
	AW549877
	Cap1
	St6galnac5
	Dscr3
	Ncstn
	Nptn
	Wapal
	Pxmp4
	Txndc16
	Akirin1
	Trappc6b
	Nfix
	0610009O20Rik
	Dhcr7
	Gtf2f1
	Rps2
	2610203C20Rik
	Ptp4a2
	Ivns1abp
	Commd4
	Mrps14
	Cstb
	Fam219aos
	Morn4
	Trim37
	Limch1
	Ncbp2
	Lyrm4
	Lamtor5
	Apip
	Oaz2
	Cluap1
	Maoa
	Clcn6
	Cyp4v3
	Apc2
	Grik5
	Tmem55a
	Ddrgk1
	Stk17b
	Pmpca
	Ptpn4
	Kmt2a
	Pcmt1
	Tfg
	Srpk2
	Ccar1
	Lmbrd2
	AF357426
	Hmgcs2
	Cse1l
	Hif1a
	Igip
	Rdx
	Siae
	Kpna1
	Prrc2a
	Lfng
	Usp8
	Necap2
	Sort1
	Ndufb6
	Gdpd1
	Rpl36al
	Usp7
	Ppp3r1
	Gnb2
	Flot1
	Clstn1
	Snord71
	Klf15
	Cnksr2
	Smo
	Emp2
	Ndn
	Bckdha
	Smu1
	Rnf103
	Fktn
	Actn4
	Plp1
	Psmd8
	Cd38
	Rtca
	Pou3f4
	Soga3
	Zfp191
	Man2b2
	Msantd4
	Rgs7bp
	Rplp0
	Ptgr2
	Uba1
	Cmpk1
	Pja2
	Sap130
	Rnf4
	Copz2
	Dtx3
	Hspb8
	Ddn
	Mapk1
	Abca2
	Zfp652
	Top1
	Larp4b
	Nemf
	Ankrd29
	Commd6
	Ccdc97
	Dynll1
	Atp6v1f
	Gapvd1
	Cul4a
	DQ267100
	Macf1
	Ranbp2
	Gas6
	Auts2
	Neto1
	Zfp706
	Ndufb2
	9030624J02Rik
	Herpud2
	1110004E09Rik
	Plgrkt
	Lrrc59
	Lrrc8c
	Mir134
	Baz1b
	Hspb6
	Tsn
	Rap1a
	Bptf
	Poldip2
	Mcc
	Mrpl36
	Ogt
	Gpd1l
	Nrarp
[truncated: 18,238 more rows]

## Sheet: Astrocyte IPA Pathway Analysis
© 2000-2023 QIAGEN. All rights reserved.
Analysis Details for My Projects->klinker scRNAseq->AstroAged - 2021-09-08 06:16 PM
Workspace	My Projects
Project	klinker scRNAseq
Analysis	AstroAged - 2021-09-08 06:16 PM
Date	Wed Sep 08 18:17:01 PDT 2021
Analysis ID	38779854
Analysis Settings
Cutoff before duplicate resolution	true
Resolve duplicate on	Expression logfoldchange
Color using	Expression logfoldchange
Cutoff for Expression logfoldchange	--
Reference set	Ingenuity Knowledge Base (Genes Only)
Relationship to include	Direct and Indirect
Includes Endogenous Chemicals	Yes
Optional Analyses	My Pathways My List
Filter Summary
Consider only molecules and/or relationships where
(species = Mouse) AND
(confidence = Experimentally Observed) AND
(mol. types = biologic drug OR canonical pathway OR chemical - endogenous mammalian OR chemical - endogenous non-mammalian OR chemical - kinase inhibitor OR chemical - other OR chemical - protease inhibitor OR chemical drug OR chemical reagent OR chemical toxicant OR complex OR cytokine OR disease OR enzyme OR function OR fusion gene/product OR G-protein coupled receptor OR group OR growth factor…
Canonical Pathways for My Projects->klinker scRNAseq->AstroAged - 2021-09-08 06:16 PM
Ingenuity Canonical Pathways	-log(p-value)	zScore	Ratio	Molecules
Neuroinflammation Signaling Pathway	7.08	1..577350269189626	0.0528	BIRC2,BMPR2,CALB1,CX3CR1,CXCL12,GAD2,GRIA1,GRIN1,GRIN2B,S100B,SLC6A11,SNCA,TGFB2,TYROBP,VCAM1
Erythropoietin Signaling Pathway	2.99	1.37796	0.0422	BIRC2,CCND2,HBA1/HBA2,HBB,IL33,RRAS,TGFB2
Senescence Pathway	1.75	1	0.0247	BMPR2,CACNA2D3,CACNB4,CCND2,RRAS,TGFB2,ZFP36L1
Endocannabinoid Cancer Inhibition Pathway	1.37	1	0.0288	CCND2,GNAL,NOS1,NUPR1
Cardiac Hypertrophy Signaling (Enhanced)	0.924	1	0.0154	BMPR2,CACNA2D3,CACNB4,GNG3,IL33,RRAS,RYR3,TGFB2
Systemic Lupus Erythematosus In B Cell Signaling Pathway	0	1	0.00784	CCND2,IL33,RRAS,TGFB2
Protein Kinase A Signaling	2.01	0.816497	0.0238	GNG3,MYL6,PPP1R14B,PTPN5,Ptprd,PTPRN,RYR3,TGFB2,TNNI1
Actin Cytoskeleton Signaling	1.14	0.447214	0.0212	ACTN1,EZR,GSN,MYL6,RRAS
Hepatic Fibrosis Signaling Pathway	1.83	0.377964	0.0222	BMPR2,CACNA2D3,CACNB4,IL33,MYL6,RRAS,TF,TGFB2,VCAM1
Breast Cancer Regulation by Stathmin1	2.55	0.301511	0.023	ADORA2A,CCND2,CX3CR1,GNG3,GPR34,GPR88,GRM5,PPP1R14B,RRAS,STMN1,TGFB2,TUBB,TUBB3
Role of NFAT in Cardiac Hypertrophy	1.28	0	0.0233	CACNA2D3,CACNB4,GNG3,RRAS,TGFB2
WNT/β-catenin Signaling	1.13	0	0.0238	BMPR2,SOX10,SOX4,TGFB2
Regulation Of The Epithelial Mesenchymal Transition By Growth Factors Pathway	0.991	0	0.0213	EGR1,ID2,RRAS,TGFB2
Opioid Signaling Pathway	7.45	-0.83205	0.0564	CACNA2D3,CACNB4,GNAL,GNG3,GRIN1,GRIN2B,NOS1,PENK,RGS17,RGS4,RGS5,RGS9,RRAS,RYR3,SLC12A5
CXCR4 Signaling	2.36	-1	0.037	CXCL12,EGR1,GNAL,GNG3,MYL6,RRAS
CDK5 Signaling	1.71	-1	0.0367	EGR1,GNAL,PPP1R14B,RRAS
Leukocyte Extravasation Signaling	2.7	-1.13389	0.0374	ACTN1,CXCL12,CYBA,EZR,MYL6,THY1,VCAM1
G Beta Gamma Signaling	2.15	-1.34164	0.0394	CACNA2D3,CACNB4,GNAL,GNG3,RRAS
Semaphorin Neuronal Repulsive Signaling Pathway	1.93	-1.34164	0.0347	CSPG5,MYL6,PLXNA2,RRAS,SEMA4D
Ephrin Receptor Signaling	2.56	-1.63299	0.0354	CXCL12,EPHA5,GNAL,GNG3,GRIN1,GRIN2B,RRAS
Phagosome Formation	0.398	-1.88982	0.0109	ADORA2A,CX3CR1,GPR34,GPR88,GRM5,MYL6,RRAS
Glutamate Receptor Signaling	4.47	-2	0.0923	GNG3,GRIA1,GRIA3,GRIN1,GRIN2B,GRM5
Dopamine-DARPP32 Feedback in cAMP Signaling	2.83	-2	0.0395	CACNA2D3,CACNB4,CALY,GRIN1,GRIN2B,NOS1,PPP1R14B
Gustation Pathway	1.02	-2	0.0219	CACNA2D3,CACNB4,SCN2A,SCN2B
Synaptic Long Term Potentiation	4.56	-2.12132	0.063	GRIA1,GRIA3,GRIN1,GRIN2B,GRM5,PPP1R14B,PPP1R1A,RRAS
CREB Signaling in Neurons	3.92	-2.13809	0.0277	ADORA2A,BMPR2,CACNA2D3,CACNB4,CX3CR1,GNAL,GNG3,GPR34,GPR88,GRIA1,GRIA3,GRIN1,GRIN2B,GRM5,RRAS,TGFB2
Synaptic Long Term Depression	4.12	-2.33333	0.0479	CACNA2D3,CACNB4,GNAL,GRIA1,GRIA3,GRM5,NOS1,RRAS,RYR3
Amyotrophic Lateral Sclerosis Signaling	4.93	-2.44949	0.0708	BIRC2,CACNA2D3,CACNB4,GRIA1,GRIA3,GRIN1,GRIN2B,NOS1
Neuropathic Pain Signaling In Dorsal Horn Neurons	3.46	-2.44949	0.0606	GRIA1,GRIA3,GRIN1,GRIN2B,GRM5,TAC1
Calcium Signaling	4.59	-2.64575	0.0488	CACNA2D3,CACNB4,GRIA1,GRIA3,GRIN1,GRIN2B,MYL6,RYR3,TNNI1,Tpm1
Endocannabinoid Neuronal Synapse Pathway	4.99	-2.82843	0.0616	CACNA2D3,CACNB4,GNAL,GNG3,GRIA1,GRIA3,GRIN1,GRIN2B,GRM5
Synaptogenesis Signaling Pathway	6.77	-3.20713	0.05	CACNB4,CPLX2,EPHA5,GRIA1,GRIA3,GRIN1,GRIN2B,GRM5,MAP1B,Nrxn3,RAB3A,RRAS,SNAP25,SNCA,SNCB
GABA Receptor Signaling	3.69		0.0551	CACNA2D3,CACNB4,GAD2,GNAL,GNG3,SLC32A1,SLC6A11
nNOS Signaling in Skeletal Muscle Cells	3		0.0851	CACNA2D3,CACNB4,NOS1,RYR3
Huntington's Disease Signaling	2.39		0.0297	CPLX2,GNG3,GRIN2B,GRM5,PENK,SH3GL3,SNAP25,SNCA
Germ Cell-Sertoli Cell Junction Signaling	2.36		0.037	ACTN1,GSN,RRAS,TGFB2,TUBB,TUBB3
Cardiac β-adrenergic Signaling	2.32		0.0364	CACNA2D3,CACNB4,GNAL,GNG3,PPP1R14B,PPP1R1A
Antiproliferative Role of Somatostatin Receptor 2	2.22		0.0519	GNG3,NOS1,RRAS,SST
Axonal Guidance Signaling	2.17		0.0225	CXCL12,EPHA5,GNAL,GNG3,MAG,MYL6,PLXNA2,RRAS,SEMA4D,TUBB,TUBB3
nNOS Signaling in Neurons	2.06		0.0667	GRIN1,GRIN2B,NOS1
Regulation of Cellular Mechanics by Calpain Protease	2.03		0.046	ACTN1,CCND2,EZR,RRAS
Cardiac Hypertrophy Signaling	2.02		0.0281	CACNA2D3,CACNB4,GNAL,GNG3,MYL6,RRAS,TGFB2
Parkinson's Signaling	2.01		0.125	SNCA,UCHL1
Gap Junction Signaling	2		0.0311	GJB6,GRIA1,GRIA3,RRAS,TUBB,TUBB3
Phagosome Maturation	1.88		0.0338	CTSS,NOS1,SNAP25,TUBB,TUBB3
Glutathione Redox Reactions I	1.78		0.0952	GPX8,GSTM2
Pyrimidine Deoxyribonucleotides De Novo Biosynthesis I	1.74		0.0909	DUT,NME7
Glutamate Dependent Acid Resistance	1.73		0.5	GAD2
Glycine Degradation (Creatine Biosynthesis)	1.73		0.5	GAMT
Putrescine Biosynthesis III	1.73		0.5	ODC1
Glycolysis I	1.71		0.087	BPGM,ENO2
Granulocyte Adhesion and Diapedesis	1.7		0.0303	CXCL12,EZR,IL33,THY1,VCAM1
D-myo-inositol (1,4,5,6)-Tetrakisphosphate Biosynthesis	1.68		0.0299	ATP1A2,PLPPR4,PPP1R14B,PPP1R1A,PTPRN
D-myo-inositol (3,4,5,6)-tetrakisphosphate Biosynthesis	1.68		0.0299	ATP1A2,PLPPR4,PPP1R14B,PPP1R1A,PTPRN
Gluconeogenesis I	1.67		0.0833	BPGM,ENO2
Remodeling of Epithelial Adherens Junctions	1.65		0.0469	ACTN1,TUBB,TUBB3
Gαs Signaling	1.59		0.0339	ADORA2A,GNAL,GNG3,RYR3
3-phosphoinositide Degradation	1.56		0.0279	ATP1A2,PLPPR4,PPP1R14B,PPP1R1A,PTPRN
Airway Inflammation in Asthma	1.55		0.0714	IL33,TGFB2
Endocannabinoid Developing Neuron Pathway	1.55		0.0328	GNAL,GNG3,RRAS,STMN2
GNRH Signaling	1.54		0.0275	CACNA2D3,CACNB4,EGR1,GNG3,RRAS
Reelin Signaling in Neurons	1.54		0.0325	APBB1,GRIN1,GRIN2B,MAP1B
D-myo-inositol-5-phosphate Metabolism	1.53		0.0273	ATP1A2,PLPPR4,PPP1R14B,PPP1R1A,PTPRN
Ephrin B Signaling	1.53		0.0423	CXCL12,GNAL,GNG3
Netrin Signaling	1.53		0.0423	CACNA2D3,CACNB4,RYR3
14-3-3-mediated Signaling	1.51		0.032	RRAS,SNCA,TUBB,TUBB3
Agranulocyte Adhesion and Diapedesis	1.48		0.0266	CXCL12,EZR,IL33,MYL6,VCAM1
Circadian Rhythm Signaling	1.44		0.0625	GRIN1,GRIN2B
Iron homeostasis signaling pathway	1.44		0.0303	BMPR2,HBA1/HBA2,HBB,TF
3-phosphoinositide Biosynthesis	1.44		0.0259	ATP1A2,PLPPR4,PPP1R14B,PPP1R1A,PTPRN
Gαi Signaling	1.4		0.0294	GNAL,GNG3,RGS4,RRAS
Sertoli Cell-Sertoli Cell Junction Signaling	1.39		0.025	ACTN1,NOS1,RRAS,TUBB,TUBB3
Apelin Endothelial Signaling Pathway	1.39		0.0292	GNAL,GNG3,RRAS,VCAM1
IL-8 Signaling	1.37		0.0248	CCND2,GNAL,GNG3,RRAS,VCAM1
Citrulline-Nitric Oxide Cycle	1.34		0.2	NOS1
Glutamate Degradation III (via 4-aminobutyrate)	1.34		0.2	GAD2
Rapoport-Luebering Glycolytic Shunt	1.34		0.2	BPGM
Dilated Cardiomyopathy Signaling Pathway	1.34		0.0282	CACNA2D3,CACNB4,MYL6,TNNI1
FcγRIIB Signaling in B Lymphocytes	1.33		0.0353	CACNA2D3,CACNB4,RRAS
Notch Signaling	1.32		0.0541	HES5,MAG
Coronavirus Replication Pathway	1.3		0.0526	TUBB,TUBB3
Superpathway of Inositol Phosphate Compounds	1.23		0.0225	ATP1A2,PLPPR4,PPP1R14B,PPP1R1A,PTPRN
TGF-β Signaling	1.23		0.0319	BMPR2,RRAS,TGFB2
HMGB1 Signaling	1.23		0.0258	IL33,RRAS,TGFB2,VCAM1
Small Cell Lung Cancer Signaling	1.22		0.0316	BIRC2,CCND2,NOS1
G Protein Signaling Mediated by Tubby	1.19		0.0455	GNAL,GNG3
Androgen Signaling	1.16		0.0245	CACNA2D3,CACNB4,GNAL,GNG3
Human Embryonic Stem Cell Pluripotency	1.16		0.0245	BMPR2,GNAL,GNG3,TGFB2
Gαq Signaling	1.15		0.0242	GNAL,GNG3,GRM5,RGS4
Mouse Embryonic Stem Cell Pluripotency	1.14		0.0294	BMPR2,ID2,RRAS
α-Adrenergic Signaling	1.13		0.0291	GNAL,GNG3,RRAS
Apelin Muscle Signaling Pathway	1.12		0.0417	GNAL,GNG3
Chronic Myeloid Leukemia Signaling	1.1		0.0283	CCND2,RRAS,TGFB2
Acute Phase Response Signaling	1.09		0.0231	C4A/C4B,IL33,RRAS,TF
FAT10 Cancer Signaling Pathway	1.09		0.04	BMPR2,TGFB2
LXR/RXR Activation	1.05		0.0268	C4A/C4B,IL33,TF
Lymphotoxin β Receptor Signaling	1.04		0.037	BIRC2,VCAM1
Cholecystokinin/Gastrin-mediated Signaling	1.04		0.0265	IL33,RRAS,SST
Calcium Transport I	1.04		0.1	ANXA5
GPCR-Mediated Nutrient Sensing in Enteroendocrine Cells	1.03		0.0263	CACNA2D3,CACNB4,GNG3
FXR/RXR Activation	1.02		0.0261	C4A/C4B,IL33,TF
Insulin Secretion Signaling Pathway	1.01		0.0193	CACNA2D3,CACNB4,PCSK2,RYR3,SNAP25
SPINK1 General Cancer Pathway	1.01		0.0357	Mt3,RRAS
Atherosclerosis Signaling	1.01		0.0259	CXCL12,IL33,VCAM1
Signaling by Rho Family GTPases	1		0.0192	EZR,GNAL,GNG3,MYL6,STMN1
Semaphorin Signaling in Neurons	0.984		0.0345	PLXNA2,SEMA4D
Regulation of the Epithelial-Mesenchymal Transition Pathway	0.96		0.0207	EGR1,ID2,RRAS,TGFB2
Ferroptosis Signaling Pathway	0.958		0.0244	RRAS,SLC7A11,TF
G-Protein Coupled Receptor Signaling	0.945		0.0185	ADORA2A,GNAL,GRM5,RGS4,RRAS
Molecular Mechanisms of Cancer	0.937		0.0162	BIRC2,BMPR2,CCND2,GNAL,GNG3,RRAS,TGFB2
CCR3 Signaling in Eosinophils	0.92		0.0234	GNAL,GNG3,RRAS
fMLP Signaling in Neutrophils	0.92		0.0234	GNAL,GNG3,RRAS
Cell Cycle: G1/S Checkpoint Regulation	0.903		0.0308	CCND2,TGFB2
Thrombin Signaling	0.896		0.0196	GNAL,GNG3,MYL6,RRAS
Superpathway of Citrulline Metabolism	0.878		0.0667	NOS1
White Adipose Tissue Browning Pathway	0.876		0.0224	CACNA2D3,CACNB4,VGF
RHOGDI Signaling	0.874		0.0192	EZR,GNAL,GNG3,MYL6
STAT3 Pathway	0.87		0.0222	BMPR2,RRAS,TGFB2
Chondroitin Sulfate Degradation (Metazoa)	0.852		0.0625	HEXB
Maturity Onset Diabetes of Young (MODY) Signaling	0.831		0.0278	CACNA2D3,CACNB4
Dermatan Sulfate Degradation (Metazoa)	0.828		0.0588	HEXB
Role of Osteoblasts, Osteoclasts and Chondrocytes in Rheumatoid Arthritis	0.827		0.0184	BIRC2,BMPR2,GSN,IL33
Cellular Effects of Sildenafil (Viagra)	0.823		0.0211	CACNA2D3,CACNB4,MYL6
Dopamine Receptor Signaling	0.812		0.027	CALY,PPP1R14B
Corticotropin Releasing Hormone Signaling	0.804		0.0207	CACNA2D3,CACNB4,NOS1
Chemokine Signaling	0.803		0.0267	CXCL12,RRAS
Aryl Hydrocarbon Receptor Signaling	0.786		0.0203	CCND2,GSTM2,TGFB2
VDR/RXR Activation	0.776		0.0256	CALB1,TGFB2
Estrogen Receptor Signaling	0.766		0.0152	CACNA2D3,CACNB4,GNAL,GNG3,MYL6,RRAS
Cardiomyocyte Differentiation via BMP Receptors	0.763		0.05	BMPR2
GADD45 Signaling	0.763		0.05	CCND2
Epithelial Adherens Junction Signaling	0.762		0.0197	BMPR2,RRAS,TGFB2
Apelin Adipocyte Signaling Pathway	0.751		0.0247	GPX8,GSTM2
Cyclins and Cell Cycle Regulation	0.751		0.0247	CCND2,TGFB2
BMP signaling pathway	0.735		0.0241	BMPR2,RRAS
IL-17 Signaling	0.734		0.0191	IL33,RRAS,TGFB2
Apelin Cardiac Fibroblast Signaling Pathway	0.708		0.0435	TGFB2
RANK Signaling in Osteoclasts	0.689		0.0225	BIRC2,GSN
IL-1 Signaling	0.668		0.0217	GNAL,GNG3
Melanocyte Development and Pigmentation Signaling	0.661		0.0215	RRAS,SOX10
Non-Small Cell Lung Cancer Signaling	0.661		0.0215	CCND2,RRAS
Glutathione-mediated Detoxification	0.661		0.0385	GSTM2
Tight Junction Signaling	0.656		0.0174	MYL6,SNAP25,TGFB2
Tumor Microenvironment Pathway	0.646		0.0172	CXCL12,RRAS,TGFB2
VEGF Signaling	0.641		0.0208	ACTN1,RRAS
Colorectal Cancer Metastasis Signaling	0.63		0.0153	GNAL,GNG3,RRAS,TGFB2
Hepatic Cholestasis	0.627		0.0169	IL33,SLCO1C1,TGFB2
Endothelin-1 Signaling	0.601		0.0163	GNAL,NOS1,RRAS
PPARα/RXRα Activation	0.601		0.0163	BMPR2,RRAS,TGFB2
Apoptosis Signaling	0.597		0.0194	BIRC2,RRAS
Kinetochore Metaphase Signaling Pathway	0.591		0.0192	PPP1R14B,ZWINT
Hepatic Fibrosis / Hepatic Stellate Cell Activation	0.588		0.016	MYL6,TGFB2,VCAM1
Airway Pathology in Chronic Obstructive Pulmonary Disease	0.585		0.019	IL33,TGFB2
PPAR Signaling	0.585		0.019	IL33,RRAS
Paxillin Signaling	0.585		0.019	ACTN1,RRAS
TNFR2 Signaling	0.583		0.0312	BIRC2
ILK Signaling	0.583		0.016	ACTN1,MYL6,PPP1R14B
Neuroprotective Role of THOP1 in Alzheimer's Disease	0.573		0.0187	SST,TAC1
Complement System	0.571		0.0303	C4A/C4B
Pyrimidine Ribonucleotides Interconversion	0.571		0.0303	NME7
Regulation of Actin-based Motility by Rho	0.568		0.0185	GSN,MYL6
Pyrimidine Ribonucleotides De Novo Biosynthesis	0.549		0.0286	NME7
Role of Tissue Factor in Cancer	0.546		0.0179	EGR1,RRAS
p38 MAPK Signaling	0.546		0.0179	IL33,TGFB2
PAK Signaling	0.535		0.0175	MYL6,RRAS
HIF1α Signaling	0.531		0.0149	RRAS,TF,TGFB2
Nitric Oxide Signaling in the Cardiovascular System	0.53		0.0174	CACNA2D3,CACNB4
Role of Cytokines in Mediating Communication between Immune Cells	0.529		0.027	IL33
TWEAK Signaling	0.529		0.027	BIRC2
Integrin Signaling	0.52		0.0147	ACTN1,GSN,RRAS
Role of NANOG in Mammalian Embryonic Stem Cell Pluripotency	0.515		0.0169	BMPR2,RRAS
RHOA Signaling	0.51		0.0168	EZR,MYL6
Mechanisms of Viral Exit from Host Cells	0.51		0.0256	SH3GL3
Glioma Signaling	0.496		0.0164	CCND2,RRAS
Th2 Pathway	0.496		0.0164	BMPR2,IL33
Oncostatin M Signaling	0.484		0.0238	RRAS
IL-6 Signaling	0.482		0.016	IL33,RRAS
Role of Macrophages, Fibroblasts and Endothelial Cells in Rheumatoid Arthritis	0.481		0.013	CXCL12,IL33,RRAS,VCAM1
CCR5 Signaling in Macrophages	0.478		0.0129	CACNA2D3,CACNB4,GNAL,GNG3
Triacylglycerol Biosynthesis	0.475		0.0233	PLPPR4
P2Y Purigenic Receptor Signaling Pathway	0.473		0.0157	GNG3,RRAS
cAMP-mediated signaling	0.468		0.0137	ADORA2A,GNAL,RGS4
PFKFB4 Signaling Pathway	0.46		0.0222	TGFB2
Gα12/13 Signaling	0.46		0.0154	MYL6,RRAS
Ephrin A Signaling	0.452		0.0217	EPHA5
Xenobiotic Metabolism General Signaling Pathway	0.451		0.0152	GSTM2,RRAS
Osteoarthritis Pathway	0.449		0.0133	ANXA5,BMPR2,C1QTNF4
LPS/IL-1 Mediated Inhibition of RXR Function	0.439		0.0132	FABP5,GSTM2,IL33
Insulin Receptor Signaling	0.427		0.0145	PPP1R14B,RRAS
Cell Cycle: G2/M DNA Damage Checkpoint Regulation	0.423		0.02	TOP2A
Melanoma Signaling	0.423		0.02	RRAS
Phototransduction Pathway	0.423		0.02	RGS9
TNFR1 Signaling	0.423		0.02	BIRC2
Hereditary Breast Cancer Signaling	0.423		0.0144	CCND2,RRAS
UVC-Induced MAPK Signaling	0.417		0.0196	RRAS
NAD Signaling Pathway	0.412		0.0141	RYR3,TGFB2
AMPK Signaling	0.41		0.0126	GNAL,GNG3,RAB3A
Role of Pattern Recognition Receptors in Recognition of Bacteria and Viruses	0.408		0.014	IL33,TGFB2
Cell Cycle Control of Chromosomal Replication	0.404		0.0189	TOP2A
Factors Promoting Cardiogenesis in Vertebrates	0.401		0.0138	BMPR2,TGFB2
Sperm Motility	0.399		0.0124	EPHA5,GNAL,GNG3
PTEN Signaling	0.387		0.0134	BMPR2,RRAS
Relaxin Signaling	0.387		0.0134	GNAL,GNG3
CNTF Signaling	0.385		0.0179	RRAS
Type II Diabetes Mellitus Signaling	0.383		0.0133	CACNA2D3,CACNB4
Cancer Drug Resistance By Drug Efflux	0.374		0.0172	RRAS
Th1 and Th2 Activation Pathway	0.366		0.0129	BMPR2,IL33
Endometrial Cancer Signaling	0.363		0.0167	RRAS
PXR/RXR Activation	0.363		0.0167	GSTM2
Polyamine Regulation in Colon Cancer	0.363		0.0167	ODC1
IL-2 Signaling	0.357		0.0164	RRAS
Thrombopoietin Signaling	0.347		0.0159	RRAS
Protein Ubiquitination Pathway	0.343		0.0114	BIRC2,HSPH1,UCHL1
ERB2-ERBB3 Signaling	0.342		0.0156	RRAS
Induction of Apoptosis by HIV1	0.342		0.0156	BIRC2
Mitotic Roles of Polo-Like Kinase	0.342		0.0156	PLK2
Agrin Interactions at Neuromuscular Junction	0.328		0.0149	RRAS
ERBB4 Signaling	0.328		0.0149	RRAS
Role of Hypercytokinemia/hyperchemokinemia in the Pathogenesis of Influenza	0.328		0.0149	IL33
Glioblastoma Multiforme Signaling	0.327		0.0119	CCND2,RRAS
Xenobiotic Metabolism PXR Signaling Pathway	0.324		0.0118	GSTM2,PPP1R14B
Role of JAK1 and JAK3 in γc Cytokine Signaling	0.323		0.0147	RRAS
Natural Killer Cell Signaling	0.321		0.0118	RRAS,TYROBP
IL-10 Signaling	0.319		0.0145	IL33
GM-CSF Signaling	0.314		0.0143	RRAS
GPCR-Mediated Integration of Enteroendocrine Signaling Exemplified by an L Cell	0.314		0.0143	SST
Glioma Invasiveness Signaling	0.314		0.0143	RRAS
Crosstalk between Dendritic Cells and Natural Killer Cells	0.31		0.0141	TYROBP
ERK5 Signaling	0.31		0.0141	RRAS
TREM1 Signaling	0.31		0.0141	TYROBP
Leptin Signaling in Obesity	0.301		0.0137	NPY
Production of Nitric Oxide and Reactive Oxygen Species in Macrophages	0.3		0.0112	CYBA,PPP1R14B
Toll-like Receptor Signaling	0.297		0.0135	IL33
GDNF Family Ligand-Receptor Interactions	0.293		0.0133	RRAS
Macropinocytosis Signaling	0.293		0.0133	RRAS
Neurotrophin/TRK Signaling	0.293		0.0133	RRAS
Clathrin-mediated Endocytosis Signaling	0.292		0.011	SH3GL3,TF
Angiopoietin Signaling	0.289		0.0132	RRAS
Renal Cell Carcinoma Signaling	0.289		0.0132	RRAS
Estrogen-Dependent Breast Cancer Signaling	0.286		0.013	RRAS
Role of MAPK Signaling in the Pathogenesis of Influenza	0.286		0.013	RRAS
Thyroid Cancer Signaling	0.286		0.013	RRAS
IL-3 Signaling	0.282		0.0128	RRAS
NF-κB Activation by Viruses	0.282		0.0128	RRAS
FLT3 Signaling in Hematopoietic Progenitor Cells	0.278		0.0127	RRAS
Xenobiotic Metabolism AHR Signaling Pathway	0.278		0.0127	GSTM2
IL-4 Signaling	0.274		0.0125	RRAS
TR/RXR Activation	0.274		0.0125	THRSP
JAK/STAT Signaling	0.267		0.0122	RRAS
VEGF Family Ligand-Receptor Interactions	0.267		0.0122	RRAS
HIPPO signaling	0.264		0.012	PPP1R14B
LPS-stimulated MAPK Signaling	0.264		0.012	RRAS
PEDF Signaling	0.264		0.012	RRAS
Adrenomedullin signaling pathway	0.259		0.0103	IL33,RRAS
Prolactin Signaling	0.257		0.0118	RRAS
PDGF Signaling	0.254		0.0116	RRAS
Actin Nucleation by ARP-WASP Complex	0.247		0.0114	RRAS
Ceramide Signaling	0.247		0.0114	RRAS
Unfolded protein response	0.244		0.0112	HSPH1
Acute Myeloid Leukemia Signaling	0.241		0.0111	RRAS
ERBB Signaling	0.238		0.011	RRAS
ERK/MAPK Signaling	0.236		0.00971	PPP1R14B,RRAS
Fcγ Receptor-mediated Phagocytosis in Macrophages and Monocytes	0.235		0.0109	EZR
Salvage Pathways of Pyrimidine Ribonucleotides	0.235		0.0109	NME7
PD-1, PD-L1 cancer immunotherapy pathway	0.232		0.0108	TGFB2
Death Receptor Signaling	0.229		0.0106	BIRC2
p53 Signaling	0.229		0.0106	CCND2
Apelin Cardiomyocyte Signaling Pathway	0.221		0.0103	MYL6
Sumoylation Pathway	0.221		0.0103	SNCA
UVA-Induced MAPK Signaling	0.221		0.0103	RRAS
Virus Entry via Endocytic Pathways	0.215		0.0101	RRAS
NER (Nucleotide Excision Repair, Enhanced Pathway)	0.213		0.01	TOP2A
IGF-1 Signaling	0.208		0.0098	RRAS
Telomerase Signaling	0.205		0.00971	RRAS
MSP-RON Signaling In Macrophages Pathway	0.203		0.00962	RRAS
Adipogenesis pathway	0		0.00763	BMPR2
Aldosterone Signaling in Epithelial Cells	0		0.00629	HSPH1
Altered T Cell and B Cell Signaling in Rheumatoid Arthritis	0		0.00344	IL33
Antiproliferative Role of TOB in T Cell Signaling	0		0.0042	TGFB2
Autophagy	0		0.00485	TGFB2
B Cell Receptor Signaling	0		0.00457	EGR1,RRAS
Bladder Cancer Signaling	0		0.00885	RRAS
CDC42 Signaling	0		0.0028	MYL6
Communication between Innate and Adaptive Immune Cells	0		0.00185	IL33
Dendritic Cell Maturation	0		0.00543	IL33,TYROBP
EIF2 Signaling	0		0.00488	RRAS
FAK Signaling	0		0.00862	RRAS
Fc Epsilon RI Signaling	0		0.00885	RRAS
Glucocorticoid Receptor Signaling	0		0.00577	RRAS,TGFB2,VCAM1
Graft-versus-Host Disease Signaling	0		0.00412	IL33
HER-2 Signaling in Breast Cancer	0		0.00457	RRAS
HGF Signaling	0		0.00775	RRAS
IL-12 Signaling and Production in Macrophages	0		0.00847	TGFB2
IL-15 Production	0		0.00855	EPHA5
IL-15 Signaling	0		0.00295	RRAS
Inhibition of ARE-Mediated mRNA Degradation Pathway	0		0.00654	ZFP36L1
MSP-RON Signaling In Cancer Cells Pathway	0		0.00746	RRAS
Mitochondrial Dysfunction	0		0.00625	SNCA
NF-κB Signaling	0		0.00798	BMPR2,IL33,RRAS
NGF Signaling	0		0.00862	RRAS
NRF2-mediated Oxidative Stress Response	0		0.00913	GSTM2,RRAS
Necroptosis Signaling Pathway	0		0.00704	BIRC2
Neuregulin Signaling	0		0.00862	RRAS
Ovarian Cancer Signaling	0		0.00645	RRAS
PI3K Signaling in B Lymphocytes	0		0.00709	RRAS
PI3K/AKT Signaling	0		0.00508	RRAS
PKCθ Signaling in T Lymphocytes	0		0.00838	CACNA2D3,CACNB4,RRAS
Pancreatic Adenocarcinoma Signaling	0		0.00813	TGFB2
Phospholipase C Signaling	0		0.00648	GNG3,MYL6,RRAS
Prostate Cancer Signaling	0		0.00901	RRAS
RAC Signaling	0		0.00735	RRAS
RAR Activation	0		0.00524	TGFB2
Regulation of IL-2 Expression in Activated and Anergic T Lymphocytes	0		0.0068	RRAS,TGFB2
Regulation of eIF4 and p70S6K Signaling	0		0.00588	RRAS
Renin-Angiotensin Signaling	0		0.00847	RRAS
Role of MAPK Signaling in Promoting the Pathogenesis of Influenza	0		0.00935	RRAS
Role of NFAT in Regulation of the Immune Response	0		0.00779	GNAL,GNG3,RRAS
SAPK/JNK Signaling	0		0.00641	GNG3,RRAS
Sirtuin Signaling Pathway	0		0.00372	BPGM
Systemic Lupus Erythematosus In T Cell Signaling Pathway	0		0.00713	EZR,NOS1,RRAS
Systemic Lupus Erythematosus Signaling	0		0.00525	IL33,RRAS
T Cell Exhaustion Signaling Pathway	0		0.00575	BMPR2,RRAS
T Cell Receptor Signaling	0		0.00249	RRAS
TEC Kinase Signaling	0		0.00521	GNAL,GNG3
Type I Diabetes Mellitus Signaling	0		0.00651	GAD2,PTPRN
Xenobiotic Metabolism CAR Signaling Pathway	0		0.00602	GSTM2
Xenobiotic Metabolism Signaling	0		0.00755	GSTM2,RRAS
mTOR Signaling	0		0.005	RRAS
p70S6K Signaling	0		0.00769	RRAS
Upstream Regulators for My Projects->klinker scRNAseq->AstroAged - 2021-09-08 06:16 PM
Analysis	ID	Upstream Regulator	Expr Log Ratio	Molecule Type	Predicted Activation State	Activation z-score	Notes	Bias Term	Bias-corrected z-score	p-value of overlap	Target molecules in dataset	Mechanistic Network
AstroAged - 2021-09-08 06:16 PM		BDNF		growth factor		-1.838	bias	-0.316		5.32e-15	CCND2,EGR1,GAD2,GRIA1,GRIN1,GRM5,LOC728392,MAG,MBP,NPY,PENK,PLP1,RGS4,SST,SYP,TAC1
AstroAged - 2021-09-08 06:16 PM		TCF7L2		transcription regulator	Inhibited	-3.583	bias	-0.529		8.14e-12	APLP1,ASPA,CCND2,CNP,DBNDD2,ENPP2,GSN,ID2,MAG,MAL,MBP,MOBP,NFASC,OPALIN,PEX5L,PLP1,SEMA4D,SH3GL3,SOX10,TRIM59
AstroAged - 2021-09-08 06:16 PM		FMR1		translation regulator	Activated	2.696	bias	0.25		2.1e-09	CACNB4,GAP43,GRIA1,GRIN1,GRIN2B,GRM5,MAP1B,RAB3A,SNAP25,SPON1,SYP,TF,VGF
AstroAged - 2021-09-08 06:16 PM		ASCL1		transcription regulator	Inhibited	-2.236	bias	-0.491		2.72e-09	CACNA2D3,GRM5,HES5,NFASC,NPY,Nrxn3,PLXNA2,Pou3f1,Ptprd,SNAP25
AstroAged - 2021-09-08 06:16 PM		SOX2		transcription regulator	Inhibited	-2.35	bias	-0.322		1.31e-07	C1QL1,CNP,Foxp1,GSN,HES5,MAG,MBP,MOBP,NFASC,OPALIN,PLLP,PLP1,SOX10,TNNI1,TUBB3
AstroAged - 2021-09-08 06:16 PM		DTNBP1		other	Inhibited	-2.219	bias	-0.509		2.24e-07	GAD2,GRIN1,GRIN2B,SLC32A1,SST
AstroAged - 2021-09-08 06:16 PM		MYOC		other		-0.277	bias	-0.311		4.54e-07	CNP,MBP,NFASC,PLP1,S100B
AstroAged - 2021-09-08 06:16 PM		DGCR8		enzyme		-0.87		-0.058		5.75e-07	CNP,EGR1,ID2,MBP,PLP1,Pou3f1,SOX10
AstroAged - 2021-09-08 06:16 PM		PTF1A		transcription regulator		-1.912	bias	-0.41		7.53e-07	CACNA2D3,GAD2,GRM5,NPY,Nrxn3,Pou3f1,SLC32A1
AstroAged - 2021-09-08 06:16 PM		FYN		kinase		-1.432		-0.184		2.22e-06	GRIA1,MBP,PENK,PLP1,Pou3f1,PTPN5
AstroAged - 2021-09-08 06:16 PM		CPE		peptidase						2.95e-06	CHGB,PCSK2,PENK,SCG2,TAC1
AstroAged - 2021-09-08 06:16 PM		HTT		transcription regulator						4.11e-06	ADORA2A,CACNA2D3,MYT1L,PENK,Pou3f1,PPP1R1A,PRELP,PTPN5,RGS4,ST8SIA3
AstroAged - 2021-09-08 06:16 PM		RET		kinase		-1	bias	-0.307		5.15e-06	CALB1,MYL6,NOS1,SST,TGFB2,TNNI1
AstroAged - 2021-09-08 06:16 PM		Peg13		other	Inhibited	-2.236	bias	-0.503		6.61e-06	GAD2,GRIA1,GRIA3,GRIN1,PEG3
AstroAged - 2021-09-08 06:16 PM		JAK2		kinase						6.64e-06	CPLX2,ENPP2,ODC1,PLK2,TF,TSC22D1
AstroAged - 2021-09-08 06:16 PM		SH3TC2		other		0.447	bias	-0.506		7.92e-06	EGR1,MAG,MBP,MOBP,Pou3f1
AstroAged - 2021-09-08 06:16 PM		PSEN1		peptidase		0.986		0.049		1.14e-05	ATP1A2,CTSS,ENPP2,GRIN2B,HES5,NOS1,NUPR1,SNCA,SNCB
AstroAged - 2021-09-08 06:16 PM		PRKAA2		kinase		0.788	bias	0.406		1.17e-05	CHGB,CXCL12,GRIA3,ITIH5,Ly6a (includes others),NOS1,PTPRN,ZFP36L1
AstroAged - 2021-09-08 06:16 PM		DMP1		other		1.342	bias	0.477		1.31e-05	CX3CR1,NPY,Nrxn3,S100B,SOX10
AstroAged - 2021-09-08 06:16 PM		FEV		transcription regulator	Inhibited	-2.646	bias	-0.573		1.59e-05	CHGB,GRIA3,NCALD,NPY,SCG2,SST,VCAM1
AstroAged - 2021-09-08 06:16 PM		ESR1		ligand-dependent nuclear receptor		-0.168		-0.184		1.68e-05	C1QTNF4,EGR1,ENPP2,GAD2,GRIA1,GRIN1,HBA1/HBA2,NPY,SLCO1C1,SOX4,TAC1
AstroAged - 2021-09-08 06:16 PM		DRD2		g-protein coupled receptor		0.871		-0.183		2.07e-05	GRIN2B,NPY,PCSK2,PENK,TAC1
AstroAged - 2021-09-08 06:16 PM		MECP2		transcription regulator		-0.294		-0.084		2.98e-05	FXYD1,MBP,Meg3,PLP1,SCN2A,SLC12A5
AstroAged - 2021-09-08 06:16 PM		HSPA5		enzyme						3.04e-05	MAG,MBP,PLP1
AstroAged - 2021-09-08 06:16 PM		ADAM10		peptidase						3.73e-05	CXCL12,GAD2,GRIN2B,NOS1,PLP1,RGS4,SCN2A,SYP
AstroAged - 2021-09-08 06:16 PM		BACE1		peptidase						4.82e-05	MBP,PLP1,SCN2A
AstroAged - 2021-09-08 06:16 PM		PRKAA1		kinase		1.195	bias	0.413		5.69e-05	CHGB,CXCL12,GRIA3,ITIH5,Ly6a (includes others),PTPRN,ZFP36L1
AstroAged - 2021-09-08 06:16 PM		CREBBP		transcription regulator		-0.849		-0.141		6.5e-05	ADORA2A,AHI1,CCND2,CRIM1,CXCL12,EGR1,GRIA3,GRIN1,SH3GL3,SLC7A11,TESC
AstroAged - 2021-09-08 06:16 PM		ATOH1		transcription regulator						9.17e-05	HES5,NOS1,PCP4,SST
AstroAged - 2021-09-08 06:16 PM		PRMT1		enzyme		-1	bias	-0.587		9.17e-05	CNP,MAG,MBP,SOX10
AstroAged - 2021-09-08 06:16 PM		DCC		transmembrane receptor						9.32e-05	MAG,MBP
AstroAged - 2021-09-08 06:16 PM		GRIA1	-0.288	ion channel						9.32e-05	GRIA1,GRIN1
AstroAged - 2021-09-08 06:16 PM		miR-370-3p (and other miRNAs w/seed CCUGCUG)		mature microrna						9.32e-05	GAD2,PTPRN
AstroAged - 2021-09-08 06:16 PM		mir-370		microrna						9.32e-05	GAD2,PTPRN
AstroAged - 2021-09-08 06:16 PM		REST		transcription regulator	Activated	2	bias	0.514		0.00012	CXCL12,GRIN1,PENK,S100B,SCN2A
AstroAged - 2021-09-08 06:16 PM		STEAP3		transporter		0.447	bias	0.587		0.00012	ADORA2A,NUPR1,S100A10,SPOCK2,TGFB2
AstroAged - 2021-09-08 06:16 PM		QKI		other		-0.447	bias	-0.271		0.000145	CHGB,CTSS,NOS1,NSG2,VCAM1
AstroAged - 2021-09-08 06:16 PM		LEPR		transmembrane receptor		0.216		-0.068		0.000148	ANXA5,GAP43,ID2,MBP,NPY,PLP1,SNAP25,VGF
AstroAged - 2021-09-08 06:16 PM		PAX3		transcription regulator						0.000184	ID2,SOX10,TGFB2
AstroAged - 2021-09-08 06:16 PM		TLX3		transcription regulator						0.000184	GRIA3,SST,TAC1
AstroAged - 2021-09-08 06:16 PM		AR		ligand-dependent nuclear receptor		-0.742	bias	-0.261		0.000215	BPGM,FABP5,GSN,HOPX,IGSF8,KCNA1,Mt3,MYL6,ODC1,PLP1,TF,TUBB3
AstroAged - 2021-09-08 06:16 PM		CX3CR1	-0.259	g-protein coupled receptor		-1.89		-0.149		0.000256	AHI1,ANXA5,EGR1,MAP1B,Miat,Nrxn3,SNCA,TF
AstroAged - 2021-09-08 06:16 PM		NFE2L2		transcription regulator		-1.585	bias	-0.355		0.00027	CALB1,CHGB,FXYD1,GNG3,Ptprd,RYR3,SCG2,SLC7A11,SYP,THRSP,Tpm1,VCAM1
AstroAged - 2021-09-08 06:16 PM		BAIAP2		kinase						0.000278	GRIN1,GRIN2B
AstroAged - 2021-09-08 06:16 PM		CAMK2D		kinase						0.000278	HBA1/HBA2,HBB
AstroAged - 2021-09-08 06:16 PM		CAMK2G		kinase						0.000278	HBA1/HBA2,HBB
AstroAged - 2021-09-08 06:16 PM		ELAVL3		other						0.000278	GAP43,TUBB3
AstroAged - 2021-09-08 06:16 PM		GLDN		other						0.000278	ANK3,NFASC
AstroAged - 2021-09-08 06:16 PM		NRCAM		other						0.000278	ANK3,NFASC
AstroAged - 2021-09-08 06:16 PM		NTRK2		kinase	Inhibited	-2	bias	-0.548		0.000279	Pou3f1,RAB3A,SNAP25,SYP
AstroAged - 2021-09-08 06:16 PM		LEF1		transcription regulator		-1.633	bias	-0.466		0.000288	BMPR2,ENO2,ID2,PENK,SH3GL3,TSC22D1
AstroAged - 2021-09-08 06:16 PM		PDX1		transcription regulator						0.000288	CHGB,GAP43,NNAT,PCSK2,PPP1R1A,SCG2
AstroAged - 2021-09-08 06:16 PM		MKNK1		kinase		-1.633	bias	-0.587		0.000323	ANXA5,CPLX2,GAP43,MAP1B,RAB3A,SNAP25
AstroAged - 2021-09-08 06:16 PM		Nkx2-2os		other						0.000373	CHGB,NNAT,SST
AstroAged - 2021-09-08 06:16 PM		DICER1		enzyme		0.2		-0.005		0.000458	CCND2,EGR1,GAD2,MAG,Pou3f1,PTPRN,RGS5,TGFB2,Tpm1
AstroAged - 2021-09-08 06:16 PM		KAT2A		enzyme	Activated	2.433	bias	-0.276		0.000474	ANK3,APBB1,EPHA5,FABP5,HES5,Ptprd
AstroAged - 2021-09-08 06:16 PM		IFNG		cytokine		-1.548	bias	-0.31		0.00053	ATP1B1,BIRC2,C4A/C4B,CCND2,CRIM1,CTSS,CXCL12,Ly6a (includes others),MARCKSL1,NCALD,Pou3f1,SLC7A11,TAC1,THY1,VCAM1
AstroAged - 2021-09-08 06:16 PM		LGI1		other						0.000552	GRIA1,KCNA1
AstroAged - 2021-09-08 06:16 PM		SLITRK5		other						0.000552	GRIA1,GRIN2B
AstroAged - 2021-09-08 06:16 PM		ADORA2A	-0.327	g-protein coupled receptor		-1.698		-0.069		0.000553	ATP1A2,HBA1/HBA2,PEG3,PENK,RAB3A,TUBB3
AstroAged - 2021-09-08 06:16 PM		DIO2		enzyme						0.000654	ASPA,EGR1,GPX8,MAG,MARCKSL1,MBP,PENK
AstroAged - 2021-09-08 06:16 PM		Cyp2c23		enzyme						0.000655	ASPA,CX3CR1,TGFB2
AstroAged - 2021-09-08 06:16 PM		NFKB2		transcription regulator		-0.585		-0.113		0.000674	CCDC141,CTSS,CXCL12,ENPP2,VCAM1,ZFP36L1
AstroAged - 2021-09-08 06:16 PM		MYCN		transcription regulator	Activated	2.219		-0.009		0.000756	ANK3,APBB1,EPHA5,HES5,Ptprd
AstroAged - 2021-09-08 06:16 PM		MAT1A		enzyme						0.000772	ATP1B1,EGR1,GAMT
AstroAged - 2021-09-08 06:16 PM		MPZ		other						0.000772	ID2,Pou3f1,SOX4
AstroAged - 2021-09-08 06:16 PM		ZNF503		other						0.000772	ADORA2A,PENK,TAC1
AstroAged - 2021-09-08 06:16 PM		CASR		g-protein coupled receptor		-1.633	bias	-0.342		0.000893	CCND2,EGR1,Hmgn2 (includes others),NUPR1,ODC1,TGFB2
AstroAged - 2021-09-08 06:16 PM		LEP		growth factor		0.468		-0.122		0.000897	GAP43,MBP,NOS1,NPY,PLP1,SNAP25,THRSP,VCAM1,VGF
AstroAged - 2021-09-08 06:16 PM		ZFP36L2		transcription regulator						0.000915	SCN2A,SNAP25
AstroAged - 2021-09-08 06:16 PM		ZFHX3		transcription regulator						0.00108	C1QL1,ID2,SST,TAC1,TUBB3
AstroAged - 2021-09-08 06:16 PM		YY1		transcription regulator						0.00124	EGR1,Hmgb3,ID2,NNAT,TGFB2,TNNI1,TOP2A,Tpm1
AstroAged - 2021-09-08 06:16 PM		MTOR		kinase		0.73		-0.132		0.00131	CNP,FABP5,GAP43,HBA1/HBA2,MAG,MBP,PLP1
AstroAged - 2021-09-08 06:16 PM		ADCYAP1		other		-0.447		-0.224		0.00134	CACNA2D3,EGR1,ENPP2,GAP43,Nrxn3
AstroAged - 2021-09-08 06:16 PM		CSNK2A1		kinase						0.00136	GNAL,HES5
AstroAged - 2021-09-08 06:16 PM		NR2F1		ligand-dependent nuclear receptor						0.00136	HES5,ID2
AstroAged - 2021-09-08 06:16 PM		VGF	-0.39	growth factor						0.00136	CHGB,NPY
AstroAged - 2021-09-08 06:16 PM		C1QA		other						0.00137	C4A/C4B,S100A10,SYP
AstroAged - 2021-09-08 06:16 PM		FGFR2		kinase						0.00156	CCND2,MBP,PLP1
AstroAged - 2021-09-08 06:16 PM		CEBPB		transcription regulator		-0.447	bias	-0.359		0.0016	CCND2,DUT,JPT1,NDRG4,NUPR1,STMN1,TAC1,TF,TOP2A,TUBB,TUBB3
AstroAged - 2021-09-08 06:16 PM		AFP		transporter						0.0019	EGR1,TSC22D1
AstroAged - 2021-09-08 06:16 PM		AMBRA1		other						0.0019	CCND2,TGFB2
AstroAged - 2021-09-08 06:16 PM		CDK5		kinase						0.0019	MBP,PLP1
AstroAged - 2021-09-08 06:16 PM		GCK		kinase						0.0019	CCND2,NPY
AstroAged - 2021-09-08 06:16 PM		MAPT		other						0.0019	MAP1B,PENK
AstroAged - 2021-09-08 06:16 PM		STMN1	0.382	other						0.0019	EGR1,STMN2
AstroAged - 2021-09-08 06:16 PM		TP73		transcription regulator		1.026		0.057		0.00195	EGR1,ID2,Meg3,NUPR1,TGFB2,THY1,TNNI1
AstroAged - 2021-09-08 06:16 PM		BCL11B		transcription regulator		-1	bias	-0.261		0.00211	Foxp1,GRIA1,ID2,SOX4
AstroAged - 2021-09-08 06:16 PM		Gcg		other	Inhibited	-2		-0.231		0.00211	ATP1B1,FABP5,ITIH5,NCALD
AstroAged - 2021-09-08 06:16 PM		GATA1		transcription regulator		-0.762	bias	-0.452		0.00227	ACTN1,EGR1,Foxp1,HBA1/HBA2,SPOCK2,Tpm1
AstroAged - 2021-09-08 06:16 PM		VDR		transcription regulator		-1.914		-0.167		0.00241	CALB1,CCND2,EGR1,Hmgn2 (includes others),NUPR1,ODC1,TGFB2
AstroAged - 2021-09-08 06:16 PM		HOXA10		transcription regulator		-1.342	bias	0.281		0.00242	ATP1A2,ENPP2,PCP4,PEG3,THRSP
AstroAged - 2021-09-08 06:16 PM		YAP1		transcription regulator		-0.447	bias	-0.427		0.00242	CXCL12,EGR1,Hmgn2 (includes others),NUPR1,VCAM1
AstroAged - 2021-09-08 06:16 PM		BCKDK		kinase						0.00251	MBP,PLP1
AstroAged - 2021-09-08 06:16 PM		GRIN1	-0.522	ion channel						0.00251	GRIN1,GRIN2B
AstroAged - 2021-09-08 06:16 PM		LTBP4		growth factor						0.00251	ID2,TGFB2
AstroAged - 2021-09-08 06:16 PM		SLC30A3		transporter						0.00251	GRIN2B,SNAP25
AstroAged - 2021-09-08 06:16 PM		TLX1		transcription regulator						0.00251	SST,TAC1
AstroAged - 2021-09-08 06:16 PM		HIPK2		kinase		-1	bias	-0.293		0.00289	CCND2,EGR1,HBA1/HBA2,SST
AstroAged - 2021-09-08 06:16 PM		ADM		other						0.00321	PENK,TAC1
AstroAged - 2021-09-08 06:16 PM		NGFR		transmembrane receptor						0.00321	GRIA3,GRIN2B
AstroAged - 2021-09-08 06:16 PM		RELN		peptidase						0.00321	GRIN2B,HES5
AstroAged - 2021-09-08 06:16 PM		FOS		transcription regulator						0.00331	ANK3,GJB6,HBA1/HBA2,ODC1,PLK2,SEMA4D,STMN1,Tpm1
AstroAged - 2021-09-08 06:16 PM		LHX1		transcription regulator		-1.342	bias	-0.587		0.00342	ATP1B1,HES5,Ly6a (includes others),PCP4,SLC32A1
AstroAged - 2021-09-08 06:16 PM		Tlr		group						0.0036	GPR34,ID2,IL33
AstroAged - 2021-09-08 06:16 PM		MNT		transcription regulator						0.00399	CCND2,ODC1
AstroAged - 2021-09-08 06:16 PM		NQO2		enzyme						0.00399	BIRC2,CXCL12
AstroAged - 2021-09-08 06:16 PM		KRAS		enzyme						0.0043	ENO2,Ly6a (includes others),NOS1,PEG3,SLC7A11,THY1
AstroAged - 2021-09-08 06:16 PM		APC		enzyme						0.00469	CCND2,CHGB,CXCL12,ID2,SST
AstroAged - 2021-09-08 06:16 PM		SKI		transcription regulator						0.00484	MBP,ODC1
AstroAged - 2021-09-08 06:16 PM		AIRE		transcription regulator		-1		-0.196		0.00499	C4A/C4B,NPY,PCP4,VCAM1
AstroAged - 2021-09-08 06:16 PM		ZEB2		transcription regulator						0.00504	CX3CR1,ID2,VCAM1
AstroAged - 2021-09-08 06:16 PM		DDX25		enzyme		0.277	bias	-0.319		0.00506	APLP1,CCND2,FABP5,FXYD1,S100A10
AstroAged - 2021-09-08 06:16 PM		LIPE		enzyme						0.00544	EGR1,ID2,NPY,RGS5,THRSP
AstroAged - 2021-09-08 06:16 PM		CTCF		transcription regulator		-0.218		-0.214		0.00551	C1QL1,EGR1,SLC7A11,SST
AstroAged - 2021-09-08 06:16 PM		PFKFB3		kinase						0.00577	CXCL12,VCAM1
AstroAged - 2021-09-08 06:16 PM		Tcf7		transcription regulator		-1.912		0.023		0.00583	BMPR2,ENO2,ID2,NUPR1,PENK,SH3GL3,TSC22D1
AstroAged - 2021-09-08 06:16 PM		SLC16A2		transporter						0.00587	MARCKSL1,SLCO1C1,THRSP
AstroAged - 2021-09-08 06:16 PM		EIF4E		translation regulator		1		-0.196		0.00606	BIRC2,CX3CR1,CYBA,IL33
AstroAged - 2021-09-08 06:16 PM		CD44		other						0.00627	CCND2,CX3CR1,Ly6a (includes others),THY1,VCAM1
AstroAged - 2021-09-08 06:16 PM		EGR1	-0.316	transcription regulator						0.00635	CCND2,GRIA1,SLC12A5,VCAM1
AstroAged - 2021-09-08 06:16 PM		LDB1		transcription regulator		0		0.008		0.00644	BMPR2,CCND2,ENO2,GPR34,GSN,NSG2,TGFB2,THY1
AstroAged - 2021-09-08 06:16 PM		STK11		kinase		0.816		-0.163		0.00648	CHGB,DUT,GRIA3,IL33,Mt3,PTPRN
AstroAged - 2021-09-08 06:16 PM		B4GALNT1		enzyme						0.00678	C4A/C4B,MAG
AstroAged - 2021-09-08 06:16 PM		METTL14		enzyme						0.00678	MBP,NFASC
AstroAged - 2021-09-08 06:16 PM		P2RY2		g-protein coupled receptor						0.00678	GAP43,VCAM1
AstroAged - 2021-09-08 06:16 PM		MTORC1		complex						0.00678	MAG,MBP,PLP1
AstroAged - 2021-09-08 06:16 PM		ID3		transcription regulator		-1.342		-0.067		0.00684	CCND2,Foxp1,HES5,PTPN5,SOX4,VCAM1
AstroAged - 2021-09-08 06:16 PM		EP300		transcription regulator						0.00688	ADORA2A,AHI1,CRIM1,ID2,SH3GL3,SLC7A11,TESC	CREBBP,EP300
AstroAged - 2021-09-08 06:16 PM		SMARCA5		transcription regulator	Activated	2.2	bias	0.312		0.00742	CCND2,GRIA3,Ly6a (includes others),PLK2,TUBB3
AstroAged - 2021-09-08 06:16 PM		miR-122-5p (miRNAs w/seed GGAGUGU)		mature microrna						0.00777	ATP1A2,Foxp1,SLC7A11
AstroAged - 2021-09-08 06:16 PM		AQP1		transporter						0.00786	HSPH1,NUPR1
AstroAged - 2021-09-08 06:16 PM		ASIP		other						0.00786	NPY,VCAM1
AstroAged - 2021-09-08 06:16 PM		PLP1	-0.677	other						0.00786	ENPP2,MBP
AstroAged - 2021-09-08 06:16 PM		SOD2		enzyme						0.00786	ODC1,SYP
AstroAged - 2021-09-08 06:16 PM		NR3C1		ligand-dependent nuclear receptor		-0.391		0.019		0.00807	DUT,EGR1,GRIA3,GRM5,IL33,NPY,SCG2
AstroAged - 2021-09-08 06:16 PM		MHC II		group						0.00829	CTSS,HBA1/HBA2,HBB
AstroAged - 2021-09-08 06:16 PM		RXRB		ligand-dependent nuclear receptor						0.00829	CTSS,NPY,SEMA4D
AstroAged - 2021-09-08 06:16 PM		ITK		kinase		-1	bias	-0.389		0.00863	CRIM1,CX3CR1,Ly6a (includes others),TF
AstroAged - 2021-09-08 06:16 PM		IGF1		growth factor						0.00884	MBP,PENK,PLP1
AstroAged - 2021-09-08 06:16 PM		BLOC1S5		other						0.00901	GRIN1,GRIN2B
AstroAged - 2021-09-08 06:16 PM		PGF		growth factor						0.00901	BIRC2,EGR1
AstroAged - 2021-09-08 06:16 PM		IL6		cytokine		1.114	bias	-0.271		0.00937	ENPP2,ID2,NPY,SYP,TF,VCAM1
AstroAged - 2021-09-08 06:16 PM		ACSBG1		enzyme						0.00968	SNCA
AstroAged - 2021-09-08 06:16 PM		ADCY1		enzyme						0.00968	GRIA1
AstroAged - 2021-09-08 06:16 PM		ANO1		ion channel						0.00968	CYBA
AstroAged - 2021-09-08 06:16 PM		AP3M2		transporter						0.00968	SLC32A1
AstroAged - 2021-09-08 06:16 PM		ARSA		enzyme						0.00968	MBP
AstroAged - 2021-09-08 06:16 PM		CHMP4B		other						0.00968	SNCA
AstroAged - 2021-09-08 06:16 PM		CLSTN1		other						0.00968	GRIN2B
AstroAged - 2021-09-08 06:16 PM		CSF3R		transmembrane receptor						0.00968	CXCL12
AstroAged - 2021-09-08 06:16 PM		CTNNBIP1		other						0.00968	TUBB3
AstroAged - 2021-09-08 06:16 PM		DCLK1		kinase						0.00968	SNCA
AstroAged - 2021-09-08 06:16 PM		DNAJC5		other						0.00968	SNAP25
AstroAged - 2021-09-08 06:16 PM		ERCC6		transcription regulator						0.00968	MBP
AstroAged - 2021-09-08 06:16 PM		HTR1A		g-protein coupled receptor						0.00968	NOS1
AstroAged - 2021-09-08 06:16 PM		HTR2A		g-protein coupled receptor						0.00968	SLC12A5
AstroAged - 2021-09-08 06:16 PM		Integrin		complex						0.00968	TGFB2
AstroAged - 2021-09-08 06:16 PM		JAM2		other						0.00968	CXCL12
AstroAged - 2021-09-08 06:16 PM		KDELR2		other						0.00968	SNCA
AstroAged - 2021-09-08 06:16 PM		KIF21A		other						0.00968	MAP1B
AstroAged - 2021-09-08 06:16 PM		MXD4		transcription regulator						0.00968	ID2
AstroAged - 2021-09-08 06:16 PM		PIEZO1		ion channel						0.00968	VCAM1
AstroAged - 2021-09-08 06:16 PM		PRKG2		kinase						0.00968	GRIA1
AstroAged - 2021-09-08 06:16 PM		PTN		growth factor						0.00968	MBP
AstroAged - 2021-09-08 06:16 PM		RGS9BP		other						0.00968	RGS9
AstroAged - 2021-09-08 06:16 PM		RIC8B		other						0.00968	GNAL
AstroAged - 2021-09-08 06:16 PM		RIN1		other						0.00968	GRIA1
AstroAged - 2021-09-08 06:16 PM		SOX18		transcription regulator						0.00968	VCAM1
AstroAged - 2021-09-08 06:16 PM		SRR		enzyme						0.00968	GRIN1
AstroAged - 2021-09-08 06:16 PM		SV2C		other						0.00968	SNCA
AstroAged - 2021-09-08 06:16 PM		Sphk		group						0.00968	IL33
AstroAged - 2021-09-08 06:16 PM		USP20		peptidase						0.00968	VCAM1
AstroAged - 2021-09-08 06:16 PM		Uchl1os		other						0.00968	UCHL1
AstroAged - 2021-09-08 06:16 PM		XPC		transcription regulator						0.00968	MBP
AstroAged - 2021-09-08 06:16 PM		ZNF613		transcription regulator						0.00968	ID2
AstroAged - 2021-09-08 06:16 PM		miR-128-3p (and other miRNAs w/seed CACAGUG)		mature microrna						0.00968	GRM5
AstroAged - 2021-09-08 06:16 PM		mir-128		microrna						0.00968	GRM5
AstroAged - 2021-09-08 06:16 PM		mir-136		microrna						0.00968	CXCL12
AstroAged - 2021-09-08 06:16 PM		mir-214		microrna						0.00968	CXCL12
AstroAged - 2021-09-08 06:16 PM		mir-329		microrna						0.00968	GAD2
AstroAged - 2021-09-08 06:16 PM		mir-379		microrna						0.00968	PTPRN
AstroAged - 2021-09-08 06:16 PM		voltage-gated calcium channel		complex						0.00968	CCND2
AstroAged - 2021-09-08 06:16 PM		MET		kinase		-1	bias	-0.311		0.00975	CCND2,MAL,PLK2,TSC22D1
AstroAged - 2021-09-08 06:16 PM		TARDBP		transcription regulator						0.00999	MAG,MBP,PLP1
AstroAged - 2021-09-08 06:16 PM		IL5		cytokine	Inhibited	-2.236	bias	-0.552		0.0102	ATP1B1,CCND2,PCP4,SLAIN1,THY1
AstroAged - 2021-09-08 06:16 PM		GAS2L3		other						0.0102	CCND2,PLK2
AstroAged - 2021-09-08 06:16 PM		TERF2IP		other						0.0102	GRIA3,STMN2
AstroAged - 2021-09-08 06:16 PM		TP53		transcription regulator		-1.302		-0.046		0.0105	ACTN1,CCND2,CXCL12,ENO2,FABP5,GSN,Hmgn2 (includes others),HSPH1,ID2,LY6H,NEXN,NOS1,PLK2,PTPRN,STMN1,TGFB2,THY1,TOP2A,Tpm1
AstroAged - 2021-09-08 06:16 PM		OGT		enzyme						0.0106	GAP43,THY1,UCHL1
AstroAged - 2021-09-08 06:16 PM		TREM2		transmembrane receptor						0.0106	CX3CR1,FABP5,GRIA1
AstroAged - 2021-09-08 06:16 PM		TSC2		other		1.677	bias	0.391		0.011	CXCL12,EGR1,GAP43,GSN
AstroAged - 2021-09-08 06:16 PM		APEX1		enzyme						0.0115	EGR1,RGS4
AstroAged - 2021-09-08 06:16 PM		CFB		peptidase						0.0115	C4A/C4B,TGFB2
AstroAged - 2021-09-08 06:16 PM		SMARCA2		transcription regulator						0.0115	HES5,MYT1L
AstroAged - 2021-09-08 06:16 PM		CYP1A1		enzyme						0.0127	GAMT,GSTM2,ODC1,TSC22D1
AstroAged - 2021-09-08 06:16 PM		HDAC1		transcription regulator						0.0128	CCND2,EGR1,NEXN,SOX10,TUBB3
AstroAged - 2021-09-08 06:16 PM		Igm		complex						0.0129	CCND2,EGR1
AstroAged - 2021-09-08 06:16 PM		Immunoglobulin		complex						0.0129	CCND2,NOS1
AstroAged - 2021-09-08 06:16 PM		NFASC	-0.435	other						0.0129	ANK3,NFASC
AstroAged - 2021-09-08 06:16 PM		PPP4R3B		other						0.0129	MYT1L,TUBB3
AstroAged - 2021-09-08 06:16 PM		SLC6A3		transporter						0.0129	GNAL,GRIA1
AstroAged - 2021-09-08 06:16 PM		APOE		transporter		0.119	bias	0.399		0.013	CCND2,CTSS,EGR1,FABP5,SYP,THY1,VCAM1
AstroAged - 2021-09-08 06:16 PM		IL18		cytokine						0.0132	GRIN2B,NPY,PENK
AstroAged - 2021-09-08 06:16 PM		ID2	0.484	transcription regulator		-1.342		0.014		0.014	CCND2,Foxp1,HES5,PTPN5,SOX4,VCAM1
AstroAged - 2021-09-08 06:16 PM		SOX4	-0.467	transcription regulator		1		-0.229		0.0142	APBB1,BMPR2,Ly6a (includes others),MARCKSL1
AstroAged - 2021-09-08 06:16 PM		DUSP5		phosphatase						0.0143	EGR1,ID2
AstroAged - 2021-09-08 06:16 PM		NCOR2		transcription regulator						0.0143	CTSS,SEMA4D
AstroAged - 2021-09-08 06:16 PM		NR1D1		ligand-dependent nuclear receptor						0.0143	EGR1,NUPR1
AstroAged - 2021-09-08 06:16 PM		CD38		enzyme	Inhibited	-2.213	bias	-0.555		0.0151	ATP1B1,CCND2,PCP4,SLAIN1,THY1
AstroAged - 2021-09-08 06:16 PM		PRKCG		kinase						0.0154	MAP1B,NPY,TAC1
AstroAged - 2021-09-08 06:16 PM		ROCK1		kinase						0.0158	TGFB2,VCAM1
AstroAged - 2021-09-08 06:16 PM		THBS4		other						0.0158	TGFB2,VCAM1
AstroAged - 2021-09-08 06:16 PM		STAT6		transcription regulator		0.902		-0.035		0.0161	BIRC2,CCND2,CTSS,EGR1,IL33,Ly6a (includes others),S100A10,THY1
AstroAged - 2021-09-08 06:16 PM		BCR (complex)		complex						0.0162	CCND2,EGR1,S100A10
AstroAged - 2021-09-08 06:16 PM		NFKB1		transcription regulator						0.0162	CCND2,EGR1,HES5,VCAM1
AstroAged - 2021-09-08 06:16 PM		DLX5		transcription regulator						0.0173	GAD2,RGS5
AstroAged - 2021-09-08 06:16 PM		MAX		transcription regulator						0.0173	CCND2,ODC1
AstroAged - 2021-09-08 06:16 PM		PPP4R3A		other						0.0173	MYT1L,TUBB3
AstroAged - 2021-09-08 06:16 PM		GLI3		transcription regulator						0.0178	CCND2,EGR1,STMN1
AstroAged - 2021-09-08 06:16 PM		DMD		other						0.0185	CTSS,Mt3,MYT1L,NOS1,S100A10,TNNI1
AstroAged - 2021-09-08 06:16 PM		CDKN1B		kinase		1.982	bias	0.496		0.0185	EGR1,GAP43,RAB3A,SLC32A1
AstroAged - 2021-09-08 06:16 PM		FSHB		other						0.019	CCND2,FABP5
AstroAged - 2021-09-08 06:16 PM		MAFB		transcription regulator						0.019	ACTN1,PCSK2
AstroAged - 2021-09-08 06:16 PM		RBPJ		transcription regulator						0.0191	CXCL12,HES5,SOX4,TGFB2
AstroAged - 2021-09-08 06:16 PM		ACVR1C		kinase						0.0193	NPY
AstroAged - 2021-09-08 06:16 PM		ASIC1		ion channel						0.0193	GRIA1
AstroAged - 2021-09-08 06:16 PM		ATG12		other						0.0193	MBP
AstroAged - 2021-09-08 06:16 PM		BSG		transporter						0.0193	CXCL12
AstroAged - 2021-09-08 06:16 PM		DIABLO		other						0.0193	BIRC2
AstroAged - 2021-09-08 06:16 PM		DNM1L		enzyme						0.0193	SYP
AstroAged - 2021-09-08 06:16 PM		DVL2		other						0.0193	PLXNA2
AstroAged - 2021-09-08 06:16 PM		EFNA2		kinase						0.0193	NOS1
AstroAged - 2021-09-08 06:16 PM		EMD		other						0.0193	EGR1
AstroAged - 2021-09-08 06:16 PM		ESYT3		other						0.0193	PCSK2
AstroAged - 2021-09-08 06:16 PM		GNG7		enzyme						0.0193	GNAL
AstroAged - 2021-09-08 06:16 PM		IDE		peptidase						0.0193	SNCA
AstroAged - 2021-09-08 06:16 PM		LGALS7/LGALS7B		other						0.0193	EGR1
AstroAged - 2021-09-08 06:16 PM		MME		peptidase						0.0193	TAC1
AstroAged - 2021-09-08 06:16 PM		MXD3		transcription regulator						0.0193	ID2
AstroAged - 2021-09-08 06:16 PM		NEURL1		enzyme						0.0193	GRIA1
AstroAged - 2021-09-08 06:16 PM		NPBWR1		g-protein coupled receptor						0.0193	NPY
AstroAged - 2021-09-08 06:16 PM		OLIG2		transcription regulator						0.0193	S100B
AstroAged - 2021-09-08 06:16 PM		PFN1		other						0.0193	VCAM1
AstroAged - 2021-09-08 06:16 PM		PROP1		transcription regulator						0.0193	NPY
AstroAged - 2021-09-08 06:16 PM		PSENEN		peptidase						0.0193	HES5
AstroAged - 2021-09-08 06:16 PM		ROR1		kinase						0.0193	MAP1B
AstroAged - 2021-09-08 06:16 PM		SCLY		enzyme						0.0193	GRIN1
AstroAged - 2021-09-08 06:16 PM		TEK		kinase						0.0193	TUBB3
AstroAged - 2021-09-08 06:16 PM		TH		enzyme						0.0193	NPY
AstroAged - 2021-09-08 06:16 PM		mir-132		microrna						0.0193	SOX4
AstroAged - 2021-09-08 06:16 PM		mir-541		microrna						0.0193	PTPRN
AstroAged - 2021-09-08 06:16 PM		mir-665		microrna						0.0193	PTPRN
AstroAged - 2021-09-08 06:16 PM		CX3CL1		cytokine						0.0195	FABP5,MAP1B,RYR3
AstroAged - 2021-09-08 06:16 PM		let-7a-5p (and other miRNAs w/seed GAGGUAG)		mature microrna						0.0195	CCND2,HBA1/HBA2,Tpm1
AstroAged - 2021-09-08 06:16 PM		RXRA		ligand-dependent nuclear receptor		1		0.058		0.0203	CTSS,NPY,SEMA4D,TGFB2
AstroAged - 2021-09-08 06:16 PM		FOXA2		transcription regulator						0.0203	FABP5,IL33,SST,TF,TNNI1
AstroAged - 2021-09-08 06:16 PM		FOXA1		transcription regulator						0.0204	NPY,SST,TNNI1
AstroAged - 2021-09-08 06:16 PM		PRNP		other						0.0206	SNAP25,SYP
AstroAged - 2021-09-08 06:16 PM		SEMA7A		transmembrane receptor						0.0206	CTSS,EGR1
AstroAged - 2021-09-08 06:16 PM		CTNNB1		transcription regulator		-1.238	bias	-0.295		0.0213	CCND2,CXCL12,EGR1,EPHA5,GAP43,ID2,RAB3A,SOX4,TSC22D1,VCAM1
AstroAged - 2021-09-08 06:16 PM		ZFP36		transcription regulator						0.0213	CTSS,SS18L2,VCAM1
AstroAged - 2021-09-08 06:16 PM		MAPK1		kinase		-1.067		0.093		0.0222	ATP1A2,ATP1B1,EGR1,NUPR1
AstroAged - 2021-09-08 06:16 PM		Nr1h		group	Activated	2	bias	0.309		0.0229	ATP1B1,CCND2,MARCKSL1,THY1
AstroAged - 2021-09-08 06:16 PM		ESR2		ligand-dependent nuclear receptor		0.6		-0.04		0.0234	ENPP2,EPHA5,HES5,NPY,TAC1
AstroAged - 2021-09-08 06:16 PM		EIF4EBP2		translation regulator						0.0242	EGR1,GRIA1
AstroAged - 2021-09-08 06:16 PM		FASLG		cytokine						0.0242	EGR1,TGFB2
AstroAged - 2021-09-08 06:16 PM		TAFAZZIN		enzyme		-0.152	bias	-0.296		0.0242	CXCL12,Hmgn2 (includes others),PLK2,VCAM1
AstroAged - 2021-09-08 06:16 PM		GFI1		transcription regulator		0.508	bias	0.497		0.0249	CCND2,ID2,Ly6a (includes others),TESC
AstroAged - 2021-09-08 06:16 PM		BSCL2		other						0.0252	GRIA1,IL33,THRSP
AstroAged - 2021-09-08 06:16 PM		PIK3R1		kinase						0.0252	CCND2,CXCL12,TGFB2
AstroAged - 2021-09-08 06:16 PM		PTGES		enzyme						0.026	CYBA,NOS1
AstroAged - 2021-09-08 06:16 PM		RIPK2		kinase						0.0262	IL33,MARCKSL1,VCAM1
AstroAged - 2021-09-08 06:16 PM		KDM5A		transcription regulator		1	bias	0.587		0.0263	ATP1B1,FXYD1,RYR3,Tpm1
AstroAged - 2021-09-08 06:16 PM		ERK1/2		group						0.0272	CCND2,EGR1,TAC1
AstroAged - 2021-09-08 06:16 PM		EIF2AK4		kinase						0.0279	MBP,PLP1
AstroAged - 2021-09-08 06:16 PM		TCF7L1		transcription regulator						0.0279	CCND2,STMN2
AstroAged - 2021-09-08 06:16 PM		AKIRIN2		other						0.0288	CCND2
AstroAged - 2021-09-08 06:16 PM		APPL1		other						0.0288	SNAP25
AstroAged - 2021-09-08 06:16 PM		CADPS		other						0.0288	SCG2
AstroAged - 2021-09-08 06:16 PM		CHAT		enzyme						0.0288	SST
AstroAged - 2021-09-08 06:16 PM		CTF1		cytokine						0.0288	ENPP2
AstroAged - 2021-09-08 06:16 PM		CTH		enzyme						0.0288	CX3CR1
AstroAged - 2021-09-08 06:16 PM		DCX		other						0.0288	ACTN1
AstroAged - 2021-09-08 06:16 PM		F Actin		complex						0.0288	CTSS
AstroAged - 2021-09-08 06:16 PM		Foxp2		transcription regulator						0.0288	HOPX
AstroAged - 2021-09-08 06:16 PM		GABBR2		g-protein coupled receptor						0.0288	GRIA1
AstroAged - 2021-09-08 06:16 PM		GC		transporter						0.0288	CALB1
AstroAged - 2021-09-08 06:16 PM		GFRA2		transmembrane receptor						0.0288	EGR1
AstroAged - 2021-09-08 06:16 PM		GJB6	0.274	transporter						0.0288	MBP
AstroAged - 2021-09-08 06:16 PM		GRIA2		ion channel						0.0288	GRIA1
AstroAged - 2021-09-08 06:16 PM		HCRT		other						0.0288	EGR1
AstroAged - 2021-09-08 06:16 PM		HHEX		transcription regulator						0.0288	SST
AstroAged - 2021-09-08 06:16 PM		HSPBP1		other						0.0288	SYP
AstroAged - 2021-09-08 06:16 PM		Irs4		other						0.0288	EGR1
AstroAged - 2021-09-08 06:16 PM		LAMC1		other						0.0288	MBP
AstroAged - 2021-09-08 06:16 PM		LHX5		transcription regulator						0.0288	SLC32A1
AstroAged - 2021-09-08 06:16 PM		NDP		growth factor						0.0288	NUPR1
AstroAged - 2021-09-08 06:16 PM		NEUROD4		transcription regulator						0.0288	HES5
AstroAged - 2021-09-08 06:16 PM		NFAT (complex)		complex						0.0288	IL33
AstroAged - 2021-09-08 06:16 PM		PDGFRB		kinase						0.0288	RGS5
AstroAged - 2021-09-08 06:16 PM		PLD2		enzyme						0.0288	SYP
AstroAged - 2021-09-08 06:16 PM		PPP1R1B		phosphatase						0.0288	SNCA
AstroAged - 2021-09-08 06:16 PM		PTCH2		transmembrane receptor						0.0288	CXCL12
AstroAged - 2021-09-08 06:16 PM		RANBP9		other						0.0288	SYP
AstroAged - 2021-09-08 06:16 PM		ST8SIA4		enzyme						0.0288	MBP
AstroAged - 2021-09-08 06:16 PM		TBXA2R		g-protein coupled receptor						0.0288	VCAM1
AstroAged - 2021-09-08 06:16 PM		TNIK		kinase						0.0288	GRIA1
AstroAged - 2021-09-08 06:16 PM		TOX		transcription regulator						0.0288	ID2
AstroAged - 2021-09-08 06:16 PM		TUBB1		other						0.0288	TUBB
AstroAged - 2021-09-08 06:16 PM		mir-133		microrna						0.0288	SNCA
AstroAged - 2021-09-08 06:16 PM		FGFR1		kinase						0.0294	CCND2,MBP,PLP1
AstroAged - 2021-09-08 06:16 PM		MYRF		transcription regulator						0.0294	MAG,MBP,PLP1
AstroAged - 2021-09-08 06:16 PM		ASXL1		transcription regulator						0.0299	ATP1A2,ENO2
AstroAged - 2021-09-08 06:16 PM		HDAC5		transcription regulator						0.0299	MAG,MBP
AstroAged - 2021-09-08 06:16 PM		SETDB1		enzyme						0.0299	GRIN2B,ID2
AstroAged - 2021-09-08 06:16 PM		SLC9A3R1		transporter						0.0299	EZR,IL33
AstroAged - 2021-09-08 06:16 PM		EED		transcription regulator						0.0319	Pou3f1,THY1
AstroAged - 2021-09-08 06:16 PM		STAT1		transcription regulator		0.447	bias	-0.304		0.0322	EGR1,GRIN1,GRIN2B,IL33,Ly6a (includes others)
AstroAged - 2021-09-08 06:16 PM		NOTCH1		transcription regulator						0.0327	CCND2,HES5,TGFB2
AstroAged - 2021-09-08 06:16 PM		SMARCB1		transcription regulator						0.0339	C4A/C4B,GSN,HES5
AstroAged - 2021-09-08 06:16 PM		HOXC6		transcription regulator						0.034	APBB1,VCAM1
AstroAged - 2021-09-08 06:16 PM		SIN3A		transcription regulator						0.034	CCND2,PEG3
AstroAged - 2021-09-08 06:16 PM		RUNX1		transcription regulator						0.0342	HBA1/HBA2,ID2,LMO1,Ly6a (includes others)
AstroAged - 2021-09-08 06:16 PM		Vegf		group						0.0351	CALB1,HOPX,PTPN5
AstroAged - 2021-09-08 06:16 PM		KITLG		growth factor						0.0361	CXCL12,EGR1
AstroAged - 2021-09-08 06:16 PM		POU4F2		transcription regulator						0.0361	CALB1,SLC32A1
AstroAged - 2021-09-08 06:16 PM		PPP3R1		phosphatase						0.0361	CCND2,SLC12A5
AstroAged - 2021-09-08 06:16 PM		Rxr		group						0.0361	CTSS,SEMA4D
AstroAged - 2021-09-08 06:16 PM		TFAP2C		transcription regulator						0.0361	MAL,MBP
AstroAged - 2021-09-08 06:16 PM		ZC3H12C		other						0.0361	GPR34,Ly6a (includes others)
AstroAged - 2021-09-08 06:16 PM		ADRA1B		g-protein coupled receptor						0.0382	NPY
AstroAged - 2021-09-08 06:16 PM		ATOH7		transcription regulator						0.0382	SOX4
AstroAged - 2021-09-08 06:16 PM		ATP7A		transporter						0.0382	PLP1
AstroAged - 2021-09-08 06:16 PM		CADM1		other						0.0382	GRIA1
AstroAged - 2021-09-08 06:16 PM		Cathepsin		group						0.0382	CCND2
AstroAged - 2021-09-08 06:16 PM		DLGAP3		other						0.0382	GRM5
AstroAged - 2021-09-08 06:16 PM		DLL3		other						0.0382	HES5
AstroAged - 2021-09-08 06:16 PM		ELK3		transcription regulator						0.0382	EGR1
AstroAged - 2021-09-08 06:16 PM		EN2		transcription regulator						0.0382	SNCA
AstroAged - 2021-09-08 06:16 PM		ENPP7		enzyme						0.0382	ENPP2
AstroAged - 2021-09-08 06:16 PM		F2RL3		g-protein coupled receptor						0.0382	EGR1
AstroAged - 2021-09-08 06:16 PM		GADD45G		other						0.0382	TGFB2
AstroAged - 2021-09-08 06:16 PM		GNB5		enzyme						0.0382	RGS9
AstroAged - 2021-09-08 06:16 PM		GNG13		enzyme						0.0382	GNAL
AstroAged - 2021-09-08 06:16 PM		GPR17		g-protein coupled receptor						0.0382	MBP
AstroAged - 2021-09-08 06:16 PM		Hbb		other						0.0382	VCAM1
AstroAged - 2021-09-08 06:16 PM		Ifi202b		other						0.0382	ODC1
AstroAged - 2021-09-08 06:16 PM		KCNK2		ion channel						0.0382	VCAM1
AstroAged - 2021-09-08 06:16 PM		LRRK2		kinase						0.0382	SNCA
AstroAged - 2021-09-08 06:16 PM		MTBP		other						0.0382	ODC1
AstroAged - 2021-09-08 06:16 PM		Macf1		other						0.0382	MAP1B
AstroAged - 2021-09-08 06:16 PM		NPY5R		g-protein coupled receptor						0.0382	NPY
AstroAged - 2021-09-08 06:16 PM		Pkg		group						0.0382	EGR1
AstroAged - 2021-09-08 06:16 PM		Pou3f1	-0.364	transcription regulator						0.0382	MBP
AstroAged - 2021-09-08 06:16 PM		RBCK1		transcription regulator						0.0382	VCAM1
AstroAged - 2021-09-08 06:16 PM		RS1		other						0.0382	RGS9
AstroAged - 2021-09-08 06:16 PM		SNCA	-0.367	enzyme						0.0382	RAB3A
AstroAged - 2021-09-08 06:16 PM		TRPV5		ion channel						0.0382	CALB1
AstroAged - 2021-09-08 06:16 PM		TWSG1		other						0.0382	ID2
AstroAged - 2021-09-08 06:16 PM		UTP3		other						0.0382	CCND2
AstroAged - 2021-09-08 06:16 PM		UTRN		transmembrane receptor						0.0382	BMPR2
AstroAged - 2021-09-08 06:16 PM		dopamine D1 receptor		group						0.0382	GNAL
AstroAged - 2021-09-08 06:16 PM		mir-210		microrna						0.0382	CXCL12
AstroAged - 2021-09-08 06:16 PM		mir-342		microrna						0.0382	PTPRN
AstroAged - 2021-09-08 06:16 PM		IFIH1		enzyme						0.0382	EGR1,Ly6a (includes others)
AstroAged - 2021-09-08 06:16 PM		IKBKB		kinase		-0.351	bias	-0.306		0.0384	CXCL12,CYBA,ENPP2,MBP,VCAM1
AstroAged - 2021-09-08 06:16 PM		IHH		enzyme						0.0388	GPR34,PPP1R1A,TAC1
AstroAged - 2021-09-08 06:16 PM		NFAT5		transcription regulator						0.0388	ACTN1,Ly6a (includes others),VCAM1
AstroAged - 2021-09-08 06:16 PM		ARHGAP31		other						0.0405	ID2,TGFB2
AstroAged - 2021-09-08 06:16 PM		HES1		transcription regulator						0.0405	SST,TUBB3
AstroAged - 2021-09-08 06:16 PM		IRS2		enzyme						0.0405	EGR1,THRSP
AstroAged - 2021-09-08 06:16 PM		CGA		other						0.0413	NNAT,NUPR1,RESP18
AstroAged - 2021-09-08 06:16 PM		DNMT3B		enzyme						0.0426	PPP1R1A,RGS4,TNNI1
AstroAged - 2021-09-08 06:16 PM		PSEN2		peptidase						0.044	CTSS,ENPP2,HES5
AstroAged - 2021-09-08 06:16 PM		DNMT3A		enzyme	Activated	2		0.172		0.0443	CPLX2,PLK2,TNNI1,TSC22D1
AstroAged - 2021-09-08 06:16 PM		Foxp1	-0.468	transcription regulator						0.045	HOPX,SOX4
AstroAged - 2021-09-08 06:16 PM		JAK1		kinase						0.045	ENPP2,TF
AstroAged - 2021-09-08 06:16 PM		MBTD1		other						0.045	HBA1/HBA2,SOX4
AstroAged - 2021-09-08 06:16 PM		NQO1		enzyme						0.045	BIRC2,CXCL12
AstroAged - 2021-09-08 06:16 PM		NR4A1		ligand-dependent nuclear receptor						0.0453	BPGM,ENO2,Ly6a (includes others),MARCKSL1,NPY
AstroAged - 2021-09-08 06:16 PM		NCOA1		transcription regulator						0.0467	BPGM,EGR1,THRSP
AstroAged - 2021-09-08 06:16 PM		NPC1		transporter						0.0467	APLP1,EGR1,SNCA
AstroAged - 2021-09-08 06:16 PM		GNAQ		enzyme						0.0474	TGFB2,VCAM1
AstroAged - 2021-09-08 06:16 PM		Klrk1		transmembrane receptor						0.0474	HOPX,Ly6a (includes others)
AstroAged - 2021-09-08 06:16 PM		SMAD7		transcription regulator						0.0474	CXCL12,ID2
AstroAged - 2021-09-08 06:16 PM		ABCC1		transporter						0.0475	CYBA
AstroAged - 2021-09-08 06:16 PM		ANXA2		other						0.0475	S100A10
AstroAged - 2021-09-08 06:16 PM		Angiotensin II receptor type 1		group						0.0475	NPY
AstroAged - 2021-09-08 06:16 PM		BAMBI		other						0.0475	PENK
AstroAged - 2021-09-08 06:16 PM		CDK2		kinase						0.0475	SNAP25
AstroAged - 2021-09-08 06:16 PM		Cox5b/Gm34962		other						0.0475	TGFB2
AstroAged - 2021-09-08 06:16 PM		EN1		transcription regulator						0.0475	SNCA
AstroAged - 2021-09-08 06:16 PM		G6PC3		phosphatase						0.0475	CYBA
AstroAged - 2021-09-08 06:16 PM		GAL3ST1		enzyme						0.0475	MBP
AstroAged - 2021-09-08 06:16 PM		KIDINS220		transcription regulator						0.0475	EGR1
AstroAged - 2021-09-08 06:16 PM		MACROH2A1		other						0.0475	THRSP
AstroAged - 2021-09-08 06:16 PM		PAX1		transcription regulator						0.0475	THY1
AstroAged - 2021-09-08 06:16 PM		PDCL		enzyme						0.0475	RGS9
AstroAged - 2021-09-08 06:16 PM		POU1F1		transcription regulator						0.0475	NPY
AstroAged - 2021-09-08 06:16 PM		RASSF1		other						0.0475	TUBB
AstroAged - 2021-09-08 06:16 PM		TRPM7		kinase						0.0475	VCAM1
AstroAged - 2021-09-08 06:16 PM		TTYH1		ion channel						0.0475	HES5
AstroAged - 2021-09-08 06:16 PM		mir-191		microrna						0.0475	Foxp1
AstroAged - 2021-09-08 06:16 PM		sGC		complex						0.0475	EGR1
AstroAged - 2021-09-08 06:16 PM		PPARG		ligand-dependent nuclear receptor		-0.87		-0.181		0.0492	Bex1,CPLX2,ENO2,FABP5,IL33,TUBB,VCAM1

## Sheet: Astrocyte Markers
avg_log2FC	p_val_adj	cluster	gene
11.7784	8.1e-171	A3	Gm28729
9.94177	2.14e-08	A5	Dsc3
9.93513	1.7e-264	A6	Fbxl22
9.86659	2.6e-44	A5	Ttc29
9.86014	8.52e-05	A7	Cd36
9.53127	2.06e-19	A3	Lcn2
8.61707	8.89e-07	A7	Wdr49
8.56395	5.02e-80	A2	Gpr182
8.47851	0	A3	Dpy19l2
8.45658	9.33e-24	A5	Cd36
8.14291	0	A1	Aldh1a1
8.03446	0.087392	A7	Folr1
7.95435	2.23e-55	A1	Lrrc36
7.92457	0	A3	Fcna
7.85956	1	A4	BE692007
7.71989	2.47e-89	A5	Ly6d
7.59408	1.21e-35	A1	Col18a1
7.55809	3.55e-84	A3	Cdh8
7.46608	2.48e-22	A7	Nme9
7.31627	1.41e-18	A7	Cfap206
7.31503	1.5e-123	A4	Stmnd1
7.24848	3.37e-87	A7	Stpg1
7.17532	9.77e-32	A4	Sap30bpos
6.95914	0	A3	Cbr2
6.94995	5.3e-156	A7	Cxcr2
6.92125	2.3e-290	A3	Melk
6.90207	0	A6	Cd36
6.85858	0.02268	A5	Sox18
6.82705	5.62e-48	A1	Cnmd
6.72866	3.8e-291	A4	4833427G06Rik
6.68092	4.6e-266	A6	Bmx
6.64686	0	A2	Vat1
6.61788	1.02e-67	A6	Serpinf1
6.56023	8.6e-132	A5	Rab11fip1
6.43362	7.89e-80	A2	Cd36
6.43351	1.16e-10	A6	Anxa1
6.42783	0	A1	Gimap4
6.42204	1.1e-102	A5	Spag17
6.36928	0.003017	A7	Cnmd
6.34598	1.4e-113	A1	Cst7
6.33495	2.5e-143	A3	Spdl1
6.31527	2.5e-235	A6	Map3k7cl
6.30897	6.4e-261	A6	Tnni1
6.24235	7.6e-229	A2	Mis18bp1
6.23621	1.03e-42	A6	Cdkn3
6.22477	5.1e-142	A6	Nme5
6.12847	1	A5	Crocc2
6.12832	0	A7	Gm14488
6.12186	0	A3	Hbq1b
6.07932	8.64e-17	A6	1700024G13Rik
6.07034	0	A5	Prf1
6.02116	0.000244	A3	3300002A11Rik
6.00352	1.6e-115	A3	Knl1
5.99861	3.94e-64	A3	Aebp1
5.97091	1	A1	Ogn
5.96616	5.32e-11	A1	Uckl1os
5.94369	2.84e-35	A3	Col3a1
5.93182	6.62e-16	A4	Troap
5.89733	0	A3	Scn7a
5.87839	1.12e-30	A3	Oprk1
5.87213	4.3e-264	A6	Rbpms
5.83394	0	A3	Slc4a1
5.80566	1.04e-98	A7	Itgax
5.80561	0	A2	Ppp1r32
5.80282	1	A7	Lilrb4a
5.79637	1.9e-161	A5	Tbxa2r
5.71793	6e-168	A5	Hp
5.69976	1.8e-223	A4	Zbbx
5.66694	0.000701	A6	Clec10a
5.6126	2e-131	A6	Cemip
5.60874	5.9e-133	A1	Cp
5.49599	1.06e-05	A6	Itgb7
5.46879	4.2e-148	A7	C3
5.46013	0.046696	A7	Slc6a19
5.4438	3.39e-29	A6	Cd163
5.41173	0.053709	A7	Gm44109
5.4014	8.22e-43	A3	Pimreg
5.39503	6e-06	A7	Gm40761
5.39074	2.58e-39	A7	Vpreb3
5.38612	0.000197	A7	Ccl2
5.38549	0	A7	Aox3
5.38548	1.8e-292	A7	Cd79a
5.38507	3.32e-08	A7	Clec2i
5.38452	1.08e-49	A5	Ppbp
5.3709	1.1e-275	A7	Col12a1
5.37063	1.73e-06	A3	Hbb-bs
5.35124	5.86e-79	A3	Bub1
5.34091	5.52e-13	A7	Krt8
5.30674	1.1e-13	A3	S100a9
5.27021	1.29e-88	A7	Ttll9
5.25143	4.9e-101	A6	Esco2
5.25093	2e-171	A3	Mxd3
5.24044	1.5e-124	A3	Ctla2a
5.21748	0	A3	Tbx3
5.21434	3.2e-100	A5	Frmpd2
5.20685	4e-180	A6	Col6a5
5.178	0.380197	A7	Maats1
5.16228	5.87e-08	A6	Ccn3
5.14573	7.99e-08	A5	Acot5
5.13799	0	A6	Acot5
5.13714	1.15e-32	A7	Aebp1
5.13361	3.3e-163	A7	Nptx2
5.13254	0.045175	A7	Lrrc43
5.12388	3.2e-99	A5	Iglc2
5.12112	4.09e-39	A5	Ccl5
5.12035	1.6e-255	A6	Islr
5.09808	0.672129	A6	Calml4
5.0774	2.6e-156	A7	Gm8251
5.07545	3.7e-249	A6	Cdh13
5.06002	1.7e-147	A1	Cd209f
5.03025	4.28e-55	A5	Cdhr3
5.02318	2.17e-32	A6	Atp2a3
4.99073	1.75e-35	A3	Alas2
4.97844	6.6e-101	A3	Slc10a4
4.96969	3.4e-215	A6	Sema3g
4.95919	0	A5	Serpinf1
4.949	4.5e-144	A5	Itgal
4.94672	1.22e-30	A5	Sema3g
4.92931	0	A4	Mgl2
4.91202	0	A6	Gm40761
4.9047	8.9e-226	A6	Vpreb3
4.90383	2.9e-259	A6	Pilrb2
4.90275	9.96e-67	A6	Pi15
4.90043	0.024419	A6	Mcemp1
4.9001	1.8e-184	A6	Aox3
4.89941	6.7e-215	A6	Cd79a
4.89903	0	A6	Clec2i
4.8975	2.2e-137	A6	Col12a1
4.87969	1	A6	Mki67
4.87953	6.4e-114	A6	Gm44109
4.87161	2.2e-234	A5	Gypa
4.84983	1.5e-136	A6	Krt8
4.84654	7.34e-70	A3	Gbp4
4.80879	4.3e-114	A3	P2ry13
4.80675	6.39e-64	A6	Pthlh
4.80557	2.89e-68	A6	E2f1
4.80331	2e-282	A3	Ube2l6
4.80247	0	A3	Enpep
4.78803	0	A7	Acot5
4.78279	1.5e-113	A6	Slc6a19
4.78067	1.83e-12	A7	Lgals3
4.73269	6.16e-64	A3	Smim5
4.72545	1.87e-07	A3	Hbb-bt
4.72518	0.047027	A7	Pi15
4.71346	8.2e-267	A6	Gm8251
4.6767	2.05e-47	A6	Myof
4.6749	5.92e-47	A5	Notch3
4.67411	0	A5	2010001K21Rik
4.65506	9.48e-29	A4	Cdc25c
4.64984	1.04e-36	A7	Drc7
4.63939	2.9e-117	A6	Lrrc71
4.60686	5.82e-05	A3	Rd3
4.60364	1.7e-113	A6	Lrrc43
4.60082	0	A3	Alox12
4.58894	4.91e-34	A7	Cfap65
4.5672	0	A5	Dnaaf3
4.54152	1	A4	Adgb
4.52959	6.33e-97	A5	Spag6l
4.51979	0.010704	A6	Pimreg
4.5158	5.88e-05	A7	Gm867
4.50657	2.15e-20	A6	Slc38a11
4.50023	3.07e-06	A7	Nek5
4.48803	0	A2	Lhfp
4.4848	0	A3	Cep55
4.47728	0	A6	Itgax
4.46669	1.5e-81	A6	Ccl3
4.45604	2.46e-06	A7	Gm48107
4.4551	7.4e-125	A7	Ccl19
4.45251	5.81e-26	A6	Drc7
4.42059	9.26e-06	A5	Mapk15
4.40977	3.86e-25	A3	AU021092
4.39882	1.4e-101	A7	Dnah11
4.39192	5.35e-46	A6	Cnn1
4.3663	3.37e-06	A5	Rhoj
4.36217	0	A3	Tcte1
4.35705	7.15e-87	A7	Zbbx
4.35336	3.94e-24	A4	Pde1a
4.35237	1.7e-175	A2	Fmod
4.35231	4e-168	A7	Eps8l2
4.34159	0.000319	A6	Kif2c
4.32997	3.4e-148	A1	Clec4n
4.31537	2.97e-18	A7	Dnah5
4.31308	6.2e-196	A6	Cks2
4.28533	1	A7	Lilr4b
4.2832	1.42e-89	A7	Cfap52
4.25339	4.6e-100	A3	Cybb
4.2465	1.2e-162	A7	Gtsf1l
4.22784	0.128728	A6	Gas2l3
4.21891	2.8e-15	A6	Tac2
4.21631	1.05e-10	A6	Hist1h2ae
4.1969	0.027135	A6	9530059O14Rik
4.19416	1.05e-26	A3	Des
4.18512	3.4e-292	A3	Fam216b
4.17553	3.2e-155	A3	Cenpe
4.17371	1	A6	Gm14488
4.1698	0	A3	Il1b
4.16791	0	A2	Itih2
4.13191	1.8e-152	A7	Gbp5
4.13182	2.5e-53	A6	Perp
4.09382	3.21e-53	A5	Ccl24
4.08829	6.63e-10	A6	Nrip2
4.07376	0.256508	A7	Myof
4.06562	1	A6	Cpn1
4.0637	3.3e-140	A6	Eno4
4.05678	1	A5	Car9
4.05181	0.001915	A6	Ptgs2
4.0421	5.4e-229	A5	Dnah6
4.00115	8.9e-100	A7	Cfap61
3.99516	7.43e-22	A7	Cip2a
3.97833	1.89e-75	A7	Fgd5
3.97481	7.98e-31	A6	Gm48107
3.97045	6.79e-13	A6	Ccl9
3.96773	0	A5	Lrrc43
3.96498	1	A6	Dlx6os1
3.96291	1e-273	A5	Gm867
3.96242	9.43e-05	A3	Adamts4
3.96178	1.7e-168	A7	Cidea
3.9589	0	A3	Gm16499
3.95456	3.2e-103	A7	Crygn
3.93217	2.7e-248	A4	Ckap2l
3.92137	1	A6	Ccna2
3.9179	1.17e-54	A6	Dnah9
3.91683	3.7e-40	A5	Cfap47
3.91591	9.24e-09	A3	Vxn
3.90461	3.2e-142	A6	Dnaaf3
3.8819	3.5e-100	A3	Gm13861
3.87224	0	A5	Ghrh
3.8679	1.94e-37	A6	P2ry13
3.85809	1.85e-75	A5	Cnn1
3.85233	3.41e-39	A5	Ccl3
3.84834	7.7e-165	A6	Sp100
3.84084	7.84e-27	A5	AU021092
3.84081	0	A2	Ccl19
3.83691	8.97e-14	A6	Cmtm8
3.83327	2.99e-25	A6	Ccdc3
3.8302	3.32e-19	A3	Tctex1d1
3.82357	0	A2	Gm17750
3.81547	2e-174	A1	Cd36
3.80757	3.17e-24	A7	Ppp1r36
3.80145	2.8e-164	A6	Lrrc46
3.7993	5.4e-149	A6	Lilr4b
3.79359	2.1e-255	A6	Serpina3n
3.78514	1.05e-80	A6	Gjc2
3.78043	3.4e-130	A7	Emp3
3.77277	5.6e-133	A7	Gm16201
3.76536	1.69e-22	A6	Akap12
3.76333	1.2e-22	A6	Susd5
3.75797	1.9e-164	A5	H2-Q7
3.74665	7.68e-47	A5	Cdkl4
3.7416	0	A5	Sntn
3.73867	0.907501	A7	Nme5
3.73726	7.4e-73	A3	Eppk1
3.72317	7.31e-09	A6	Cidea
3.72207	1.88e-24	A5	Il1rn
3.72097	1.21e-12	A5	Clec2i
3.72052	7.68e-13	A5	Aox3
3.72021	1.71e-21	A5	F630028O10Rik
3.71926	0.007093	A5	Mcemp1
3.71683	1.15e-19	A5	Pilrb2
3.71555	6.21e-39	A5	Vpreb3
3.71365	0.000178	A6	Gng2
3.71025	0	A5	Kcnk3
3.70918	1.47e-40	A7	Ascl1
3.69774	3.69e-20	A4	Npb
3.68871	1.23e-63	A6	Il34
3.68795	0	A5	Gm44109
3.68499	2.04e-06	A5	Krt8
3.6778	6.4e-122	A3	Cyp26b1
3.664	1.03e-21	A7	Il1b
3.66117	5.12e-74	A3	Neil3
3.66067	1.4e-289	A4	Ifitm6
3.64995	1.89e-28	A3	Efcab10
3.64024	2.49e-26	A6	Barx2
3.63899	2.68e-11	A5	Ttc16
3.63232	4.7e-181	A5	Gpr183
3.63204	2.62e-15	A7	Lrrc23
3.63094	3.31e-30	A5	Wnt4
3.6308	2.1e-219	A6	Rec114
3.62145	4.6e-284	A3	Ccl8
3.61914	0	A5	Slc6a19
3.61842	4.33e-85	A7	Lrriq1
3.61019	2.44e-92	A3	Hba-a1
3.59868	1.9e-113	A6	Folr1
3.59546	2.8e-241	A4	Cep55
3.5951	2.02e-14	A7	Dnah2
3.59418	1.19e-07	A7	Stk33
3.58757	2.3e-219	A6	Sez6l2
3.5841	4.1e-245	A6	Ccnb2
3.58042	7.5e-209	A6	Rgs4
3.5767	4.68e-32	A6	Zfp366
3.5654	3.9e-304	A3	Cd34
3.56031	4.4e-17	A3	Rec114
3.54395	3.53e-45	A7	Ecrg4
3.54128	2.26e-17	A6	Hmmr
3.53794	0.009	A3	Nts
3.53644	2.7e-113	A7	Slc14a2
3.53478	9.22e-36	A3	Zfp474
3.52562	3.67e-16	A6	Slc2a5
3.51528	3.3e-205	A3	Uhrf1
3.50149	1.33e-46	A6	Rasip1
3.49838	3.94e-50	A3	Lhfpl5
3.49715	0	A3	Aspn
3.49359	1.33e-75	A7	Notch3
3.4786	0	A4	Tagln
3.47635	1e-114	A6	Hspa12b
3.46213	3.8e-69	A7	Dnali1
3.4588	2.1e-142	A3	Stab1
3.45666	7.2e-177	A7	Pimreg
3.45479	7.43e-79	A1	Cd84
3.45365	0	A3	Gprin3
3.43756	5.82e-82	A3	Adgrg6
3.43261	1.58e-35	A6	Npy1r
3.43185	0	A3	Igf1
3.42995	1.49e-40	A5	Inmt
3.42885	2e-228	A3	Tctex1d4
3.42388	4.9e-154	A7	Dnah12
3.41844	2.4e-235	A6	Plxna2
3.41077	1.55e-16	A3	Kif4
3.40995	3.94e-47	A1	Cyp1b1
3.40532	0.016824	A7	2410004P03Rik
3.40291	3.8e-109	A6	C130074G19Rik
3.40091	9.9e-276	A1	Cfap206
3.39867	2.9e-168	A3	B830012L14Rik
3.38911	2.97e-18	A6	Eppk1
3.38826	1	A3	Tagln2
3.38585	5.21e-85	A4	1700028P14Rik
3.37902	2.17e-70	A5	Fbln7
3.37491	2.38e-54	A6	Kank3
3.36766	2.56e-61	A6	Dlx2
3.36719	2.8e-91	A6	Pln
3.36377	5.53e-55	A6	Knstrn
3.36365	7.59e-47	A6	Knl1
3.36183	4.86e-17	A5	Hdc
3.35931	1.4e-111	A3	Aoc3
3.35337	1.1e-140	A4	Scnn1a
3.34932	0	A4	Krt18
3.33828	4.68e-05	A6	Chrm2
3.33114	6.26e-60	A7	Vwa1
3.32817	0	A5	Ccdc121
3.3175	0.000165	A3	1700001C02Rik
3.31704	3e-196	A6	Gm32913
3.31625	6.03e-88	A5	Cfap70
3.31625	1.52e-32	A5	Emp3
3.31537	7.21e-10	A3	Hist2h2bb
3.31093	1.56e-89	A3	Gjc1
3.30045	8.88e-14	A5	Itgax
3.29776	3.93e-78	A3	Myom1
3.29466	3.77e-18	A5	Pifo
3.28914	2.4e-153	A3	Atp10a
3.28782	4.3e-105	A6	Tacc3
3.27797	0.228733	A3	Tgm2
3.27141	1.7e-25	A6	Cast
3.27091	3.6e-147	A6	Onecut2
3.27006	2.6e-119	A6	Gng4
3.26386	5.1e-116	A7	Fbln2
3.25275	6.64e-43	A3	Tmem106a
3.24858	2e-166	A3	Carmn
3.24126	1.01e-15	A5	Nell1
3.23775	2.9e-128	A6	Tmem119
3.23586	8.7e-117	A6	Cenpk
3.23064	7e-138	A7	Foxj1
3.22364	8.54e-15	A3	Fabp4
3.22244	4.11e-08	A6	Chn2
3.221	2e-240	A2	Pde1a
3.22054	3.14e-08	A7	Emp1
3.21983	1.46e-12	A1	Mis18bp1
3.21296	2.42e-83	A3	Ccl9
3.20868	3.9e-200	A3	Bub1b
3.20319	0	A1	Ptgis
3.19633	0	A5	Nek5
3.18945	8.8e-186	A3	Ptgs2
3.18622	2.29e-19	A4	Maats1
3.17791	2.99e-31	A5	Bvht
3.17194	8.9e-142	A1	Apol11b
3.17189	0.00056	A7	Art3
3.16523	0	A5	Gm35611
3.16106	1.9e-08	A5	Ccl4
3.15562	1.2e-54	A3	Foxc1
3.15349	2.07e-57	A6	Kif22
3.15312	1.6e-186	A5	B2m
3.14572	3.2e-168	A6	Map1b
3.1431	5e-139	A7	Polk
3.14058	1.2e-116	A6	Myb
3.13377	0	A7	Rd3
3.12803	1.98e-98	A3	Wfdc17
3.12167	1e-181	A6	Siglech
3.11955	5.6e-155	A6	Olfr558
3.11853	4.75e-08	A6	Sema3d
3.11703	0	A4	Zmynd12
3.10374	0.217688	A6	Nr4a1
3.09258	2.6e-88	A3	Hhip
3.0916	1.5e-120	A6	Plet1
3.08864	1.3e-292	A3	Slc6a13
3.08697	1.42e-67	A6	Wnt5a
3.07354	5e-291	A5	T2
3.07244	5.9e-220	A4	Phldb2
3.07006	5.5e-154	A3	Igfbp4
3.06628	0	A3	Ak9
3.05913	0	A2	Zic5
3.05404	1.17e-76	A6	C3ar1
3.05211	1.58e-41	A4	Gm40761
3.05028	6.85e-36	A3	Kif2c
3.0494	2.4e-183	A6	Igsf8
3.04831	1.53e-38	A6	Grrp1
3.04826	4.89e-42	A7	Gfap
3.04806	5.3e-243	A4	Vpreb3
3.04763	5.46e-18	A6	Brinp1
3.04735	0	A4	Pilrb2
3.04683	2.43e-71	A4	Col12a1
3.04543	1.03e-58	A6	Lpcat2
3.04309	9.21e-30	A4	Aox3
3.04279	2.04e-09	A4	Cd79a
3.04238	5.04e-54	A4	Clec2i
3.03896	1.91e-07	A6	Hs6st2
3.03748	1.55e-50	A6	Ncf1
3.0369	7.11e-10	A4	C230072F16Rik
3.03579	4.87e-17	A2	Lilr4b
3.03424	9e-123	A3	Enpp6
3.03396	2e-190	A5	Gdf15
3.02965	2.1e-91	A3	Kif23
3.02815	3.98e-33	A3	Tuba1c
3.0224	1.1e-10	A4	Gm44109
3.00461	1.5e-95	A7	Dnaaf4
3.00272	1.7e-232	A5	P2ry13
3.00022	7.23e-05	A6	Csrp2
2.99844	1.1e-99	A7	S100a4
2.99536	6.1e-106	A4	Krt8
2.9926	0.750622	A6	Top2a
2.99219	4.51e-13	A5	Egflam
2.98846	3e-273	A5	Kit
2.98359	0.689816	A6	Icam2
2.98131	3.6e-193	A6	Mpeg1
2.97799	9.01e-06	A5	Gm14488
2.97745	0.101961	A5	Slc7a1
2.97029	0.482833	A3	Mrc1
2.96558	1.39e-81	A6	Cenpf
2.96511	3.21e-38	A6	Tagln2
2.96415	0	A5	Syt10
2.95836	2.04e-85	A6	Ltc4s
2.95548	2.95e-75	A6	Depp1
2.95043	0.030304	A4	Pthlh
2.94463	1.54e-35	A7	Serping1
2.94448	1	A6	Mak
2.94419	0.69133	A7	Pifo
2.94123	0	A2	Gm42047
2.94106	1.6e-156	A3	Cenpk
2.93695	0.102772	A6	Shisa8
2.93322	4.33e-21	A7	Riiad1
2.93104	5.5e-22	A7	Btg2
2.931	1.2e-141	A5	Prokr2
2.93031	2.1e-132	A3	Nek2
2.92824	0	A5	1700019G24Rik
2.92647	3.87e-50	A6	Ptprn
2.92429	5.81e-14	A6	Trbc1
2.92414	6.33e-11	A4	Slc6a19
2.92227	6.94e-52	A6	Ccnb1
2.91595	2.84e-93	A7	Slc13a4
2.91563	4.88e-28	A6	Smco4
2.91458	0	A3	Dlgap5
2.91395	1.05e-43	A5	Cfap126
2.91285	2.49e-74	A6	Kif26a
2.91262	5.83e-21	A7	Cdkl4
2.90734	0.000446	A6	Slc16a12
2.9062	1.7e-144	A3	Hist1h2ab
2.90594	1.6e-138	A6	Odf3b
2.90299	0	A4	Adcy4
2.9023	3.07e-06	A5	Odf3b
2.90194	1.01e-87	A3	Olfm2
2.90186	1.42e-47	A3	9630013A20Rik
2.89172	2.2e-117	A7	Morn5
2.8888	4.2e-159	A6	Rgs17
2.88836	2.7e-66	A6	Net1
2.88701	1.9e-190	A6	Sorbs2
2.88525	4.96e-83	A4	Cpn1
2.88421	2.9e-126	A6	Hapln2
2.87245	3.1e-165	A4	Pcolce
2.86631	1.4e-164	A3	Cntn5
2.86516	8.43e-29	A3	Pbk
2.85837	1.4e-161	A6	Erg
2.85668	1	A6	Rad51ap1
2.84937	6.1e-225	A5	Hspg2
2.84917	6.7e-122	A5	Aif1
2.84286	1.56e-96	A7	Kank3
2.84116	7.14e-06	A3	Ccdc96
2.8365	0	A1	Gpnmb
2.83407	0	A3	Clec2d
2.82972	3.8e-194	A6	S100a10
2.82921	2.92e-78	A7	Gm11992
2.82663	8.3e-118	A6	Lpl
2.82498	0.376009	A6	Esyt1
2.82469	6.27e-82	A6	Ccnd2
2.82466	7.46e-05	A5	Ptgs2
2.82409	0	A3	Clstn3
2.82303	4.62e-16	A7	Clec14a
2.82255	3.99e-39	A3	Erbb3
2.82165	2.57e-12	A3	Perp
2.82004	1.7e-192	A6	Gpr34
2.81831	1e-224	A5	Cabcoco1
2.81614	2.13e-19	A6	Csf1r
2.81361	1.1e-150	A4	Gm8251
2.80898	1.22e-36	A6	Opcml
2.80573	0.21481	A6	Cdh8
2.80552	2.2e-116	A3	Slc38a5
2.80215	4.79e-14	A3	Ly6k
2.79864	8.41e-13	A6	Spi1
2.79814	0	A5	Cfap69
2.79598	1.67e-25	A6	Ank3
2.78727	0	A3	Tent5a
2.78579	5.1e-165	A3	Lmod1
2.78358	0	A1	Zfp366
2.77526	1	A7	Cpn1
2.77061	1.7e-148	A3	Fli1
2.7662	1.6e-113	A6	Fosb
2.76179	1	A3	Cd59a
2.76107	2.85e-42	A3	Capsl
2.75872	0.001067	A5	Alox5ap
2.75431	8.31e-50	A6	Aif1
2.74655	5.56e-11	A4	Lrrc43
2.74273	1.32e-05	A6	Tmem125
2.74206	3.07e-33	A3	Kdr
2.73664	5.4e-136	A6	Peg3
2.73222	8.85e-78	A6	Aurkb
2.72845	0	A2	Edn3
2.7281	1.2e-125	A1	Ecm2
2.72416	2.27e-87	A6	Rbms3
2.7232	0	A2	Mgst1
2.72214	1	A6	Ier3
2.72207	4.51e-13	A5	Lsr
2.72074	6.18e-28	A6	Actn1
2.7175	3.16e-19	A7	Tagln
2.71117	2.49e-85	A6	Hmcn1
2.70913	2e-217	A5	Kif20b
2.70327	1.4e-11	A3	Ppfibp1
2.70303	8.44e-74	A7	Lrrc74b
2.70247	0	A3	Htr2c
2.69835	0	A3	Cxcl12
2.69392	2.7e-118	A1	Samd9l
2.69349	2.3e-139	A3	Tmem212
2.69209	3.22e-94	A6	Islr2
2.6917	3.4e-114	A3	Ifi203
2.68947	0.000489	A7	Nkx2-1
2.68525	2.13e-58	A5	Pf4
2.68083	8.9e-109	A3	Top2a
2.67895	3.2e-221	A1	Emp3
2.67162	2.06e-81	A6	Ntng1
2.66684	7.3e-108	A6	Gabrd
2.66444	0.00021	A7	Iqcg
2.66122	0.543487	A6	Mcam
2.65695	2.03e-48	A7	Gm26737
2.65584	0	A4	Ccl12
2.65491	9.82e-29	A6	Scn1a
2.65298	1.34e-67	A4	Catip
2.65249	6.58e-36	A3	Reln
2.65083	3.47e-37	A3	Nell2
2.64942	2.97e-08	A6	Nptx2
2.64888	0.037566	A3	Emp3
2.64745	0.000114	A3	Cd24a
2.64629	1.9e-277	A5	Ms4a6c
2.64586	1	A1	Gm16253
2.63493	2.2e-100	A6	Isg20
2.63369	4.08e-46	A2	Atad2
2.62843	0.000169	A4	Uox
2.62795	2.93e-13	A5	Rasd1
2.627	9.3e-105	A6	Tmem108
2.62697	0	A3	Acot5
2.62494	1.27e-18	A6	Egr1
2.62141	0.144264	A6	Cacnb4
2.62079	1.29e-64	A6	Cldn14
2.62059	6.41e-44	A4	Itgax
2.62019	1	A5	Lilr4b
2.61883	2.67e-10	A6	Tubb3
2.61798	2.34e-37	A6	Resp18
2.61705	4.6e-263	A3	Nr2f2
2.6156	1.3e-207	A6	Alox5ap
2.61327	2.88e-49	A5	Cd52
2.60945	4.91e-45	A6	Cdh5
2.60827	0	A2	Ckap2
2.60712	2.4e-168	A6	Kif11
2.60588	1e-26	A6	Tnr
2.60399	2.41e-82	A5	Ccdc65
2.60306	7.89e-38	A3	Cdk1
2.59678	1.48e-10	A5	Fn1
2.59231	1.67e-35	A6	Rab3b
2.58569	0	A5	Tmem178
2.58314	1	A6	Ms4a1
2.5802	6.08e-14	A7	Fam47e
2.57947	2.24e-57	A7	Rgs22
2.57539	4.82e-22	A6	C1qtnf4
2.55746	9.3e-161	A5	Aurkb
2.55624	1.61e-80	A7	Hist1h2af
2.55057	1.82e-19	A7	Cfap54
2.54855	5.1e-175	A6	Gja4
2.54824	8.95e-95	A6	Eno2
2.54332	6.17e-06	A3	Kif11
2.54066	1.98e-96	A5	Nr4a1
2.54025	0.42278	A5	Gm48107
2.54014	4.7e-113	A6	Bmp4
2.5382	0.005719	A3	Brinp1
2.53537	1.06e-79	A5	Cd14
2.53464	9.09e-15	A6	Sez6
2.53348	5.04e-95	A3	Klk6
2.53007	1.6e-130	A3	Dnah2
2.52842	1.4e-251	A5	C130074G19Rik
2.52671	1.5e-110	A6	Slco3a1
2.52377	2.81e-19	A6	Ryr3
2.51828	0.259256	A5	Fmo2
2.51667	1.7e-268	A3	Pex5l
2.5156	8.3e-104	A6	Hist1h1b
2.51048	7.93e-36	A4	Acot5
2.50984	7.07e-58	A6	Npb
2.50803	0	A5	Slc22a8
2.50253	2.13e-49	A7	Cfap45
2.50045	1.7e-19	A6	Coch
2.49993	5.37e-69	A6	Plppr4
2.49822	1.88e-52	A5	Pou2f2
2.49801	2.3e-20	A3	Ms4a6c
2.48883	1.34e-94	A7	Car3
2.48861	1	A7	Cfap44
2.48769	8.62e-27	A7	Cfap46
2.48632	0	A5	Wdr63
2.48108	1.52e-45	A6	Ecel1
2.47536	7.93e-17	A6	Plekhh1
2.47315	4.22e-13	A6	Cdca7
2.47181	5.98e-19	A3	Tmem125
2.47125	0	A3	Gm10714
2.4708	1	A3	Pla1a
2.46921	9.71e-09	A6	Pex5l
2.46654	0	A2	Gm7967
2.46548	1.41e-09	A3	Resp18
2.46418	1.38e-30	A2	C130073E24Rik
2.4638	0	A2	Cenpa
2.45969	2.14e-44	A3	Slc7a14
2.45646	0	A5	Efcab1
2.45571	8.75e-27	A6	Kif20a
2.45422	2.13e-47	A7	Fabp7
2.45244	0	A4	A2m
2.45156	4.16e-70	A6	Aspm
2.45151	1	A3	Disp2
2.45123	0	A5	Dsg2
2.44994	1.6e-114	A4	Got1l1
2.44894	3.8e-144	A6	Kcna4
2.44687	7.6e-279	A3	Arhgdig
2.44585	1.31e-86	A7	Ddit4l
2.44516	1.83e-10	A7	Cldn14
2.44202	7.43e-43	A3	Syt4
2.43813	9.5e-178	A7	Kifc1
2.43639	3.78e-45	A6	Dlk1
2.43528	5.1e-229	A3	Sh3gl3
2.43356	0.05121	A5	Esam
2.43266	0	A5	Gm10457
2.4326	4.5e-24	A1	Gmfg
2.43092	0.226348	A3	Cldn14
2.42982	1.4e-178	A3	Ecel1
2.42142	4.6e-109	A1	Gm9946
2.42065	1.38e-23	A4	Lrrc23
2.41974	5.7e-203	A3	Grin1
2.41925	6.72e-05	A7	Tox3
2.41557	8.94e-14	A3	Isg20
2.41441	2.37e-38	A3	Pthlh
2.41322	1.34e-20	A5	Cd74
2.41295	6e-59	A7	A2m
2.41206	1.5e-111	A6	Erbb3
2.4116	0	A3	Kcnmb1
2.41158	1.73e-28	A6	Grin1
2.41155	2.3e-141	A6	Pdyn
2.41103	8.9e-235	A5	H2-Q6
2.40884	1.48e-10	A7	Cdk6
2.4088	6.32e-75	A7	Plet1
2.40688	4.33e-57	A6	Fos
2.40316	1.11e-13	A6	Hap1
2.40023	0	A5	Scn4b
2.39908	9.6e-146	A5	Xdh
2.3969	1.58e-11	A6	Pglyrp1
2.39579	3.7e-196	A6	Nes
2.39359	0	A2	Myb
2.39304	0	A5	Tns1
2.39099	3.5e-11	A1	H2-Eb1
2.38906	7.64e-21	A7	Slc38a1
2.38757	1.29e-45	A6	Arhgap30
2.38543	5.1e-126	A7	Lrrc51
2.38359	1.3e-162	A3	Ly6a
2.37994	2.2e-106	A4	Ccnf
2.37618	1.69e-83	A7	S100a6
2.37431	1.6e-154	A3	Kifc1
2.37422	2.6e-281	A3	Cks2
2.3689	0.001504	A7	B830012L14Rik
2.36804	1.22e-31	A5	Pde5a
2.36673	0	A3	Krt8
2.36628	8.3e-71	A6	1700012B09Rik
2.36543	4.5e-201	A3	Fosb
2.36487	0	A5	Syt13
2.36284	2.7e-269	A3	Rgs5
2.36237	0	A3	Vpreb3
2.3614	0	A3	Pilrb2
2.36112	2.06e-06	A5	Sema3c
2.36066	8.8e-181	A3	Col12a1
2.35825	9.9e-108	A7	Ncapd2
2.35807	6.5e-156	A3	Cd79a
2.35801	0	A3	Aox3
2.35772	1.11e-12	A3	F630028O10Rik
2.35671	0	A3	Clec2i
2.35559	3.29e-59	A7	Cast
2.35512	1.59e-07	A6	Jph4
2.3538	1.22e-51	A3	Ccr1
2.3501	9.67e-98	A5	Depp1
2.34861	5.4e-112	A6	Tiam1
2.34711	0	A5	Bgn
2.34561	7.92e-07	A6	Ly6c1
2.3435	4.34e-21	A6	Ptgs1
2.34285	0	A3	Gm40761
2.34266	7.8e-205	A3	Tent5c
2.34199	8.48e-56	A5	Tbx3
2.34125	5.62e-08	A7	Cfap126
2.34066	1.76e-54	A3	Ccdc113
2.34052	5.06e-37	A6	Cyyr1
2.33956	0	A3	Gm44109
2.33908	3.3e-142	A3	F5
2.3382	1.31e-15	A7	Wdr66
2.33651	5.4e-240	A3	Egfl7
2.33527	0	A3	Gm8251
2.33486	5.6e-129	A3	Isl1
2.33401	1.18e-16	A6	Cybb
2.32929	8.46e-77	A7	Insm1
2.32754	0	A3	Cfap43
2.32691	1.5e-67	A6	Cdca3
2.32449	8.1e-246	A1	Irx5
2.32435	0	A5	Tiam1
2.32388	2e-181	A6	Gabrg2
2.32371	2.8e-16	A3	Sema3d
2.32268	1.22e-39	A6	Slc6a20a
2.32131	4.62e-83	A6	Rsph1
2.3171	0.178074	A4	Gm14488
2.31695	2.8e-107	A7	Prc1
2.31567	1	A3	Plat
2.31448	6.56e-32	A6	Spc24
2.31447	9.2e-28	A3	Ocln
2.3125	2.2e-233	A5	Isg20
2.31214	2.83e-21	A7	Serpina3n
2.312	2.27e-69	A6	Ak7
2.31177	6.13e-25	A6	Ptpn5
2.31054	5.9e-138	A7	Tuba1a
2.31034	1	A5	Nostrin
2.3101	0.012372	A1	Phldb2
2.30939	8.9e-119	A6	Robo4
2.30674	1.89e-33	A6	Pth1r
2.30271	0.009746	A3	Tgfbi
2.2993	2.4e-101	A7	Dlk1
2.29731	1.72e-09	A6	Adora2a
2.29571	4.35e-11	A6	Clspn
2.29514	3.1e-269	A3	Sncb
2.29307	1.79e-68	A7	Fmod
2.29211	0	A5	Onecut2
2.29098	2.3e-189	A3	Cfap53
2.29058	9.11e-72	A7	Cfap69
2.28999	4.7e-138	A5	1700094D03Rik
2.28988	7.81e-61	A3	Egflam
2.2897	2.37e-49	A5	Olfr558
2.28637	3.53e-45	A6	Camk2n2
2.28622	4.54e-85	A3	6820408C15Rik
2.28398	6.39e-82	A4	Tpx2
2.2835	4.77e-49	A6	Foxc1
2.28221	5.6e-115	A3	Hist1h3c
2.2782	1e-299	A3	Chga
2.27816	4.31e-59	A3	Prc1
2.27798	1.4e-110	A6	Slc12a5
2.27781	0.037342	A6	Scn2b
2.27757	3.8e-126	A6	Dqx1
2.27737	2.5e-29	A5	Ano1
2.27716	7.43e-24	A3	Ryr2
2.2766	2.29e-21	A6	Kpna2
2.27533	0.000121	A3	Chrm2
2.27446	1.14e-19	A6	Myom1
2.27336	2.69e-06	A7	Thbs4
2.27165	1.3e-217	A6	Kit
2.27116	1.7e-33	A3	Calb2
2.26701	5.8e-299	A3	Wdr63
2.26401	0	A5	Gpr88
2.26329	5.59e-09	A6	Cd52
2.25738	2.84e-14	A7	Troap
2.25639	1	A7	Tmem108
2.25498	2.4e-261	A5	Mecom
2.25436	3.36e-29	A7	Arl4c
2.25181	9.21e-10	A6	Ighm
2.25007	0	A3	Slc6a19
2.24921	2.8e-284	A3	Dpysl3
2.24849	8.1e-151	A3	Tshz2
2.2477	0.293136	A4	Matn1
2.24598	0.000588	A6	Elavl3
2.24261	1.2e-83	A7	Meig1
2.2422	1.75e-16	A6	Cx3cr1
2.24061	4.4e-176	A2	Fam47e
2.23954	9.25e-35	A6	Pllp
2.234	0	A5	Pdgfa
2.23164	0.000668	A3	Ptpn5
2.23059	3.52e-61	A7	Vat1
2.22979	8.2e-207	A3	Trim59
2.22882	0	A5	Rasl12
2.22721	3.96e-16	A6	Sox10
2.22382	2.37e-37	A6	Vsir
2.22287	0	A3	Ak7
2.22067	2.6e-293	A5	Ifi27l2a
2.2196	2.5e-267	A3	Hist1h2af
2.21657	1.73e-53	A3	Cbfa2t3
2.21611	0	A2	Ankrd66
2.21573	1.9e-106	A7	Cyp1b1
2.21538	3.1e-243	A1	Icam2
2.21536	1.26e-67	A5	Selplg
2.2149	1.95e-13	A5	Adgra2
2.21484	3.03e-24	A4	Dnah11
2.21412	1.41e-93	A6	Cdc20
2.21217	5.98e-10	A3	Drd1
2.21206	0	A3	Ghrh
2.20865	0	A4	Ehd2
2.20686	0.04678	A6	Calb1
2.20369	2e-298	A3	Abcb1a
2.19699	5.2e-216	A5	Fzd4
2.1966	2.91e-45	A6	Grin2b
2.19573	1.52e-38	A6	Uaca
2.19496	2.2e-141	A3	Spock2
2.19442	1.79e-10	A7	Smco4
2.19251	4.38e-75	A6	Hydin
2.19217	6.9e-294	A3	Ptcra
2.19154	2.5e-186	A4	Kif9
2.18985	0	A3	Cyth4
2.18566	7e-199	A3	Ninj2
2.18467	4.74e-47	A7	Mylip
2.18421	9.9e-101	A3	Ctps
2.18341	4.47e-35	A2	Acot5
2.18333	1	A3	Myl9
2.18284	1.5e-115	A7	Ckap2
2.18189	0.468375	A3	Scg2
2.18144	0.001927	A3	Depp1
2.18065	5.4e-235	A1	Lrrc32
2.17887	5.7e-119	A3	Slc6a20a
2.17776	4.87e-98	A3	Ptprb
2.17644	9.2e-192	A6	Prr18
2.17549	0	A2	Bace2
2.1747	3.6e-112	A7	Trpc5
2.1735	0	A5	Ptprn
2.1717	0	A1	Tagln
2.17149	8.32e-58	A6	Nme9
2.16751	2.33e-37	A3	Sgo2a
2.1671	4.25e-35	A5	Tinagl1
2.16533	4.87e-41	A7	Sap30bpos
2.16511	4.11e-42	A6	B2m
2.16496	4.7e-157	A3	Fcgr1
2.16486	4.2e-193	A6	Pde3b
2.16435	0.393581	A7	2010001K21Rik
2.16426	2.3e-133	A6	Pcdh18
2.16173	7.86e-12	A3	Hmmr
2.16122	4.72e-08	A6	Cep126
2.15919	7.7e-287	A3	Adgrl4
2.1585	4.41e-26	A6	Gpr6
2.15563	7.45e-89	A6	Ppp1r1a
2.15358	2.58e-09	A4	Cd109
2.15135	0	A5	Plppr4
2.15128	5.9e-98	A7	Miat
2.14898	0.098697	A6	Cldn11
2.14889	2.7e-18	A6	Chgb
2.14329	9.27e-12	A6	Tpm2
2.14026	0.000457	A4	Ptgs2
2.13988	1.9e-283	A5	Fosb
2.13887	0	A2	Fjx1
2.13682	0	A3	Podxl
2.13598	3.14e-24	A6	Scn2a
2.13493	1.8e-45	A5	Stra6
2.13485	1.9e-190	A5	Crispld2
2.13472	5.04e-80	A7	Egfr
2.13448	2.5e-183	A6	Klf2
2.13304	4.81e-81	A3	Scn3a
2.12858	1.13e-52	A6	Marcks
2.12855	9.85e-09	A3	Stmn2
2.12792	1.33e-29	A5	Rgs22
2.12758	0	A2	Ccnf
2.12751	7.5e-253	A3	Slc12a5
2.12597	2e-293	A3	Erc2
2.12502	3.31e-09	A3	Cenpm
2.12494	2.41e-35	A5	Lmo7
2.12444	6.75e-31	A6	Meg3
2.12168	1	A7	Mapk15
2.11952	3.65e-05	A3	Ly6h
2.11944	1.1e-26	A4	Ntng1
2.11772	2.55e-93	A6	Map1a
2.1173	4.8e-119	A3	Camk2n2
2.11588	0	A3	Sgcz
2.11565	0	A2	Sgo1
2.11455	3.98e-10	A5	Ifitm1
2.1144	2.54e-21	A6	Cd33
2.11409	0	A2	Riiad1
2.11361	5.1e-226	A3	Ckap2
2.1136	4.33e-63	A3	Cald1
2.11235	7.3e-99	A7	Olfr558
2.11208	1.95e-15	A5	Myh11
2.10862	0.955275	A6	Bcl11a
2.10759	2.58e-15	A3	H1fx
2.10486	1.03e-44	A7	Kpna2
2.10443	4.81e-41	A1	Clec3b
2.09949	3.7e-28	A5	Lhfpl3
2.09698	8.1e-100	A5	Adarb2
2.09646	1.85e-53	A5	Sgcz
2.09566	8.67e-66	A6	Unc80
2.0951	6.79e-17	A6	Atad2
2.09141	1.1e-301	A3	Coch
2.0877	8.6e-266	A3	Spock1
2.08664	0	A2	Gm11992
2.08475	1.88e-11	A7	Dcdc2a
2.08208	0	A3	Nes
2.07762	6.46e-34	A6	Tspan13
2.07607	2.14e-05	A6	Cd68
2.07569	1.2e-202	A4	Olfr78
2.07419	4.78e-37	A5	Aebp1
2.07366	5.74e-18	A6	Racgap1
2.07144	2.82e-19	A3	Ryr3
2.07138	8.38e-46	A3	Rab11fip1
2.06996	1.1e-99	A6	Gm44096
2.06909	4.23e-34	A6	Arhgdib
2.06906	2.7e-21	A6	Itm2a
2.06826	1.9e-150	A5	Tubb4a
2.06759	5.9e-125	A7	Ccdc33
2.06702	1.18e-35	A6	Cit
2.06628	4.8e-244	A3	Adcy4
2.06388	0	A5	Phldb1
2.06349	4.35e-70	A3	Nxph1
2.06347	0	A3	Lrrc43
2.06266	2.1e-132	A6	Selplg
2.06228	9.67e-70	A6	Synpo2
2.06204	4.88e-25	A7	Mycbpap
2.0595	0	A5	Arhgdig
2.05862	1.4e-242	A5	Tmem119
2.05826	0	A5	Sema3d
2.0567	1.12e-22	A6	Opalin
2.05633	1e-202	A6	Efcab1
2.05298	6.45e-12	A6	Lmo2
2.05076	1.45e-55	A5	Hist1h4d
2.04698	0.00427	A3	Nell1
2.04478	3.32e-43	A7	Myl9
2.04434	4e-150	A6	Pld4
2.04321	1.7e-232	A3	Apold1
2.04287	0	A3	Gdf15
2.04265	3.3e-284	A5	Abi3
2.03626	0	A2	Alpl
2.03516	1	A7	Mns1
2.03476	1.75e-82	A3	Grb14
2.03391	0	A3	Syp
2.03297	0	A2	Col1a1
2.031	2.66e-12	A7	Cdk1
2.03085	4.1e-162	A6	Arhgdig
2.02989	4.74e-47	A6	Wdr78
2.02838	7.1e-203	A6	Gm10457
2.02619	8.61e-24	A6	Cd93
2.02519	2.57e-17	A5	Rassf9
2.02428	6.8e-217	A5	Map1a
2.02324	0	A2	Gpx8
2.02066	1.4e-108	A6	Ascc1
2.02008	5.5e-100	A5	Casc1
2.01818	0.000143	A3	Nusap1
2.01765	2.8e-105	A3	Slc17a8
2.01639	6.76e-22	A6	Egfl7
2.01564	0	A1	Rras
2.01491	0.011176	A3	Srarp
2.01166	1.77e-59	A3	Ms4a1
2.01136	2.83e-10	A3	Sox10
2.00747	5e-218	A3	Uaca
2.00712	8.16e-31	A5	Cavin1
2.0067	3.3e-257	A5	Col4a3bp
2.00599	0	A5	Nsg2
2.00577	2.33e-08	A5	Plek
2.00569	2.97e-08	A6	Zic1
2.00553	3.95e-09	A7	Spc25
2.00431	1.56e-35	A6	Foxp2
2.00231	0	A4	Emb
1.99828	0	A2	Plin5
1.99741	3.87e-51	A6	Fcrls
1.99603	2.6e-137	A5	Wfdc1
1.99578	0.000417	A6	Myt1l
1.99553	9.32e-08	A6	Hsph1
1.99511	1.14e-22	A6	C78859
1.99375	4.6e-13	A6	Calb2
1.99324	9.16e-16	A6	Marcksl1
1.99324	1.4e-16	A6	Erc2
1.9912	0	A3	Kcna4
1.99114	9.8e-07	A6	Nts
1.99048	1.38e-56	A4	Mustn1
1.98751	5.89e-44	A7	Lhfp
1.98723	0.00335	A6	Olfml3
1.98717	2.36e-31	A5	Rai14
1.98586	5.73e-35	A6	Isg15
1.98324	8.01e-37	A6	Atp1b1
1.98233	0	A4	Stra6
1.98159	2.96e-49	A6	2900026A02Rik
1.97927	1.3e-195	A5	Cdhr4
1.9789	0	A4	Hdc
1.97848	1.6e-181	A3	Atf3
1.97731	1.46e-52	A6	Spock1
1.9768	0	A4	Tmem252
1.97652	0.008728	A3	Thbd
1.97599	0.002699	A6	Gng3
1.9753	6.8e-176	A3	Spock3
1.97357	1.06e-40	A6	Cfap54
1.97125	5.5e-130	A3	Cplx2
1.97112	1.71e-57	A6	Hist1h2ab
1.97064	7.03e-96	A2	Gm40761
1.96953	8.31e-19	A3	Tppp3
1.96926	5.49e-57	A5	Thbd
1.9692	4.3e-253	A5	Syt1
1.96913	5.43e-07	A3	Sema5a
1.969	0	A3	Car4
1.96659	0	A2	Vpreb3
1.96627	1.96e-47	A3	Scn1a
1.96376	0.005569	A3	Ncald
1.96238	7.25e-13	A3	Vgf
1.96235	2.55e-49	A3	Nexn
1.96188	2.45e-26	A2	Aox3
1.96133	2.46e-10	A2	Cd79a
1.96119	3.3e-120	A2	Clec2i
1.96002	0	A2	Itga6
1.9569	1.17e-57	A6	Tmem163
1.95648	7.16e-24	A4	Ccdc170
1.9562	1.55e-29	A2	Col12a1
1.95528	1.8e-208	A5	H2-Aa
1.95309	2e-276	A5	Slc2a5
1.95207	0	A5	Ccl6
1.9516	2.22e-88	A3	Prom1
1.95106	4.91e-09	A3	Cd53
1.94988	1.9e-270	A5	Ly86
1.94946	5.53e-11	A6	Hmgb3
1.94818	2e-154	A3	Slc32a1
1.94744	2.74e-06	A3	Scn2a
1.94686	3.6e-203	A6	Syt13
1.94643	3.18e-50	A6	Bpgm
1.94264	6.91e-10	A4	Lilr4b
1.94255	2.69e-22	A3	Nrsn2
1.94117	1.54e-93	A3	Gstm7
1.9408	0	A2	Gm44109
1.94069	1.3e-149	A3	Uox
1.93988	0	A2	Ece1
1.9378	1.66e-06	A3	Dbf4
1.93676	0.030922	A3	Fgd5
1.93514	1	A6	Cenph
1.93504	0	A3	Itgax
1.9336	1	A4	P2ry14
1.93273	4.95e-33	A3	Mlf1
1.92935	3e-144	A5	Itgb2
1.92886	0	A5	Rnf144b
1.92479	0.179554	A3	1700016K19Rik
1.92445	8.8e-288	A5	Aspm
1.92361	8.56e-08	A5	Myl9
1.92347	2.59e-22	A6	Elmod1
1.92294	0.000839	A1	Megf11
1.92249	0	A5	Inpp5d
1.9213	4.74e-48	A3	Tac1
1.92101	4.5e-230	A5	Rian
1.91964	0	A5	Gm13889
1.91886	5.39e-74	A5	Plscr2
1.91831	3.1e-117	A7	Gper1
1.91796	1.52e-48	A6	Bicc1
1.91687	2.46e-21	A2	Krt8
1.91535	0.000225	A6	St8sia3
1.91319	2.22e-38	A5	Cacna1e
1.91281	3.7e-278	A5	Nme5
1.9112	4.3e-166	A5	Plet1
1.90989	2.21e-11	A7	Drc1
1.9096	4.89e-50	A3	Gm26871
1.90847	6.58e-30	A6	Mrc1
1.90822	5.14e-34	A7	Ak9
1.90571	1	A6	Gnal
1.90561	1.37e-05	A6	Nos1
1.90435	6.28e-11	A6	Nfasc
1.90337	0	A2	Trpc5
1.90266	8.22e-80	A6	Nsg2
1.90231	1.6e-274	A4	Cfap206
1.90148	6.98e-72	A6	Ptprr
1.90105	8.11e-91	A5	Lpcat2
1.90031	6.18e-54	A3	Hspb1
1.89816	2.1e-224	A4	Slc30a1
1.89762	5.5e-114	A4	Aspn
1.8962	4.8e-17	A6	Hist1h4h
1.89569	3e-300	A3	Hapln2
1.89541	4.87e-12	A3	Tac2
1.89519	1.26e-77	A4	Dbf4
1.89405	1.39e-97	A3	Cgnl1
1.89069	8.2e-42	A3	Gpr88
1.89025	2.22e-08	A5	Pycard
1.89013	2.7e-149	A5	Hspa12b
1.88989	2e-99	A5	Opalin
1.88979	1.2e-199	A5	Celf4
1.88948	5.76e-14	A6	Gstm7
1.88722	7.41e-06	A6	Samsn1
1.88627	4.2e-57	A3	9530059O14Rik
1.88591	1.62e-79	A3	Kcnk3
1.88508	2.82e-64	A6	Ccdc113
1.88466	0	A5	Ccdc153
1.88361	6.92e-19	A6	Slc22a8
1.88321	6.03e-12	A6	Tns2
1.88319	1.4e-109	A3	C1ql1
1.87956	7.89e-55	A6	Adarb2
1.87913	9.5e-83	A3	Cenpf
1.87835	0.087572	A7	Igf1
1.87699	4.2e-109	A7	Slc39a10
1.87635	2.4e-58	A3	Fxyd5
1.8732	1.38e-12	A7	Gm20501
1.87297	1	A3	Chgb
1.86979	2.41e-81	A5	Kndc1
1.86897	7.79e-07	A2	Pthlh
1.86681	4.21e-07	A6	Scg2
1.86673	1.96e-15	A6	Eef1a2
1.86492	1e-271	A1	Igkc
1.86463	1.04e-73	A5	Ptgs1
1.86429	2.16e-30	A7	Ccdc78
1.8641	1.9e-30	A7	Cfap53
1.86287	0.534465	A3	Myt1l
1.86251	1.7e-182	A5	Ccdc170
1.86225	1.1e-140	A5	Nid1
1.86133	0	A5	Unc80
1.86129	1.22e-80	A5	Foxq1
1.85892	0	A2	Crym
1.85834	4.53e-50	A6	Unc93b1
1.85492	4.57e-18	A6	Mog
1.85471	0.991473	A5	Heg1
1.8541	2.3e-144	A3	Insm1
1.85401	2.4e-260	A3	Gabrg2
1.85115	1.26e-48	A7	Gm44096
1.84996	1	A6	Igsf9b
1.84938	2.1e-277	A6	Ccdc180
1.8451	0.11275	A5	Trim30a
1.84376	1.81e-48	A3	Nos3
1.84212	0	A2	Slc6a19
1.84037	5.21e-97	A6	Ly86
1.84018	0	A5	Acta2
1.83723	8.5e-169	A4	Gm20501
1.83689	0.013789	A1	Foxf2
1.83627	0	A3	Rgs10
1.834	0	A2	Ccdc78
1.83177	0.084422	A3	Mag
1.8316	6.46e-73	A5	Jag2
1.83023	0	A5	Nes
1.82984	0.002601	A6	Zfp36
1.82976	1.65e-66	A6	Prss23
1.8291	1.14e-53	A3	Chn2
1.82798	0	A4	Pls1
1.82768	0.043238	A3	Neu4
1.82727	2.5e-219	A3	Pcsk2
1.82555	4.4e-130	A6	Dpysl3
1.82531	2.7e-215	A3	Ahnak
1.82507	2.92e-33	A6	Apbb1
1.82326	0	A3	Spp1
1.82305	9.7e-285	A3	Cdc20
1.82299	4.8e-28	A3	Slfn5
1.82074	1	A6	Ptprb
1.8199	0	A4	Mrvi1
1.81937	2.61e-35	A1	Dthd1
1.81919	1.2e-61	A3	Tenm1
1.81908	1.7e-110	A3	Ecm1
1.81893	0	A3	Bmp4
1.81893	1.1e-110	A7	Zic5
1.81839	1.8e-66	A6	Chga
1.81742	3.1e-108	A3	1110017D15Rik
1.816	1	A3	Ctss
1.81586	1.51e-13	A5	Slc6a13
1.81551	1.67e-56	A1	H2-Q6
1.81464	3.41e-77	A3	Tns1
1.81432	5.47e-23	A6	Gad2
1.8103	0.003095	A5	Srarp
1.80937	0	A1	Pdlim3
1.80923	7.55e-40	A3	Slco1a4
1.80899	7.54e-08	A6	Anln
1.80706	1.26e-86	A3	Ccnb1
1.80594	2.23e-73	A6	AW112010
1.80492	5e-173	A3	Cetn4
1.80382	2.92e-67	A6	Cav1
1.80127	6.02e-18	A6	Gucy1a1
1.80031	0	A3	Ect2
1.80016	2.81e-52	A5	Ier2
1.79866	6.06e-68	A6	Kcnj4
1.79698	4.38e-94	A3	Cdk6
1.7965	3.63e-21	A6	Abcb1a
1.79634	9.26e-29	A6	Prom1
1.79622	2.6e-286	A4	2010001K21Rik
1.79558	1.31e-09	A6	Arhgap23
1.79515	0	A5	Rgs17
1.79448	1	A5	Spag16
1.79433	2e-176	A5	Gpr34
1.79389	9.1e-211	A3	1700019G24Rik
1.79265	8.44e-29	A3	Jph4
1.79059	1.9e-207	A6	Tie1
1.79045	1	A3	Thy1
1.79044	4.74e-27	A6	Crocc
1.79039	1.97e-64	A7	Bace2
1.78995	0	A2	Mdk
1.78899	1	A6	45539
1.78839	1.9e-116	A3	Lmo7
1.7873	1.55e-10	A7	Cfap100
1.78633	1.4e-54	A7	Igfbp5
1.78631	9.64e-20	A6	Frmd8
1.7856	0	A1	Eps8l2
1.78489	6.59e-79	A7	Gbp2
1.78257	3.7e-290	A3	Ube2c
1.78086	1.6e-205	A5	1700016K19Rik
1.77973	1.03e-82	A3	Nrxn3
1.77911	1.45e-32	A6	Gria1
1.77768	0	A5	Gabrd
1.777	0	A3	Kcnj4
1.77539	1.78e-29	A6	Trim30a
1.77524	5.77e-24	A3	Gm16201
1.77517	0.001061	A7	Mki67
1.77363	6.11e-22	A6	Stab1
1.77336	8.01e-19	A5	Cntn5
1.77075	7.4e-129	A3	Cenpw
1.7688	1.1e-59	A7	Txnip
1.76872	6.16e-32	A7	Spef2
1.768	2.9e-144	A4	Gas2l3
1.76754	5.19e-39	A7	Elavl4
1.76698	3.3e-119	A6	Plp1
1.76683	2.53e-33	A3	Nsg2
1.76643	2.8e-141	A6	Nudt4
1.76638	3.28e-84	A7	Selenoh
1.76356	0.03349	A6	Celf4
1.76251	1.45e-05	A5	Plk1
1.76239	1.29e-47	A6	Pak7
1.76026	0	A1	Emcn
1.75581	1.78e-44	A6	Nrxn3
1.75565	2.9e-109	A3	Cfap52
1.75544	1.47e-19	A6	Myrf
1.75518	0	A5	Grb14
1.7545	0	A2	Gjb2
1.75391	1.06e-32	A6	Miat
1.75264	7.4e-249	A3	Afap1l1
1.7523	1.38e-96	A6	Ptprd
1.75036	8.3e-145	A6	Tbxa2r
1.75017	2.34e-97	A6	Myh11
1.74888	5.4e-265	A3	Igfbpl1
1.74829	4.99e-63	A7	Cabcoco1
1.74786	7.4e-121	A4	Emp1
1.74742	4.5e-230	A3	Eng
1.74705	1	A5	Alpl
1.74652	1.76e-60	A7	Cd109
1.74563	0	A5	Tenm2
1.74488	2.4e-81	A3	Gria3
1.74111	1.87e-13	A6	Atp2b1
1.7399	5e-190	A6	Rarres2
1.73982	1e-135	A4	Ccdc96
1.73954	2.1e-169	A3	Dscam
1.73825	1.12e-10	A4	Folr1
1.73717	1.3e-95	A7	Cav2
1.73672	2.57e-81	A3	Rassf10
1.73485	3.6e-132	A6	Grin2a
1.73348	7.81e-93	A7	Dcx
1.73287	5.86e-13	A3	Lockd
1.73261	2.6e-255	A3	Rnase4
1.72868	4.55e-10	A3	Snca
1.72782	1e-74	A6	Pak1
1.72609	1.3e-104	A5	Cdk6
1.72603	0	A3	Syt10
1.72577	1.38e-93	A3	Lpl
1.72503	6.09e-22	A6	Tenm1
1.72408	5.77e-91	A3	Kcna1
1.72328	1.35e-37	A5	Sox17
1.72161	1.9e-106	A1	Sema5a
1.7214	0.649508	A3	Cfap57
1.7191	2.3e-238	A1	Gtsf1l
1.71889	7.9e-104	A3	Apbb1
1.71767	5.1e-185	A4	Nckap5
1.71757	3.2e-212	A3	Gnb4
1.71473	5.3e-13	A5	Cavin2
1.71181	2.1e-281	A3	Fam183b
1.71171	8.8e-127	A3	Myl6
1.7104	2.72e-57	A7	Adamts20
1.70682	8.6e-235	A2	Cfap57
1.70465	3.49e-81	A5	Tent5a
1.70312	1.5e-164	A4	Hist1h1b
1.70094	1.11e-22	A4	Cfap70
1.69998	2.06e-10	A6	Lmnb1
1.69842	8.78e-25	A6	Cplx2
1.69667	8.6e-115	A6	Syp
1.69519	1.9e-113	A7	S1pr3
1.69517	3.4e-238	A5	Ets1
1.69441	0.035198	A3	Vwa5b1
1.69393	9.22e-43	A3	Foxp2
1.69171	3.13e-06	A5	Fcgr3
1.69145	3.7e-19	A3	Ank3
1.69004	6.64e-24	A1	Sox18
1.68914	1.12e-05	A3	St8sia4
1.68873	2.51e-77	A6	Hspg2
1.68696	3e-238	A5	Rnase4
1.68594	9.1e-300	A3	Gamt
1.68484	1.15e-74	A3	Ccdc153
1.68447	7.38e-36	A3	Slc39a8
1.6841	2.3e-30	A6	Slain1
1.68238	1.3e-33	A3	Prr18
1.68136	7.4e-102	A3	Tenm2
1.67961	0	A4	Vtn
1.67833	4.18e-94	A6	Pcp4
1.67754	9.7e-275	A3	Ptgs1
1.6771	9.76e-59	A4	Atp10a
1.67338	4.91e-09	A3	Actn1
1.67279	2.5e-112	A1	Pigz
1.67278	1	A6	H2afx
1.67259	1	A3	Trank1
1.672	2.1e-110	A3	Ctxn1
1.67167	1.41e-07	A4	Erich2
1.67057	0	A3	Igf2
1.6698	3.77e-12	A2	Gm8251
1.66736	0	A4	Tekt1
1.66621	4.2e-205	A3	Gpr34
1.66586	3.3e-149	A6	Ccl19
1.66501	2.01e-08	A6	Fhad1
1.66501	8.18e-45	A3	Ifitm1
1.66497	0	A2	Lrrc43
1.66413	1.26e-35	A5	Syne2
1.66263	4.5e-102	A7	Kcnip3
1.6618	4.07e-14	A3	Elmod1
1.66154	0.038685	A3	Pclaf
1.66124	0	A2	Timp3
1.6602	5.17e-33	A3	Ptprn
1.65944	2.7e-232	A5	Ly6e
1.65707	6.37e-76	A3	Nmral1
1.65613	1.5e-117	A3	Cemip
1.65501	2.5e-88	A3	Lag3
1.65496	7.6e-283	A5	Ank3
1.65276	1	A7	Wtip
1.64952	0	A5	Ly6h
1.64941	2.14e-35	A5	Itga1
1.64864	3.14e-60	A7	Vim
1.64741	1.06e-48	A3	Ttk
1.64703	0	A5	Tmem108
1.64582	0	A2	Rbp1
1.64549	1.02e-49	A3	Junb
1.64383	7.4e-229	A4	Vcam1
1.64268	1	A3	Ptpn18
1.64255	5.4e-235	A4	Ltbp1
1.64179	0	A2	Matn4
1.64168	0.018281	A4	Ifi203
1.64091	5.09e-44	A6	Enpp2
1.63879	1.21e-15	A3	Pou3f1
1.63876	2.4e-245	A5	Ctla2a
1.63664	1.53e-12	A3	Trf
1.6346	1.4e-303	A1	Dcn
1.63329	0	A5	Lrguk
1.63302	0	A3	Myh9
1.63174	8.45e-09	A5	Cep126
1.63136	1.89e-10	A3	Gm14488
1.6295	0	A2	Rab7b
1.62933	6.42e-40	A3	Kank3
1.62797	4.75e-08	A3	Hsph1
1.6276	5.63e-05	A7	Nts
1.6253	2.91e-14	A6	Rtn1
1.62524	6.2e-98	A6	Ly6e
1.62461	5.29e-23	A6	Pak3
1.62271	2.19e-29	A3	Tpm2
1.62165	6.1e-117	A3	Fyb
1.61853	3.1e-116	A7	Ifitm3
1.61824	6.81e-36	A5	Hap1
1.61798	1.29e-20	A6	Rgs10
1.61781	0.002575	A5	Arpp21
1.61728	2.22e-88	A7	Pou3f2
1.61677	5.6e-177	A3	Slain1
1.61669	2.2e-263	A3	Kit
1.61533	4.21e-93	A3	Cidea
1.61485	1.62e-27	A6	Hhip
1.61399	2.6e-173	A4	Lrriq1
1.61335	8.32e-07	A6	Apbb1ip
1.61297	1.49e-36	A6	Pcsk2
1.6113	8.8e-275	A4	Alas1
1.61095	0	A2	Ddah1
1.61036	0	A1	Sncg
1.61014	2.55e-35	A6	Ctsd
1.60883	6.9e-186	A2	Phldb2
1.60831	4.27e-47	A5	Tppp3
1.60817	3.8e-49	A5	Erbb3
1.60779	6.47e-31	A6	Cryab
1.60675	2.9e-41	A6	Hist1h4d
1.60568	0.002251	A3	Tmem151a
1.60523	1.7e-155	A3	Lrrc7
1.60508	2.82e-09	A6	Adssl1
1.6049	0	A1	Tgfbr3
1.60475	0	A3	Gm35611
1.60421	1.2e-210	A5	Crocc
1.60419	6.5e-157	A7	Knstrn
1.60302	5.6e-05	A6	Ube2s
1.60163	0	A5	Pdyn
1.6009	0	A2	Maoa
1.60055	2.87e-27	A7	1700016K19Rik
1.60026	1.08e-33	A1	Dnah1
1.59669	1.9e-187	A5	Hist1h2ae
1.59661	4.3e-258	A3	Pde1a
1.59637	2.87e-77	A3	1700001L19Rik
1.59603	2.57e-06	A3	Snap25
1.59595	0	A2	Lmo1
1.59582	1.07e-32	A3	Ptprr
1.59307	1	A6	Adcy5
1.59101	2.9e-34	A7	Gm17750
1.59022	4.15e-95	A5	Cd68
1.58998	0	A5	Gng4
1.5898	5.47e-23	A3	Tpx2
1.5888	8.9e-128	A6	Fmod
1.58804	3.58e-48	A3	Zwint
1.58785	0	A1	Rflnb
1.58781	1.46e-79	A3	Pllp
1.58672	1.01e-53	A6	Bvht
1.58638	6.61e-12	A6	Rian
1.58618	0	A1	Spp1
1.58568	1.28e-20	A6	Apod
1.58474	1.7e-118	A7	Plcb4
1.58473	6.55e-12	A5	Ltbp4
1.58152	4.02e-80	A3	Cd200
1.58139	6e-302	A2	Dnah11
1.58059	1.33e-62	A7	Ccdc81
1.57756	0	A5	Cyb5r3
1.57673	0	A3	Pcp4
1.57617	7.39e-12	A3	Csrp2
1.57494	1.29e-12	A2	Napsa
1.57404	8.37e-32	A5	Isl1
1.57343	2.22e-28	A6	Epb41l3
1.57331	8.71e-67	A6	Ctps
1.57113	0	A1	Grrp1
1.57053	0.000718	A3	Scn2b
1.57044	3.9e-201	A6	Cfh
1.56967	0.000356	A6	Gngt2
1.56947	0	A4	Vsir
1.56866	0.000227	A6	Zfp536
1.56789	0	A5	Syp
1.5678	4.48e-14	A4	Cfap44
1.56599	8.51e-72	A5	Afap1l2
1.56586	2.4e-244	A4	Ankrd66
1.56294	3.17e-57	A6	Tbx3
1.56245	4.26e-57	A7	Mgst1
1.56197	0	A5	Cit
1.56083	8.2e-138	A4	Mns1
1.56068	0	A5	Pde3b
1.56024	9.3e-122	A7	Rad51ap1
1.55888	3.77e-10	A2	Ccdc189
1.55872	4.4e-105	A7	Alas1
1.55787	1.79e-39	A5	Crybb1
1.55728	1.4e-253	A3	Ebf1
1.55679	4.1e-147	A3	Eno2
1.55657	1.33e-62	A3	Grin2b
1.5559	2.22e-05	A5	Gm16006
1.55589	2.03e-32	A6	Fyb
1.55526	1.9e-272	A5	Rassf3
1.55522	1.06e-38	A5	Ano3
1.55488	1	A6	Ndrg4
1.55446	0.000507	A4	Bub1b
1.55428	2.2e-205	A4	Tspan13
1.55414	1.39e-06	A3	Npy1r
1.55377	0	A3	Gm48678
1.55345	6.76e-34	A5	Ptpn6
1.55246	0	A5	Nudt4
1.55162	2.22e-82	A1	Got1l1
1.55029	0.003377	A6	Ifitm2
1.54922	4.85e-44	A3	St8sia3
1.54878	2.9e-100	A7	Hmgb2
1.54834	8.19e-25	A7	Gpnmb
1.54697	4.35e-55	A5	Slfn5
1.54696	1.64e-11	A2	Uox
1.54656	8.41e-12	A5	Pdgfb
1.54627	7.88e-73	A5	Atad2
1.54613	2.75e-14	A5	Usp31
1.5459	0	A2	Pimreg
1.54533	7.18e-08	A6	Birc5
1.54486	0	A3	Sytl2
1.54389	5.26e-36	A7	Fam166b
1.54307	2.7e-121	A4	Traf1
1.54296	4.7e-119	A3	Grm5
1.54243	2.4e-164	A5	Cast
1.54234	6.48e-29	A3	Gbp5
1.54169	0	A5	Slc40a1
1.54059	1e-226	A4	Spc24
1.53994	3.37e-20	A5	Slc39a8
1.53917	3.01e-98	A2	Itgax
1.53681	1.18e-38	A6	Dscam
1.53581	2.83e-21	A6	Dcx
1.53408	2.1e-117	A6	Slc13a4
1.53312	6.2e-85	A6	Tenm2
1.53175	2.33e-23	A5	Tns2
1.53122	8.97e-07	A6	Kcna1
1.52991	9.8e-218	A4	Adamts20
1.5293	2.09e-95	A1	Slc6a11
1.52662	3.46e-29	A3	Kctd12
1.52619	3.33e-21	A6	Insm1
1.52616	5.3e-209	A1	Ifi27l2a
1.52594	5.83e-64	A6	Zic2
1.52587	0.03287	A6	Gpr183
1.52482	0	A5	Ppp1r1a
1.52281	2.43e-17	A4	Wtip
1.5226	5.43e-77	A4	Sgo2a
1.52256	1.16e-25	A3	Ppp1r1a
1.52235	3.8e-14	A3	Atp1a3
1.5211	1.7e-201	A2	Hspb2
1.5207	1	A3	Mns1
1.52068	5.16e-89	A7	Uhrf1
1.52004	2.8e-130	A3	Tmem108
1.51987	0	A1	Dcdc2a
1.51972	1.64e-68	A3	Tsc22d1
1.51928	1.8e-277	A5	Ak7
1.51902	0.01826	A7	Vcan
1.51811	1.8e-99	A5	Clec2d
1.51791	3e-245	A3	Grin2a
1.51357	6.8e-161	A5	Enpp2
1.51289	5.07e-12	A7	6820408C15Rik
1.51167	2.23e-20	A6	Ptgds
1.51166	7.5e-43	A6	Cd59a
1.51108	3.1e-236	A5	Trpc5
1.51082	6.02e-27	A3	Adssl1
1.50922	4.04e-55	A3	Vwf
1.50872	1e-157	A5	S1pr3
1.50787	1.25e-81	A7	Vegfc
1.50741	3.34e-73	A5	Mrc1
1.5073	0.132739	A7	Plk1
1.50719	6.8e-186	A3	Gria1
1.50605	1	A6	Higd1b
1.50602	1.28e-68	A5	Gm10115
1.50503	2.14e-07	A6	Pde5a
1.50499	3.94e-64	A3	Robo4
1.50466	4.05e-77	A3	Lum
1.50397	0	A5	Tmem151a
1.5037	3.36e-81	A7	Palmd
1.5033	1	A3	Gm12326
1.50287	5.05e-81	A5	Ltc4s
1.5019	1.6e-278	A4	Dnaaf4
1.5012	7.5e-167	A3	Srgn
1.50101	0.025983	A3	Drd2
1.50088	6.32e-81	A7	Melk
1.49877	0	A4	Ptprd
1.49841	1.47e-16	A3	Meg3
1.49834	2.51e-61	A5	Csf1r
1.49756	0	A4	Sema7a
1.49626	7.76e-20	A6	Slc9a3r2
1.49569	7.14e-05	A7	Gm26871
1.4952	7.4e-261	A1	Marveld1
1.49404	0	A2	Hopx
1.49358	7.4e-15	A3	Ndrg4
1.49276	1.2e-166	A5	Eef1a2
1.49202	9.25e-11	A6	Gap43
1.49049	5.3e-234	A5	Fcgr1
1.48923	9.67e-72	A6	Usp31
1.488	0.053599	A7	Mlf1
1.48641	2.86e-34	A1	Matn1
1.48625	1.35e-10	A3	Igsf9b
1.48599	2.67e-80	A6	Tmem178
1.48521	0.224615	A7	Slfn5
1.48494	1.5e-297	A5	Rims2
1.48445	3.19e-89	A3	Ccdc33
1.48167	0	A1	Aebp1
1.48077	0	A3	Abi3
1.48069	1.6e-108	A7	Ccnf
1.48039	0.009901	A6	Olig2
1.48029	9.5e-279	A5	Slc13a4
1.47957	1.51e-81	A5	Unc93b1
1.47905	0	A1	Ptprc
1.47556	2.14e-81	A3	T2
1.47187	0	A3	Efcab1
1.47184	5.32e-32	A7	Isg15
1.47053	6.43e-05	A3	C78859
1.46988	4.2e-295	A4	Casc1
1.46962	8e-106	A6	Plek
1.46893	1.73e-10	A6	Sema3c
1.46889	9.3e-198	A5	Lrrc7
1.46776	2.63e-34	A3	Opcml
1.46649	3.67e-11	A6	Fcgr3
1.4655	0	A2	1700001L19Rik
1.46512	1.12e-16	A6	Ptpn18
1.46161	1.84e-06	A7	Hic1
1.46106	5.1e-163	A4	Gm10714
1.46087	0.075328	A5	Ly6c1
1.45943	2.1e-200	A5	Fam183b
1.45896	1.17e-56	A3	Erg
1.45734	3.5e-126	A7	Bbox1
1.45648	2.14e-26	A6	Ctss
1.45644	0	A5	Grin2a
1.45521	1.76e-49	A6	Trim59
1.45459	2.04e-05	A5	Samd9l
1.4542	1	A7	Hk2
1.45335	1.9e-196	A6	Syt10
1.44901	3.95e-56	A3	Ckap2l
1.44895	3.92e-18	A3	Net1
1.44792	0.291206	A6	Drd2
1.4477	4.36e-91	A3	Ccna2
1.44699	7.8e-106	A6	Adgrl4
1.44628	5.25e-13	A3	Kif20a
1.44626	0	A2	Hk2
1.44615	8.8e-116	A3	Plp1
1.44572	1.3e-235	A5	Gjc2
1.44571	1e-262	A5	Atf3
1.44554	7.97e-05	A4	Vegfc
1.44402	9.66e-67	A6	Sap30bpos
1.44392	3.59e-19	A6	Mecom
1.44171	0	A5	Drd2
1.44157	2.55e-10	A5	Cd300c2
1.44094	2.4e-118	A3	Gjb1
1.44015	1	A5	Plec
1.44015	4.88e-25	A6	Lockd
1.44013	3.7e-150	A5	Nrsn1
1.43972	2.3e-267	A1	Cd109
1.43924	0.025437	A6	C1qc
1.4382	4.6e-226	A4	Syne2
1.4378	5.04e-77	A7	Olfr655
1.43559	6.22e-69	A5	C4b
1.43532	1.14e-26	A6	Spint2
1.43448	0	A2	Prss23
1.43439	0	A4	Mis18bp1
1.43409	0.273836	A3	Kif20b
1.43353	2.19e-09	A3	Mobp
1.43325	2.29e-59	A3	Lims2
1.43305	5.5e-169	A3	Slco3a1
1.43101	2.4e-123	A7	Prox1
1.43079	0	A5	Slc12a5
1.43035	5.8e-129	A6	Ajap1
1.4303	0	A3	Tmem119
1.43027	3.4e-167	A4	Lrrc46
1.43012	2.1e-101	A7	Nckap5
1.42994	2.05e-06	A2	Bbox1
1.42828	1.85e-20	A6	Cartpt
1.42806	0	A3	Dthd1
1.42642	3.2e-105	A7	Sv2c
1.42544	5.7e-142	A1	Fn1
1.42393	8.39e-18	A7	Gm19935
1.42335	4.49e-74	A7	Dnaja4
1.42289	4.3e-268	A5	Siglech
1.42218	1.43e-38	A4	Cldn14
1.417	1.82e-73	A7	Fxyd1
1.41578	1.21e-12	A3	Map1b
1.41569	3.6e-19	A5	Ier3
1.41557	1.89e-78	A6	Ezh2
1.41499	2.93e-70	A7	Rsph9
1.41412	2.5e-11	A3	Nrsn1
1.41398	0.473283	A7	Adgb
1.41385	6.38e-45	A3	Tppp
1.41358	0	A2	Fzd2
1.41292	1.1e-114	A6	Vgf
1.41227	0.410757	A4	Tctex1d1
1.41182	2e-278	A4	Slc16a2
1.41172	3.3e-111	A5	Tgfbi
1.41076	3.53e-27	A3	Tmem204
1.40942	2.94e-56	A7	Kcnk3
1.40865	2.4e-161	A5	Adgre1
1.40784	0	A1	Kcnj8
1.40771	1.35e-24	A7	Lef1
1.40761	3.89e-80	A5	Adcy5
1.40625	1.06e-06	A6	Cntn5
1.40333	1.24e-52	A6	Mbp
1.40285	1.7e-142	A5	Col4a1
1.40037	5.56e-72	A4	Clspn
1.39927	3.11e-05	A5	Dscam
1.39917	3.97e-08	A7	4833427G06Rik
1.39865	1	A6	Gper1
1.39788	5.89e-21	A7	Scnn1a
1.39745	0	A1	Angptl2
1.39726	1.06e-06	A6	St8sia4
1.39557	2.55e-71	A6	Ncald
1.39396	2.23e-48	A7	Cd24a
1.39379	1.71e-77	A7	Hist1h1e
1.3936	0	A1	Dll4
1.3936	2.24e-06	A7	1700088E04Rik
1.39328	9.52e-90	A3	Hpgds
1.39289	9e-189	A4	Ednra
1.39247	2.6e-157	A3	Ano3
1.39196	0.001569	A6	Jcad
1.39148	7.8e-100	A3	Cfap46
1.38749	5.7e-225	A6	Inmt
1.38731	7.73e-14	A3	Jag2
1.38719	0	A4	Pf4
1.38694	9.47e-24	A7	Mgl2
1.38587	1.78e-06	A7	Gm16006
1.38511	8.88e-77	A6	Litaf
1.38343	0	A1	Pdgfra
1.38197	2.34e-96	A5	Lyz2
1.38091	0	A2	Rsph9
1.38083	0	A5	Cfh
1.38038	1.95e-92	A7	Adgre1
1.37892	0.000408	A6	Jag2
1.37832	2.6e-136	A1	Gprc5c
1.37584	1.4e-187	A4	Gpx8
1.37581	2.92e-75	A4	Enkur
1.37561	2.14e-59	A6	Gpr17
1.37553	3.06e-23	A1	Itih3
1.37548	1	A3	Cd33
1.3754	0	A2	Ccdc74a
1.37521	3.8e-101	A7	Spc24
1.37496	1	A5	Kpna2
1.37312	8.69e-19	A5	Slc38a1
1.37281	6.9e-154	A3	2410004P03Rik
1.37279	8e-114	A5	Itgam
1.37279	9e-140	A7	4930452G13Rik
1.37257	0	A2	Tmem100
1.37235	1.5e-221	A4	Cdk1
1.37231	3.71e-08	A3	Rasd1
1.37124	2.8e-102	A3	Cdc42ep2
1.37086	5.79e-22	A3	Arhgap29
1.36976	5.35e-40	A7	Fhad1
1.36914	2.4e-293	A3	Ncf1
1.36841	0	A3	Syt13
1.36803	4.07e-17	A4	Ccnb2
1.3679	2.39e-70	A6	Acta2
1.36777	0	A1	Cd248
1.36549	0	A5	Kcna4
1.36137	2.38e-13	A6	Mylip
1.36045	2.42e-66	A7	Tns2
1.3602	4.39e-78	A7	Ssu2
1.35996	1.15e-08	A6	Acvrl1
1.3571	3.6e-105	A6	Adgb
1.35682	2.95e-27	A4	Dnah2
1.35681	0	A6	Slc4a1
1.35668	4.46e-87	A6	Rbpms2
1.35421	4.63e-62	A7	Ccnd1
1.35418	1	A6	Btg2
1.35397	2.08e-29	A3	Ccnd1
1.35367	0.019605	A3	Uchl1
1.35347	2.3e-107	A3	Cast
1.35189	1.4e-180	A3	Cyb5r3
1.35144	2.4e-106	A3	Plk2
1.35082	0	A1	Edn1
1.34979	2.3e-142	A3	Lmo2
1.34902	1.3e-165	A7	Hmcn1
1.34848	0.877628	A4	Pimreg
1.34684	2.2e-185	A5	Hspb1
1.34655	0	A2	Tgfbr3
1.34536	1.2e-265	A3	Klf4
1.34508	1.86e-15	A3	Lbp
1.34495	3.57e-67	A5	Ccdc146
1.34462	0	A2	Slc2a1
1.34391	1.8e-292	A4	Atf5
1.34374	2e-131	A6	Zfp474
1.34352	1.09e-10	A6	Snap25
1.34289	2.4e-117	A4	Ddit4l
1.34159	1.2e-07	A5	Foxp2
1.34071	2.61e-62	A6	Ube2c
1.34039	2.47e-11	A6	S100a8
1.33974	1.1e-167	A1	Tmem252
1.33956	3.1e-141	A3	Egr1
1.33946	4.18e-27	A3	Cep126
1.33702	1.51e-38	A6	Dmkn
1.33655	0	A5	Dpysl3
1.33625	2.4e-18	A6	AI593442
1.33619	1	A3	Mal
1.33449	1.3e-154	A3	5830408C22Rik
1.3339	2.8e-106	A5	Cdh8
1.33258	8.51e-54	A1	Ccdc146
1.33021	1.12e-26	A1	Tbx3
1.32967	2.14e-67	A6	Sgms1
1.32857	1.51e-35	A6	Slc32a1
1.32856	5.43e-92	A7	Slc16a2
1.32584	1e-276	A5	1700012B09Rik
1.32501	1.73e-18	A3	Ptprc
1.32485	9.9e-109	A5	Fyb
1.32445	4.7e-116	A3	Clec3b
1.32361	0.000358	A3	Jcad
1.32323	0.078476	A2	Ttk
1.32312	9.03e-87	A7	Flna
1.32253	1	A7	Vwa5b1
1.32233	1.02e-38	A5	Fcer1g
1.321	6.5e-154	A4	Gm10115
1.32035	2.2e-105	A6	Wdr49
1.31985	2.81e-18	A7	Pih1d2
1.31898	3.35e-08	A3	Rgs4
1.31822	2.9e-106	A4	Gm16253
1.31821	1.9e-139	A3	Gbp2
1.31817	1	A6	Gm13889
1.31764	7.5e-194	A4	Rorb
1.31675	9.3e-278	A3	Inpp5d
1.31632	0	A3	Pdyn
1.31445	1	A6	Cdo1
1.31374	1.84e-29	A3	Elavl2
1.31058	0	A1	Tgfb2
1.31046	0.000443	A3	Aspa
1.30965	3.55e-40	A3	Gabrd
1.30884	5.3e-115	A7	Got1l1
1.30872	3.76e-47	A5	Mylip
1.30837	7.64e-44	A5	Fxyd5
1.30816	8.38e-07	A6	Stmn3
1.30656	4.5e-255	A4	Ppp1r12b
1.30598	1.15e-10	A6	Junb
1.30537	9.91e-05	A6	Cdr1os
1.30462	5.3e-244	A4	Cartpt
1.30253	0	A4	Hspa2
1.30196	0.000155	A1	She
1.30144	4.1e-188	A5	Nme9
1.30087	0.014324	A6	Klk6
1.30033	1.05e-59	A3	Selplg
1.29985	1	A6	Zwint
1.29932	5.3e-39	A3	Gucy1b1
1.29792	2.11e-17	A3	Pltp
1.29669	4.47e-49	A7	Ackr3
1.29639	0	A2	Slc39a10
1.29636	3.73e-16	A7	Drc3
1.29613	7.2e-232	A2	Gm44096
1.29541	6.4e-302	A5	1110017D15Rik
1.29515	0	A4	Plin3
1.295	1e-218	A3	Gata2
1.29497	3.91e-40	A3	Syt1
1.29477	9.76e-23	A5	Tppp
1.29245	0	A2	Ccn1
1.29197	8.2e-32	A6	Sema4d
1.29118	7.3e-254	A3	Pdgfra
1.28869	1.1e-68	A6	Cavin2
1.28821	2.17e-82	A5	Rhou
1.28796	1.39e-11	A6	Ctxn1
1.28791	3.1e-108	A7	Ifitm6
1.28743	6.3e-169	A3	Ly86
1.28567	2.23e-60	A1	C3ar1
1.28489	5.78e-82	A3	Aplp1
1.28365	0	A5	D16Ertd472e
1.28362	1.26e-48	A6	Rab3a
1.28242	6.26e-13	A1	Slc13a4
1.28049	1.4e-143	A1	A730020M07Rik
1.27926	1.44e-79	A3	Opalin
1.2792	0	A5	Prr18
1.27913	5e-106	A4	Cdk6
1.27857	2.1e-07	A5	Mak
1.27779	3.35e-66	A6	Cyb5r3
1.27772	1.01e-19	A6	Cdk6
1.27759	6.03e-16	A5	Lrrc51
1.27557	2.8e-22	A3	Serpinf1
1.27447	0.000383	A3	Kcnd2
1.27383	1.46e-92	A5	Adgre5
1.27379	4.95e-18	A6	Gfod2
1.27371	1.55e-16	A6	Myl6
1.27344	9.11e-42	A3	Ucp2
1.27135	6.47e-14	A6	Ascl1
1.27117	8.11e-53	A7	Gsn
1.27068	7.05e-15	A5	Tyrobp
1.26994	0	A2	Col6a5
1.26994	1.22e-51	A7	Maoa
1.26838	1.46e-39	A6	Cyp1b1
1.26789	1.9e-230	A1	Fhad1
1.26555	1.3e-54	A6	Flrt2
1.2649	2.65e-33	A7	Ccnd2
1.26488	1.96e-39	A3	45539
1.26448	0	A1	1700063D05Rik
1.2642	7.55e-59	A5	Chl1
1.26352	9.8e-202	A4	Eno4
1.26209	4.27e-71	A3	Cd44
1.26208	5.28e-82	A7	Serpinb1a
1.26199	1	A3	Adora2a
1.26168	0	A3	Cfh
1.26096	6.27e-72	A3	Mecom
1.26	1.48e-20	A7	Spag16
1.25999	0	A1	Ccn2
1.25969	0.033861	A3	Il34
1.25909	0	A5	Tctex1d4
1.25866	3.46e-07	A7	Tmem107
1.25763	0	A1	Psrc1
1.25698	1.4e-97	A3	Lilr4b
1.25591	4e-201	A5	Fcgr2b
1.25569	5.82e-16	A5	Tenm1
1.25564	0.06618	A7	Syne2
1.25543	1.9e-231	A1	Dnaic1
1.25542	0	A1	Rassf10
1.2547	1.5e-139	A6	Arl4c
1.25312	4.2e-185	A4	2410004P03Rik
1.25288	0	A2	Ccn3
1.25221	1.08e-59	A7	Ccdc3
1.2506	1.1e-125	A3	Tek
1.24994	2.29e-51	A6	Tspan2
1.24918	1.7e-224	A3	2900026A02Rik
1.24704	0.000262	A7	1700094D03Rik
1.24515	2.1e-145	A5	Cx3cl1
1.24068	1.22e-92	A3	Pakap.1
1.24043	3.47e-40	A3	Fa2h
1.24011	4.09e-09	A1	Tmem107
1.23998	0	A2	Elavl4
1.23898	1.9e-228	A1	Hopx
1.23578	5.14e-57	A3	Pf4
1.23561	1.1e-11	A2	Gm14488
1.23246	0	A2	Id3
1.23199	3.74e-10	A3	Zic2
1.23167	0	A2	Zfp36l1
1.23115	0	A2	Cenph
1.2308	3.87e-16	A6	Kctd12
1.23038	0	A2	Clip3
1.22874	0	A3	Lrguk
1.22829	0	A2	Prdx6
1.22777	3.07e-16	A7	Pth1r
1.2274	2e-233	A3	Pde3a
1.2261	9.11e-60	A7	Abcc4
1.22507	4.91e-85	A3	Sez6l2
1.22506	2.3e-118	A5	Spint2
1.22491	0	A1	Spata33
1.22358	0	A2	Olfm2
1.22314	0	A3	Pde3b
1.22247	1.7e-50	A5	P2ry12
1.2206	5.14e-86	A5	Csrp2
1.22017	1.31e-26	A7	Prss23
1.22007	0	A2	Arx
1.21915	4.16e-63	A4	Cfap57
1.2184	2.03e-19	A6	Efnb3
1.21716	0	A2	Cdo1
1.21675	0	A2	Cfap61
1.21659	0.781812	A5	Palld
1.21656	3.8e-186	A5	Eno2
1.21636	1.9e-189	A5	Kctd12
1.21508	6.61e-15	A7	Ak7
1.21441	5.6e-262	A2	Cfap100
1.21438	1.4e-84	A7	Litaf
1.21363	2.74e-79	A3	Crygn
1.21337	1e-272	A1	Plscr2
1.21217	0	A2	Cdca8
1.21183	2.95e-53	A6	Trp53i11
1.21096	5.5e-204	A6	Bgn
1.21047	3.6e-109	A3	Foxq1
1.20983	1.7e-53	A6	Slc40a1
1.2096	5e-12	A6	Dynlrb2
1.20881	1.67e-07	A6	Gamt
1.20793	1.41e-77	A7	Nap1l5
1.20775	1.04e-40	A6	Dab2
1.20769	0	A2	Alas1
1.20696	5.7e-141	A5	Trem2
1.20662	8.77e-20	A3	Rtn1
1.20529	0	A4	Cd44
1.20519	1.18e-74	A7	Tubb4b
1.20473	2.69e-30	A3	Itga1
1.20446	1.7e-76	A3	Xdh
1.2037	4.32e-16	A6	Aplp1
1.20317	3.6e-261	A4	Tmem212
1.20213	1.8e-105	A1	S100b
1.2017	4.1e-102	A5	Vwf
1.19972	9.44e-85	A5	Atp2b1
1.19918	5.5e-166	A4	Robo4
1.19841	7.32e-79	A6	Car3
1.19765	1.4e-266	A2	Sod3
1.19648	1.97e-32	A7	Crym
1.19624	1.6e-103	A6	Dab2ip
1.19528	0	A2	Gas1
1.19521	2.05e-57	A5	Samsn1
1.19509	2.27e-05	A3	Sp9
1.19443	0.000141	A4	Thbs4
1.19408	4.82e-08	A3	Spint2
1.19388	4.29e-31	A5	Syt4
1.19332	2.36e-77	A3	Acot7
1.19305	0.188182	A6	Sv2c
1.19085	1.3e-174	A5	Spock2
1.1906	0	A5	Rasgrp2
1.18894	6.9e-281	A3	Frmd8
1.18858	0	A2	Gm973
1.18849	1.6e-128	A2	Iglc2
1.18845	3.36e-43	A5	Ugt8a
1.18762	1.1e-246	A4	Ccn1
1.18686	5.1e-129	A3	Kcnj8
1.18665	5.2e-162	A6	Rnase4
1.18649	8.56e-50	A1	Cped1
1.18642	8.91e-84	A1	Gmnn
1.18475	4.15e-84	A1	Cldn5
1.18408	6.3e-111	A6	Tns1
1.18367	4.14e-46	A6	Pycard
1.18363	2.39e-06	A6	Cx3cl1
1.18342	1.3e-126	A3	Snhg11
1.18331	2.7e-79	A6	Ndufa4l2
1.18254	2.03e-98	A7	Matn4
1.18242	0.016789	A6	Cav2
1.18059	1.8e-188	A3	Meig1
1.18006	1	A3	Gm48107
1.17969	8.35e-71	A7	6330403K07Rik
1.17898	6.75e-62	A7	Cep126
1.17863	2.17e-61	A3	C1qtnf4
1.17844	1.8e-124	A3	Slc40a1
1.17787	0	A2	Rsad2
1.17773	2.89e-75	A5	Tent5c
1.17712	0	A2	Id2
1.17638	0	A4	Inpp4b
1.17606	1.65e-11	A6	Cnp
1.17523	0	A2	Irf8
1.17494	3e-267	A2	Egfl8
1.17385	1.23e-11	A5	Itga4
1.17364	5.78e-38	A6	Ltbp4
1.17359	0	A2	Jph2
1.17306	7.59e-22	A3	Rgs17
1.17258	2e-281	A4	Atp2b4
1.17245	0	A5	Zfp474
1.17081	0	A3	Mpeg1
1.17054	2.2e-119	A3	Tmem163
1.17021	9.47e-20	A3	Gatm
1.16935	2.18e-54	A6	Cd74
1.16813	3e-262	A5	Nrxn3
1.16797	7.5e-281	A3	Ccdc121
1.16733	1	A3	Serping1
1.16692	1.3e-59	A7	Gm14964
1.1667	7.59e-41	A5	Eng
1.16592	1.79e-18	A5	Zdhhc9
1.16537	2.6e-122	A3	AI593442
1.1639	9.93e-53	A7	Phldb2
1.16313	3.3e-213	A4	Ccdc39
1.16281	2e-272	A5	Ect2
1.1617	1.2e-270	A5	Cacnb4
1.15993	9.61e-11	A5	Traf1
1.15942	3.36e-55	A6	Prc1
1.15932	1	A7	Fam216b
1.15909	0	A3	Prokr2
1.15902	2.09e-44	A5	Flna
1.15855	6e-78	A5	C3ar1
1.1583	0	A3	Sntn
1.15771	1.32e-26	A5	Atp13a5
1.1577	1.14e-34	A3	Cd163
1.15713	1.2e-130	A4	Dnah1
1.15707	0	A5	Vgf
1.15698	3.98e-46	A3	Cd37
1.15673	1.15e-50	A5	Cd24a
1.15608	2.66e-79	A4	Nebl
1.15581	0	A4	Egr1
1.15545	0	A4	Ndc80
1.15508	9.51e-50	A5	Gm32913
[truncated: 6,715 more rows]

## Sheet: Oligodendrocyte Markers
p_val	avg_log2FC	pct.1	pct.2	p_val_adj	cluster	gene
0	-4.19885	0.02	0.522	0	O1	Rec114
0	-5.48983	0.019	0.499	0	O1	Igkc
0	-2.08416	0.173	0.652	0	O1	Slc6a20a
0	-3.43347	0.044	0.498	0	O1	Spag17
0	-5.39054	0.012	0.462	0	O1	Fhad1
0	-5.18129	0.104	0.544	0	O1	Nid1
0	-3.22244	0.243	0.674	0	O1	Cmtm8
0	-2.93252	0.243	0.641	0	O1	Lef1
0	-0.956929	0.101	0.497	0	O1	Gm10714
0	-3.53368	0.22	0.615	0	O1	Snhg18
0	-4.27161	0.107	0.5	0	O1	Rassf10
0	-1.929	0.137	0.527	0	O1	Palmd
0	0.805221	0	0.386	0	O1	Ssu2
0	-3.50415	0.121	0.498	0	O1	Tnfsf10
0	-2.76472	0.002	0.373	0	O1	BC051019
0	-2.6272	0.37	0.73	0	O1	Sema5a
0	-5.12619	0.148	0.508	0	O1	Gm8251
0	-2.44396	0.024	0.369	0	O1	Capsl
0	-0.40261	0	0.337	0	O1	Wdr63
0	-1.49069	0.286	0.622	0	O1	Ndc80
0	0.901686	0	0.336	0	O1	Ccl11
0	-2.30477	0.122	0.457	0	O1	Fbxl22
0	1.19837	0.932	0.606	0	O1	Gstp1
0	-5.04436	0.136	0.462	0	O1	S100a8
0	-0.821796	0.216	0.54	0	O1	Enpep
0	-3.29973	0.126	0.444	0	O1	C230072F16Rik
0	-2.82048	0.241	0.551	0	O1	Foxd1
0	-4.19239	0.086	0.392	0	O1	Wdr93
0	1.28163	0.878	0.578	0	O1	Olig2
0	0.699538	0.966	0.667	0	O1	Sox10
0	-0.394429	0.011	0.308	0	O1	Gm9946
0	-0.795057	0.055	0.351	0	O1	H2-Q6
0	0.8082	0.952	0.658	0	O1	Nudt4
0	-1.37636	0.162	0.453	0	O1	Dnaic1
0	-2.23256	0.383	0.671	0	O1	AW112010
0	-3.33944	0.138	0.425	0	O1	Slc6a13
0	-4.9876	0.008	0.291	0	O1	Pgm5
0	-3.19968	0.1	0.382	0	O1	Cfap52
0	4.51673	0.153	0.433	0	O1	Iqub
0	-3.11482	0.427	0.707	0	O1	Gm29508
0	-1.24141	0.039	0.315	0	O1	Serping1
0	-1.14157	0.064	0.339	0	O1	Aox3
0	0.815375	0.949	0.676	0	O1	Chn2
0	-2.63951	0.369	0.639	0	O1	Iigp1
0	-1.61849	0.302	0.563	0	O1	Ncapg
0	1.04389	0.91	0.652	0	O1	Sh3gl3
0	3.72622	0.037	0.291	0	O1	Gm48570
0	0.736311	0.996	0.744	0	O1	Ppp1r14a
0	-3.86267	0.026	0.278	0	O1	Hist1h1a
0	0.64678	0.951	0.702	0	O1	Ubl3
0	2.97712	0.128	0.376	0	O1	Adcy4
0	-3.28027	0.065	0.313	0	O1	1700001C02Rik
0	1.05607	0.964	0.717	0	O1	Il33
0	4.21263	0.038	0.284	0	O1	Dnah2
0	-4.91544	0.201	0.442	0	O1	A530053G22Rik
0	-0.760331	0.011	0.25	0	O1	Slc22a6
0	-4.96011	0.006	0.243	0	O1	Syt15
0	0.875337	0.942	0.706	0	O1	Gamt
0	-6.40677	0.083	0.319	0	O1	Hic1
0	0.982363	0.111	0.347	0	O1	Ccl19
0	-2.32357	0.07	0.301	0	O1	Ccl5
0	-6.48196	0.134	0.363	0	O1	Sema3g
0	-1.4724	0.1	0.327	0	O1	Cd44
0	0.751025	0.004	0.231	0	O1	Got1l1
0	1.03841	0.999	0.774	0	O1	Tubb4a
0	0.6432	0.999	0.775	0	O1	Ermn
0	0.709225	0.979	0.759	0	O1	Psat1
0	0.669646	0.995	0.78	0	O1	Pllp
0	0.714113	0.997	0.784	0	O1	Ndrg1
0	-0.431355	0.085	0.297	0	O1	Gm16499
0	-3.17023	0.607	0.818	0	O1	S100b
0	-2.17415	0.2	0.409	0	O1	C130073E24Rik
0	-4.37911	0.489	0.694	0	O1	Klk6
0	9.7657	0.093	0.296	0	O1	Spag16
0	0.743129	0.105	0.305	0	O1	Depp1
0	-1.87714	0.58	0.775	0	O1	Onecut2
0	-3.55738	0.313	0.503	0	O1	Tmem204
0	0.919404	0.979	0.791	0	O1	Nkx6-2
0	1.24513	0.028	0.214	0	O1	Stk33
0	0.871343	0.993	0.811	0	O1	Opalin
0	-3.80749	0	0.18	0	O1	Syt10
0	-1.41106	0.085	0.263	0	O1	Slfn2
0	-3.784	0.142	0.317	0	O1	Pf4
0	-2.01385	0.529	0.704	0	O1	Ube2c
0	1.30007	1	0.829	0	O1	Qdpr
0	-5.20995	0.018	0.189	0	O1	Ccdc146
0	0.735747	0.998	0.829	0	O1	Stmn1
0	-3.87031	0.495	0.662	0	O1	Hopx
0	0.774844	1	0.833	0	O1	Tspan2
0	-1.45574	0.119	0.285	0	O1	Lmod1
0	-4.46795	0.022	0.185	0	O1	Ccn3
0	-3.7897	0.015	0.177	0	O1	Aldh1a2
0	-3.81406	0.01	0.161	0	O1	Clec1b
0	-4.44808	0.005	0.154	0	O1	Bbox1
0	-1.30833	0.074	0.221	0	O1	Pi15
0	-4.59385	0	0.146	0	O1	Plin5
0	-6.72298	0.094	0.239	0	O1	H2-Aa
0	0.963689	0.979	0.84	0	O1	Grb14
0	0.783244	1	0.866	0	O1	Dbi
0	0.793893	0.105	0.236	0	O1	Clec3b
0	0.819598	0.946	0.818	0	O1	Jph4
0	-4.45205	0.129	0.256	0	O1	Gpnmb
0	-2.90538	0.04	0.163	0	O1	Itgax
0	-4.6952	0.013	0.135	0	O1	Drc7
0	0.563058	0.044	0.166	0	O1	Gm867
0	0.582909	0.925	0.807	0	O1	Prr18
0	4.09785	0.086	0.194	0	O1	Trbc1
0	0.866786	0.958	0.855	0	O1	Efhd1
0	-1.73081	0.01	0.106	0	O1	Ifi203
0	-2.82052	0.108	0.201	0	O1	Dnaaf3
0	-5.22303	0.115	0.202	0	O1	Frmpd2
0	0.719163	0.998	0.915	0	O1	Car2
0	0.880584	1	0.918	0	O1	Cryab
0	0.699543	1	0.921	0	O1	Ttll7
0	-4.68842	0.001	0.078	0	O1	A2m
0	0.304285	0.991	0.916	0	O1	Desi1
0	-3.7046	0.141	0.211	0	O1	Tmem252
0	0.872863	0.013	0.079	0	O1	Slc17a6
0	1.22066	0.997	0.933	0	O1	Ptgds
0	-2.16388	0.025	0.085	0	O1	Col8a2
0	-0.913846	0.001	0.061	0	O1	Gypa
0	-4.47778	0.08	0.139	0	O1	Acot5
0	-5.23496	0.068	0.12	0	O1	Cd79a
0	-0.375896	0.111	0.161	0	O1	Mdh1b
0	-2.37846	0.002	0.036	0	O1	Ccdc60
0	0.583973	1	0.973	0	O1	Cnp
0	0.326033	1	0.981	0	O1	Sept4
0	0.777075	1	0.982	0	O1	Mal
0	-5.13161	0	0.014	0	O1	Rsph4a
0	-3.26528	0	0.012	0	O1	Slc14a2
0	-2.92963	0	0.004	0	O1	Gm28729
0	-3.06506	0	0.003	0	O1	Dsc3
0	-1.41976	0.001	0.004	0	O1	Iglc2
0	0.522783	1	0.998	0	O1	Fth1
0	-5.04371	0.001	0.003	0	O1	Slc4a1
0	-3.28812	0	0.002	0	O1	Gm40761
0	-4.1799	0.001	0.002	0	O1	Ak9
0	-1.22181	0	0.001	0	O1	1700019G24Rik
0	3.80501	0.001	0	0	O1	Cd300ld
0	-1.28908	0	0.001	0	O1	Rbp2
0	-0.553641	0	0.001	0	O1	Nme9
0	-5.39678	0	0.001	0	O1	Plac8
6.83982e-308	-1.71836	0.197	0.442	1.10053e-304	O1	Mmrn2
2.04297e-304	-1.55256	0.002	0.008	3.28713e-301	O1	Ptprcap
6.01391e-304	0.540607	1	0.915	9.67638e-301	O1	Gatm
3.93063e-302	-3.01982	0.071	0.196	6.32438e-299	O1	Hist1h2af
2.55899e-301	-4.85411	0.056	0.249	4.11741e-298	O1	Fgfbp1
1.16264e-300	-0.462458	0.058	0.357	1.87069e-297	O1	Vwf
1.29361e-300	0.706345	0.967	0.758	2.08142e-297	O1	Pdlim2
2.59389e-300	-2.58281	0.003	0.113	4.17356e-297	O1	Pthlh
1.20135e-296	-3.56173	0.053	0.259	1.93297e-293	O1	Col18a1
5.66607e-296	-1.75971	0.44	0.696	9.11671e-293	O1	Gpr34
5.01803e-295	0.72552	0.985	0.706	8.07401e-292	O1	Fabp5
6.09299e-295	-5.08765	0.067	0.171	9.80362e-292	O1	Maats1
2.54466e-293	-3.69243	0.464	0.656	4.09436e-290	O1	Igf2
2.88347e-291	0.785018	0.876	0.749	4.6395e-288	O1	Jun
2.90235e-290	-2.75215	0.296	0.585	4.66988e-287	O1	Cdca3
8.47461e-290	-1.83882	0.351	0.622	1.36357e-286	O1	Col3a1
2.67256e-289	-2.5148	0	0.007	4.30014e-286	O1	Carmn
6.19179e-289	-4.01379	0.024	0.247	9.9626e-286	O1	Prss56
5.87139e-288	-1.05171	0.38	0.701	9.44707e-285	O1	Pbk
3.26731e-285	-1.18848	0.494	0.667	5.25711e-282	O1	Sncg
1.13195e-284	-1.61468	0.183	0.349	1.8213e-281	O1	Atp2a3
5.8833e-283	-1.63395	0.501	0.672	9.46623e-280	O1	Itga1
4.9471e-282	0.432904	0.989	0.882	7.95988e-279	O1	Aspa
8.27867e-282	0.965893	0.834	0.544	1.33204e-278	O1	D16Ertd472e
2.90472e-281	-1.6438	0.009	0.096	4.67369e-278	O1	1700028P14Rik
3.58093e-281	-1.42594	0.195	0.35	5.76171e-278	O1	Jph2
5.02989e-281	-2.4704	0.122	0.469	8.09309e-278	O1	Cfap46
1.87039e-280	-1.05986	0.104	0.252	3.00946e-277	O1	Enkur
1.28148e-278	-0.313379	0.061	0.334	2.0619e-275	O1	C3ar1
1.1454e-277	0.633032	0.947	0.709	1.84295e-274	O1	Zfp536
1.33407e-277	2.19464	0.07	0.148	2.14651e-274	O1	Ifitm6
9.65466e-277	-3.79225	0.04	0.127	1.55343e-273	O1	Vpreb3
8.02435e-276	0.557095	0.992	0.782	1.29112e-272	O1	Tmem88b
6.07684e-275	-1.67191	0.219	0.606	9.77764e-272	O1	Drc3
9.76102e-275	-2.02933	0.178	0.331	1.57055e-271	O1	Folr1
1.33818e-274	0.488902	0.941	0.792	2.15314e-271	O1	Litaf
1.82769e-274	-4.71542	0.047	0.194	2.94076e-271	O1	Lilr4b
6.69148e-274	-2.53552	0.001	0.14	1.07666e-270	O1	Ankrd66
9.92081e-272	0.367657	0.966	0.909	1.59626e-268	O1	Pak1
2.49941e-268	-3.03533	0.162	0.496	4.02155e-265	O1	Lsp1
2.68759e-268	0.416164	0.898	0.558	4.32433e-265	O1	Pls1
2.84723e-268	0.619379	0.97	0.854	4.5812e-265	O1	Bpgm
4.07856e-268	-2.24692	0.089	0.201	6.5624e-265	O1	Lrp2
8.5314e-268	4.95504	0.115	0.359	1.3727e-264	O1	Mcemp1
3.40852e-265	0.465439	0.983	0.869	5.48431e-262	O1	Slain1
6.43297e-265	-4.2603	0.179	0.172	1.03506e-261	O1	Dnah12
9.39876e-265	1.16009	0.001	0.011	1.51226e-261	O1	Fam166b
3.17082e-264	-1.20796	0.129	0.294	5.10185e-261	O1	Stoml3
8.26788e-264	0.558946	0.996	0.771	1.3303e-260	O1	Fez1
1.95005e-263	-1.23019	0.22	0.619	3.13763e-260	O1	Lyn
2.83835e-263	-1.85691	0.512	0.694	4.5669e-260	O1	Resp18
1.07882e-261	0.482148	0.907	0.769	1.73583e-258	O1	Map6d1
9.75803e-260	-1.71021	0.665	0.848	1.57007e-256	O1	Tubb2b
6.46769e-259	-1.23357	0.468	0.759	1.04065e-255	O1	Nell2
8.55048e-259	-1.16915	0.504	0.722	1.37577e-255	O1	Ppp1r1a
2.62365e-258	-3.49759	0.133	0.242	4.22145e-255	O1	Igf1
8.712e-257	0.328322	0.994	0.91	1.40176e-253	O1	Olig1
6.17258e-255	0.517272	0.962	0.712	9.93169e-252	O1	Trim59
2.28028e-251	-0.442743	0.038	0.179	3.66896e-248	O1	Itgal
3.05318e-251	-1.96773	0.456	0.629	4.91257e-248	O1	C78859
2.18512e-250	-0.565569	0.396	0.688	3.51586e-247	O1	Cdc20
8.71023e-250	-1.92251	0.526	0.685	1.40148e-246	O1	Melk
2.76478e-249	-0.65532	0.015	0.191	4.44854e-246	O1	Fabp4
3.78499e-249	-0.687695	0.379	0.646	6.09004e-246	O1	Ebf1
3.18073e-244	0.538345	0.135	0.231	5.11779e-241	O1	Ttc21a
6.22383e-244	0.449974	0.991	0.859	1.00141e-240	O1	Elavl3
4.89231e-243	0.56239	0.992	0.747	7.87173e-240	O1	Josd2
5.36289e-243	-3.5558	0.337	0.601	8.62889e-240	O1	Cyth4
2.83547e-241	-2.40699	0.079	0.244	4.56227e-238	O1	Tcte1
8.32182e-241	-0.653363	0.175	0.505	1.33898e-237	O1	Ccl6
1.06644e-239	-2.59956	0.257	0.585	1.7159e-236	O1	Hpgds
1.24266e-239	-1.24778	0.209	0.308	1.99944e-236	O1	Hist2h2bb
4.21303e-238	-0.555165	0.42	0.703	6.77876e-235	O1	Sema3d
8.52234e-238	0.462381	0.934	0.814	1.37124e-234	O1	Phlda3
8.57481e-237	0.581638	0.085	0.35	1.37969e-233	O1	Dthd1
4.05579e-235	-4.61211	0.151	0.326	6.52576e-232	O1	Thbs4
4.44571e-233	-2.11881	0.448	0.666	7.15314e-230	O1	Kitl
1.03555e-232	1.00078	0	0.011	1.6662e-229	O1	Anxa1
4.24142e-229	-0.83761	0.313	0.569	6.82445e-226	O1	Gm10115
3.1064e-228	-1.46422	0.769	0.885	4.9982e-225	O1	Npy
6.65523e-226	0.517241	0.915	0.776	1.07083e-222	O1	Sbf1
8.87135e-226	-2.38489	0.5	0.628	1.4274e-222	O1	Podxl
1.69465e-225	-1.38345	0.448	0.699	2.72669e-222	O1	D430041D05Rik
4.90769e-225	-2.89765	0.346	0.509	7.89647e-222	O1	Abcc4
5.39429e-224	0.688414	0.858	0.723	8.67942e-221	O1	Fbxo2
6.19297e-224	0.586897	0.926	0.691	9.9645e-221	O1	Clip3
2.32898e-223	-3.75406	0.256	0.566	3.74733e-220	O1	Itgb7
3.38455e-222	-1.43324	0.553	0.711	5.44574e-219	O1	Scrg1
7.14109e-222	-0.882196	0.49	0.657	1.149e-218	O1	Flrt2
1.84239e-221	-0.704726	0.088	0.348	2.96441e-218	O1	Aoc3
1.48711e-219	-3.02529	0.319	0.49	2.39276e-216	O1	Dlc1
9.95045e-219	-2.7484	0.181	0.469	1.60103e-215	O1	1110017D15Rik
1.86548e-218	0.726516	0.848	0.67	3.00156e-215	O1	Pou3f1
3.56369e-218	-1.25671	0.512	0.756	5.73397e-215	O1	Scn8a
3.05557e-216	0.672776	0.861	0.745	4.91642e-213	O1	Nmral1
2.48175e-215	-0.605735	0.22	0.453	3.99313e-212	O1	Nxph1
2.05255e-214	-0.413862	0.263	0.585	3.30255e-211	O1	Ect2
2.0835e-213	-1.13972	0.503	0.752	3.35236e-210	O1	Vat1
4.55774e-213	-0.789594	0.456	0.583	7.33341e-210	O1	Moxd1
1.62092e-212	-2.13962	0.415	0.624	2.60805e-209	O1	Ifitm3
5.11739e-211	0.566824	0.89	0.737	8.23387e-208	O1	Cdc42ep2
5.70595e-211	0.530933	0.962	0.766	9.18088e-208	O1	Srcin1
2.01406e-209	0.645055	0.145	0.41	3.24062e-206	O1	Catip
4.4835e-209	-0.680626	0.061	0.18	7.21395e-206	O1	Wnt5a
1.0083e-206	0.479132	0.002	0.001	1.62235e-203	O1	Zp3
3.55668e-206	-1.43521	0.397	0.636	5.72269e-203	O1	Egfl7
6.09476e-206	-2.37025	0.086	0.159	9.80647e-203	O1	Cfap57
1.18341e-205	-4.24052	0.361	0.522	1.90411e-202	O1	Spint2
1.82658e-204	-5.70512	0.202	0.421	2.93897e-201	O1	Cd74
6.34287e-204	-2.08866	0.485	0.664	1.02057e-200	O1	Id3
2.45849e-203	0.518305	0.801	0.487	3.95572e-200	O1	Adcy5
3.50569e-202	0.339781	0.989	0.834	5.64066e-199	O1	Sirt2
3.63156e-200	-1.65148	0.408	0.639	5.84318e-197	O1	Pou3f2
2.01769e-198	-1.39798	0.321	0.622	3.24646e-195	O1	Irf8
1.99687e-197	-2.2774	0.1	0.334	3.21296e-194	O1	Cd209f
1.91226e-194	0.471596	0.942	0.749	3.07683e-191	O1	2810468N07Rik
4.12576e-194	-2.43554	0.474	0.649	6.63835e-191	O1	Myh11
5.56351e-194	-1.03565	0.363	0.636	8.9517e-191	O1	Dscam
8.70882e-194	-2.52593	0.409	0.626	1.40125e-190	O1	Ddah1
2.58356e-193	-0.263928	0.064	0.425	4.15694e-190	O1	Cenph
4.44062e-193	0.291365	0.913	0.806	7.14495e-190	O1	Creb5
1.83526e-191	0.250633	0.797	0.493	2.95294e-188	O1	Mcam
2.19052e-191	-0.936742	0.416	0.689	3.52455e-188	O1	Fbln7
1.84009e-190	0.323909	0.006	0.122	2.9607e-187	O1	Prokr2
2.09805e-190	-0.874045	0.19	0.324	3.37577e-187	O1	Kif20a
5.08028e-189	-1.37907	0.114	0.216	8.17416e-186	O1	Ttc16
9.04116e-189	0.406026	0.94	0.84	1.45472e-185	O1	Prox1
1.37494e-188	-1.05239	0.306	0.6	2.21228e-185	O1	Cip2a
2.13705e-188	-0.557108	0.046	0.098	3.43852e-185	O1	Mgl2
6.72696e-185	2.69846	0.203	0.375	1.08237e-181	O1	Fam216b
9.50431e-184	0.305013	0.973	0.852	1.52924e-180	O1	Tppp
1.25907e-183	-0.500419	0.295	0.535	2.02584e-180	O1	Cd163
5.25736e-183	0.41542	0.235	0.378	8.4591e-180	O1	Traf1
5.82325e-183	-1.71662	0.156	0.276	9.36961e-180	O1	Col12a1
1.44238e-182	-2.1298	0.212	0.339	2.32079e-179	O1	Calml4
4.46989e-182	0.841931	0.167	0.487	7.19206e-179	O1	Atf3
1.02909e-181	-2.20897	0	0.011	1.6558e-178	O1	A730020M07Rik
1.12214e-180	-1.24373	0.559	0.744	1.80552e-177	O1	Zcchc12
2.77923e-180	0.414874	0.897	0.86	4.47178e-177	O1	Frmd8
9.63584e-180	0.510037	0.872	0.699	1.55041e-176	O1	Ran
6.75736e-179	0.944568	0.032	0.344	1.08726e-175	O1	1700001L19Rik
6.87435e-178	-0.535148	0.531	0.776	1.10608e-174	O1	Ptpn5
3.91233e-177	-1.15371	0.313	0.594	6.29494e-174	O1	Agt
7.34497e-177	-2.39124	0.543	0.685	1.18181e-173	O1	Gpr6
1.50375e-176	-2.27419	0.174	0.462	2.41954e-173	O1	Cfap43
1.53665e-175	-3.01879	0.075	0.448	2.47247e-172	O1	Cfap299
1.94458e-175	0.30116	0.921	0.617	3.12883e-172	O1	Tppp3
5.74277e-171	-1.19232	0.112	0.406	9.24011e-168	O1	Des
3.32092e-170	0.264678	0.956	0.824	5.34336e-167	O1	Plekhh1
4.12234e-170	-2.61143	0.268	0.539	6.63284e-167	O1	Bace2
4.95935e-170	-0.411663	0.34	0.522	7.97959e-167	O1	Tekt1
9.91915e-170	0.259886	1	0.984	1.59599e-166	O1	Mbp
3.98968e-169	-1.25023	0.273	0.526	6.41939e-166	O1	Slc22a8
1.51702e-168	-0.820628	0.634	0.725	2.44088e-165	O1	Cacna1e
4.41619e-168	-2.59732	0.492	0.625	7.10565e-165	O1	Aif1
2.07458e-167	-1.50435	0.535	0.645	3.338e-164	O1	Top2a
5.66015e-167	-1.30571	0.237	0.387	9.10718e-164	O1	2410004P03Rik
1.63653e-166	-2.63917	0.233	0.362	2.63318e-163	O1	Zmynd12
7.95916e-166	0.253773	0.982	0.91	1.28063e-162	O1	Map1a
1.09882e-164	-1.72804	0.543	0.672	1.768e-161	O1	Calb1
7.17728e-164	0.355237	0.931	0.729	1.15482e-160	O1	Etv1
9.66583e-164	-1.24389	0.378	0.553	1.55523e-160	O1	Plcb4
9.99159e-164	-1.75673	0	0.001	1.60765e-160	O1	Cd209a
5.62655e-163	1.00357	0	0.082	9.05312e-160	O1	Cst7
2.15082e-162	-0.497817	0.998	0.996	3.46067e-159	O1	Mag
6.83048e-162	0.402212	0.877	0.816	1.09902e-158	O1	Ss18l2
1.86945e-161	0.389138	0	0.101	3.00795e-158	O1	Slc13a4
2.41352e-161	0.668484	0.305	0.562	3.88335e-158	O1	Kif4
4.44465e-159	-2.26511	0.225	0.513	7.15144e-156	O1	Map3k20
1.45672e-158	-0.983503	0.496	0.681	2.34387e-155	O1	Dlx6os1
1.53432e-158	-1.18693	0.323	0.404	2.46872e-155	O1	Gmfg
3.63341e-158	-1.04409	0.575	0.759	5.84615e-155	O1	Gria1
5.98649e-158	0.548403	0.226	0.561	9.63226e-155	O1	Sp100
6.84691e-158	-2.36984	0.215	0.403	1.10167e-154	O1	Sgpp2
2.17314e-157	-0.653275	0.174	0.455	3.49658e-154	O1	Gng4
2.63433e-157	-3.11364	0.208	0.242	4.23863e-154	O1	1700007K13Rik
6.48121e-157	1.00405	0	0.084	1.04283e-153	O1	Ppbp
8.35282e-157	-1.12153	0.192	0.346	1.34397e-153	O1	Atp10a
3.05246e-156	-2.19808	0.252	0.307	4.91141e-153	O1	Stpg1
3.30397e-156	1.00893	0.001	0.061	5.31609e-153	O1	Ly6d
1.8535e-155	1.00612	0	0.082	2.98229e-152	O1	Ms4a1
4.06244e-155	-2.70282	0.002	0.135	6.53647e-152	O1	Rsad2
5.61218e-155	-1.01969	0.424	0.605	9.03e-152	O1	Hist1h1b
1.8596e-154	0.40874	0.904	0.732	2.9921e-151	O1	Apbb1
5.73107e-154	-0.620858	0.125	0.379	9.2213e-151	O1	Rassf9
1.75874e-153	2.95306	0	0.001	2.82982e-150	O1	Jhy
2.58554e-153	-3.68924	0.177	0.44	4.16014e-150	O1	Mia
6.83793e-153	0.310681	0.86	0.657	1.10022e-149	O1	Hmgn2
4.37622e-152	-1.56991	0.446	0.591	7.04133e-149	O1	C1ql1
1.97448e-151	0.272303	0.792	0.587	3.17694e-148	O1	Elovl6
2.44566e-151	-0.973869	0.985	0.958	3.93507e-148	O1	Cst3
2.77947e-151	-0.331105	0.19	0.356	4.47216e-148	O1	Susd5
1.4097e-150	-1.263	0.427	0.687	2.26821e-147	O1	Lhfp
2.92907e-150	-0.842244	0.558	0.748	4.71287e-147	O1	Jpt1
2.6798e-149	-0.919077	0.173	0.334	4.3118e-146	O1	Dnah6
4.06501e-149	-1.20204	0.48	0.643	6.5406e-146	O1	Slc38a1
1.29976e-147	-0.851841	0.41	0.624	2.09131e-144	O1	Kcnip3
1.78117e-147	-0.699614	0.086	0.315	2.8659e-144	O1	6820408C15Rik
4.79195e-147	-1.32941	0.484	0.635	7.71025e-144	O1	Gfod2
1.256e-146	-2.32963	0.309	0.566	2.02091e-143	O1	Net1
2.38958e-146	-0.542555	0.424	0.662	3.84484e-143	O1	Akap12
2.79231e-146	-0.96021	0.502	0.65	4.49283e-143	O1	Ano3
3.26612e-146	1.18787	0.697	0.55	5.25519e-143	O1	Hist1h1c
4.20744e-146	-0.276002	0.572	0.827	6.76977e-143	O1	H1fx
9.60827e-146	-2.04621	0.158	0.407	1.54597e-142	O1	Cnmd
3.23007e-145	-2.6184	0.253	0.388	5.19718e-142	O1	Eps8l2
9.87425e-145	-0.542633	0.569	0.733	1.58877e-141	O1	H2afx
1.44369e-144	-2.62347	0.319	0.555	2.3229e-141	O1	Rorb
1.1379e-143	0.317232	0.955	0.786	1.83088e-140	O1	Gltp
2.61362e-143	-0.639252	0.369	0.633	4.20532e-140	O1	B230334C09Rik
2.21328e-142	-0.452741	0.125	0.279	3.56117e-139	O1	Slfn5
4.47869e-142	-0.360899	0.23	0.382	7.20622e-139	O1	Ccdc96
3.50234e-141	-0.793886	0.358	0.571	5.63527e-138	O1	Dlx2
3.65919e-141	0.695401	0.337	0.515	5.88764e-138	O1	Cep55
4.14672e-141	-1.17597	0.608	0.687	6.67207e-138	O1	Gm12326
8.19142e-141	0.433021	0.104	0.32	1.318e-137	O1	Cfap47
9.08491e-141	-2.26322	0.288	0.523	1.46176e-137	O1	Rnf152
3.10937e-140	-0.668938	0.149	0.357	5.00298e-137	O1	Sap30bpos
4.59689e-140	-0.42001	0.395	0.539	7.39639e-137	O1	Pln
4.89521e-140	0.710338	0.758	0.701	7.87639e-137	O1	Myl12a
5.46175e-139	-1.22717	0.355	0.51	8.78796e-136	O1	Sorbs2
1.20622e-138	2.12009	0.414	0.18	1.94081e-135	O1	Eng
1.47197e-138	-1.42773	0.477	0.662	2.36841e-135	O1	Myl9
2.8947e-138	-0.648104	0.665	0.787	4.65757e-135	O1	Grm5
3.40192e-138	-0.771873	0.506	0.706	5.47369e-135	O1	Cx3cr1
4.58687e-138	-1.53534	0.311	0.549	7.38028e-135	O1	Ncapd2
1.47013e-137	-1.32876	0.224	0.272	2.36544e-134	O1	Dll4
5.48689e-137	1.03565	0.208	0.28	8.8284e-134	O1	Vwa5b1
2.98675e-136	-0.559356	0.41	0.642	4.80568e-133	O1	Apcdd1
7.87399e-136	-1.45218	0.166	0.307	1.26692e-132	O1	Tbx2
8.25169e-136	1.00366	0	0.114	1.3277e-132	O1	Gimap4
1.10808e-134	-1.43556	0.598	0.758	1.7829e-131	O1	Caly
1.72908e-134	-1.16581	0.251	0.387	2.78209e-131	O1	Wdr66
5.19423e-134	-2.03723	0.544	0.646	8.35752e-131	O1	Plec
5.83102e-134	-0.981276	0.605	0.778	9.3821e-131	O1	Tesc
1.64382e-133	-1.29848	0.584	0.707	2.6449e-130	O1	Sox4
3.65076e-132	-1.06305	0.09	0.228	5.87408e-129	O1	Gata2
4.67492e-132	-1.33537	0.433	0.687	7.52195e-129	O1	Crip1
7.401e-132	-1.47857	0.351	0.54	1.19082e-128	O1	Bst2
8.35985e-132	-2.37235	0.481	0.563	1.3451e-128	O1	Cdkn1c
5.75312e-131	-1.36649	0.059	0.173	9.25678e-128	O1	Foxf2
1.01328e-130	-1.78193	0.223	0.461	1.63037e-127	O1	Il34
1.44468e-130	-1.81701	0	0.006	2.32449e-127	O1	Apol11b
3.0115e-130	-2.51588	0.433	0.556	4.8455e-127	O1	Ighm
2.39868e-129	-2.13704	0.001	0.009	3.85948e-126	O1	Scn7a
1.08163e-128	-1.03547	0.157	0.363	1.74034e-125	O1	Tie1
1.26996e-128	1.75677	0.048	0.269	2.04336e-125	O1	Gm16201
1.68664e-128	1.27863	0.238	0.366	2.71381e-125	O1	Ccnf
2.2659e-128	-0.447918	0.384	0.653	3.64583e-125	O1	Cenpw
1.7926e-127	-1.08739	0.396	0.593	2.88429e-124	O1	Cav2
4.32474e-126	-1.16689	0.466	0.62	6.95851e-123	O1	Igfbpl1
1.24601e-124	-1.3648	0.432	0.611	2.00483e-121	O1	Egr1
2.31865e-124	-1.9131	0.518	0.702	3.73071e-121	O1	Ifitm2
2.45749e-124	-0.952342	0.389	0.552	3.95411e-121	O1	Esam
3.05928e-124	-1.89582	0.252	0.539	4.92238e-121	O1	Pdgfra
3.35482e-124	0.37747	0.039	0.076	5.39791e-121	O1	Cfap61
9.86349e-124	0.254564	0.903	0.841	1.58704e-120	O1	Adssl1
5.2355e-123	-0.964274	0.999	0.957	8.42392e-120	O1	Apod
1.44325e-122	-2.32075	0.321	0.457	2.32218e-119	O1	Bcl2a1b
1.7697e-122	-1.37314	0.432	0.539	2.84744e-119	O1	Tiam1
3.7326e-122	-0.660835	0.475	0.665	6.00576e-119	O1	Slc32a1
3.97057e-122	-1.93641	0.231	0.493	6.38865e-119	O1	Tbx1
1.39547e-120	-0.963982	0.267	0.399	2.24531e-117	O1	Hdc
2.43965e-120	-2.22152	0.375	0.543	3.9254e-117	O1	Tmem119
5.07703e-120	-1.45679	0.613	0.747	8.16894e-117	O1	Enpp6
6.93351e-120	1.28392	0.02	0.159	1.1156e-116	O1	Cntn5
6.9539e-120	-1.36759	0.158	0.294	1.11888e-116	O1	B830012L14Rik
3.34298e-119	2.79093	0.24	0.379	5.37885e-116	O1	Dnah9
5.10172e-119	-0.344021	0.215	0.498	8.20867e-116	O1	Egflam
1.04736e-118	1.00353	0	0.002	1.68521e-115	O1	Adrb3
1.61056e-118	0.284077	0.871	0.797	2.5914e-115	O1	Acot7
3.06706e-118	-0.582512	0.452	0.674	4.9349e-115	O1	Wtip
1.26911e-117	0.290692	0.997	0.839	2.042e-114	O1	Stmn4
8.52423e-117	-2.22126	0.367	0.461	1.37155e-113	O1	Cdk1
1.00081e-116	0.251551	0.916	0.648	1.6103e-113	O1	Gng11
1.06593e-116	-0.981973	0.611	0.78	1.71508e-113	O1	Tmem158
1.63584e-116	-0.985327	0.533	0.66	2.63207e-113	O1	AI593442
6.13378e-116	-0.346797	0.589	0.716	9.86926e-113	O1	Morn5
6.76859e-116	0.777523	0.224	0.295	1.08907e-112	O1	Olfr78
3.59285e-115	-2.52581	0.418	0.512	5.78089e-112	O1	Ptprg
6.07287e-115	-1.71872	0.745	0.816	9.77126e-112	O1	Gpr88
2.78524e-114	-3.78388	0.27	0.503	4.48146e-111	O1	Cfap44
3.10503e-114	-1.01596	0.495	0.647	4.996e-111	O1	Hmgb3
4.81587e-114	-1.3286	0.462	0.687	7.74874e-111	O1	P2ry12
4.08076e-113	0.25069	0.386	0.454	6.56594e-110	O1	Isg20
4.55986e-113	-3.8854	0.439	0.537	7.33682e-110	O1	Barx2
4.57458e-113	-1.0858	0.538	0.696	7.36051e-110	O1	Sp9
4.65058e-113	-1.12349	0.554	0.756	7.48278e-110	O1	Atp2b2
5.55566e-113	-5.44553	0.095	0.349	8.93906e-110	O1	Ccl4
7.20569e-113	-0.648145	0.194	0.443	1.1594e-109	O1	Oasl2
3.5239e-112	-1.9229	0.128	0.354	5.66995e-109	O1	Angptl2
3.76488e-112	-1.49018	0.353	0.459	6.05769e-109	O1	Ets1
2.2262e-111	-1.25429	0.645	0.778	3.58196e-108	O1	Stmn2
2.24836e-111	-2.97811	0.314	0.431	3.61762e-108	O1	Ccl2
7.06438e-111	-3.60492	0.422	0.47	1.13666e-107	O1	Isl1
8.65802e-110	-1.12583	0.633	0.771	1.39308e-106	O1	Atp1a3
1.29873e-109	-2.32976	0.12	0.307	2.08966e-106	O1	Col15a1
2.09378e-109	-1.32514	0.39	0.603	3.36889e-106	O1	Gm26871
4.06327e-109	-0.817694	0.559	0.705	6.5378e-106	O1	Chgb
4.30282e-109	-0.855681	0.225	0.393	6.92324e-106	O1	Fli1
8.21833e-109	0.535705	0.769	0.628	1.32233e-105	O1	Fyn
1.16964e-108	-0.98013	0.609	0.815	1.88195e-105	O1	Tfrc
1.34092e-108	-2.48062	0.002	0.065	2.15754e-105	O1	She
2.75022e-108	-1.34983	0.302	0.463	4.4251e-105	O1	Ddit4l
3.73694e-108	-1.66079	0.629	0.753	6.01273e-105	O1	Sv2b
2.71619e-106	0.44934	0.096	0.402	4.37035e-103	O1	Dnali1
5.0846e-106	0.930202	0	0.095	8.18112e-103	O1	Lcn2
5.96066e-106	-1.18897	0.486	0.639	9.59071e-103	O1	Lair1
1.99454e-105	-1.15613	0.517	0.678	3.20922e-102	O1	Lpl
6.14161e-105	-1.70473	0.288	0.507	9.88185e-102	O1	Gsta4
2.17098e-104	-3.58366	0.283	0.394	3.4931e-101	O1	Higd1b
4.93516e-104	-1.1492	0.457	0.626	7.94068e-101	O1	Adora2a
1.1957e-103	-1.08052	0.302	0.443	1.92388e-100	O1	Lag3
1.47509e-103	-1.20397	0.233	0.37	2.37343e-100	O1	Emb
2.96168e-103	1.08634	0.198	0.393	4.76535e-100	O1	Kcnk3
3.03165e-103	-0.337164	0.57	0.703	4.87792e-100	O1	Grin2b
4.39981e-103	-1.79034	0.452	0.577	7.0793e-100	O1	Fabp7
3.12855e-102	-0.579364	0.463	0.642	5.03384e-99	O1	Tspan13
5.84538e-102	-0.854866	0.575	0.698	9.40521e-99	O1	Odc1
1.86884e-101	-1.18547	0.564	0.718	3.00697e-98	O1	Syt1
8.74081e-101	-0.854643	0.251	0.383	1.4064e-97	O1	Dlk1
1.43742e-100	-1.38081	0.612	0.795	2.31281e-97	O1	Hexb
1.74387e-100	0.685789	0.28	0.412	2.80589e-97	O1	Cfap126
7.74744e-100	0.679879	0.723	0.607	1.24656e-96	O1	Hsph1
1.38581e-99	3.81976	0.001	0	2.22977e-96	O1	P2ry10
4.55765e-99	-1.71511	0.34	0.461	7.33325e-96	O1	Cd109
1.05761e-98	-2.12081	0.07	0.345	1.70169e-95	O1	Dnah5
2.1847e-97	-0.675706	0.5	0.701	3.51519e-94	O1	Tox3
9.42128e-97	-1.84768	0.515	0.615	1.51588e-93	O1	Ccn1
2.74313e-96	-1.26596	0.514	0.611	4.4137e-93	O1	Cetn4
6.24397e-96	-0.804459	0.592	0.752	1.00465e-92	O1	Scn2a
2.92146e-94	-1.15926	0.698	0.802	4.70063e-91	O1	Plin3
6.45269e-94	-3.46109	0.388	0.454	1.03824e-90	O1	Colec12
7.56613e-94	-1.38267	0.535	0.686	1.21739e-90	O1	Iqgap1
9.5914e-94	-1.57518	0.376	0.554	1.54326e-90	O1	Clec2d
9.63061e-94	-4.612	0.033	0.205	1.54957e-90	O1	Prrg4
2.56879e-92	0.772445	0.109	0.404	4.13318e-89	O1	Slc38a5
3.84179e-91	-0.988747	0.524	0.589	6.18144e-88	O1	Arhgdig
1.36079e-90	0.779358	0.541	0.283	2.18951e-87	O1	Ccdc153
1.48333e-90	0.848063	0.49	0.173	2.38669e-87	O1	Paqr5
1.69159e-90	-0.619271	0.41	0.63	2.72177e-87	O1	Chga
2.15085e-90	-1.69132	0.317	0.462	3.46072e-87	O1	Aurka
1.9206e-89	1.05832	0.177	0.333	3.09024e-86	O1	Gbp4
3.54578e-89	2.33537	0.235	0.316	5.70515e-86	O1	Itih2
4.46893e-89	-0.923639	0.425	0.52	7.19051e-86	O1	Slc7a1
4.83318e-89	4.25151	0.049	0.282	7.77659e-86	O1	Lrrc74b
4.91153e-89	-1.5061	0.444	0.575	7.90266e-86	O1	Vtn
6.94409e-89	-1.80872	0.18	0.3	1.1173e-85	O1	Lrrc23
9.71499e-89	-0.698023	0.198	0.313	1.56314e-85	O1	Ptgs2
1.21087e-88	-1.38001	0.548	0.682	1.94829e-85	O1	Ppp1r14b
2.94e-88	-2.64679	0.237	0.401	4.73046e-85	O1	1700012B09Rik
3.32815e-88	-2.12249	0.31	0.299	5.35499e-85	O1	Ackr3
2.54341e-87	-1.2665	0.533	0.632	4.09234e-84	O1	Syp
1.04317e-85	-0.651539	0.504	0.585	1.67846e-82	O1	Vim
3.19926e-85	-3.35965	0.123	0.209	5.14761e-82	O1	Ecrg4
3.1911e-84	-0.323741	0.579	0.7	5.13448e-81	O1	Nos1
4.24173e-84	-1.50128	0.536	0.618	6.82494e-81	O1	Tspo
4.91634e-84	-1.67225	0.478	0.597	7.91039e-81	O1	Cfap65
1.89354e-83	-1.08097	0.589	0.468	3.04671e-80	O1	Lpp
2.09909e-83	-1.60532	0.439	0.529	3.37743e-80	O1	Flt1
3.23827e-83	-3.14851	0.331	0.4	5.21037e-80	O1	Cd248
5.54549e-83	1.18672	0.139	0.353	8.9227e-80	O1	Bvht
3.28332e-82	-0.715206	0.515	0.712	5.28286e-79	O1	Cks2
5.59843e-82	-0.877516	0.432	0.455	9.00787e-79	O1	Gm45159
6.44503e-82	-0.355892	0.326	0.426	1.037e-78	O1	Sgcz
3.36487e-81	-0.83464	0.589	0.655	5.41407e-78	O1	Gng3
3.67536e-81	-1.68575	0.311	0.46	5.91365e-78	O1	1700016K19Rik
7.82464e-81	-0.56737	0.994	0.975	1.25898e-77	O1	Ugt8a
7.98778e-81	-2.22911	0.184	0.231	1.28523e-77	O1	Gm13861
5.98447e-80	-1.42834	0.458	0.588	9.62901e-77	O1	Tpm2
2.62213e-79	-2.01693	0.215	0.319	4.21901e-76	O1	Mylip
3.18632e-79	-1.02581	0.513	0.656	5.12678e-76	O1	Cdr1os
3.93063e-79	-0.958713	0.757	0.896	6.32438e-76	O1	Penk
4.63466e-79	2.20954	0.081	0.307	7.45716e-76	O1	Cnn1
2.59355e-78	-0.598731	0.48	0.595	4.17303e-75	O1	Elavl2
3.54771e-78	-3.09182	0.447	0.55	5.70826e-75	O1	F3
3.79254e-78	-1.04374	0.51	0.648	6.10219e-75	O1	Tgfbr1
6.48411e-78	-3.82511	0.273	0.425	1.04329e-74	O1	Alox12
7.9562e-78	0.25502	0.809	0.733	1.28015e-74	O1	Rab3a
9.56567e-78	-2.32403	0.402	0.458	1.53912e-74	O1	Jag2
3.03056e-77	-2.87167	0.245	0.417	4.87617e-74	O1	Cd93
3.07023e-77	-1.01788	0.33	0.456	4.94001e-74	O1	Inpp4b
1.09643e-76	-0.634058	0.446	0.614	1.76416e-73	O1	Kcna4
1.54177e-76	0.682634	0.618	0.495	2.48071e-73	O1	Bicc1
2.47309e-76	-1.84581	0.491	0.63	3.9792e-73	O1	Tyrobp
6.29822e-76	-0.342838	0.465	0.58	1.01338e-72	O1	Adgre1
6.47406e-76	-1.30156	0.445	0.515	1.04168e-72	O1	Ptprr
6.5312e-76	-1.22359	0.46	0.613	1.05087e-72	O1	Rab3c
6.98412e-76	-0.648977	0.522	0.694	1.12375e-72	O1	Hist1h2ae
1.27163e-74	-1.81458	0.535	0.566	2.04605e-71	O1	Ednrb
1.72453e-74	4.21885	0.469	0.264	2.77476e-71	O1	2010001K21Rik
2.15014e-74	-1.84823	0.424	0.482	3.45958e-71	O1	Mgst1
5.06222e-74	-0.319296	0.339	0.568	8.14512e-71	O1	Ier3
5.27402e-74	-1.36707	0.905	0.957	8.4859e-71	O1	Pcp4
6.08915e-74	-0.705618	0.686	0.838	9.79745e-71	O1	Tubb3
1.45353e-73	-0.842341	0.481	0.593	2.33872e-70	O1	Ece1
1.60301e-73	-1.05191	0.129	0.329	2.57924e-70	O1	Rbpms2
1.64626e-73	-0.930369	0.659	0.766	2.64883e-70	O1	Spock2
6.78201e-73	-0.262754	0.285	0.435	1.09123e-69	O1	Matn1
9.04044e-73	-0.543638	0.582	0.753	1.45461e-69	O1	Eno2
1.62893e-72	-0.325113	0.448	0.654	2.62095e-69	O1	Cd24a
4.04126e-72	0.577128	0.6	0.43	6.50238e-69	O1	Rhoc
6.14202e-72	-0.346625	0.639	0.756	9.88252e-69	O1	Rgs4
2.19674e-71	-1.64374	0.27	0.381	3.53455e-68	O1	Pou2f2
2.89422e-71	-0.338455	0.379	0.504	4.6568e-68	O1	Pdyn
3.59816e-71	-0.266488	0.433	0.448	5.78944e-68	O1	Erg
3.82428e-71	-2.39063	0.468	0.512	6.15326e-68	O1	Ucp2
6.6369e-71	-0.996444	0.583	0.708	1.06788e-67	O1	Gpr17
6.89405e-71	-2.26611	0.465	0.509	1.10925e-67	O1	Gm14964
6.97374e-71	-2.25239	0.271	0.402	1.12208e-67	O1	Ano1
9.67509e-71	-0.548449	0.352	0.418	1.55672e-67	O1	Ccr5
1.13301e-70	-1.17421	0.485	0.585	1.82302e-67	O1	Lrrc51
1.94848e-70	-0.576529	0.446	0.584	3.13511e-67	O1	Dut
8.53519e-70	-1.15022	0.764	0.876	1.37331e-66	O1	Tmsb10
8.78147e-70	0.499112	0.649	0.355	1.41294e-66	O1	Aurkb
1.51043e-69	-0.889432	0.519	0.613	2.43028e-66	O1	Camk2n2
2.46796e-69	-1.79891	0.246	0.395	3.97095e-66	O1	Adgrl4
2.97423e-69	-1.57622	0.506	0.521	4.78553e-66	O1	Ryr2
5.23897e-69	1.54952	0.64	0.431	8.42951e-66	O1	Grin1
1.16308e-68	-0.264761	0.361	0.541	1.8714e-65	O1	Crocc
1.29655e-68	-2.94164	0.293	0.347	2.08614e-65	O1	Ttll9
1.51587e-68	0.526036	0.087	0.303	2.43903e-65	O1	Bub1
1.55238e-68	-1.14913	0.564	0.61	2.49778e-65	O1	Nrsn1
2.16144e-68	-0.930247	0.695	0.773	3.47776e-65	O1	Zcchc18
3.51515e-68	-0.724807	0.388	0.526	5.65587e-65	O1	Pdgfrb
6.97846e-68	0.277051	0.408	0.39	1.12283e-64	O1	Hrct1
7.7667e-68	-0.733644	0.505	0.633	1.24966e-64	O1	Cacna2d3
1.05156e-67	1.07848	0.362	0.61	1.69197e-64	O1	Ckap2
1.07549e-67	-0.655528	0.13	0.201	1.73046e-64	O1	Isg15
1.13808e-67	-1.36847	0.007	0.313	1.83118e-64	O1	Ptgis
1.46204e-67	-1.0599	0.382	0.429	2.35243e-64	O1	Slc10a4
3.38197e-67	1.17911	0.649	0.477	5.4416e-64	O1	Foxj1
3.48332e-67	-0.335588	0.488	0.644	5.60467e-64	O1	Fcgr3
3.94643e-67	-0.537914	0.521	0.659	6.34981e-64	O1	Dlx1
4.47781e-67	-4.03659	0.297	0.392	7.2048e-64	O1	Nkx2-9
2.38585e-66	0.679598	0.463	0.632	3.83883e-63	O1	Cast
3.40164e-66	-0.999773	0.696	0.808	5.47323e-63	O1	Slco3a1
4.46733e-66	0.994332	0.604	0.423	7.18794e-63	O1	Cep290
5.70881e-66	0.849415	0.282	0.462	9.18548e-63	O1	Gprc5c
7.11159e-66	-0.597069	0.544	0.669	1.14426e-62	O1	Golim4
1.14554e-65	-0.81112	0.514	0.682	1.84318e-62	O1	Crip2
2.82427e-65	-2.24048	0.46	0.499	4.54425e-62	O1	Cd14
4.11432e-65	-0.282066	0.882	0.778	6.61994e-62	O1	Kndc1
9.02263e-65	-0.83403	0.615	0.699	1.45174e-61	O1	Plppr4
1.2433e-64	-0.884625	0.433	0.51	2.00046e-61	O1	S100a10
1.47502e-64	-1.88018	0.412	0.56	2.37331e-61	O1	Aqp4
3.27963e-64	-1.73429	0.43	0.534	5.27693e-61	O1	Slc7a5
3.67903e-64	-1.15688	0.177	0.382	5.91956e-61	O1	Birc5
5.96977e-64	-1.90625	0.515	0.577	9.60536e-61	O1	Crym
1.04573e-63	-0.490205	0.437	0.581	1.68258e-60	O1	Tmem130
1.98577e-63	-0.302547	0.363	0.486	3.1951e-60	O1	Psrc1
3.24594e-63	-0.334758	0.456	0.672	5.22272e-60	O1	Lmna
4.33037e-63	-0.833024	0.594	0.683	6.96757e-60	O1	Dcx
1.24744e-62	1.48296	0.495	0.263	2.00713e-59	O1	Pde3a
1.33433e-62	-0.474603	0.52	0.634	2.14694e-59	O1	Ppp1r12b
1.37596e-62	0.447241	0.486	0.613	2.21392e-59	O1	Bmp4
1.43462e-62	-1.53286	0.609	0.617	2.3083e-59	O1	Cldn5
2.08376e-62	-1.3777	0.32	0.358	3.35276e-59	O1	Ptprc
1.2996e-61	-1.97383	0.503	0.495	2.09106e-58	O1	Riiad1
2.31841e-61	-1.42473	0.178	0.354	3.73033e-58	O1	Xdh
3.18251e-61	-0.495773	0.397	0.665	5.12066e-58	O1	Mki67
3.70662e-61	-2.51347	0.137	0.244	5.96395e-58	O1	Gper1
4.42006e-61	-2.02587	0.616	0.666	7.11187e-58	O1	9630013A20Rik
1.88029e-60	-1.06305	0.784	0.854	3.02539e-57	O1	Uchl1
5.35153e-60	-0.498351	0.456	0.689	8.61062e-57	O1	Arl4a
6.69164e-60	-0.325257	0.386	0.514	1.07668e-56	O1	Spi1
1.36515e-59	-1.59935	0.4	0.451	2.19653e-56	O1	Elavl4
1.78177e-59	-0.408492	0.001	0.085	2.86686e-56	O1	C3
3.08984e-59	-1.04168	0.317	0.362	4.97155e-56	O1	Eva1b
4.45985e-59	-0.617471	0.569	0.721	7.17589e-56	O1	9530059O14Rik
7.23696e-59	-1.26207	0.688	0.803	1.16443e-55	O1	Marcks
9.62285e-59	4.73877	0.002	0.063	1.54832e-55	O1	Fgr
1.04889e-58	-1.30296	0.481	0.547	1.68767e-55	O1	Kcnj4
1.2175e-58	0.419154	0.699	0.611	1.95895e-55	O1	Peg3
1.36701e-58	-2.39314	0.531	0.313	2.19952e-55	O1	Egfr
1.65025e-58	-1.34363	0.298	0.341	2.65525e-55	O1	Ndufa4l2
1.84863e-58	0.381626	0.195	0.4	2.97444e-55	O1	Col1a1
2.4907e-58	-1.38029	0.412	0.529	4.00754e-55	O1	Slc12a5
2.83424e-58	2.43931	0.105	0.202	4.56029e-55	O1	Ccdc81
3.11136e-58	-2.50553	0.544	0.521	5.00618e-55	O1	Sox9
3.45025e-58	-0.662421	0.47	0.57	5.55145e-55	O1	1700094D03Rik
3.74333e-58	0.394802	0.708	0.613	6.02301e-55	O1	Tmem163
4.92938e-58	-1.06187	0.206	0.445	7.93137e-55	O1	Gjb6
5.49194e-58	-1.03427	0.16	0.302	8.83653e-55	O1	Icam2
1.84768e-57	-1.99156	0.161	0.248	2.97292e-54	O1	Hspa12b
2.22889e-57	-0.855795	0.685	0.865	3.58629e-54	O1	Cd59a
2.87631e-57	-2.80373	0.367	0.449	4.62798e-54	O1	Cd52
3.09867e-57	-0.265732	0.195	0.328	4.98576e-54	O1	Cfap45
3.66503e-57	-2.36498	0.397	0.523	5.89704e-54	O1	Hes5
1.1663e-56	-1.52657	0.355	0.479	1.87658e-53	O1	Marveld1
1.59424e-56	-0.539947	0.548	0.669	2.56513e-53	O1	Cenpf
2.26517e-56	-2.22382	0.092	0.151	3.64466e-53	O1	Aspn
7.39591e-56	-2.51544	0.052	0.157	1.19e-52	O1	Slc38a11
8.13827e-56	-1.92596	0.489	0.52	1.30945e-52	O1	Gm19935
8.21851e-56	-2.18308	0.232	0.307	1.32236e-52	O1	Fmo2
9.18461e-56	-1.27986	0.165	0.281	1.4778e-52	O1	Tent5c
1.31171e-55	-1.45787	0.404	0.481	2.11054e-52	O1	Acvr1c
1.57032e-55	-2.2176	0.153	0.326	2.52664e-52	O1	Ak7
2.14372e-55	3.73518	0.077	0.182	3.44925e-52	O1	Fam180a
2.87122e-55	3.73272	0.118	0.262	4.61979e-52	O1	Clec10a
3.16813e-55	-1.85309	0.391	0.456	5.09752e-52	O1	Drc1
5.57536e-55	-0.57974	0.811	0.666	8.97075e-52	O1	Plpp3
6.02508e-55	-1.68102	0.424	0.485	9.69435e-52	O1	Slc7a11
1.18158e-54	-1.41832	0.554	0.67	1.90116e-51	O1	Anxa5
2.73724e-54	-1.94017	0.35	0.453	4.40422e-51	O1	Gngt2
3.68758e-54	-0.86633	0.357	0.495	5.93332e-51	O1	Arhgdib
3.78514e-54	-1.19213	0.727	0.819	6.09029e-51	O1	Atp1b1
9.72945e-54	-2.00544	0.117	0.24	1.56547e-50	O1	Lrriq1
3.58312e-53	-1.1475	0.4	0.484	5.76524e-50	O1	Syt13
5.60437e-53	-1.48762	0.12	0.189	9.01743e-50	O1	Olfr558
7.83073e-53	1.86428	0.342	0.284	1.25996e-49	O1	Troap
1.01237e-52	-1.11607	0.522	0.606	1.62891e-49	O1	Rgs10
1.72389e-52	-1.08649	0.207	0.397	2.77374e-49	O1	Vcam1
2.64149e-52	-0.361503	0.456	0.301	4.25016e-49	O1	Cdca8
3.3702e-52	-0.381884	0.169	0.402	5.42266e-49	O1	Fcna
8.81239e-52	-0.315527	0.565	0.645	1.41791e-48	O1	Gabra1
2.50576e-51	-0.527386	0.516	0.66	4.03177e-48	O1	Usp53
4.2208e-51	0.346454	0.725	0.683	6.79127e-48	O1	Ninj2
7.18555e-51	-1.91081	0.327	0.451	1.15616e-47	O1	Mpeg1
8.61101e-51	-2.04736	0.466	0.572	1.38551e-47	O1	P2ry14
9.18676e-51	-0.792986	0.596	0.66	1.47815e-47	O1	Ccdc39
2.12526e-50	-0.476784	0.173	0.341	3.41954e-47	O1	Mecom
2.43827e-50	-1.34101	0.383	0.278	3.92318e-47	O1	Gm44096
5.37561e-50	-0.871099	0.474	0.482	8.64936e-47	O1	Chl1
6.32306e-50	-0.778532	0.776	0.886	1.01738e-46	O1	Sst
6.45714e-50	-0.826181	0.554	0.592	1.03895e-46	O1	Samsn1
6.62533e-50	-1.44467	0.309	0.395	1.06602e-46	O1	H2-Ab1
8.86305e-50	-0.588699	0.37	0.53	1.42607e-46	O1	Ppfibp1
2.09903e-49	0.356439	0.551	0.367	3.37735e-46	O1	Smim5
3.34409e-49	-0.52476	0.479	0.303	5.38065e-46	O1	Col4a1
7.50883e-49	-0.507975	0.409	0.483	1.20817e-45	O1	Nrp2
8.51395e-49	-0.707972	0.771	0.85	1.36989e-45	O1	Snhg11
2.19074e-48	-1.38104	0.522	0.568	3.52491e-45	O1	Siglech
2.4844e-48	-0.719437	0.543	0.635	3.9974e-45	O1	Vgf
2.84238e-48	-2.27141	0.724	0.675	4.5734e-45	O1	Mt3
3.13403e-48	-2.41025	0.339	0.385	5.04265e-45	O1	Ifi27l2a
3.55869e-48	0.265637	0.713	0.617	5.72593e-45	O1	Synm
4.67067e-48	2.154	0.254	0.36	7.51511e-45	O1	Krt8
6.63542e-48	0.364883	0.526	0.44	1.06764e-44	O1	Gm38414
6.6657e-48	2.75629	0.004	0.079	1.07251e-44	O1	Krt18
9.08084e-48	-4.16592	0.293	0.41	1.46111e-44	O1	Adgrg6
1.50483e-47	-0.845767	0.548	0.58	2.42126e-44	O1	Miat
3.34296e-47	-1.41906	0.48	0.565	5.37882e-44	O1	Ajap1
5.59312e-47	-0.723189	0.305	0.444	8.99933e-44	O1	Fcnaos
6.14152e-47	-2.00476	0.304	0.415	9.88171e-44	O1	Mafb
1.61703e-46	-2.46825	0.605	0.577	2.6018e-43	O1	Id2
2.37934e-46	-0.769054	0.388	0.438	3.82836e-43	O1	Spon1
5.88668e-46	-1.85453	0.529	0.568	9.47167e-43	O1	Cyba
6.46325e-46	-1.09435	0.501	0.488	1.03994e-42	O1	Rab7b
8.25282e-46	-0.436849	0.565	0.396	1.32788e-42	O1	Bub1b
1.01331e-45	-0.596523	0.121	0.237	1.63041e-42	O1	Pdlim3
1.16125e-45	-0.925063	0.546	0.562	1.86846e-42	O1	Rgs5
1.56298e-45	0.852537	0.013	0.104	2.51483e-42	O1	Zbbx
3.30374e-45	0.50887	0.115	0.236	5.31573e-42	O1	Hydin
3.34888e-45	0.744989	0.324	0.469	5.38834e-42	O1	Racgap1
3.70372e-45	1.09539	0.002	0.105	5.95928e-42	O1	Myb
4.31721e-45	-0.879791	0.485	0.554	6.94639e-42	O1	Iqcg
4.529e-45	-1.96475	0.398	0.496	7.28717e-42	O1	1700088E04Rik
7.94327e-45	-1.96889	0.299	0.382	1.27807e-41	O1	Gm42047
8.53864e-45	-0.695442	0.64	0.722	1.37387e-41	O1	Pcp4l1
1.39373e-44	1.36722	0.604	0.392	2.24251e-41	O1	Slc40a1
2.79484e-44	-0.82053	0.348	0.351	4.4969e-41	O1	Rasip1
4.03784e-44	-0.484771	0.395	0.536	6.49688e-41	O1	Rab3b
5.61204e-44	1.4649	0.137	0.318	9.02978e-41	O1	Inmt
6.47368e-44	-0.729081	0.649	0.733	1.04161e-40	O1	Myt1l
2.56531e-43	-1.35339	0.287	0.356	4.12758e-40	O1	Islr
6.67616e-43	-1.45235	0.577	0.533	1.07419e-39	O1	Trp53i11
6.95226e-43	-2.07844	0.283	0.341	1.11862e-39	O1	Meig1
8.70968e-43	-1.10653	0.51	0.585	1.40139e-39	O1	Spata33
9.0513e-43	-1.2286	0.548	0.543	1.45635e-39	O1	Cfh
1.34289e-42	0.582124	0.467	0.344	2.16071e-39	O1	Hist1h4d
1.56371e-42	-0.296835	0.325	0.445	2.51601e-39	O1	Kcnj8
1.8255e-42	-0.293333	0.53	0.358	2.93722e-39	O1	Gja4
1.98906e-42	2.27144	0.587	0.34	3.20041e-39	O1	Xylt1
2.29222e-42	-1.89688	0.41	0.493	3.68817e-39	O1	Cdh8
2.76929e-42	-0.771429	0.517	0.579	4.45578e-39	O1	Bin2
3.30187e-42	-2.10745	0.287	0.313	5.31272e-39	O1	Ntng1
6.61737e-42	-2.91143	0.395	0.334	1.06474e-38	O1	Cdkn3
1.20347e-41	-0.447143	0.448	0.479	1.93639e-38	O1	Npy1r
1.31421e-41	-0.546068	0.531	0.363	2.11456e-38	O1	St8sia4
1.415e-41	-0.284711	0.474	0.631	2.27673e-38	O1	Tns1
3.0018e-41	-1.73988	0.549	0.532	4.82989e-38	O1	Islr2
2.03124e-40	-0.78471	0.4	0.51	3.26827e-37	O1	Hap1
2.91075e-40	-0.660523	0.725	0.812	4.6834e-37	O1	Gnb4
4.04995e-40	0.320691	0.28	0.423	6.51637e-37	O1	Lgals3
7.81423e-40	-0.811757	0.541	0.583	1.25731e-36	O1	Myo1b
1.07828e-39	-1.41756	0.39	0.433	1.73496e-36	O1	Ccnd1
1.4046e-39	-0.894069	0.53	0.551	2.26e-36	O1	Plk2
1.71984e-39	-0.968657	0.481	0.562	2.76722e-36	O1	Rsph10b
1.99031e-39	-0.340552	0.124	0.282	3.20242e-36	O1	F13a1
2.97952e-39	-3.05357	0.255	0.218	4.79404e-36	O1	Fbln2
4.21798e-39	-0.886163	0.512	0.582	6.78673e-36	O1	Ezr
8.03534e-39	-1.08891	0.33	0.351	1.29289e-35	O1	Nostrin
2.61151e-38	2.44188	0.234	0.263	4.20192e-35	O1	Ttc29
5.92084e-38	-1.93394	0.448	0.474	9.52662e-35	O1	Fzd2
1.18308e-37	-0.806632	0.554	0.605	1.90358e-34	O1	Tmem178
1.36061e-37	-0.321389	0.558	0.674	2.18922e-34	O1	Serf1
3.3825e-37	-0.833061	0.498	0.521	5.44244e-34	O1	Rnase4
8.42507e-37	-1.35827	0.489	0.547	1.35559e-33	O1	Hist1h4i
1.07758e-36	1.8207	0.409	0.28	1.73382e-33	O1	Rbpms
1.42795e-36	-1.55946	0.287	0.275	2.29757e-33	O1	Slc17a8
1.54721e-36	-0.73882	0.72	0.863	2.48946e-33	O1	Zwint
3.02759e-36	-0.933238	0.542	0.637	4.87139e-33	O1	Celf4
4.5504e-36	-0.836798	0.457	0.558	7.3216e-33	O1	Scn2b
8.17487e-36	-2.2481	0.454	0.434	1.31534e-32	O1	Art3
9.59798e-36	-2.60272	0.388	0.404	1.54432e-32	O1	Apold1
1.32625e-35	0.621482	0.296	0.341	2.13394e-32	O1	Slc39a8
2.55569e-35	-0.999829	0.386	0.467	4.11211e-32	O1	Fosb
3.15815e-35	-2.15615	0.172	0.294	5.08146e-32	O1	Pih1d2
3.66181e-35	-0.432921	0.441	0.232	5.89185e-32	O1	Cdhr3
5.06809e-35	2.67982	0.514	0.402	8.15456e-32	O1	Btg2
5.86353e-35	-0.576784	0.722	0.809	9.43441e-32	O1	Bex2
6.43776e-35	-0.73111	0.45	0.538	1.03584e-31	O1	Sez6
7.24253e-35	-1.41689	0.574	0.566	1.16532e-31	O1	Prom1
2.35847e-34	0.545046	0.546	0.404	3.79477e-31	O1	Nfkbia
2.79346e-34	-1.60045	0.341	0.363	4.49468e-31	O1	Armc3
3.88372e-34	-2.23418	0.074	0.253	6.24891e-31	O1	Spag8
4.42583e-34	1.15161	0.305	0.387	7.12116e-31	O1	Dlgap5
4.6368e-34	-1.55468	0.507	0.504	7.4606e-31	O1	Gbp7
8.34618e-34	0.264298	0.472	0.591	1.3429e-30	O1	Spata24
8.39466e-34	1.68678	0.245	0.277	1.3507e-30	O1	Fank1
8.79443e-34	-0.768887	0.57	0.689	1.41502e-30	O1	Sox11
9.31893e-34	-0.789664	0.478	0.311	1.49942e-30	O1	Bcam
1.09364e-33	1.80489	0.003	0.103	1.75966e-30	O1	1700024G13Rik
1.14595e-33	2.08542	0.51	0.432	1.84383e-30	O1	Gm48678
2.21304e-33	-1.45283	0.585	0.601	3.56079e-30	O1	Cntnap2
2.45581e-33	-1.24331	0.395	0.459	3.9514e-30	O1	Klf4
5.00677e-33	-1.34007	0.659	0.795	8.05589e-30	O1	Chchd10
5.78818e-33	-0.82266	0.583	0.71	9.31318e-30	O1	Fam214a
5.87641e-33	-0.454839	0.492	0.571	9.45515e-30	O1	Nme7
6.07872e-33	-0.601067	0.496	0.542	9.78067e-30	O1	Fcrls
7.00234e-33	-0.776742	0.525	0.572	1.12668e-29	O1	Cdh13
7.76591e-33	-0.913212	0.34	0.445	1.24953e-29	O1	Gm17750
9.42854e-33	0.983322	0	0.028	1.51705e-29	O1	Plet1
1.52497e-32	-0.900276	0.356	0.428	2.45368e-29	O1	Arl4c
2.28453e-32	-1.30916	0.158	0.276	3.67582e-29	O1	Cped1
2.53075e-32	-0.590143	0.255	0.43	4.07198e-29	O1	Gm32913
2.59151e-32	-1.81062	0.34	0.435	4.16974e-29	O1	Mgp
3.16653e-32	-1.17963	0.903	0.941	5.09495e-29	O1	Gjc2
6.9926e-32	0.904455	0.334	0.402	1.12511e-28	O1	C130074G19Rik
7.72892e-32	-1.41946	0.505	0.617	1.24358e-28	O1	B2m
1.02771e-31	-0.695335	0.417	0.464	1.65358e-28	O1	Kif22
1.12389e-31	-2.1261	0.221	0.238	1.80834e-28	O1	Sema3c
1.1434e-31	-1.71172	0.272	0.311	1.83973e-28	O1	Hp
1.16411e-31	-0.506232	0.212	0.282	1.87305e-28	O1	Rsph1
1.90469e-31	3.06066	0.337	0.257	3.06465e-28	O1	Slc16a12
2.99423e-31	-1.50265	0.375	0.385	4.81771e-28	O1	Bgn
3.16151e-31	-0.445915	0.418	0.351	5.08687e-28	O1	Heyl
4.09331e-31	0.429722	0.558	0.454	6.58613e-28	O1	Hist1h4h
4.6199e-31	-0.381327	0.45	0.465	7.43341e-28	O1	Ifit3
5.42891e-31	1.00338	0.001	0.009	8.73511e-28	O1	Napsa
9.467e-31	2.21673	0.218	0.397	1.52324e-27	O1	Plk1
9.76586e-31	-1.64289	0.246	0.259	1.57133e-27	O1	Cfap70
1.06254e-30	-0.798543	0.601	0.652	1.70963e-27	O1	Elmod1
1.41166e-30	0.387708	0.684	0.556	2.27135e-27	O1	Afap1l1
2.28629e-30	-0.711464	0.992	0.987	3.67864e-27	O1	Gsn
2.48273e-30	-3.26375	0.059	0.324	3.99472e-27	O1	3300002A11Rik
2.55249e-30	-1.16442	0.485	0.563	4.10695e-27	O1	Ly6c1
7.05478e-30	-1.00189	0.18	0.241	1.13511e-26	O1	Dnah10
1.34119e-29	0.287724	0.378	0.444	2.15797e-26	O1	T2
1.49605e-29	-1.88792	0.421	0.493	2.40715e-26	O1	Kcnk1
2.75767e-29	0.974487	0.468	0.336	4.4371e-26	O1	Cyp26b1
2.99632e-29	-0.445596	0.468	0.526	4.82109e-26	O1	Slc7a14
3.37939e-29	2.75904	0.43	0.296	5.43745e-26	O1	Cemip
8.00097e-29	-0.415111	0.734	0.618	1.28736e-25	O1	Alcam
9.38205e-29	-0.538552	0.657	0.657	1.50957e-25	O1	Cnr1
1.32824e-28	-2.53365	0.432	0.439	2.13714e-25	O1	Gfap
1.69043e-28	-0.862317	0.619	0.605	2.7199e-25	O1	Selplg
2.06788e-28	-0.623862	0.867	0.759	3.32721e-25	O1	Ctsd
3.72821e-28	-0.852196	0.652	0.667	5.99869e-25	O1	Nrxn3
4.30026e-28	2.2281	0.225	0.417	6.91911e-25	O1	Zfp474
1.14254e-27	-0.851762	0.405	0.378	1.83835e-24	O1	Ascl1
2.45473e-27	-1.36352	0.03	0.179	3.94966e-24	O1	Ctsw
2.85453e-27	-1.92592	0.226	0.242	4.59294e-24	O1	Spaca9
3.0574e-27	-1.27065	0.517	0.582	4.91935e-24	O1	Id4
4.26463e-27	-2.95763	0.306	0.323	6.86178e-24	O1	Slc16a4
4.51679e-27	-0.795874	0.351	0.357	7.26751e-24	O1	Cd37
9.01017e-27	-0.32726	0.597	0.699	1.44974e-23	O1	Rgs9
1.36295e-26	-1.91318	0.677	0.704	2.19299e-23	O1	Clu
1.74737e-26	-1.58765	0.519	0.434	2.81151e-23	O1	Ctla2a
1.77025e-26	-0.288263	0.362	0.416	2.84833e-23	O1	Tgm2
1.94321e-26	-0.677728	0.497	0.572	3.12663e-23	O1	Wfdc17
2.41573e-26	-0.985956	0.313	0.312	3.8869e-23	O1	Fzd4
2.93045e-26	-0.329318	0.394	0.503	4.7151e-23	O1	Unc80
3.02499e-26	-0.520855	0.534	0.72	4.86721e-23	O1	Rsph9
5.11438e-26	-1.56402	0.228	0.34	8.22904e-23	O1	Cbln2
5.40525e-26	-1.56578	0.323	0.374	8.69706e-23	O1	Prelp
6.89939e-26	0.660499	0.333	0.343	1.11011e-22	O1	Gas2l3
8.21018e-26	-0.897589	0.396	0.523	1.32102e-22	O1	Pdzd2
1.04288e-25	-1.86928	0.35	0.417	1.67799e-22	O1	Kank3
1.22764e-25	-2.58273	0.528	0.463	1.97527e-22	O1	Rarres2
1.40847e-25	-0.408806	0.592	0.596	2.26623e-22	O1	Gpcpd1
1.60536e-25	-1.10526	0.356	0.323	2.58303e-22	O1	Emp3
2.1336e-25	-1.76584	0.386	0.436	3.43297e-22	O1	Fcgr1
2.41128e-25	-1.54892	0.527	0.279	3.87975e-22	O1	Gkn3
4.07248e-25	-0.420632	0.537	0.368	6.55263e-22	O1	Igfbp4
4.14979e-25	-0.790813	0.554	0.659	6.67702e-22	O1	Crim1
6.37115e-25	0.314714	0.473	0.602	1.02512e-21	O1	Dusp1
9.55652e-25	-0.482718	0.601	0.682	1.53764e-21	O1	Gap43
1.12077e-24	-0.591668	0.397	0.305	1.80331e-21	O1	Kif26a
1.21542e-24	0.857211	0.096	0.141	1.95561e-21	O1	Cidea
1.28588e-24	-0.590808	0.409	0.201	2.06898e-21	O1	Dnah3
1.60469e-24	3.2526	0.491	0.39	2.58194e-21	O1	Slc6a19
1.86909e-24	1.40614	0.464	0.341	3.00736e-21	O1	Ccdc3
2.69858e-24	-0.37136	0.329	0.447	4.34202e-21	O1	Neu4
2.8536e-24	-0.971241	0.193	0.386	4.59144e-21	O1	Inpp5d
5.46671e-24	-0.768444	0.446	0.25	8.79594e-21	O1	Ccdc121
6.10078e-24	-0.775818	0.155	0.305	9.81615e-21	O1	Tmem106a
1.00991e-23	-2.51261	0.514	0.461	1.62495e-20	O1	Alox5ap
1.3323e-23	-1.33478	0.556	0.57	2.14367e-20	O1	Trem2
1.79783e-23	-0.708449	0.406	0.508	2.8927e-20	O1	Junb
2.17886e-23	-2.28669	0.245	0.253	3.50579e-20	O1	Kif23
2.91605e-23	1.05107	0.517	0.366	4.69193e-20	O1	Rassf3
3.68291e-23	0.393955	0.529	0.326	5.9258e-20	O1	Fcgr2b
4.44857e-23	-0.509152	0.716	0.801	7.15774e-20	O1	Tac1
6.90296e-23	-0.347811	0.558	0.558	1.11069e-19	O1	Tac2
1.11058e-22	-1.09924	0.522	0.583	1.78693e-19	O1	Prc1
1.17939e-22	-1.6601	0.249	0.389	1.89763e-19	O1	2900026A02Rik
1.27404e-22	-1.61411	0.488	0.276	2.04993e-19	O1	Lmo1
1.38931e-22	-3.71599	0.112	0.276	2.2354e-19	O1	Plscr2
1.45879e-22	-1.13052	0.531	0.523	2.34719e-19	O1	Flna
1.79613e-22	-1.30596	0.4	0.448	2.88997e-19	O1	Tmem100
2.01596e-22	-0.277848	0.491	0.352	3.24368e-19	O1	Ltbp4
2.27904e-22	1.3065	0.522	0.408	3.66697e-19	O1	Spa17
3.02264e-22	-0.69434	0.444	0.524	4.86343e-19	O1	Kctd12
3.6862e-22	-0.559713	0.609	0.737	5.9311e-19	O1	Ly6h
5.25006e-22	0.441402	0.705	0.666	8.44735e-19	O1	Elof1
5.68127e-22	-0.351554	0.592	0.627	9.14117e-19	O1	Shisa8
8.5886e-22	-0.578547	0.543	0.609	1.38191e-18	O1	Unc93b1
8.78428e-22	-1.51514	0.394	0.299	1.41339e-18	O1	Lsr
1.16456e-21	-0.348988	0.875	0.831	1.87377e-18	O1	Pak7
1.30421e-21	-1.99381	0.394	0.296	2.09847e-18	O1	Crispld2
1.50494e-21	-0.724401	0.595	0.424	2.42145e-18	O1	Thy1
2.09903e-21	-1.11123	0.561	0.627	3.37734e-18	O1	Ramp2
2.91447e-21	0.854648	0.483	0.561	4.68939e-18	O1	Gpx8
3.13062e-21	-1.62807	0.487	0.356	5.03717e-18	O1	Samd9l
3.30835e-21	-0.616725	0.534	0.592	5.32314e-18	O1	Hist1h2ap
4.08598e-21	1.00527	0	0.008	6.57435e-18	O1	Ccr2
5.11645e-21	0.350854	0.612	0.619	8.23236e-18	O1	Hbb-bs
1.01982e-20	-1.02651	0.002	0.203	1.64089e-17	O1	Gm16006
1.038e-20	-0.993854	0.38	0.153	1.67014e-17	O1	AU021092
1.21004e-20	-0.996164	0.459	0.498	1.94696e-17	O1	Notch3
2.00873e-20	0.821175	0.227	0.293	3.23205e-17	O1	Ccdc33
2.01588e-20	-1.6086	0.602	0.441	3.24355e-17	O1	Gja1
2.17495e-20	-1.97704	0.188	0.319	3.49949e-17	O1	Cd84
2.80977e-20	-1.4475	0.476	0.49	4.52092e-17	O1	Myof
4.13151e-20	-0.955762	0.534	0.595	6.6476e-17	O1	Gabrg2
4.77951e-20	3.59233	0.264	0.314	7.69024e-17	O1	Irx5
6.65e-20	-0.430049	0.438	0.413	1.06998e-16	O1	Rad51ap1
7.89747e-20	1.14247	0.501	0.292	1.2707e-16	O1	Rnf144b
1.16677e-19	-1.18808	0.692	0.714	1.87733e-16	O1	Cplx2
1.72262e-19	1.84703	0.49	0.381	2.7717e-16	O1	Spc25
2.15616e-19	-1.53999	0.369	0.427	3.46926e-16	O1	Pycard
2.18705e-19	-1.59013	0.457	0.388	3.51896e-16	O1	Cfap54
2.6068e-19	0.822176	0.563	0.575	4.19434e-16	O1	Kif20b
2.65797e-19	0.379884	0.526	0.641	4.27667e-16	O1	Kpna2
2.76879e-19	-0.488606	0.303	0.201	4.45498e-16	O1	Casq2
3.27067e-19	-0.378619	0.585	0.689	5.2625e-16	O1	Gad2
7.7454e-19	-0.945792	0.371	0.459	1.24623e-15	O1	Coro1a
9.71653e-19	-0.255301	0.451	0.21	1.56339e-15	O1	Tuba1c
1.11103e-18	-0.259625	0.64	0.721	1.78765e-15	O1	Hmgb2
1.20378e-18	-0.893196	0.681	0.814	1.93688e-15	O1	Ndrg4
1.20605e-18	-1.16929	0	0.005	1.94053e-15	O1	Nek5
2.23285e-18	5.55208	0.345	0.19	3.59266e-15	O1	Lum
4.01271e-18	-0.266437	0.932	0.865	6.45646e-15	O1	Cpox
4.04396e-18	0.800373	0.473	0.316	6.50672e-15	O1	Car9
4.35136e-18	-1.88312	0.396	0.421	7.00133e-15	O1	Itih5
4.47317e-18	-0.486683	0.613	0.654	7.19733e-15	O1	Tmem108
4.65966e-18	-0.48841	0.541	0.646	7.4974e-15	O1	Bphl
4.87507e-18	1.54442	0.378	0.243	7.84398e-15	O1	Afap1l2
6.51334e-18	-0.644881	0.426	0.416	1.048e-14	O1	Cenpa
6.52026e-18	-0.501176	0.627	0.624	1.04911e-14	O1	Cx3cl1
7.01187e-18	3.00861	0.412	0.345	1.12821e-14	O1	Dpy19l2
7.58093e-18	-1.43339	0.455	0.393	1.21977e-14	O1	Rflnb
8.54155e-18	0.413153	0.271	0.301	1.37434e-14	O1	Cfap206
1.09383e-17	-1.23741	0.336	0.3	1.75997e-14	O1	Srarp
1.3352e-17	-0.68066	0.791	0.898	2.14833e-14	O1	Rtn1
1.52079e-17	-0.288252	0.476	0.523	2.44695e-14	O1	Dmkn
1.61014e-17	-0.608011	0.364	0.447	2.59071e-14	O1	Pla1a
1.65625e-17	-0.36848	0.503	0.327	2.6649e-14	O1	Fxyd7
2.05058e-17	-1.13435	0.427	0.482	3.29939e-14	O1	Cbfa2t3
2.30907e-17	-0.88659	0.505	0.497	3.7153e-14	O1	Cdca7
2.40285e-17	-0.464495	0.279	0.364	3.86619e-14	O1	Gm14488
2.83892e-17	-0.922547	0.582	0.596	4.56782e-14	O1	Snca
3.24032e-17	-0.857916	0.34	0.394	5.21367e-14	O1	Ly6k
3.46286e-17	1.0034	0	0.011	5.57175e-14	O1	Cyp1b1
4.14043e-17	-0.578811	0.616	0.515	6.66195e-14	O1	Nnat
4.75821e-17	-0.319481	0.896	0.752	7.65595e-14	O1	Sccpdh
7.51116e-17	0.985571	0	0.009	1.20855e-13	O1	Ccr1
8.63089e-17	1.24545	0.363	0.505	1.38871e-13	O1	Adgra2
9.32387e-17	-1.0743	0.75	0.682	1.50021e-13	O1	Spock3
2.45311e-16	-0.663418	0.455	0.432	3.94706e-13	O1	Sod3
5.76895e-16	-2.19122	0.441	0.454	9.28224e-13	O1	Hpgd
5.90344e-16	-1.26808	0.56	0.485	9.49864e-13	O1	Slc16a2
5.98701e-16	-0.948934	0.413	0.345	9.63311e-13	O1	Srgn
6.31432e-16	2.09182	0.471	0.395	1.01597e-12	O1	Egfl8
8.00386e-16	-1.23404	0.205	0.297	1.28782e-12	O1	Bmp6
8.01177e-16	0.363513	0.406	0.206	1.28909e-12	O1	S1pr3
9.19021e-16	-3.22301	0.338	0.223	1.4787e-12	O1	Igfbp2
1.21817e-15	-2.90921	0.503	0.516	1.96004e-12	O1	Pax6
1.51461e-15	0.485148	0.413	0.398	2.43701e-12	O1	Thrsp
1.60229e-15	-0.37026	0.431	0.445	2.57809e-12	O1	Pglyrp1
1.6907e-15	-0.262557	0.361	0.244	2.72034e-12	O1	Hspb2
2.28332e-15	-0.277046	0.306	0.195	3.67386e-12	O1	Tinagl1
2.78e-15	-0.618067	0.63	0.696	4.47303e-12	O1	Plat
3.16124e-15	-1.66527	0.458	0.503	5.08644e-12	O1	Nebl
4.07841e-15	-0.447756	0.62	0.649	6.56217e-12	O1	Rian
4.21928e-15	-1.65612	0.43	0.459	6.78882e-12	O1	Dqx1
4.67884e-15	2.52939	0.288	0.309	7.52826e-12	O1	4833427G06Rik
4.7965e-15	-0.833879	0.405	0.477	7.71757e-12	O1	Sgo2a
7.3022e-15	0.644947	0.541	0.34	1.17492e-11	O1	Scn3a
1.15215e-14	-1.04128	0.714	0.71	1.85381e-11	O1	Usp31
1.32772e-14	-1.57727	0.508	0.3	2.1363e-11	O1	Shisal1
1.43001e-14	-0.350885	0.506	0.521	2.30088e-11	O1	Wnt4
1.59608e-14	-0.997026	0.244	0.337	2.56809e-11	O1	Col4a2
1.7112e-14	-1.23524	0.354	0.36	2.75332e-11	O1	Trim30a
1.8719e-14	-1.07783	0.398	0.443	3.01189e-11	O1	Htr2c
2.15978e-14	-1.64659	0.403	0.416	3.47508e-11	O1	Cyyr1
2.83456e-14	1.00352	0	0.008	4.5608e-11	O1	Clec2i
2.88772e-14	-1.07629	0.842	0.744	4.64635e-11	O1	Hapln2
2.94536e-14	3.45492	0.041	0.224	4.73908e-11	O1	Lrrc43
4.02118e-14	0.4886	0.001	0.004	6.47008e-11	O1	Dsg2
5.64059e-14	1.78644	0.505	0.355	9.07572e-11	O1	Nos3
8.05254e-14	-0.803678	0.773	0.851	1.29565e-10	O1	Arpp21
1.17607e-13	-0.903263	0.528	0.444	1.8923e-10	O1	Cd34
1.41121e-13	-0.526653	0.462	0.32	2.27063e-10	O1	Fzd6
1.93874e-13	-0.578772	0.669	0.65	3.11944e-10	O1	Gnal
2.39818e-13	0.332408	0.483	0.584	3.85867e-10	O1	Pcdh15
2.45885e-13	-0.402864	0.846	0.78	3.95629e-10	O1	Adamts4
2.81446e-13	-0.70675	0.315	0.42	4.52847e-10	O1	Megf11
2.8256e-13	-1.79265	0.516	0.301	4.5464e-10	O1	Ccnb1
3.0326e-13	-0.777821	0.534	0.487	4.87946e-10	O1	Acta2
3.14659e-13	0.873513	0.501	0.31	5.06287e-10	O1	Zfp36
3.40177e-13	-0.803372	0.518	0.448	5.47345e-10	O1	Aldh1a1
4.12787e-13	1.96661	0.45	0.355	6.64174e-10	O1	Cfap161
4.13835e-13	-0.32935	0.681	0.605	6.6586e-10	O1	Igf1r
4.69728e-13	-1.47539	0.116	0.278	7.55792e-10	O1	Edn1
5.31802e-13	1.00372	0.001	0	8.55669e-10	O1	BE692007
6.5715e-13	-0.304183	0.476	0.31	1.05735e-09	O1	Fbxo5
1.00315e-12	-1.518	0.272	0.339	1.61407e-09	O1	Hk2
1.07206e-12	-1.24189	0.327	0.362	1.72494e-09	O1	Lrrc32
1.51617e-12	-0.764117	0.214	0.194	2.43951e-09	O1	Ace2
1.71888e-12	-1.75064	0.492	0.402	2.76568e-09	O1	Tbxa2r
2.16454e-12	-0.265087	0.753	0.797	3.48275e-09	O1	Cald1
2.23952e-12	-0.263958	0.459	0.426	3.60339e-09	O1	Cavin1
2.30297e-12	2.58027	0.41	0.301	3.70548e-09	O1	Cav1
2.94076e-12	-0.31688	0.62	0.517	4.73169e-09	O1	St8sia3
3.01391e-12	-0.955917	0.362	0.323	4.84938e-09	O1	Ctsc
3.60997e-12	-3.02057	0.398	0.408	5.80844e-09	O1	Lbp
3.68379e-12	-1.15661	0.191	0.209	5.92721e-09	O1	Ehd2
3.86651e-12	-1.31806	0.605	0.558	6.22121e-09	O1	Maf
4.9291e-12	1.00352	0	0.002	7.93093e-09	O1	Runx3
4.96102e-12	0.291405	0.535	0.453	7.98228e-09	O1	Ptgs1
5.62068e-12	0.605609	0.349	0.148	9.04368e-09	O1	Ube2l6
6.37998e-12	1.00245	0	0.007	1.02654e-08	O1	Gm48107
6.67867e-12	-0.539141	0.581	0.689	1.0746e-08	O1	6330403K07Rik
7.44467e-12	-0.792967	0.346	0.284	1.19785e-08	O1	Dcn
8.25804e-12	1.00353	0	0.004	1.32872e-08	O1	Hjv
9.82737e-12	0.82264	0.418	0.359	1.58122e-08	O1	Csrp2
2.41716e-11	0.455748	0.576	0.465	3.88921e-08	O1	Grin2a
2.56682e-11	-1.5069	0.549	0.617	4.13001e-08	O1	C1qb
2.60185e-11	-2.12308	0.458	0.384	4.18638e-08	O1	Etnppl
3.34688e-11	-1.71978	0.112	0.159	5.38513e-08	O1	Rab11fip1
3.9903e-11	-0.556633	0.602	0.501	6.4204e-08	O1	Birc2
4.36743e-11	-1.62554	0.487	0.422	7.02719e-08	O1	Chrm2
5.36196e-11	-0.495286	0.686	0.745	8.62739e-08	O1	Pde10a
6.2022e-11	-2.58197	0.352	0.31	9.97934e-08	O1	Npb
6.40526e-11	-1.73305	0.378	0.357	1.03061e-07	O1	Serpina3n
7.22939e-11	-2.64424	0.242	0.336	1.16321e-07	O1	Cox4i2
7.6229e-11	-1.87	0.439	0.398	1.22652e-07	O1	Serpind1
8.84282e-11	-1.87827	0.381	0.272	1.42281e-07	O1	Fgd5
1.06039e-10	-0.267083	0.502	0.613	1.70617e-07	O1	Slc30a1
1.15363e-10	-0.438651	0.452	0.477	1.85618e-07	O1	Serpinf1
1.40994e-10	-0.25199	0.176	0.218	2.26859e-07	O1	Gjb2
1.59756e-10	-0.250231	0.397	0.32	2.57047e-07	O1	Olfr655
1.65757e-10	3.68814	0.396	0.313	2.66703e-07	O1	Fam47e
2.39316e-10	-2.17689	0.373	0.432	3.85059e-07	O1	Cd300c2
3.51236e-10	-4.33823	0.167	0.178	5.65139e-07	O1	Pilrb2
4.49477e-10	-1.26885	0.636	0.662	7.23208e-07	O1	C1qa
5.20755e-10	-2.74755	0.514	0.462	8.37895e-07	O1	Pecam1
5.80043e-10	-0.536729	0.584	0.58	9.3329e-07	O1	Scg2
7.48235e-10	0.299526	0.505	0.422	1.20391e-06	O1	Esyt1
7.53105e-10	-0.919761	0.553	0.552	1.21175e-06	O1	Pltp
7.63996e-10	0.591846	0.003	0.235	1.22927e-06	O1	Ccdc65
9.83912e-10	-0.66733	0.724	0.705	1.58311e-06	O1	Stmn3
1.64458e-09	-1.54334	0.55	0.388	2.64612e-06	O1	Slco1c1
1.80058e-09	-0.812632	0.594	0.533	2.89713e-06	O1	Lmo7
1.8426e-09	-1.75362	0.355	0.361	2.96474e-06	O1	Gm21149
1.87642e-09	-1.81564	0.363	0.47	3.01916e-06	O1	Id1
1.93485e-09	-1.37384	0.439	0.413	3.11317e-06	O1	Tenm2
1.99853e-09	-2.46516	0.42	0.355	3.21564e-06	O1	S100a11
2.02515e-09	-0.313625	0.538	0.348	3.25846e-06	O1	Serpini1
2.11642e-09	3.20327	0.335	0.208	3.40532e-06	O1	Cpn1
2.51055e-09	4.36006	0.345	0.182	4.03948e-06	O1	Mycbpap
2.63013e-09	-0.410326	0.474	0.604	4.23188e-06	O1	Hist1h1e
2.96149e-09	-0.65808	0.368	0.311	4.76504e-06	O1	Rbms3
3.37129e-09	-0.669372	0.903	0.869	5.42441e-06	O1	Igsf8
3.40322e-09	-1.53695	0.006	0.152	5.47577e-06	O1	Lhfpl5
4.19254e-09	0.318827	0.454	0.465	6.74579e-06	O1	Kdr
4.21423e-09	-2.65164	0.129	0.229	6.7807e-06	O1	Rgs22
5.25277e-09	-0.254304	0.439	0.327	8.4517e-06	O1	Plek
5.53471e-09	-1.59426	0.473	0.388	8.90535e-06	O1	Cldn10
6.5311e-09	1.67065	0.001	0.002	1.05085e-05	O1	Cd36
6.61982e-09	-0.762692	0.625	0.643	1.06513e-05	O1	Eef1a2
6.88285e-09	1.81871	0.413	0.427	1.10745e-05	O1	Perp
7.12966e-09	-5.50853	0.219	0.266	1.14716e-05	O1	Palld
7.63061e-09	2.29382	0.374	0.524	1.22777e-05	O1	Stmnd1
8.49767e-09	0.354181	0.351	0.39	1.36728e-05	O1	Lrguk
1.00452e-08	-1.22006	0.4	0.466	1.61627e-05	O1	Lpcat2
1.12543e-08	-0.52186	0.522	0.523	1.81082e-05	O1	Actn1
1.20503e-08	0.617084	0.424	0.371	1.9389e-05	O1	Aspm
1.22146e-08	-1.34722	0.488	0.473	1.96532e-05	O1	Cks1b
1.30562e-08	-2.00351	0.442	0.366	2.10075e-05	O1	Calb2
1.33124e-08	3.60736	0.444	0.362	2.14197e-05	O1	Lrrc71
1.33478e-08	0.477446	0.388	0.344	2.14766e-05	O1	Erich2
1.37387e-08	-0.379518	0.431	0.412	2.21055e-05	O1	Pth1r
1.37777e-08	-1.18675	0.48	0.423	2.21683e-05	O1	Timp3
1.39078e-08	-0.724186	0.032	0.277	2.23777e-05	O1	Tctex1d1
1.46133e-08	-0.537844	0.603	0.61	2.35127e-05	O1	Itgam
2.32044e-08	-0.54225	0.554	0.625	3.73359e-05	O1	Sgms1
2.62681e-08	-0.545974	0.413	0.418	4.22654e-05	O1	Fn1
2.66281e-08	0.351388	0.263	0.097	4.28445e-05	O1	Rasd1
2.73395e-08	-1.31899	0.529	0.351	4.39893e-05	O1	Lst1
3.10142e-08	-1.52041	0.431	0.474	4.99019e-05	O1	Cp
3.64005e-08	-0.335951	0.52	0.464	5.85685e-05	O1	H2-K1
4.09231e-08	-1.23104	0.619	0.555	6.58452e-05	O1	Zfp36l1
4.09707e-08	-1.0207	0.908	0.903	6.59219e-05	O1	Atp2b1
5.461e-08	0.929884	0.369	0.49	8.78674e-05	O1	Arhgap30
5.69527e-08	0.657588	0.422	0.46	9.1637e-05	O1	Cdkl4
5.76776e-08	0.624962	0.431	0.311	9.28032e-05	O1	Gmnn
6.56276e-08	0.914401	0.351	0.22	0.000105595	O1	Oprk1
8.04383e-08	-1.19931	0.482	0.508	0.000129425	O1	Fcer1g
8.19977e-08	-2.03354	0.394	0.442	0.000131934	O1	Gpr183
9.28127e-08	-0.879044	0.511	0.477	0.000149336	O1	Neil3
9.42898e-08	-0.850837	0.606	0.479	0.000151712	O1	Ecel1
1.00824e-07	2.67777	0.02	0.243	0.000162225	O1	Cfap100
1.02019e-07	0.643901	0.508	0.474	0.000164148	O1	Efhc1
1.12381e-07	-1.21507	0.439	0.441	0.000180822	O1	Ntn4
1.12657e-07	0.849135	0.432	0.444	0.000181264	O1	Zic2
1.17313e-07	0.543334	0.68	0.74	0.000188757	O1	Cetn2
1.50864e-07	-0.337711	0.803	0.84	0.00024274	O1	Slc2a1
1.54737e-07	-0.380272	0.466	0.376	0.000248971	O1	Erc2
1.64092e-07	-0.25288	0.418	0.334	0.000264024	O1	Dnah1
1.68749e-07	-1.10949	0.546	0.461	0.000271518	O1	Ncf1
1.72518e-07	0.611017	0.622	0.701	0.000277582	O1	Pakap.1
1.92327e-07	-0.964856	0.486	0.521	0.000309454	O1	Tagln
2.11652e-07	-0.491808	0.821	0.794	0.000340548	O1	Lgmn
3.05009e-07	-0.597266	0.533	0.371	0.000490759	O1	Ltc4s
3.83677e-07	1.01652	0.395	0.406	0.000617337	O1	Ccdc180
4.013e-07	-1.51648	0.498	0.512	0.000645692	O1	C4b
5.19303e-07	1.11118	0.38	0.433	0.000835558	O1	Gm11992
5.30068e-07	-1.8724	0.315	0.322	0.000852879	O1	Ccl8
7.34141e-07	0.590907	0.352	0.182	0.00118123	O1	Mapk15
1.09103e-06	-0.341451	0.491	0.458	0.00175547	O1	Dpysl3
1.42589e-06	-2.02922	0.438	0.396	0.00229425	O1	Emcn
1.62476e-06	-0.705621	0.987	0.96	0.00261424	O1	Kctd13
1.75875e-06	-1.23478	0.534	0.358	0.00282984	O1	Tm4sf1
1.78672e-06	-0.620789	0.359	0.295	0.00287484	O1	Ppp1r36
1.8373e-06	-0.318662	0.857	0.882	0.00295622	O1	Meg3
2.08171e-06	1.0034	0	0.004	0.00334947	O1	Prf1
2.17612e-06	-1.14731	0.446	0.389	0.00350138	O1	Nell1
2.34777e-06	-0.253342	0.565	0.429	0.00377756	O1	Klf2
2.3494e-06	0.381679	0.572	0.457	0.00378018	O1	Cd200
2.99537e-06	-0.983325	0.397	0.495	0.00481956	O1	Gm7967
3.33388e-06	0.424542	0.434	0.419	0.00536421	O1	Rasl12
3.4159e-06	0.502604	0.378	0.381	0.00549618	O1	Knstrn
3.41594e-06	-0.925876	0.458	0.434	0.00549625	O1	Rras
3.63999e-06	-0.833237	0.574	0.509	0.00585674	O1	Igfbp5
3.84002e-06	-0.66372	0.874	0.898	0.00617859	O1	Slc6a6
4.43377e-06	-2.29586	0.436	0.323	0.00713393	O1	Ms4a6c
5.58768e-06	-0.958067	0.486	0.362	0.00899057	O1	Gas1
5.93079e-06	1.33898	0	0.004	0.00954264	O1	Wdr49
7.58828e-06	0.466302	0.003	0.137	0.0122095	O1	Kif2c
9.35272e-06	-1.55191	0.424	0.374	0.0150485	O1	Ifitm1
9.90072e-06	-0.955293	0.463	0.359	0.0159303	O1	Cdkn1a
9.94804e-06	-0.618695	0.777	0.86	0.0160064	O1	Map1b
1.16676e-05	-2.79766	0.402	0.293	0.0187732	O1	Nupr1
1.30349e-05	0.485919	0	0.004	0.0209731	O1	Gm35611
1.4289e-05	0.863184	0.287	0.196	0.022991	O1	Nr2f2
1.55013e-05	-0.449757	0.61	0.595	0.0249416	O1	Dab2ip
1.5667e-05	0.542939	0.409	0.342	0.0252082	O1	Cdo1
1.59407e-05	3.14593	0.001	0.001	0.0256487	O1	Lilrb4a
2.04114e-05	-2.00027	0.36	0.275	0.0328419	O1	Ccl3
2.28484e-05	-0.325449	0.498	0.391	0.0367632	O1	Ablim1
2.30572e-05	1.08603	0.409	0.41	0.0370991	O1	Vcan
2.42425e-05	-1.76333	0.508	0.433	0.0390062	O1	Pde1a
3.1638e-05	-0.750659	0.231	0.23	0.0509055	O1	Clic5
3.16749e-05	-1.13997	0.37	0.239	0.0509649	O1	Ecm2
3.3109e-05	-0.584028	0.663	0.643	0.0532723	O1	Ccnd2
4.67354e-05	0.328415	0.649	0.722	0.0751972	O1	Selenoh
4.74311e-05	-0.630954	0.369	0.293	0.0763167	O1	Ly6a
4.8009e-05	1.22391	0.331	0.288	0.0772466	O1	Ifit1
4.98905e-05	-1.11257	0.412	0.295	0.0802738	O1	Lrrc36
5.72674e-05	-0.459399	0.571	0.53	0.0921433	O1	Bcl11a
7.21019e-05	-0.280789	0.427	0.488	0.116012	O1	Gas6
7.7162e-05	-2.05476	0.557	0.532	0.124154	O1	Mt2
8.13385e-05	-1.26002	0.298	0.338	0.130874	O1	Hes1
9.89476e-05	0.807278	0.502	0.48	0.159207	O1	Phldb2
0.000109828	-1.54648	0.487	0.34	0.176713	O1	Pdgfb
0.000126002	-0.396988	0.628	0.704	0.202737	O1	Cntnap5a
0.000133903	-1.44158	0.462	0.443	0.215451	O1	Crybb1
0.000135756	-1.27225	0.461	0.432	0.218431	O1	Mdk
0.000141751	-1.45347	0.489	0.369	0.228077	O1	Ly86
0.000148389	-1.43352	0.398	0.29	0.238758	O1	S100a4
0.000163249	-1.58817	0.378	0.307	0.262668	O1	Wfdc1
0.000176976	0.531853	0.339	0.336	0.284755	O1	Coch
0.000177821	1.324	0.415	0.211	0.286114	O1	Anxa2
0.000183331	0.311533	0.505	0.458	0.294979	O1	Cavin2
0.000225656	-1.51696	0.296	0.353	0.363081	O1	Gm973
0.000293104	0.273735	0.408	0.33	0.471604	O1	Tekt4
0.00038211	-0.278529	0.584	0.556	0.614814	O1	Rasgrp2
0.000431625	-1.33214	0.413	0.412	0.694485	O1	Txnip
0.000446596	-0.73946	0.62	0.422	0.718573	O1	Lhfpl3
0.000502004	-0.559742	0.574	0.644	0.807725	O1	Bmp1
0.000553999	-0.66966	0.435	0.388	0.891385	O1	Hspg2
0.000725526	-0.480987	0.06	0.266	1	O1	Cdhr4
0.00086072	-1.84826	0.475	0.345	1	O1	Ptpn18
0.000860845	-0.274401	0.678	0.736	1	O1	Bmpr2
0.000909994	-0.485648	0.413	0.407	1	O1	Fos
0.00100187	-1.71359	0.428	0.344	1	O1	Slc6a11
0.00103453	-3.00569	0.343	0.219	1	O1	Clec4n
0.00115743	-0.515215	0.382	0.318	1	O1	Ptcra
0.00120617	-0.326543	0.45	0.415	1	O1	Laptm5
0.00121884	-0.552383	0.565	0.572	1	O1	Csf1r
0.00124718	-0.520166	0.508	0.456	1	O1	Ttk
0.00132754	1.72057	0.35	0.303	1	O1	Cdc25c
0.00136675	-0.508886	0.542	0.56	1	O1	Vwa1
0.00138874	-0.515845	0.757	0.853	1	O1	Cacnb4
0.00174567	-0.30944	0.484	0.49	1	O1	Tgfb2
0.0017531	2.23652	0.508	0.419	1	O1	Hs6st2
0.00191779	0.269101	0.56	0.479	1	O1	Dnaja4
0.0019625	0.299259	0.561	0.523	1	O1	Spc24
0.00200439	-0.488563	0.54	0.479	1	O1	Lrfn5
0.00209898	-0.926605	0.628	0.634	1	O1	C1qtnf4
0.00266497	-1.14865	0.554	0.562	1	O1	C1qc
0.00269446	0.351501	0.492	0.424	1	O1	Ccl9
0.00328227	-1.03433	0.519	0.503	1	O1	Pcsk2
0.00332603	-0.358846	0.781	0.842	1	O1	H2afv
0.00455018	-0.59888	0.571	0.499	1	O1	Ctss
0.00462406	1.00355	0.001	0	1	O1	Il1rn
0.00500366	-1.46862	0.317	0.264	1	O1	Efcab10
0.00554597	-1.44406	0.338	0.241	1	O1	Stra6
0.00570386	0.695056	0.425	0.443	1	O1	Brinp1
0.00587993	-3.35619	0.421	0.287	1	O1	Foxq1
0.00605393	0.32591	0.545	0.418	1	O1	Dbf4
0.00652042	2.854	0.011	0.174	1	O1	Adgb
0.00669943	-0.825339	0.468	0.407	1	O1	Hbb-bt
0.00723985	-1.87703	0.424	0.346	1	O1	Ahnak
0.00754185	1.25034	0.409	0.473	1	O1	Fyb
0.0078579	-0.436463	0.292	0.272	1	O1	Ccdc189
0.00826907	-0.327172	0.987	0.929	1	O1	Fa2h
0.00865431	-0.440534	0.52	0.433	1	O1	Clstn3
0.00873773	-0.320356	0.599	0.64	1	O1	Tsc22d1
0.00911164	-1.32057	0.506	0.422	1	O1	Foxc1
0.00942429	-0.94911	0.474	0.473	1	O1	Lmo2
0.00979506	1.41149	0.343	0.286	1	O1	Vegfc
0	-3.94972	0.047	0.65	0	O2	Cfap65
0	-4.4443	0.075	0.615	0	O2	Col3a1
0	2.98581	0.776	0.329	0	O2	Nid1
0	4.73442	0.729	0.294	0	O2	Nkx2-9
0	-3.0707	0.173	0.608	0	O2	Moxd1
0	2.78213	0.753	0.349	0	O2	Serpind1
0	-3.0242	0.218	0.595	0	O2	P2ry14
0	-4.78927	0.135	0.511	0	O2	Aurkb
0	3.5128	0.848	0.479	0	O2	Cdkn1c
0	3.17929	0.94	0.575	0	O2	Anxa5
0	-3.17018	0.084	0.449	0	O2	Sgcz
0	2.33242	0.816	0.457	0	O2	1700063D05Rik
0	1.60446	0.975	0.618	0	O2	Hcn2
0	4.23957	0.923	0.571	0	O2	Klk6
0	2.3106	0.994	0.649	0	O2	Enpp6
0	0.989502	0.976	0.655	0	O2	Spock3
0	2.07507	0.871	0.551	0	O2	Lmna
0	1.86899	0.989	0.669	0	O2	Tppp3
0	1.46143	0.993	0.674	0	O2	Pdgfa
0	1.82371	1	0.69	0	O2	Gng11
0	1.67919	0.966	0.665	0	O2	Usp31
0	1.6194	0.998	0.732	0	O2	Serpinb1a
0	5.00049	0.29	0.026	0	O2	1700028P14Rik
0	1.73089	0.993	0.73	0	O2	Slco3a1
0	1.35473	0.994	0.735	0	O2	Gjb1
0	3.34779	0.963	0.709	0	O2	S100b
0	0.886424	0.989	0.738	0	O2	Hapln2
0	2.04026	0.818	0.572	0	O2	Sema5a
0	2.68243	0.974	0.73	0	O2	Plin3
0	1.15685	0.991	0.75	0	O2	Gstm7
0	2.34784	0.809	0.569	0	O2	Hopx
0	1.45717	0.998	0.76	0	O2	Etv1
0	1.3483	0.993	0.765	0	O2	Sccpdh
0	1.12141	0.987	0.766	0	O2	Gnai1
0	1.99962	0.985	0.772	0	O2	Cd59a
0	1.74697	0.998	0.801	0	O2	Anln
0	1.0726	0.999	0.802	0	O2	Psat1
0	1.53929	0.985	0.792	0	O2	Acot7
0	1.4667	1	0.813	0	O2	Gltp
0	1.02852	1	0.818	0	O2	Fez1
0	0.870445	1	0.821	0	O2	Tubb4a
0	0.901054	1	0.822	0	O2	Ermn
0	1.02244	1	0.828	0	O2	Ndrg1
0	1.54003	0.932	0.761	0	O2	Tubb3
0	0.988731	0.996	0.845	0	O2	Pacs2
0	0.953953	0.954	0.81	0	O2	Map1b
0	0.984618	1	0.865	0	O2	Stmn1
0	1.33526	1	0.867	0	O2	Cpox
0	0.691046	1	0.872	0	O2	Stmn4
0	0.81286	1	0.885	0	O2	Elavl3
0	-2.16851	0.779	0.888	0	O2	Opalin
0	1.71609	0.917	0.815	0	O2	Uchl1
0	1.01977	1	0.917	0	O2	Dbndd2
0	-3.29311	0.903	0.963	0	O2	Ptgds
0	1.06935	1	0.966	0	O2	Apod
0	0.819688	1	0.978	0	O2	Tuba1a
0	1.02683	1	0.985	0	O2	Trf
0	-2.72549	0	0.002	0	O2	Ak9
0	1.16488	1	0.999	0	O2	Fth1
0	0.543272	1	1	0	O2	Plp1
3.47595e-307	1.07821	0.981	0.752	5.5928e-304	O2	Cdc42ep2
5.21418e-307	2.12204	0.769	0.385	8.38961e-304	O2	Lpcat2
3.03179e-306	-2.06681	0.178	0.617	4.87815e-303	O2	Iigp1
3.50022e-297	-3.9362	0.003	0.368	5.63185e-294	O2	Fhad1
5.24677e-296	1.54626	0.73	0.286	8.44206e-293	O2	Gm42047
3.04698e-295	-2.88143	0.636	0.829	4.90259e-292	O2	Il33
3.58598e-295	1.47639	0.869	0.61	5.76984e-292	O2	Padi2
2.7664e-290	0.949735	0.971	0.756	4.45114e-287	O2	Apbb1
2.39852e-287	0.837211	0.976	0.841	3.85921e-284	O2	Adssl1
1.44403e-279	0.851401	0.969	0.714	2.32345e-276	O2	Marcksl1
2.2558e-278	0.731708	0.998	0.797	3.62959e-275	O2	Ppp1r14a
1.47503e-277	-3.87253	0.14	0.515	2.37332e-274	O2	Ogn
3.01034e-276	-4.71208	0.069	0.249	4.84364e-273	O2	Plscr2
3.19296e-274	-3.96257	0.085	0.361	5.13747e-271	O2	Tctex1d4
2.23949e-272	0.890468	0.959	0.827	3.60333e-269	O2	Tubb4b
5.84984e-266	-2.34348	0.11	0.401	9.4124e-263	O2	Tekt4
1.31584e-263	-2.35267	0	0.142	2.11719e-260	O2	Syt10
1.78482e-263	-2.54877	0.16	0.474	2.87178e-260	O2	Cfap44
4.01106e-263	-3.49177	0.088	0.499	6.45379e-260	O2	Esco2
4.24549e-256	-5.36633	0.294	0.646	6.83099e-253	O2	Igf2
1.30926e-252	0.885842	0.94	0.698	2.1066e-249	O2	Fdps
4.95013e-250	0.604037	1	0.875	7.96476e-247	O2	Tmem151a
1.5276e-249	-2.03404	0.911	0.945	2.45791e-246	O2	Pcp4
1.52393e-248	0.649304	1	0.932	2.45201e-245	O2	Car2
3.86746e-248	-0.616641	0.021	0.456	6.22274e-245	O2	Lrrc71
4.14428e-248	0.638568	0.966	0.857	6.66815e-245	O2	Rhou
1.98224e-247	-0.383591	0.001	0.002	3.18942e-244	O2	Cd36
1.42412e-246	-0.384986	0.018	0.38	2.29141e-243	O2	Krt8
2.43163e-240	-3.25038	0.138	0.399	3.91249e-237	O2	Gm21149
3.16286e-240	0.869765	0.96	0.583	5.08904e-237	O2	D16Ertd472e
8.53468e-240	-0.770014	0.089	0.386	1.37323e-236	O2	Cemip
1.42061e-238	-5.74419	0.068	0.447	2.28576e-235	O2	Gm8251
4.39898e-238	-3.23382	0.002	0.062	7.07796e-235	O2	A2m
4.57099e-237	-1.21775	0.034	0.249	7.35473e-234	O2	Clec4a1
5.32139e-237	-6.86626	0.015	0.398	8.56211e-234	O2	Igkc
1.02766e-233	2.82875	0.551	0.197	1.6535e-230	O2	Cd44
7.70706e-230	-0.390547	0.126	0.411	1.24007e-226	O2	Dpy19l2
2.36376e-229	1.57467	0.682	0.303	3.80329e-226	O2	A530053G22Rik
5.95747e-228	4.2587	0.682	0.472	9.58558e-225	O2	Barx2
2.3874e-227	2.59491	0.294	0.034	3.84132e-224	O2	Zbbx
7.39041e-224	-3.58765	0.07	0.295	1.18912e-220	O2	Clec4n
1.44884e-222	1.6333	0.735	0.434	2.33119e-219	O2	Lbh
4.68088e-222	-1.21748	0.003	0.107	7.53154e-219	O2	Rsad2
6.12982e-222	0.746205	0.969	0.705	9.86289e-219	O2	Tmem125
3.8926e-221	0.862633	0.889	0.605	6.2632e-218	O2	Synm
9.57255e-221	-3.09971	0.118	0.263	1.54022e-217	O2	1700001L19Rik
1.63305e-220	-2.86454	0.152	0.362	2.62758e-217	O2	Spp1
2.63769e-217	0.836514	0.974	0.854	4.24404e-214	O2	Frmd8
3.46691e-216	1.4384	0.859	0.634	5.57826e-213	O2	Vat1
7.27821e-216	-2.55733	0.098	0.371	1.17106e-212	O2	Slc6a13
1.83608e-215	4.60879	0.45	0.211	2.95426e-212	O2	Aox3
1.75506e-214	0.745439	0.951	0.684	2.82389e-211	O2	Hmgn2
2.1547e-213	-1.05954	0.001	0.186	3.46692e-210	O2	Ccdc65
2.75397e-212	-3.21544	0.082	0.435	4.43114e-209	O2	Atf3
1.55696e-208	0.727351	0.981	0.731	2.50516e-205	O2	Clip3
1.07008e-207	-2.70394	0.093	0.455	1.72176e-204	O2	Samd9l
8.4689e-207	-2.59099	0.015	0.247	1.36265e-203	O2	Ptgis
4.33139e-206	0.735438	0.994	0.763	6.9692e-203	O2	Fabp5
2.88114e-203	0.893984	0.174	0.413	4.63575e-200	O2	Lgals3
8.72592e-202	-1.27977	0.107	0.365	1.404e-198	O2	Dnah11
1.12786e-201	-2.30778	0.264	0.455	1.81472e-198	O2	Gpr183
1.14352e-199	2.20446	0.001	0.183	1.83992e-196	O2	Got1l1
5.25706e-198	-3.93043	0.235	0.562	8.45861e-195	O2	Pax6
1.81402e-195	-3.17608	0.018	0.406	2.91875e-192	O2	Spag17
3.1084e-195	0.684161	0.661	0.286	5.00142e-192	O2	Pou2f2
1.0918e-194	1.56946	0.718	0.413	1.75671e-191	O2	S100a6
3.22874e-194	-2.85726	0.005	0.299	5.19504e-191	O2	Dnah5
1.3882e-193	2.2598	0	0.304	2.23362e-190	O2	Ssu2
4.97676e-193	1.70881	0.095	0.385	8.00761e-190	O2	Fam47e
4.86869e-192	5.05992	0.452	0.121	7.83372e-189	O2	Pi15
9.5008e-192	0.73607	0.931	0.757	1.52868e-188	O2	Nmral1
2.50947e-190	-3.79224	0.398	0.685	4.03774e-187	O2	Ifitm2
6.54183e-189	0.320138	1	0.939	1.05258e-185	O2	Fa2h
1.21926e-184	-2.04384	0.165	0.534	1.96179e-181	O2	Cbr2
1.57126e-184	0.304441	0.112	0.266	2.52815e-181	O2	Tent5c
5.36682e-184	0.29093	0.126	0.317	8.63522e-181	O2	Sap30bpos
1.94029e-183	-3.81471	0.057	0.267	3.12192e-180	O2	Casq2
7.41736e-183	1.28425	0.854	0.625	1.19345e-179	O2	Gm12326
9.13066e-183	-0.625322	0.159	0.364	1.46912e-179	O2	2010001K21Rik
1.21373e-180	-1.69017	0.001	0.067	1.95289e-177	O2	C3
1.13147e-179	-4.68261	0.259	0.409	1.82054e-176	O2	Egfr
1.55869e-179	-3.71771	0.245	0.446	2.50794e-176	O2	Gja4
1.61557e-179	-5.08271	0.039	0.167	2.59945e-176	O2	Prrg4
1.8603e-179	0.477386	0.968	0.782	2.99322e-176	O2	Tuba1b
3.47861e-179	1.10378	0.139	0.271	5.59708e-176	O2	Cpn1
4.38004e-179	0.479144	0.969	0.818	7.04749e-176	O2	Litaf
1.64728e-178	-2.76829	0.224	0.374	2.65048e-175	O2	Odf3b
1.70398e-178	0.507104	0.641	0.295	2.7417e-175	O2	Nkx2-1
5.11656e-178	0.591429	0.983	0.782	8.23255e-175	O2	2810468N07Rik
7.11949e-178	-0.288255	0.081	0.186	1.14553e-174	O2	Ccdc81
1.32391e-177	-3.60941	0.142	0.206	2.13017e-174	O2	Rgs22
1.8104e-177	-2.62802	0.205	0.607	2.91293e-174	O2	Dscam
4.40219e-177	1.37221	0.812	0.579	7.08313e-174	O2	Shisa8
1.29395e-176	-1.66106	0.119	0.264	2.08197e-173	O2	Lum
2.96485e-176	-4.45593	0.181	0.325	4.77044e-173	O2	Cbln2
3.13524e-176	-3.66369	0.136	0.281	5.0446e-173	O2	Gm44109
4.70024e-176	0.527194	0.976	0.615	7.56269e-173	O2	Pls1
5.45083e-176	-1.32494	0.149	0.338	8.77038e-173	O2	Cxcr2
2.45584e-175	0.442952	0.08	0.227	3.95145e-172	O2	Lrrc74b
2.85376e-175	1.05197	0.001	0.266	4.5917e-172	O2	Wdr63
9.9504e-175	-1.55196	0.087	0.342	1.60102e-171	O2	Ackr3
3.02513e-174	-1.443	0.156	0.254	4.86744e-171	O2	Mapk15
4.63597e-174	-2.24987	0.079	0.142	7.45928e-171	O2	Fabp4
7.34552e-174	-0.754336	0.038	0.411	1.18189e-170	O2	S100a8
3.20583e-171	-2.0466	0.247	0.527	5.15818e-168	O2	Gm10115
7.12639e-170	-2.73641	0.129	0.328	1.14664e-166	O2	Irx5
2.87375e-169	0.770328	0.841	0.61	4.62386e-166	O2	Hsph1
4.06754e-167	-1.29259	0	0.109	6.54467e-164	O2	Kif2c
8.05891e-167	0.547569	0.994	0.798	1.29668e-163	O2	Pdlim2
1.6817e-166	-4.51061	0	0.007	2.70586e-163	O2	Scn7a
2.83594e-166	-1.21368	0.1	0.351	4.56304e-163	O2	Srarp
5.68316e-165	0.252991	0.062	0.162	9.1442e-162	O2	Fam180a
1.61777e-164	0.827492	0.819	0.592	2.603e-161	O2	Parm1
4.87426e-164	1.8332	0.616	0.195	7.84268e-161	O2	Tbx2
2.23534e-163	0.655223	0.926	0.826	3.59666e-160	O2	Tpm1
6.6323e-162	1.30935	0.072	0.155	1.06714e-158	O2	St8sia6
6.93927e-161	0.527799	0.971	0.833	1.11653e-157	O2	Phlda3
9.54411e-161	2.13904	0.699	0.399	1.53565e-157	O2	Rnf152
3.47152e-160	-4.32252	0.067	0.206	5.58567e-157	O2	Fgfbp1
5.5482e-159	-2.37502	0.357	0.624	8.92706e-156	O2	Akap12
6.28781e-158	-2.50549	0.123	0.382	1.01171e-154	O2	Mrc1
7.30717e-158	0.456888	1	0.933	1.17572e-154	O2	Gatm
1.66924e-157	1.3669	0.669	0.313	2.6858e-154	O2	Cfap126
5.38692e-157	-3.35113	0.107	0.292	8.66756e-154	O2	Ppp1r32
5.93496e-157	-1.5507	0.174	0.286	9.54935e-154	O2	Ak7
2.29474e-156	1.64595	0.003	0.082	3.69224e-153	O2	1700024G13Rik
4.70332e-156	-1.10365	0.991	0.962	7.56765e-153	O2	Cst3
8.78021e-155	0.577763	0.11	0.337	1.41274e-151	O2	4833427G06Rik
1.05495e-154	0.754867	0.827	0.557	1.69741e-151	O2	Afap1l1
1.33639e-154	-3.14208	0.243	0.453	2.15025e-151	O2	Egfl8
2.65377e-154	2.3562	0	0.265	4.26991e-151	O2	Ccl11
1.7134e-153	-3.56346	0.343	0.554	2.75686e-150	O2	Ecel1
1.45359e-152	-1.2415	0.281	0.669	2.33883e-149	O2	Sncg
8.5152e-152	0.486063	0.932	0.725	1.3701e-148	O2	Ran
2.72167e-151	-2.66027	0.135	0.385	4.37917e-148	O2	Pifo
3.23577e-150	-1.58417	0.137	0.178	5.20636e-147	O2	Mak
2.64791e-149	0.500832	0.822	0.588	4.26048e-146	O2	Crim1
5.73343e-149	-1.31012	0.017	0.292	9.22509e-146	O2	BC051019
1.88255e-147	0.61031	0.891	0.726	3.02902e-144	O2	Ccdc34
4.26589e-147	-1.87153	0.068	0.137	6.86382e-144	O2	Cidea
4.54616e-147	0.278484	1	0.965	7.31478e-144	O2	Mobp
2.55614e-145	3.51417	0.002	0.048	4.11282e-142	O2	Gypa
1.54637e-144	-0.958367	0	0.084	2.48811e-141	O2	Myb
3.00715e-144	-3.69708	0.228	0.469	4.8385e-141	O2	Tbxa2r
3.42321e-144	0.354512	0.998	0.865	5.50795e-141	O2	Sirt2
5.31544e-144	0.819022	0.062	0.1	8.55254e-141	O2	Ankrd66
1.58504e-143	1.40185	0.74	0.611	2.55033e-140	O2	Cldn14
2.43429e-143	-4.7394	0.159	0.172	3.91678e-140	O2	Gjc1
3.56302e-142	-3.4578	0.155	0.345	5.7329e-139	O2	Ccdc121
5.23086e-142	-1.44888	0.709	0.888	8.41645e-139	O2	Jph4
6.84446e-142	-1.72094	0.205	0.472	1.10127e-138	O2	Isg20
5.65364e-141	-3.55292	0	0.233	9.09671e-138	O2	Pgm5
6.07981e-141	0.732048	0.713	0.433	9.78242e-138	O2	Myh9
6.90783e-139	-1.29561	0	0.007	1.11147e-135	O2	F5
1.51277e-138	0.365109	0.922	0.757	2.43405e-135	O2	Pfn2
3.08057e-137	0.363765	0.996	0.923	4.95665e-134	O2	Map1a
6.48963e-137	-4.33227	0.122	0.221	1.04418e-133	O2	Gbp5
1.27527e-135	0.25868	0.961	0.774	2.05191e-132	O2	Lgmn
1.51941e-134	-1.62514	0.158	0.177	2.44473e-131	O2	Pilrb2
1.74524e-134	2.21953	0.681	0.407	2.80809e-131	O2	Bace2
4.77448e-134	-2.66246	0.088	0.227	7.68214e-131	O2	Igf1
1.1059e-133	0.402753	0.928	0.741	1.7794e-130	O2	Nap1l5
5.83469e-133	0.523022	0.724	0.405	9.38802e-130	O2	Cyb5r3
1.20649e-132	-2.62895	0.559	0.721	1.94124e-129	O2	Aebp1
2.08461e-132	5.3536	0.429	0.201	3.35414e-129	O2	Col12a1
4.56547e-132	0.503665	0.998	0.825	7.34584e-129	O2	Tmem88b
5.11198e-132	-0.912014	0.03	0.277	8.22518e-129	O2	Stoml3
5.88731e-132	0.394422	0.993	0.874	9.47269e-129	O2	Bpgm
2.36099e-131	0.695989	0.694	0.358	3.79883e-128	O2	Vcan
3.86627e-131	-3.73762	0.519	0.66	6.22083e-128	O2	Adamts1
7.23153e-131	-3.23412	0.282	0.333	1.16355e-127	O2	Hes1
1.33955e-129	-1.52047	0.645	0.303	2.15534e-126	O2	Armc3
2.16503e-129	-3.70355	0.086	0.209	3.48354e-126	O2	Col18a1
1.17079e-128	0.477898	0.997	0.797	1.8838e-125	O2	Josd2
6.65887e-128	-3.89374	0.126	0.199	1.07141e-124	O2	Tmem252
4.00399e-127	-1.10452	0.191	0.466	6.44243e-124	O2	Slc6a19
1.62406e-126	-1.98281	0.134	0.334	2.61311e-123	O2	Troap
9.36623e-126	-3.66423	0.183	0.337	1.50703e-122	O2	Gm44096
1.66129e-125	-3.31644	0.158	0.244	2.67301e-122	O2	1700007K13Rik
5.86981e-125	-3.94594	0.02	0.202	9.44452e-122	O2	Dnah12
9.40449e-125	-1.67983	0.173	0.324	1.51318e-121	O2	Cdhr3
9.90449e-125	-2.99671	0.444	0.645	1.59363e-121	O2	Gm29508
2.21739e-123	-1.2671	0.172	0.23	3.56778e-120	O2	Dnah10
2.31143e-122	-0.968238	0.436	0.032	3.7191e-119	O2	Drc7
3.18455e-122	-3.5832	0.28	0.474	5.12394e-119	O2	Chrm2
4.54223e-122	-1.27186	0.646	0.325	7.30845e-119	O2	Alox12
7.0175e-122	-1.12514	0.962	0.876	1.12912e-118	O2	Mt1
7.94913e-122	-0.924508	0.129	0.279	1.27901e-118	O2	Vwa5b1
8.78157e-122	-3.21977	0.072	0.216	1.41295e-118	O2	Spag8
2.31815e-121	-0.681241	0.124	0.23	3.7299e-118	O2	Clec10a
2.78352e-121	0.375609	1	0.89	4.47869e-118	O2	Slain1
3.03646e-121	-1.48485	0.119	0.257	4.88566e-118	O2	Mycbpap
2.83574e-120	-0.580781	0.102	0.383	4.5627e-117	O2	Gas2l3
3.22811e-120	-0.889449	0.072	0.18	5.19403e-117	O2	Lrp2
7.57511e-120	-0.60289	1	0.963	1.21883e-116	O2	Ptprd
1.20599e-119	-2.91412	0.259	0.527	1.94044e-116	O2	Myof
7.63486e-119	-3.13926	0.001	0.115	1.22845e-115	O2	Plin5
1.61179e-118	-2.06602	0.15	0.345	2.59336e-115	O2	Cnn2
4.21085e-118	-1.65115	0.131	0.257	6.77526e-115	O2	Ltbp1
6.58736e-118	0.474836	0.988	0.726	1.05991e-114	O2	Sox10
1.12634e-116	0.461278	0.99	0.828	1.81228e-113	O2	Nkx6-2
6.00841e-116	-0.407224	0.561	0.176	9.66754e-113	O2	Ocln
9.43979e-116	-3.37353	0.148	0.17	1.51886e-112	O2	Olfr558
1.16259e-115	-0.967978	0.23	0.459	1.8706e-112	O2	Ets1
1.95193e-115	-0.490866	0.65	0.369	3.14066e-112	O2	Reln
2.18515e-115	-1.44116	0.185	0.292	3.51591e-112	O2	Cd84
2.28483e-115	-1.81067	0.001	0.009	3.67629e-112	O2	Slc14a2
3.99886e-115	-2.17542	0.173	0.404	6.43417e-112	O2	Car9
2.92671e-114	-2.36031	0.161	0.373	4.70907e-111	O2	Mustn1
2.56523e-113	0.640196	0.165	0.327	4.12745e-110	O2	Mrvi1
3.23449e-113	1.23502	0.188	0.146	5.2043e-110	O2	Rasd1
6.80417e-113	-2.36657	0.189	0.251	1.09479e-109	O2	Ccl24
1.28916e-111	-2.15257	0.261	0.491	2.07425e-108	O2	Cd163
1.50246e-111	-2.37311	0.299	0.476	2.41747e-108	O2	Dqx1
1.5258e-111	0.449214	0.968	0.824	2.45501e-108	O2	Prr18
1.8866e-111	-2.79503	0.599	0.742	3.03554e-108	O2	Cntn1
5.83552e-111	1.47382	0.652	0.536	9.38936e-108	O2	Lmo7
1.46891e-110	-2.22686	0.196	0.409	2.36348e-107	O2	Ly6k
6.22601e-110	0.588044	0.095	0.198	1.00177e-106	O2	Ttc16
3.26287e-109	0.983968	0.348	0.107	5.24995e-106	O2	Mdh1b
4.97433e-109	0.68405	0.766	0.57	8.0037e-106	O2	Dab2ip
7.40169e-109	1.84101	0.56	0.097	1.19093e-105	O2	Ccl7
1.24581e-108	1.1168	0.583	0.31	2.00451e-105	O2	Cdca8
1.50599e-108	-2.4806	0.032	0.148	2.42314e-105	O2	Ctsw
4.00732e-108	-2.12276	0.159	0.502	6.44779e-105	O2	Sp100
5.28201e-108	-0.636575	1	0.986	8.49876e-105	O2	Mal
7.28786e-107	-3.15255	0.194	0.197	1.17262e-103	O2	Map3k7cl
3.14357e-104	0.511344	0.657	0.384	5.05801e-101	O2	Laptm5
6.41411e-104	-1.96796	0.062	0.084	1.03203e-100	O2	Mgl2
2.67378e-103	-4.31569	0.274	0.472	4.30212e-100	O2	Kit
2.32953e-102	-1.61048	0	0.002	3.74821e-99	O2	Dsc3
2.86235e-102	0.314834	0.91	0.742	4.60552e-99	O2	Fbxo2
3.43462e-101	-1.49231	0.072	0.064	5.5263e-98	O2	Bmx
6.36784e-100	-2.01895	0.401	0.605	1.02459e-96	O2	Maf
2.07096e-99	-1.47504	0	0.003	3.33218e-96	O2	Gm28729
2.52077e-99	2.61461	0	0.009	4.05592e-96	O2	Fam166b
4.47882e-99	0.268857	0.986	0.748	7.20642e-96	O2	Ubl3
5.39624e-99	0.283053	0.876	0.54	8.68256e-96	O2	Adcy5
5.42041e-99	-0.968442	0.226	0.294	8.72144e-96	O2	Hspb2
5.82707e-99	1.83761	0.562	0.374	9.37575e-96	O2	Thrsp
6.62014e-99	-3.21645	0	0.052	1.06518e-95	O2	She
8.46373e-99	-3.94219	0	0.001	1.36181e-95	O2	Plac8
2.12085e-98	0.257405	0.102	0.438	3.41244e-95	O2	1700013F07Rik
3.73269e-98	3.26631	0.55	0.405	6.0059e-95	O2	Cabcoco1
1.49717e-97	-3.89739	0.117	0.295	2.40895e-94	O2	Thbs4
1.5675e-97	-1.91491	0.417	0.568	2.52211e-94	O2	Hist1h1b
4.17235e-97	0.340881	1	0.894	6.7133e-94	O2	Dbi
4.92656e-97	0.541806	0.15	0.206	7.92684e-94	O2	Cdhr4
3.41999e-96	-0.25829	0.606	0.464	5.50276e-93	O2	Cd14
4.05389e-96	-2.29796	0.586	0.691	6.5227e-93	O2	Scn8a
1.08079e-95	0.280735	0.929	0.814	1.73899e-92	O2	Car14
1.23093e-95	1.13655	0.652	0.413	1.98056e-92	O2	Arhgap30
5.62501e-95	0.817176	0.681	0.587	9.05064e-92	O2	Sgms1
6.92164e-95	-1.35961	0.385	0.557	1.11369e-91	O2	Iqcg
7.33657e-94	3.56574	0.46	0.247	1.18045e-90	O2	Kif20a
1.45121e-93	-2.99747	0.139	0.227	2.33499e-90	O2	Gpnmb
3.46461e-93	-2.65118	0.398	0.561	5.57456e-90	O2	Thbs3
1.47626e-92	-3.95292	0.252	0.443	2.3753e-89	O2	Slc10a4
1.52292e-92	-1.7784	0.405	0.624	2.45038e-89	O2	Rims2
2.58802e-92	-1.49057	0.066	0.137	4.16413e-89	O2	Gm867
7.6652e-92	-3.03026	0.072	0.128	1.23333e-88	O2	Acot5
4.22635e-91	-3.72138	0.134	0.18	6.8002e-88	O2	Frmpd2
7.96196e-91	5.36376	0.477	0.244	1.28108e-87	O2	Folr1
8.02275e-91	-0.323917	0.679	0.557	1.29086e-87	O2	Mki67
1.38142e-90	0.631287	0.801	0.657	2.2227e-87	O2	Elof1
6.51525e-89	0.466918	0.683	0.377	1.0483e-85	O2	Olfm2
6.77855e-89	-1.15922	0.494	0.156	1.09067e-85	O2	Gper1
1.96959e-87	-1.21148	0.21	0.482	3.16907e-84	O2	Sod3
3.17523e-87	-0.408022	0.641	0.399	5.10895e-84	O2	Luzp1
4.68047e-87	2.45536	0	0.009	7.53087e-84	O2	Anxa1
8.27828e-87	-1.37513	0.422	0.66	1.33198e-83	O2	Pclaf
2.15986e-86	-2.91692	0.364	0.537	3.47522e-83	O2	Ndc80
3.1295e-86	-1.00133	0.276	0.106	5.03537e-83	O2	Ccdc146
3.83811e-86	2.05254	0.572	0.279	6.17553e-83	O2	Npb
6.46463e-86	-0.254938	0.196	0.306	1.04016e-82	O2	Itih2
8.30997e-86	-4.56882	0.211	0.378	1.33707e-82	O2	Mia
1.17521e-85	1.047	0.7	0.455	1.89091e-82	O2	Rab7b
3.68411e-85	-2.33432	0.26	0.473	5.92773e-82	O2	Zic2
5.73542e-85	-2.92171	0.251	0.491	9.2283e-82	O2	Isl1
1.28317e-84	-0.64426	0.661	0.342	2.06462e-81	O2	Calb2
1.46524e-84	2.03446	0.6	0.316	2.35757e-81	O2	Rai14
2.70924e-84	-5.93343	0.142	0.287	4.35917e-81	O2	Ccl4
4.39298e-84	-1.8666	0.454	0.67	7.06831e-81	O2	Ppp1r14b
4.62506e-84	4.2656	0.002	0	7.44172e-81	O2	Nme9
5.67775e-84	1.48598	0.001	0.06	9.13549e-81	O2	Iqca
8.59466e-84	-1.88215	0.313	0.492	1.38288e-80	O2	Rbm24
1.22779e-83	-2.54019	0.173	0.279	1.97551e-80	O2	Rbpms2
1.68592e-83	1.1342	0.497	0.258	2.71264e-80	O2	Tie1
3.51997e-83	0.312657	0.99	0.874	5.66363e-80	O2	Tppp
4.84589e-83	0.586255	0.426	0.157	7.79704e-80	O2	Pdlim3
6.35958e-83	0.445797	0.706	0.508	1.02326e-79	O2	Sema7a
7.93667e-83	0.409255	0.67	0.413	1.27701e-79	O2	Atf5
6.49858e-82	1.24897	0.001	0.089	1.04562e-78	O2	Sntn
6.88385e-82	-3.59099	0	0.007	1.10761e-78	O2	Ptprcap
9.04359e-82	-2.72438	0.221	0.238	1.45511e-78	O2	3300002A11Rik
2.57914e-81	-0.328489	0.988	0.917	4.14983e-78	O2	Gjc2
7.73386e-81	-2.27512	0.434	0.201	1.24438e-77	O2	Ccn2
8.75662e-81	-0.732246	0.691	0.356	1.40894e-77	O2	Neu4
9.14267e-81	0.853892	0.51	0.122	1.47106e-77	O2	Gata2
1.15281e-80	-2.38775	0.485	0.656	1.85487e-77	O2	Calb1
1.33964e-80	-1.51383	0.486	0.672	2.15547e-77	O2	Gria3
1.62214e-80	0.592985	0.513	0.3	2.61002e-77	O2	Dnah9
2.33881e-80	0.704549	0.761	0.686	3.76314e-77	O2	Selenoh
3.10719e-80	-2.5264	0.405	0.652	4.99947e-77	O2	Cldn5
3.78152e-80	0.360605	0.96	0.727	6.08447e-77	O2	Bsg
7.44836e-80	-0.254639	0.249	0.42	1.19844e-76	O2	Fcgr2b
7.6741e-80	-2.58736	0.515	0.655	1.23476e-76	O2	Resp18
9.48098e-80	0.365214	0	0.001	1.52549e-76	O2	Lilrb4a
1.13028e-79	-2.0876	0.43	0.676	1.81862e-76	O2	Gpr6
3.93842e-79	-1.76251	0.644	0.787	6.33692e-76	O2	Marcks
2.5282e-78	0.259876	0.642	0.381	4.06787e-75	O2	Tenm2
2.68636e-78	0.592919	0.645	0.309	4.32236e-75	O2	Rnf144b
3.78027e-78	-0.258068	0.197	0.327	6.08245e-75	O2	Mxd3
4.46013e-78	-0.330905	0.67	0.472	7.17635e-75	O2	Cip2a
5.29487e-78	-3.12331	0.001	0.003	8.51944e-75	O2	Iglc2
1.01506e-77	-0.519262	0.235	0.322	1.63324e-74	O2	Ccdc113
1.28823e-77	0.921188	0.577	0.371	2.07276e-74	O2	Tns2
2.02299e-77	0.738466	0.611	0.48	3.25499e-74	O2	Grin1
2.92201e-77	-0.463166	0.686	0.435	4.70151e-74	O2	Lmo2
6.21261e-77	-4.12079	0.342	0.538	9.99609e-74	O2	Lpp
8.08956e-77	-0.963391	0.064	0.229	1.30161e-73	O2	Enkur
1.03096e-76	-3.62411	0.486	0.541	1.65881e-73	O2	Gm26871
1.65533e-76	2.71769	0.525	0.296	2.66342e-73	O2	Ccl12
2.21286e-76	0.254991	0.992	0.853	3.5605e-73	O2	Myl6
6.66157e-76	-0.558959	0.397	0.587	1.07185e-72	O2	Tac2
2.362e-75	-2.03201	0.175	0.394	3.80046e-72	O2	Mmrn2
8.68485e-75	-0.794766	0.304	0.58	1.39739e-71	O2	Rrm2
3.06277e-74	-2.48166	0.324	0.545	4.928e-71	O2	Aqp4
3.17495e-74	-0.496679	0.605	0.334	5.10849e-71	O2	Nxph1
1.83561e-73	1.26094	0.609	0.391	2.95349e-70	O2	Rasl12
6.15556e-73	-1.23668	0.003	0.123	9.90429e-70	O2	Bbox1
1.87405e-72	-2.0269	0.292	0.494	3.01535e-69	O2	Mgst1
2.18376e-72	-0.27063	0.141	0.351	3.51367e-69	O2	Cdc25c
1.00999e-71	-2.22761	0.227	0.382	1.62507e-68	O2	Erich2
3.60603e-71	-1.0945	0.16	0.327	5.80211e-68	O2	Pvalb
1.23954e-70	-2.54552	0.197	0.369	1.99442e-67	O2	5830408C22Rik
4.4462e-70	-4.12261	0.166	0.249	7.15393e-67	O2	Cped1
2.70248e-69	-1.36633	0.079	0.186	4.3483e-66	O2	Dnaaf3
2.7652e-69	-1.3209	0.496	0.743	4.44921e-66	O2	Myt1l
1.55202e-68	-0.306763	0.601	0.384	2.49721e-65	O2	Nme5
1.78274e-68	-1.26413	0.366	0.192	2.86843e-65	O2	Hspa12b
2.41311e-68	-1.5402	0.623	0.3	3.8827e-65	O2	Rasip1
6.91536e-68	-1.59309	0.66	0.755	1.11268e-64	O2	Slc9a3r2
1.29722e-67	-0.837207	0.584	0.328	2.08723e-64	O2	Srgn
1.31858e-67	0.58199	0.457	0.353	2.1216e-64	O2	Rassf10
1.48715e-67	-0.404254	0.65	0.524	2.39283e-64	O2	Gprin3
7.09971e-67	-1.91682	0.514	0.71	1.14234e-63	O2	Meis2
9.14852e-67	-0.409195	0.147	0.241	1.472e-63	O2	Gm16499
9.78901e-67	-2.30603	0.247	0.437	1.57505e-63	O2	Pycard
9.94941e-67	0.44408	0.49	0.24	1.60086e-63	O2	Ccdc189
2.94697e-66	-0.304786	0.647	0.404	4.74168e-63	O2	Uhrf1
5.66513e-66	-4.63945	0.147	0.199	9.11519e-63	O2	H2-Aa
1.38495e-65	-1.313	0.187	0.23	2.22839e-62	O2	Folr2
9.76603e-65	-1.92631	0.582	0.661	1.57135e-61	O2	Ppp1r1a
1.33141e-64	-2.98702	0.201	0.337	2.14223e-61	O2	Ppp1r36
1.93387e-64	-3.50565	0.001	0.194	3.11159e-61	O2	Syt15
2.40339e-64	-0.745573	0.529	0.216	3.86705e-61	O2	Oprk1
3.44396e-64	-1.41327	0.456	0.641	5.54133e-61	O2	Dlx1
1.26753e-63	1.65793	0.562	0.305	2.03945e-60	O2	Itga4
2.75759e-63	3.33251	0.308	0.032	4.43696e-60	O2	Ifi203
2.9157e-63	-2.35879	0.064	0.105	4.69136e-60	O2	Vpreb3
4.69676e-63	1.68232	0.44	0.263	7.55709e-60	O2	Wdr93
9.491e-63	0.254597	0.991	0.802	1.5271e-59	O2	Srcin1
1.01582e-62	-0.964661	0.409	0.138	1.63446e-59	O2	Ecrg4
1.70858e-62	-2.13328	0.001	0.077	2.74911e-59	O2	Col8a2
1.87905e-62	-2.37587	0.274	0.51	3.0234e-59	O2	Tenm1
3.19933e-62	-1.68746	0.292	0.478	5.14772e-59	O2	Hpgd
4.70731e-62	5.81607	0.002	0.009	7.57407e-59	O2	A730020M07Rik
5.80468e-62	-1.3448	0.52	0.314	9.33973e-59	O2	Olfr655
9.21645e-62	-1.83344	0	0.002	1.48293e-58	O2	Gm40761
2.25049e-61	4.17943	0.323	0.143	3.62104e-58	O2	Slc22a6
4.00504e-61	-1.46582	0.336	0.42	6.44411e-58	O2	Scn3a
4.3647e-61	-1.39781	0.383	0.677	7.02281e-58	O2	Melk
5.22617e-61	-1.13212	0.525	0.702	8.40891e-58	O2	Pakap.1
6.87328e-61	-1.57675	0.323	0.583	1.10591e-57	O2	Dab2
9.80541e-61	-0.941784	0.658	0.391	1.57769e-57	O2	Tmem100
9.90311e-61	-3.48054	0.112	0.101	1.59341e-57	O2	Cd79a
1.40114e-60	-1.30646	0.558	0.651	2.25444e-57	O2	Hist1h2ae
1.40701e-60	-1.06905	0.125	0.164	2.26388e-57	O2	Trbc1
2.3701e-60	-2.52021	0.333	0.514	3.8135e-57	O2	Lyn
2.78158e-60	-3.50862	0.18	0.415	4.47556e-57	O2	C130074G19Rik
3.44061e-60	-1.9671	0.261	0.333	5.53595e-57	O2	Meig1
4.84196e-60	1.84372	0.001	0.08	7.79072e-57	O2	Slc13a4
1.09375e-59	-3.20589	0.358	0.545	1.75984e-56	O2	F3
1.22292e-59	5.19814	0.002	0	1.96767e-56	O2	Cd209a
1.50089e-59	2.56528	0.563	0.325	2.41494e-56	O2	Dnah1
1.5891e-59	0.314853	0.834	0.672	2.55686e-56	O2	Ninj2
2.25274e-59	2.45815	0.001	0.065	3.62466e-56	O2	Cst7
2.63208e-59	-0.556845	0.533	0.344	4.23501e-56	O2	Fxyd1
3.11881e-59	-2.18501	0.268	0.433	5.01817e-56	O2	Nell1
4.38577e-59	-2.26205	0.319	0.455	7.0567e-56	O2	Drc1
5.09404e-59	-2.16634	0.432	0.648	8.1963e-56	O2	Itga1
1.23352e-58	-1.07356	0.554	0.684	1.98474e-55	O2	Lmnb1
1.68461e-58	2.93717	0.323	0.107	2.71054e-55	O2	Wnt5a
1.76094e-58	-0.718926	0.251	0.431	2.83336e-55	O2	Cenpe
2.1973e-58	2.45864	0	0.066	3.53546e-55	O2	Ppbp
2.55836e-58	-0.593726	0.685	0.493	4.11641e-55	O2	Ctss
5.10887e-58	-1.70683	0.465	0.607	8.22017e-55	O2	Drd1
7.50937e-58	2.4607	0	0.065	1.20826e-54	O2	Ms4a1
1.25383e-57	2.46351	0.001	0.048	2.01742e-54	O2	Ly6d
1.31924e-57	-1.94215	0.272	0.299	2.12265e-54	O2	Xdh
1.82779e-57	1.31322	0.299	0.105	2.94091e-54	O2	Cfap57
3.11197e-57	-1.15826	0.569	0.706	5.00715e-54	O2	Jpt1
3.53606e-57	-1.95406	0.417	0.509	5.68952e-54	O2	Gm14964
4.51436e-57	-1.68479	0.697	0.787	7.2636e-54	O2	Tac1
5.84925e-57	-3.43245	0.192	0.314	9.41144e-54	O2	H2-Eb1
1.4653e-56	0.342338	0.149	0.452	2.35766e-53	O2	Nos3
6.2837e-56	-1.36603	0.22	0.38	1.01105e-52	O2	Hdc
9.87622e-56	-0.804096	0.558	0.357	1.58908e-52	O2	Ptpn18
1.36756e-55	-0.831761	0.633	0.377	2.2004e-52	O2	Cldn10
1.99938e-55	0.468344	0.734	0.653	3.217e-52	O2	Maoa
4.70863e-55	-0.594591	0.59	0.405	7.57618e-52	O2	Gsta4
8.34367e-55	0.839934	0.542	0.343	1.3425e-51	O2	Zfp36
8.87534e-55	-1.08588	0.689	0.485	1.42804e-51	O2	Pcolce
9.69658e-55	1.56411	0.557	0.314	1.56018e-51	O2	Gmnn
1.16116e-54	-1.43178	0.805	0.829	1.8683e-51	O2	Arpp21
1.71321e-54	-1.56813	0.68	0.809	2.75656e-51	O2	Atp1b1
2.78005e-54	0.73472	0.667	0.456	4.4731e-51	O2	Neil3
5.79935e-54	-1.61177	0.237	0.424	9.33115e-51	O2	Kank3
7.66955e-54	-1.36579	0.093	0.214	1.23403e-50	O2	Gm16201
1.10587e-53	-1.76202	0.182	0.369	1.77934e-50	O2	Pde3a
1.34615e-53	-1.53663	0.824	0.851	2.16596e-50	O2	Npy
1.71946e-53	-2.94653	0.541	0.603	2.76661e-50	O2	Kitl
2.60745e-53	2.62545	0.584	0.458	4.19539e-50	O2	Ect2
2.82209e-53	-0.368824	0.577	0.264	4.54074e-50	O2	Fzd4
5.53014e-53	-2.5623	0.137	0.364	8.89799e-50	O2	Nupr1
8.05346e-53	-2.26721	0.501	0.581	1.2958e-49	O2	Igfbpl1
1.56961e-52	-2.51944	0.329	0.508	2.52551e-49	O2	Pdgfrb
2.4408e-52	-1.90592	0.667	0.662	3.92725e-49	O2	Nell2
2.49621e-52	-0.318558	0.619	0.447	4.0164e-49	O2	Hap1
2.61094e-52	-1.04247	0.133	0.135	4.20101e-49	O2	Foxf2
2.65693e-52	-1.54763	0.588	0.719	4.275e-49	O2	Scn2a
4.17956e-52	5.32643	0.002	0	6.72491e-49	O2	Cd209g
1.0869e-51	-1.67215	0.617	0.321	1.74882e-48	O2	Bcam
1.16779e-51	0.87953	0.604	0.402	1.87897e-48	O2	Dlc1
1.53348e-51	-0.685783	0.195	0.235	2.46736e-48	O2	Spag16
1.82701e-51	-1.20134	0.42	0.582	2.93966e-48	O2	Elavl2
2.27124e-51	-0.419277	1	0.986	3.65442e-48	O2	Syt11
4.00866e-51	-0.524643	0.415	0.668	6.44994e-48	O2	Cenpf
4.53386e-51	-0.546857	0.497	0.281	7.29499e-48	O2	Hspb1
4.60602e-51	-2.62374	0.452	0.541	7.41109e-48	O2	Cav2
4.64574e-51	-1.34344	0.541	0.679	7.475e-48	O2	Cnr1
5.4655e-51	1.52373	0.222	0.34	8.794e-48	O2	Catip
9.60974e-51	2.45825	0	0.09	1.54621e-47	O2	Gimap4
1.02646e-49	-2.45282	0.172	0.283	1.65157e-46	O2	Slc17a7
1.03665e-49	0.455216	0.612	0.43	1.66796e-46	O2	Nrp2
1.15951e-49	-0.373376	0.507	0.268	1.86565e-46	O2	Cenph
1.39711e-49	-1.45957	0.387	0.588	2.24795e-46	O2	Chga
1.46594e-49	-0.759875	0.597	0.438	2.3587e-46	O2	Ctla2a
1.50283e-49	-1.70307	0.683	0.758	2.41805e-46	O2	Grm5
1.78023e-49	-2.4156	0.118	0.228	2.86438e-46	O2	Il1b
2.83395e-49	0.686125	0.11	0.173	4.55983e-46	O2	Lrrc43
3.82263e-49	1.30514	0.323	0.418	6.15062e-46	O2	Egflam
3.97665e-49	-1.32005	0.704	0.822	6.39843e-46	O2	Itih3
6.51964e-49	1.25392	0.616	0.419	1.04901e-45	O2	Hs6st2
7.12876e-49	0.404506	0.62	0.349	1.14702e-45	O2	Itgb2
7.9894e-49	-0.466656	0.647	0.402	1.28549e-45	O2	Lrrc46
2.2939e-48	-0.780343	0.537	0.31	3.69088e-45	O2	Fbxl22
3.38236e-48	3.65089	0.434	0.192	5.44222e-45	O2	F13a1
1.85033e-47	2.30684	0.002	0.004	2.97718e-44	O2	Apol11b
3.20819e-47	-0.621943	0.311	0.484	5.16197e-44	O2	Efcab1
3.35242e-47	-2.72654	0.383	0.508	5.39404e-44	O2	Cdca3
4.86883e-47	-1.55814	0.086	0.372	7.83395e-44	O2	Kcnk3
6.28985e-47	-2.91387	0.072	0.158	1.01204e-43	O2	Lilr4b
7.19568e-47	-2.07429	0.563	0.6	1.15779e-43	O2	Mcam
9.96247e-47	2.07732	0.571	0.361	1.60296e-43	O2	Cdkn1a
1.75402e-46	-2.43038	0.474	0.604	2.82222e-43	O2	Tyrobp
1.92571e-46	-0.578267	0.47	0.132	3.09847e-43	O2	Trpc5
2.15807e-46	2.76052	0.541	0.461	3.47234e-43	O2	Ttk
2.85513e-46	-1.70106	0.365	0.606	4.59391e-43	O2	Myo1b
2.88927e-46	-1.94877	0.497	0.633	4.64883e-43	O2	Plec
4.63491e-46	0.828468	0.564	0.333	7.45758e-43	O2	E230029C05Rik
5.53378e-46	-0.986423	0.56	0.324	8.90386e-43	O2	Oasl2
9.01821e-46	-5.19059	0.143	0.429	1.45103e-42	O2	Lsp1
1.33075e-45	-1.66531	0.391	0.53	2.14118e-42	O2	Sez6
3.24635e-45	-1.45254	0.381	0.465	5.22338e-42	O2	Bub1b
4.19344e-45	-0.397579	0.991	0.936	6.74725e-42	O2	Gpr37
4.65961e-45	-1.12284	0.418	0.605	7.49731e-42	O2	Slc30a1
7.33253e-45	-0.686825	0.383	0.629	1.1798e-41	O2	Cdc20
8.98918e-45	-1.31899	0.635	0.33	1.44636e-41	O2	Gmfg
1.16697e-44	-1.29754	0.535	0.622	1.87765e-41	O2	Sema3d
3.57139e-44	-1.27713	0	0.051	5.74636e-41	O2	Fgr
3.73613e-44	-1.49082	0.513	0.626	6.01143e-41	O2	Top2a
9.89873e-44	-1.1179	0.726	0.795	1.59271e-40	O2	Tnni1
1.37093e-43	-3.61139	0.034	0.138	2.20582e-40	O2	Slc38a11
1.65533e-43	-1.17924	0.13	0.132	2.66342e-40	O2	Aspn
1.75049e-43	2.9825	0.002	0.001	2.81653e-40	O2	Zp3
2.62222e-43	-1.61809	0.42	0.521	4.21915e-40	O2	Gbp7
3.85486e-43	0.392491	0.552	0.355	6.20247e-40	O2	Hist1h4d
6.22759e-43	-2.33326	0.466	0.573	1.00202e-39	O2	Egfl7
1.12763e-42	-1.22302	0.396	0.258	1.81436e-39	O2	Angptl2
2.40323e-42	-3.3691	0.301	0.456	3.8668e-39	O2	Adarb2
3.17804e-42	-2.52429	0.268	0.294	5.11347e-39	O2	Tuba1c
3.94717e-42	2.45811	0.002	0.001	6.35099e-39	O2	Adrb3
2.00126e-41	0.278832	0.794	0.657	3.22003e-38	O2	H2afx
2.12685e-41	1.80037	0.364	0.355	3.4221e-38	O2	Dnaic1
3.11576e-41	-2.48091	0.21	0.258	5.01325e-38	O2	Palld
3.60814e-41	-1.95876	0.432	0.556	5.8055e-38	O2	Ajap1
5.36908e-41	-1.67655	0.444	0.571	8.63885e-38	O2	Egr1
6.85023e-41	0.819719	0.497	0.184	1.1022e-37	O2	Ccnb2
1.12344e-40	0.84574	0.638	0.469	1.80762e-37	O2	Cd200
1.22603e-40	-0.91715	0.457	0.613	1.97269e-37	O2	Slc38a1
1.62544e-40	-0.866419	0.334	0.556	2.61533e-37	O2	Irf8
2.33486e-40	0.690777	0.198	0.355	3.75679e-37	O2	Traf1
2.36836e-40	2.38457	0	0.075	3.81069e-37	O2	Lcn2
5.48903e-40	-1.26581	0.54	0.351	8.83184e-37	O2	Cyp26b1
6.12001e-40	0.612241	0.605	0.389	9.84709e-37	O2	T2
7.24197e-40	0.646857	0.587	0.449	1.16523e-36	O2	Spef2
7.24926e-40	-1.55176	0.643	0.704	1.16641e-36	O2	Pcp4l1
1.39485e-39	-1.16781	0.856	0.849	2.24431e-36	O2	Penk
1.9876e-39	-0.909536	0.55	0.325	3.19805e-36	O2	Cd93
2.21645e-39	0.392062	0.596	0.408	3.56626e-36	O2	Brinp1
3.02373e-39	-0.36255	0.495	0.362	4.86519e-36	O2	P2ry13
3.30412e-39	2.9953	0.476	0.302	5.31632e-36	O2	Casc1
3.52726e-39	-0.379232	0.704	0.564	5.67536e-36	O2	Matn4
4.2902e-39	-0.607878	0.472	0.146	6.90292e-36	O2	Hydin
5.32403e-39	-0.254373	0.191	0.491	8.56636e-36	O2	Gbp2
5.69696e-39	-2.65044	0.307	0.456	9.16641e-36	O2	Arhgap29
9.00177e-39	-2.08983	0.425	0.57	1.44838e-35	O2	Trp53i11
1.05787e-38	-0.813465	0.463	0.269	1.70211e-35	O2	Jph2
1.12249e-38	-1.03359	0.628	0.408	1.80609e-35	O2	Slco1c1
1.269e-38	-0.819964	0.989	0.928	2.04181e-35	O2	Phldb1
1.50876e-38	0.319487	0.496	0.298	2.42759e-35	O2	Crispld2
1.58312e-38	1.06039	0.184	0.348	2.54724e-35	O2	Spdl1
1.64978e-38	-3.47316	0.336	0.461	2.6545e-35	O2	Mdk
1.85358e-38	0.425257	0.57	0.42	2.98242e-35	O2	Erg
2.03849e-38	-0.616226	0.649	0.469	3.27992e-35	O2	Kctd12
6.0035e-38	2.26817	0.431	0.254	9.65963e-35	O2	Gbp4
1.13138e-37	-1.51701	0.658	0.357	1.82039e-34	O2	Mgp
2.25194e-37	1.75556	0.44	0.359	3.62338e-34	O2	Adgrg6
3.61796e-37	-2.03937	0.498	0.563	5.8213e-34	O2	Siglech
4.21027e-37	-1.8678	0.375	0.552	6.77432e-34	O2	Scn2b
5.82359e-37	0.668894	0.165	0.153	9.37015e-34	O2	Crocc2
6.44365e-37	-0.753979	0.993	0.921	1.03678e-33	O2	Ank3
9.68111e-37	0.633273	0.315	0.083	1.55769e-33	O2	Cfap77
1.36439e-36	-1.04077	0.626	0.403	2.1953e-33	O2	Gfap
1.46825e-36	-0.280665	0.997	0.964	2.36242e-33	O2	Kctd13
1.59875e-36	-0.36727	0.269	0.375	2.57239e-33	O2	Ano1
2.61158e-36	-1.2054	0.341	0.467	4.20203e-33	O2	Gm45159
5.70504e-36	1.22205	0.238	0.437	9.17941e-33	O2	Tbx1
6.15319e-36	0.689359	0.576	0.473	9.90049e-33	O2	Rab3b
6.53811e-36	-1.66816	0.61	0.682	1.05198e-32	O2	Plppr4
1.13099e-35	1.39474	0.072	0.082	1.81976e-32	O2	Adgre4
1.3455e-35	0.373275	0.006	0.097	2.16491e-32	O2	Prokr2
1.46432e-35	-0.401551	1	0.985	2.35608e-32	O2	Sept4
1.59667e-35	-0.971411	0.314	0.59	2.56904e-32	O2	Wfdc17
5.12891e-35	-1.29098	0.935	0.871	8.25241e-32	O2	Igsf8
5.84615e-35	-2.27613	0.348	0.459	9.40646e-32	O2	Slc22a8
6.8543e-35	2.27895	0.579	0.421	1.10286e-31	O2	Ggt1
7.18908e-35	-2.72021	0.317	0.42	1.15672e-31	O2	Gas1
8.52279e-35	-0.441397	0.529	0.442	1.37132e-31	O2	Adgrf5
9.85923e-35	1.50007	0.595	0.426	1.58635e-31	O2	Fyb
1.39517e-34	-0.985549	0.499	0.612	2.24483e-31	O2	Pbk
3.2749e-34	-1.11931	0.168	0.363	5.26932e-31	O2	Islr
3.83441e-34	-1.85666	0.238	0.317	6.16956e-31	O2	Dcn
5.63092e-34	-1.3124	0.538	0.658	9.06015e-31	O2	Rian
7.16719e-34	-1.64047	0.613	0.664	1.1532e-30	O2	Chgb
7.34819e-34	-1.69524	0.428	0.615	1.18232e-30	O2	Id2
8.77926e-34	-1.40076	0.567	0.358	1.41258e-30	O2	Ifitm1
1.07679e-33	1.22657	0.551	0.471	1.73256e-30	O2	Snhg18
1.85559e-33	-1.15594	0.845	0.85	2.98564e-30	O2	Sst
1.85672e-33	-1.22815	0.714	0.753	2.98746e-30	O2	Zcchc18
2.26947e-33	-0.873324	0.156	0.195	3.65158e-30	O2	Tcte1
2.3964e-33	-1.74391	0.247	0.304	3.85581e-30	O2	Atp10a
3.12694e-33	-2.57083	0.416	0.128	5.03125e-30	O2	Prss56
4.80846e-33	0.798703	0.199	0.027	7.73681e-30	O2	Krt18
4.9256e-33	-1.37648	0.197	0.355	7.92529e-30	O2	Wfdc1
6.85456e-33	-0.428675	0.39	0.474	1.1029e-29	O2	Tekt1
7.69634e-33	-1.14236	0.954	0.896	1.23834e-29	O2	Atp2b1
1.13989e-32	-0.579827	0.998	0.869	1.83408e-29	O2	Tspan2
1.32656e-32	-1.58661	0.427	0.132	2.13444e-29	O2	Isg15
1.43302e-32	0.45346	0.007	0.16	2.30572e-29	O2	Gm16006
1.50103e-32	-2.03802	0.204	0.085	2.41516e-29	O2	Lhfpl5
1.78756e-32	-1.71219	0.739	0.802	2.87619e-29	O2	Gpr88
4.83502e-32	1.50955	0.403	0.162	7.77954e-29	O2	Ttc21a
6.63988e-32	-2.10624	0.419	0.198	1.06836e-28	O2	Sema3c
7.28807e-32	-1.32273	0.112	0.275	1.17265e-28	O2	Kif23
7.3452e-32	-1.16131	0.567	0.381	1.18184e-28	O2	Lst1
9.70476e-32	-0.602311	0.434	0.63	1.5615e-28	O2	Wtip
2.71469e-31	-1.53962	0.521	0.397	4.36794e-28	O2	Tm4sf1
3.23904e-31	-1.602	0.593	0.681	5.21162e-28	O2	Fam214a
3.49756e-31	-1.5097	0.546	0.372	5.62758e-28	O2	Apold1
3.52739e-31	-1.10508	0.545	0.697	5.67557e-28	O2	Tnr
5.99649e-31	-3.0491	0.19	0.033	9.64835e-28	O2	Slc17a6
7.25846e-31	-0.988059	0.756	0.575	1.16789e-27	O2	Cspg5
8.27694e-31	-1.92755	0.521	0.59	1.33176e-27	O2	Samsn1
8.87066e-31	-1.50228	0.56	0.637	1.42729e-27	O2	Cx3cl1
1.02571e-30	-1.17158	0.608	0.478	1.65037e-27	O2	Esam
1.19939e-30	-1.16633	0.597	0.351	1.92982e-27	O2	Nr4a1
1.2549e-30	-3.38365	0.144	0.438	2.01914e-27	O2	Ccl2
1.33688e-30	1.83191	0.072	0.062	2.15104e-27	O2	Cfap61
1.53679e-30	-1.6251	0.531	0.334	2.4727e-27	O2	Abcb1a
1.65866e-30	-3.53344	0.358	0.422	2.66879e-27	O2	Cyyr1
2.68112e-30	-0.600407	0.496	0.277	4.31392e-27	O2	Tek
2.71469e-30	-0.607932	0.362	0.581	4.36793e-27	O2	Cd33
3.44655e-30	-3.39476	0.294	0.374	5.54549e-27	O2	Col4a1
3.48686e-30	-0.542205	0.267	0.411	5.61036e-27	O2	Aspm
3.69445e-30	-1.48592	0.16	0.3	5.94438e-27	O2	Mcemp1
4.3781e-30	0.643828	0.602	0.526	7.04437e-27	O2	Dut
4.99959e-30	-0.278159	0.874	0.803	8.04435e-27	O2	Pigz
5.32734e-30	-0.574455	0.433	0.465	8.5717e-27	O2	Dbf4
5.79129e-30	0.546191	0.644	0.623	9.31818e-27	O2	Crip2
9.11243e-30	-0.829439	0.371	0.234	1.46619e-26	O2	Tmem106a
9.89439e-30	-1.85265	0.379	0.473	1.59201e-26	O2	Sorbs2
1.00368e-29	-2.08238	0.257	0.376	1.61492e-26	O2	Trim30a
1.0272e-29	2.39327	0.369	0.25	1.65276e-26	O2	Ccl19
1.0429e-29	-1.09807	0.195	0.355	1.67802e-26	O2	Ccdc78
1.05675e-29	-0.898181	0.706	0.52	1.70031e-26	O2	Nnat
1.07067e-29	-1.20155	0.334	0.488	1.72271e-26	O2	Eppk1
1.2264e-29	-1.9807	0.452	0.558	1.97328e-26	O2	Adgre1
1.23523e-29	-0.51799	0.282	0.343	1.98749e-26	O2	Emp3
1.60969e-29	-1.67984	0.52	0.313	2.58999e-26	O2	Adgrl4
1.69642e-29	-0.366314	0.88	0.704	2.72954e-26	O2	Foxp1
1.75724e-29	-2.66263	0.257	0.315	2.8274e-26	O2	Col4a2
1.90436e-29	-4.31341	0.291	0.381	3.06412e-26	O2	Fzd6
1.91225e-29	-0.34492	0.558	0.385	3.07682e-26	O2	Serpini1
2.8826e-29	-0.894295	0.595	0.29	4.6381e-26	O2	Coch
3.11204e-29	0.87624	0.303	0.185	5.00727e-26	O2	Slfn2
5.10228e-29	0.336331	0.731	0.718	8.20957e-26	O2	Cetn2
8.07973e-29	-1.44527	0.174	0.319	1.30003e-25	O2	Calml4
8.59244e-29	0.822971	0.56	0.55	1.38252e-25	O2	Lrrc51
1.03793e-28	1.09407	0.194	0.212	1.67003e-25	O2	Gm9946
1.97617e-28	-0.899683	0.607	0.32	3.17966e-25	O2	Cdo1
3.4315e-28	-1.11514	0.489	0.395	5.52129e-25	O2	Emcn
5.15135e-28	-3.03137	0.56	0.593	8.28852e-25	O2	Tmem178
6.66814e-28	-0.621799	0.732	0.588	1.0729e-24	O2	Gm13889
6.98272e-28	-1.6424	0.558	0.382	1.12352e-24	O2	Ly86
7.34017e-28	-2.85274	0.516	0.448	1.18103e-24	O2	Gm48678
9.07065e-28	0.65773	0.521	0.366	1.45947e-24	O2	Kif9
2.00567e-27	-1.1937	0.856	0.863	3.22712e-24	O2	Rtn1
3.73157e-27	-2.0288	0.444	0.577	6.0041e-24	O2	Crym
4.60407e-27	-0.311675	0.103	0.236	7.40795e-24	O2	Ube2l6
7.36462e-27	-1.47793	0.582	0.594	1.18497e-23	O2	Fcgr3
7.41596e-27	-1.41217	0.522	0.35	1.19323e-23	O2	S100a11
7.44237e-27	-1.23691	0.335	0.503	1.19748e-23	O2	Ppfibp1
9.03969e-27	-2.0417	0.143	0.304	1.45449e-23	O2	Slc17a8
1.20233e-26	-1.15566	0.543	0.396	1.93455e-23	O2	Ccnd1
1.25964e-26	-1.24865	0.068	0.229	2.02676e-23	O2	Gjb2
1.32645e-26	-0.896208	0.336	0.393	2.13426e-23	O2	Cd68
2.22906e-26	-1.03016	0.634	0.393	3.58656e-23	O2	Nexn
2.25438e-26	-1.86535	0.677	0.665	3.6273e-23	O2	Syt1
2.28605e-26	-0.648164	0.492	0.626	3.67825e-23	O2	Alas1
2.99923e-26	-0.250177	0.254	0.335	4.82577e-23	O2	Rbpms
3.26672e-26	-0.793932	0.439	0.226	5.25615e-23	O2	Rsph1
4.06046e-26	-1.59183	0.532	0.372	6.53328e-23	O2	Rbp1
4.34631e-26	-0.993815	0.446	0.569	6.99321e-23	O2	Pcdh15
4.84728e-26	-2.14849	0.467	0.249	7.79927e-23	O2	Ecm2
1.06747e-25	-1.06021	0.001	0.005	1.71755e-22	O2	Carmn
1.11971e-25	-0.951036	0.604	0.436	1.80162e-22	O2	Clstn3
1.53588e-25	0.868533	0.573	0.528	2.47123e-22	O2	Rsph10b
1.66588e-25	-1.55517	0.424	0.254	2.6804e-22	O2	Sphkap
2.27604e-25	-0.400951	0.42	0.399	3.66215e-22	O2	Filip1l
2.39929e-25	-3.07017	0.107	0.341	3.86046e-22	O2	Ntng1
2.44973e-25	-3.20507	0.51	0.606	3.94161e-22	O2	Myh11
3.35237e-25	-1.64149	0.694	0.707	5.39396e-22	O2	Caly
3.59104e-25	-0.677302	0.693	0.525	5.77798e-22	O2	St8sia3
6.59519e-25	-1.63518	0.537	0.576	1.06117e-21	O2	Adora2a
7.51163e-25	-0.766102	0.39	0.536	1.20862e-21	O2	Rnase4
8.22788e-25	-2.08812	0.662	0.696	1.32387e-21	O2	Mt3
8.26687e-25	-0.834711	0.49	0.713	1.33014e-21	O2	Cntnap5a
9.83452e-25	-1.21356	0.134	0.285	1.58237e-21	O2	Igfbp2
1.08916e-24	-1.42783	0.56	0.355	1.75246e-21	O2	Ascl1
1.12555e-24	-0.574103	0.686	0.549	1.81101e-21	O2	Csf1r
1.35065e-24	-0.662592	0.632	0.465	2.17319e-21	O2	Slc12a5
1.46936e-24	-0.725797	0.758	0.573	2.3642e-21	O2	Rap2a
1.85439e-24	-1.67744	0.722	0.72	2.98371e-21	O2	Tesc
2.11186e-24	-1.65145	0.306	0.44	3.39798e-21	O2	Fcgr1
2.49407e-24	-0.936872	0.611	0.521	4.01295e-21	O2	Fabp7
2.66106e-24	-0.557514	0.258	0.275	4.28164e-21	O2	S1pr3
3.24616e-24	-0.705929	0.571	0.381	5.22307e-21	O2	Gm17750
3.25517e-24	-1.2864	0.45	0.495	5.23756e-21	O2	Nebl
3.29454e-24	0.600492	0.514	0.373	5.30092e-21	O2	Slc19a1
3.3516e-24	0.795939	0.358	0.297	5.39273e-21	O2	Pde5a
3.6508e-24	0.918	0.576	0.466	5.87414e-21	O2	Scn1a
4.29892e-24	-0.42737	0.42	0.576	6.91697e-21	O2	Disp2
4.91574e-24	-0.575399	0.649	0.443	7.90942e-21	O2	Klf2
7.1771e-24	-0.501034	0.585	0.673	1.1548e-20	O2	Nos1
1.15136e-23	-0.690381	0.277	0.305	1.85254e-20	O2	Cenpm
1.38881e-23	0.319051	0.437	0.252	2.2346e-20	O2	Dnah6
1.88067e-23	-1.15615	0.253	0.312	3.02599e-20	O2	Ifit1
1.89895e-23	-2.91801	0.681	0.56	3.0554e-20	O2	Cetn4
2.03973e-23	2.55558	0.067	0.17	3.28193e-20	O2	Hist1h2af
2.42568e-23	-1.15631	0.468	0.575	3.90292e-20	O2	Ezr
2.5981e-23	-1.33063	0.636	0.726	4.18035e-20	O2	Stmn3
2.78047e-23	-1.31011	0.556	0.629	4.47378e-20	O2	AI593442
3.01494e-23	-0.806256	0.503	0.596	4.85105e-20	O2	Apbb1ip
3.42825e-23	0.331334	0.533	0.373	5.51606e-20	O2	Tgm2
4.30277e-23	0.29825	0.185	0.306	6.92315e-20	O2	Afap1l2
5.36783e-23	-4.31173	0.355	0.434	8.63684e-20	O2	Cd52
6.56695e-23	-0.385356	0.717	0.577	1.05662e-19	O2	Hist1h1c
7.94508e-23	-0.349204	0.951	0.826	1.27836e-19	O2	Pak7
1.19158e-22	-0.382316	0.213	0.244	1.91725e-19	O2	6820408C15Rik
1.19208e-22	-0.54862	0.642	0.479	1.91806e-19	O2	Igsf9b
1.38538e-22	3.60171	0.006	0.028	2.22908e-19	O2	Ccdc60
1.42518e-22	-1.47495	0.62	0.701	2.29311e-19	O2	Atp2b2
1.89372e-22	-0.566999	0.548	0.722	3.047e-19	O2	Cacna1e
1.93575e-22	-1.00528	0.486	0.676	3.11462e-19	O2	Cks2
2.26465e-22	-1.19247	0.598	0.408	3.64382e-19	O2	Marveld1
2.40317e-22	-1.64067	0.695	0.731	3.86671e-19	O2	Atp1a3
2.88131e-22	-1.44783	0.617	0.675	4.63602e-19	O2	Gpr17
3.93976e-22	1.28559	0.255	0.256	6.33907e-19	O2	Cd209f
4.12868e-22	-0.495425	0.589	0.486	6.64305e-19	O2	Grin2a
4.32519e-22	-2.02492	0.42	0.208	6.95924e-19	O2	Hic1
4.50205e-22	-0.53827	0.48	0.617	7.24379e-19	O2	Ppp1r12b
6.70745e-22	-0.945349	0.399	0.324	1.07923e-18	O2	Kif26a
7.05532e-22	-0.582936	0.578	0.308	1.1352e-18	O2	Ccna2
7.07483e-22	-0.594294	0.599	0.409	1.13834e-18	O2	Klf4
7.16481e-22	1.0993	0.432	0.352	1.15282e-18	O2	Serpina3n
1.04619e-21	3.70742	0.086	0.14	1.68332e-18	O2	Itgal
1.31543e-21	0.448815	0.603	0.555	2.11653e-18	O2	Ascc1
2.27351e-21	-1.26071	0.614	0.442	3.65808e-18	O2	Spint2
2.99472e-21	-0.704632	0.444	0.504	4.81851e-18	O2	Plcb4
3.25921e-21	-1.62839	0.531	0.591	5.24407e-18	O2	Camk2n2
3.55766e-21	-1.41595	0.662	0.504	5.72427e-18	O2	Hist1h4i
3.80696e-21	-1.17351	0.196	0.384	6.12539e-18	O2	Rec114
4.60624e-21	-1.00613	0.83	0.82	7.41144e-18	O2	Cacnb4
4.72565e-21	-0.269889	0.902	0.771	7.60358e-18	O2	Jun
6.07176e-21	0.62821	0.501	0.397	9.76946e-18	O2	Txnip
7.4182e-21	-1.41586	0.567	0.57	1.19359e-17	O2	Miat
9.94418e-21	-1.41952	0.378	0.463	1.60002e-17	O2	Ptpn6
1.10274e-20	-0.75613	0.98	0.934	1.77431e-17	O2	Desi1
1.39716e-20	-1.63896	0.637	0.463	2.24803e-17	O2	Sox17
1.55898e-20	-1.32984	0.655	0.744	2.5084e-17	O2	Spock2
1.83696e-20	-1.46022	0.098	0.255	2.95567e-17	O2	1700001C02Rik
2.24609e-20	3.04868	0.407	0.387	3.61395e-17	O2	Mis18bp1
3.05723e-20	-1.37401	0.532	0.664	4.91908e-17	O2	Sp9
5.02397e-20	-0.421529	0.493	0.402	8.08356e-17	O2	Slc2a5
6.49748e-20	-1.9518	0.535	0.615	1.04545e-16	O2	Nckap5
6.65927e-20	-2.02171	0.43	0.494	1.07148e-16	O2	S100a10
9.23224e-20	-0.564512	0.574	0.404	1.48547e-16	O2	Coro1a
1.08794e-19	0.722469	0.417	0.299	1.7505e-16	O2	Fam216b
1.0896e-19	-0.886774	0.479	0.574	1.75316e-16	O2	Ecm1
2.15002e-19	-2.35539	0.414	0.464	3.45939e-16	O2	Syt13
2.19616e-19	2.14444	0.456	0.279	3.53363e-16	O2	Slc38a5
2.37202e-19	-2.30489	0.532	0.323	3.81657e-16	O2	Cd37
3.47211e-19	-2.70298	0.457	0.479	5.58662e-16	O2	Hpgds
4.22398e-19	-2.10658	0.335	0.423	6.79638e-16	O2	Ddit4l
5.38163e-19	-2.39838	0.47	0.521	8.65905e-16	O2	Cyth4
1.17161e-18	-0.444765	0.534	0.38	1.88512e-15	O2	Hspg2
1.19742e-18	-0.675	0.306	0.247	1.92665e-15	O2	Dll4
1.56417e-18	-1.80001	0.446	0.252	2.51674e-15	O2	Fmo2
[truncated: 7,382 more rows]

## Sheet: Microglia Markers
p_val	avg_log2FC	pct.1	pct.2	p_val_adj	cluster	gene
0	-2.85237	0.103	0.827	0	M1	Cldn14
0	-6.64028	0.047	0.768	0	M1	Egflam
0	-5.3438	0.025	0.705	0	M1	Fank1
0	-0.339336	0.103	0.761	0	M1	Cenpm
0	-3.70249	0.041	0.699	0	M1	Shisa8
0	-2.71334	0.048	0.66	0	M1	Lrp2
0	-6.74416	0.084	0.641	0	M1	Dcn
0	0.836864	0.718	0.165	0	M1	C78859
0	-0.691281	0.156	0.677	0	M1	Uaca
0	-3.2104	0.106	0.606	0	M1	Fabp4
0	-7.76061	0.088	0.578	0	M1	H2-Aa
0	-6.57593	0.076	0.557	0	M1	Cybb
0	-1.12352	0.127	0.608	0	M1	Kifc1
0	-1.29556	0.198	0.668	0	M1	Ccnb1
0	-0.661553	0.32	0.788	0	M1	Igfbpl1
0	-3.86406	0.019	0.477	0	M1	Emp1
0	-3.03694	0.079	0.526	0	M1	Mecom
0	-4.57395	0.271	0.708	0	M1	Itgb7
0	-1.9531	0.696	0.264	0	M1	Adgre4
0	-3.22997	0.31	0.74	0	M1	Pltp
0	1.54783	0.809	0.381	0	M1	Arl4c
0	-1.87903	0.221	0.646	0	M1	Cntnap5a
0	-10.9995	0.114	0.538	0	M1	Cd163
0	-1.35739	0.241	0.662	0	M1	Phldb2
0	-1.34395	0.366	0.786	0	M1	Ryr2
0	-7.09903	0.001	0.421	0	M1	Ccn2
0	-1.45052	0.237	0.637	0	M1	Cdh8
0	1.20109	0.926	0.529	0	M1	Bin2
0	0.562662	0.821	0.439	0	M1	Pdgfb
0	0.817811	0.084	0.464	0	M1	Aspn
0	-11.3794	0.136	0.507	0	M1	Ifi203
0	-6.25991	0.025	0.394	0	M1	F630028O10Rik
0	0.436979	0.931	0.564	0	M1	Ccr5
0	-3.88266	0.129	0.496	0	M1	Nell1
0	-3.33605	0.062	0.424	0	M1	Gprc5c
0	-4.67377	0.002	0.36	0	M1	Rhoj
0	-1.849	0.443	0.799	0	M1	Chgb
0	-3.53326	0.048	0.404	0	M1	Rab11fip1
0	-3.26932	0.072	0.428	0	M1	Hmcn1
0	-6.55391	0.038	0.387	0	M1	Slc13a4
0	-0.942174	0.13	0.479	0	M1	Ndc80
0	-2.14367	0.001	0.349	0	M1	Ccdc121
0	-2.06138	0.001	0.347	0	M1	Ttll9
0	1.14398	0.92	0.578	0	M1	Samsn1
0	-1.81608	0.442	0.784	0	M1	Sema3c
0	0.788797	0.995	0.655	0	M1	Kctd12
0	-2.53168	0.04	0.379	0	M1	Casc1
0	-1.44874	0.321	0.657	0	M1	Snhg18
0	-4.58369	0.001	0.337	0	M1	Erich2
0	-4.40138	0.001	0.334	0	M1	Ogn
0	-3.7111	0.094	0.426	0	M1	Npy1r
0	0.893314	0.985	0.657	0	M1	Lair1
0	1.11435	0.952	0.627	0	M1	Spi1
0	1.03133	0.841	0.522	0	M1	Gngt2
0	-5.9535	0.248	0.567	0	M1	Folr2
0	-1.14461	0.06	0.375	0	M1	Tbxa2r
0	-5.12501	0.001	0.315	0	M1	Spag6l
0	-2.44913	0	0.313	0	M1	Gypa
0	-1.99545	0.482	0.794	0	M1	Sh3gl3
0	-0.879826	0.695	0.383	0	M1	Cfap69
0	1.13593	0.901	0.59	0	M1	Crybb1
0	-5.86016	0	0.311	0	M1	A2m
0	0.881295	0.915	0.605	0	M1	Pde3b
0	1.09919	1	0.69	0	M1	Rgs10
0	1.19433	0.029	0.339	0	M1	Aspm
0	2.81818	0.002	0.31	0	M1	Ccl11
0	0.63193	0.001	0.307	0	M1	Hydin
0	1.15021	0.92	0.627	0	M1	Mylip
0	-1.39861	0.001	0.294	0	M1	Lrrc46
0	-10.7391	0.047	0.337	0	M1	S100a9
0	-3.01754	0.118	0.408	0	M1	Il1rn
0	-5.19326	0	0.29	0	M1	Vegfc
0	0.318461	0.001	0.29	0	M1	Col8a2
0	-4.86274	0.001	0.286	0	M1	Cidea
0	-1.77175	0.475	0.759	0	M1	Plcb4
0	-7.13788	0.046	0.33	0	M1	Ccdc170
0	-8.12962	0.001	0.285	0	M1	Zic2
0	2.81974	0.072	0.356	0	M1	Eppk1
0	0.750889	0.998	0.716	0	M1	Tmem119
0	-2.29118	0	0.282	0	M1	Slc38a11
0	-4.571	0.001	0.282	0	M1	Lcn2
0	-5.94265	0.001	0.273	0	M1	Wdr63
0	0.993467	0.918	0.648	0	M1	Coro1a
0	-2.66044	0.151	0.414	0	M1	Clec3b
0	0.947661	0.057	0.319	0	M1	Ckap2l
0	1.81861	0	0.262	0	M1	Ssu2
0	0.846026	0.994	0.733	0	M1	Aif1
0	0.321853	0.963	0.704	0	M1	Inpp5d
0	-2.13633	0.001	0.259	0	M1	Gm16006
0	-4.06008	0.078	0.335	0	M1	Alas2
0	-1.52034	0.016	0.272	0	M1	Gm28729
0	-6.69668	0.076	0.331	0	M1	Ccdc180
0	0.744144	0.003	0.257	0	M1	Mdh1b
0	0.999124	0.002	0.256	0	M1	Dthd1
0	-1.59091	0	0.253	0	M1	Spag16
0	0.69768	0.98	0.729	0	M1	Cyth4
0	-4.22533	0	0.251	0	M1	Drc7
0	-2.05992	0.001	0.25	0	M1	Fgfbp1
0	-2.22649	0.323	0.571	0	M1	Csrp2
0	1.09002	0.923	0.68	0	M1	Abi3
0	-1.75418	0.01	0.252	0	M1	Ccdc3
0	0.668067	0.875	0.639	0	M1	Ptpn6
0	0.655148	0.977	0.743	0	M1	Apbb1ip
0	3.25834	0.001	0.235	0	M1	Cbln2
0	-9.3921	0.154	0.387	0	M1	Cd209a
0	1.32591	0.968	0.736	0	M1	Irf8
0	-1.24159	0.105	0.333	0	M1	Cfap61
0	-9.17846	0.126	0.352	0	M1	Ccl7
0	-5.0335	0.025	0.25	0	M1	Napsa
0	0.974518	0	0.22	0	M1	Pi15
0	-4.10752	0.059	0.278	0	M1	Rsad2
0	-9.94545	0.121	0.34	0	M1	Cd209f
0	-5.77446	0.114	0.333	0	M1	Frmpd2
0	-4.26726	0	0.218	0	M1	Ptgis
0	-8.30199	0.006	0.223	0	M1	P2ry10
0	-7.92399	0	0.216	0	M1	Ppbp
0	-5.50133	0.028	0.241	0	M1	Islr
0	-4.37606	0.525	0.737	0	M1	Lilr4b
0	-3.94453	0.006	0.216	0	M1	Gimap7
0	-8.14542	0	0.206	0	M1	Mmp9
0	0.450203	0.984	0.781	0	M1	Lpcat2
0	0.251442	0.922	0.721	0	M1	Pou2f2
0	-6.50627	0.144	0.345	0	M1	Fmod
0	-9.4046	0.064	0.264	0	M1	Plbd1
0	-0.501958	0.01	0.206	0	M1	Stmnd1
0	-6.63618	0.129	0.322	0	M1	Irx5
0	0.835426	0.971	0.779	0	M1	Mafb
0	-1.9632	0	0.19	0	M1	Troap
0	0.646264	0.999	0.809	0	M1	Selplg
0	-1.90978	0.007	0.189	0	M1	Enkur
0	-5.83438	0.001	0.179	0	M1	Rasd1
0	-1.53378	0.014	0.19	0	M1	2410004P03Rik
0	0.313897	0.131	0.3	0	M1	Depp1
0	0.602125	0.914	0.747	0	M1	Ncf1
0	-6.19124	0.07	0.236	0	M1	Cd36
0	-0.584184	0.099	0.264	0	M1	1700024G13Rik
0	0.283015	0.001	0.164	0	M1	Ttc21a
0	-2.76232	0.095	0.256	0	M1	Gm21149
0	-6.68718	0.047	0.205	0	M1	Anxa1
0	-5.81736	0.168	0.325	0	M1	Ace2
0	-1.10578	0.006	0.16	0	M1	Gm11992
0	0.671868	0.916	0.764	0	M1	Arhgdib
0	-3.40392	0.001	0.147	0	M1	1700019G24Rik
0	-4.22786	0.046	0.19	0	M1	Rgs22
0	-6.7489	0	0.134	0	M1	Aldh1a2
0	-9.32537	0.005	0.127	0	M1	Cd28
0	0.950895	0.98	0.859	0	M1	Hpgd
0	-5.23648	0.135	0.255	0	M1	Mak
0	0.804781	1	0.888	0	M1	Cx3cr1
0	-5.41215	0	0.11	0	M1	Mapk15
0	-1.80866	0.633	0.737	0	M1	Cenph
0	-5.89477	0.14	0.241	0	M1	Col3a1
0	0.874751	1	0.903	0	M1	P2ry12
0	0.978108	1	0.905	0	M1	Marcks
0	-3.90078	0.001	0.095	0	M1	Cnmd
0	-3.10113	0	0.094	0	M1	Itih2
0	0.519632	0.928	0.837	0	M1	Pycard
0	-4.49511	0.077	0.167	0	M1	Slc17a7
0	-2.02672	0.002	0.087	0	M1	Sncg
0	3.08487	0.001	0.075	0	M1	1700028P14Rik
0	-1.9806	0	0.07	0	M1	Lum
0	-0.406268	0	0.068	0	M1	Olfr558
0	-8.59335	0.035	0.099	0	M1	Vpreb3
0	0.675947	1	0.936	0	M1	Ctsd
0	-2.90586	0	0.062	0	M1	Fam180a
0	-10.6577	0.035	0.094	0	M1	Ly6d
0	-10.4471	0.035	0.078	0	M1	Gimap4
0	-10.1296	0.046	0.089	0	M1	Sell
0	0.53337	0.904	0.862	0	M1	Plek
0	0.515462	1	0.959	0	M1	C1qb
0	-7.97431	0.046	0.079	0	M1	Hp
0	-8.80189	0.035	0.065	0	M1	Iglc3
0	-9.27733	0.098	0.119	0	M1	Cd79a
0	-1.53287	0.002	0.021	0	M1	Gm14488
0	-9.02771	0.046	0.064	0	M1	Cd69
0	-1.05684	0	0.004	0	M1	Zp3
0	0.519898	1	0.997	0	M1	Cst3
7.42809e-308	-2.43335	0.321	0.691	1.19964e-304	M1	Foxf2
8.18742e-308	-7.50254	0.006	0.232	1.32227e-304	M1	Prf1
1.95098e-305	0.528076	1	0.923	3.15083e-302	M1	Tyrobp
7.72627e-305	0.718614	0.85	0.631	1.24779e-301	M1	Ubl3
1.85835e-302	-1.22781	0.505	0.707	3.00123e-299	M1	Hist1h2ae
5.94474e-299	-1.79017	0.423	0.789	9.60076e-296	M1	Rims2
1.66607e-298	0.543073	0.739	0.378	2.6907e-295	M1	Ptprr
4.59844e-298	-3.4465	0.148	0.402	7.42648e-295	M1	Cd209g
5.56354e-297	-1.66338	0.518	0.812	8.98512e-294	M1	Peg3
1.10341e-294	-2.76113	0.248	0.597	1.78201e-291	M1	Ccdc39
4.52905e-294	-7.15576	0.058	0.467	7.31442e-291	M1	Clec4n
8.22059e-294	0.383027	0.917	0.636	1.32762e-290	M1	Lcp1
1.0518e-293	0.357166	0.907	0.68	1.69865e-290	M1	Cd14
2.41853e-292	-2.44997	0.001	0.071	3.90593e-289	M1	Dnah3
1.16325e-290	0.743605	0.882	0.711	1.87864e-287	M1	Ighm
1.74683e-289	-2.55871	0.165	0.453	2.82112e-286	M1	Rflnb
7.7858e-288	-1.68204	0.564	0.77	1.25741e-284	M1	Nrsn2
6.65984e-284	-3.48403	0.259	0.552	1.07556e-280	M1	Mns1
9.8841e-284	2.31962	0.673	0.31	1.59628e-280	M1	Hspb2
1.08496e-280	0.649956	0.841	0.447	1.75221e-277	M1	Itgb2
1.42447e-275	-9.63627	0.106	0.53	2.30051e-272	M1	Ms4a7
4.96454e-275	-1.38759	0.314	0.719	8.01773e-272	M1	Tmem130
1.50023e-274	-2.9435	0.207	0.568	2.42287e-271	M1	Bcam
8.59473e-272	0.294256	0.958	0.84	1.38805e-268	M1	Lyn
2.6059e-270	-2.52081	0.319	0.623	4.20853e-267	M1	Phlda3
4.03162e-270	-2.9278	0.534	0.728	6.51107e-267	M1	Grb14
6.41902e-270	-1.97962	0.007	0.31	1.03667e-266	M1	Cfap54
4.73041e-268	-2.33196	0.563	0.728	7.63961e-265	M1	Tmem88b
6.48994e-268	-3.55624	0.082	0.294	1.04812e-264	M1	Morn5
4.41216e-267	4.15323	0.014	0.311	7.12564e-264	M1	Odf3b
1.11587e-266	-7.38963	0	0.083	1.80212e-263	M1	Inmt
1.46459e-266	-0.683145	0.188	0.508	2.36531e-263	M1	Ntn4
3.49823e-266	-5.90268	0.006	0.187	5.64964e-263	M1	Sirpb1c
1.43185e-258	-5.83102	0.166	0.408	2.31244e-255	M1	Clec4d
3.09769e-258	0.780027	0.15	0.386	5.00276e-255	M1	Tbx1
2.71488e-257	-4.55278	0.076	0.434	4.38453e-254	M1	Erbb3
3.47408e-257	-2.8029	0.563	0.676	5.61064e-254	M1	Susd5
1.27507e-256	-0.99777	0.111	0.479	2.05923e-253	M1	Ccdc153
2.0615e-255	-4.83243	0.009	0.169	3.32932e-252	M1	Cdhr3
3.55368e-255	-0.609598	0.48	0.665	5.73919e-252	M1	Gpr6
1.8319e-254	-2.26914	0.11	0.486	2.95852e-251	M1	Pglyrp1
1.78567e-253	-1.74222	0.197	0.451	2.88386e-250	M1	Tenm1
4.19832e-253	0.361755	0.691	0.281	6.78029e-250	M1	Sgo1
1.40752e-252	-0.528319	0.028	0.182	2.27314e-249	M1	Ccl19
2.23955e-252	-6.28003	0.177	0.497	3.61687e-249	M1	Cd300ld
3.76872e-252	-7.01674	0.035	0.1	6.08649e-249	M1	Aox3
1.09995e-251	-2.18608	0.167	0.599	1.77642e-248	M1	Slc16a12
1.78465e-251	3.39799	0.635	0.32	2.88221e-248	M1	Plin5
2.47475e-250	-2.26161	0.604	0.767	3.99673e-247	M1	Srcin1
1.39121e-249	-6.32864	0	0.041	2.24681e-246	M1	Col12a1
6.69956e-249	-0.311538	0.013	0.306	1.08198e-245	M1	Crispld2
4.03449e-248	-7.67503	0.006	0.222	6.51571e-245	M1	Trbc1
1.83756e-247	0.653131	0.801	0.559	2.96766e-244	M1	Myh9
1.45104e-245	-8.51025	0.065	0.399	2.34342e-242	M1	Mgl2
7.76595e-243	-7.98445	0.136	0.222	1.2542e-239	M1	Cxcr2
8.12191e-243	-3.47745	0.161	0.328	1.31169e-239	M1	Itgal
5.80427e-242	-7.20658	0.125	0.206	9.3739e-239	M1	Fmo2
4.83407e-240	-3.62319	0.048	0.431	7.80703e-237	M1	Alox12
2.36833e-239	-4.36523	0	0.119	3.82485e-236	M1	Gpr182
1.38664e-238	0.724844	0.754	0.452	2.23942e-235	M1	Fli1
2.66228e-237	-2.39082	0.351	0.663	4.29958e-234	M1	Tbx2
2.88434e-237	-5.5843	0.048	0.425	4.65821e-234	M1	Gm16499
1.08012e-236	-4.2909	0.157	0.481	1.7444e-233	M1	Pax6
7.938e-235	-2.46147	0.311	0.667	1.28199e-231	M1	Hes5
2.63632e-234	0.458604	0.845	0.62	4.25765e-231	M1	Ucp2
2.43996e-233	0.426881	0.867	0.73	3.94053e-230	M1	Lmo2
7.82863e-233	0.322856	0.152	0.328	1.26432e-229	M1	Lhfpl5
2.56071e-232	-3.47399	0.548	0.69	4.13555e-229	M1	Ifitm3
1.08177e-231	-4.4628	0.138	0.341	1.74706e-228	M1	Ltb4r1
1.23759e-231	-1.98701	0.221	0.408	1.9987e-228	M1	Gper1
1.63577e-231	0.308782	0.916	0.782	2.64177e-228	M1	Alox5ap
3.0433e-231	-10.047	0.046	0.231	4.91493e-228	M1	Ms4a4b
6.97383e-231	-1.43874	0.136	0.404	1.12627e-227	M1	1700007K13Rik
3.79133e-229	-7.79165	0	0.147	6.123e-226	M1	Timd4
6.44074e-229	-2.9625	0.276	0.622	1.04018e-225	M1	Sytl2
1.0732e-227	-1.47283	0.722	0.317	1.73321e-224	M1	Tmem212
1.69109e-226	-6.8292	0.576	0.646	2.73111e-223	M1	Fcna
8.29624e-226	0.43118	0.67	0.298	1.33984e-222	M1	Pbk
1.04567e-225	0.404483	0.886	0.691	1.68876e-222	M1	Ppp1r14b
1.67093e-225	-2.31514	0	0.115	2.69855e-222	M1	Defb25
2.52568e-225	0.421676	0.958	0.681	4.07897e-222	M1	Cd300c2
1.03639e-224	-3.41213	0.463	0.573	1.67378e-221	M1	Foxc1
1.70005e-224	-3.03237	0.257	0.592	2.74558e-221	M1	Thbd
3.30271e-223	-1.44601	0.507	0.796	5.33388e-220	M1	Ss18l2
5.05636e-223	-1.38705	0.371	0.64	8.16603e-220	M1	Scn3a
9.62519e-223	0.347443	1	0.979	1.55447e-219	M1	C1qa
4.33677e-222	-2.57192	0.416	0.667	7.00388e-219	M1	Ednrb
2.36585e-220	-1.87347	0.627	0.31	3.82084e-217	M1	Tmem252
5.13594e-220	-0.390288	0.988	0.864	8.29455e-217	M1	Ptgs1
8.4978e-220	-4.33076	0	0.113	1.3724e-216	M1	Cyp1b1
5.44892e-219	-1.57727	0.47	0.729	8.8e-216	M1	Plat
3.00811e-218	-0.884872	0.427	0.653	4.8581e-215	M1	Hmmr
3.52776e-216	-0.79292	0.473	0.781	5.69733e-213	M1	Sp9
1.14772e-215	-1.87828	0.185	0.411	1.85357e-212	M1	Kif20b
6.11809e-214	-3.53456	0.157	0.17	9.88071e-211	M1	Apol11b
1.01616e-213	-1.74441	0.378	0.7	1.6411e-210	M1	Cd59a
1.871e-213	-1.88904	0.477	0.699	3.02167e-210	M1	Sez6
1.87706e-213	3.77717	0.42	0.108	3.03146e-210	M1	Cdh5
2.60186e-213	0.625918	0.742	0.537	4.20201e-210	M1	Tspan13
4.96512e-213	-0.793682	0.014	0.459	8.01867e-210	M1	Bmp6
5.07385e-211	-2.5084	0.003	0.348	8.19427e-208	M1	Gm10457
1.56259e-210	-2.53776	0.269	0.48	2.52358e-207	M1	Maats1
3.12311e-209	4.22195	0.605	0.27	5.04383e-206	M1	Stk33
1.14369e-208	2.50136	0.001	0.078	1.84706e-205	M1	Nme9
4.27545e-208	0.325438	0.999	0.877	6.90486e-205	M1	Siglech
5.42769e-208	0.300249	0.892	0.848	8.76572e-205	M1	Tuba1b
2.61834e-207	-4.16939	0.38	0.583	4.22862e-204	M1	C4b
2.72705e-207	-3.11512	0.008	0.283	4.40419e-204	M1	Col1a2
6.12196e-207	-1.62175	0.002	0.149	9.88697e-204	M1	Stpg1
1.35733e-206	-2.75254	0.288	0.499	2.19208e-203	M1	Heg1
3.70775e-206	-2.76138	0.528	0.685	5.98801e-203	M1	Vtn
9.27911e-206	-0.712658	0.283	0.601	1.49858e-202	M1	Rbm24
2.83557e-205	-0.473813	0.171	0.574	4.57945e-202	M1	Tctex1d4
9.01717e-205	-2.5483	0.428	0.668	1.45627e-201	M1	Nkx6-2
4.93564e-204	-5.54938	0.667	0.289	7.97107e-201	M1	Ms4a1
1.35561e-203	-1.6585	0.281	0.61	2.18931e-200	M1	Crocc
1.78601e-203	0.257622	0.989	0.743	2.88441e-200	M1	Tgfbr1
7.02711e-202	1.76864	0.02	0.327	1.13488e-198	M1	S1pr3
3.94442e-201	-3.62077	0.606	0.717	6.37025e-198	M1	Atp13a5
4.47823e-201	-2.3606	0.253	0.521	7.23235e-198	M1	Spint2
8.60062e-200	-2.78703	0.131	0.299	1.389e-196	M1	Atp2a3
8.99418e-200	-2.16095	0.373	0.73	1.45256e-196	M1	Cd24a
2.52117e-199	-2.08127	0.105	0.47	4.07168e-196	M1	Nr2f2
2.56648e-199	-0.575272	0.054	0.447	4.14487e-196	M1	Bvht
1.42154e-197	0.871598	0.61	0.331	2.29579e-194	M1	Abcg2
2.97821e-196	-0.578035	0.335	0.646	4.80981e-193	M1	Slc7a1
6.38082e-196	-3.04271	0.547	0.755	1.0305e-192	M1	Gng11
3.99276e-195	-2.05538	0.375	0.635	6.44831e-192	M1	Tpm2
5.72115e-195	-2.23143	0.678	0.824	9.23966e-192	M1	Olig1
9.88077e-194	-4.64008	0.083	0.503	1.59574e-190	M1	Xdh
1.12895e-192	-2.19189	0.307	0.611	1.82325e-189	M1	Ccl3
2.23855e-192	-1.32225	0.15	0.51	3.61526e-189	M1	Brinp3
4.13544e-191	0.316248	0.999	0.923	6.67874e-188	M1	C1qc
1.16877e-189	-0.724829	0.214	0.442	1.88756e-186	M1	Kif2c
2.40071e-189	-1.97171	0.321	0.714	3.87714e-186	M1	Vwa1
1.8567e-188	3.62208	0.001	0.106	2.99858e-185	M1	Kcnmb1
4.84422e-187	-2.17348	0.003	0.29	7.82341e-184	M1	Gm20501
1.59718e-185	-1.66265	0.229	0.363	2.57944e-182	M1	Gm12326
1.65534e-185	-0.86787	0.386	0.67	2.67337e-182	M1	Catip
3.04593e-185	-2.36134	0.083	0.315	4.91918e-182	M1	Hspa12b
2.73559e-184	-2.16924	0.518	0.741	4.41798e-181	M1	Pex5l
1.64588e-182	-3.03168	0.09	0.341	2.6581e-179	M1	Adgra2
4.0438e-182	-2.86814	0.612	0.705	6.53073e-179	M1	Pou3f2
1.37121e-181	-2.56053	0.239	0.559	2.2145e-178	M1	Hhip
7.34333e-181	-4.20528	0.002	0.459	1.18595e-177	M1	Nckap5
7.49705e-181	-2.11199	0.085	0.504	1.21077e-177	M1	Tnni1
8.55786e-179	-1.018	0.367	0.685	1.38209e-175	M1	Tnfaip6
4.57702e-178	-1.40014	0.362	0.593	7.39188e-175	M1	Ajap1
1.29094e-177	-0.881062	0.306	0.664	2.08486e-174	M1	Arx
3.93857e-175	-2.05577	0.412	0.617	6.36079e-172	M1	Tmem151a
4.84274e-175	2.74787	0.184	0.424	7.82103e-172	M1	Tctex1d1
6.85241e-175	-0.785423	0.186	0.33	1.10666e-171	M1	Mis18bp1
1.16636e-174	6.0674	0.665	0.431	1.88368e-171	M1	Cdc20
4.31752e-174	0.305846	0.998	0.871	6.9728e-171	M1	Gpr34
1.78721e-172	-2.44004	0.248	0.437	2.88634e-169	M1	Cyyr1
1.93322e-172	-0.402277	0.597	0.245	3.12215e-169	M1	Tnr
3.29603e-172	-2.65985	0.667	0.795	5.3231e-169	M1	Car14
5.20621e-172	0.713506	0.785	0.697	8.40804e-169	M1	Sox4
1.82322e-171	-1.39191	0.402	0.741	2.9445e-168	M1	Grin1
2.27906e-171	-4.79043	0.005	0.093	3.68068e-168	M1	Gm867
3.70528e-171	-1.78129	0.236	0.497	5.98403e-168	M1	Efcab1
1.55762e-170	-5.76039	0.461	0.564	2.51555e-167	M1	Lgals1
1.62159e-170	-1.65277	0.106	0.364	2.61886e-167	M1	Prss56
2.07117e-170	-2.02841	0.387	0.594	3.34494e-167	M1	Ano1
9.87412e-170	-1.47076	0.082	0.403	1.59467e-166	M1	Atp10a
1.14877e-168	-0.645692	0.306	0.631	1.85526e-165	M1	Hmgb3
1.94779e-168	-1.69028	0.002	0.253	3.14567e-165	M1	Cfap299
4.7321e-168	0.492387	0.721	0.426	7.64235e-165	M1	Slc40a1
7.37355e-166	0.747617	0.731	0.456	1.19083e-162	M1	Inpp4b
8.24177e-166	1.35288	0.005	0.248	1.33105e-162	M1	Fbln2
1.17934e-164	-2.70811	0.65	0.736	1.90463e-161	M1	Ptprd
1.2648e-164	0.595842	0.001	0.119	2.04265e-161	M1	Olfr78
2.72068e-162	-2.03145	0.37	0.598	4.39389e-159	M1	Nr4a1
4.98218e-161	-7.34627	0.119	0.295	8.04622e-158	M1	Clec2i
5.06631e-161	1.3431	0.083	0.267	8.18209e-158	M1	Psrc1
7.73315e-161	-2.61688	0.582	0.634	1.2489e-157	M1	Chl1
4.19512e-160	-1.48992	0.602	0.823	6.77511e-157	M1	Bex2
6.00963e-158	2.4005	0.064	0.395	9.70556e-155	M1	Dnah12
9.20243e-158	-3.99264	0.136	0.324	1.48619e-154	M1	Adarb2
2.20177e-156	0.262685	1	0.908	3.55586e-153	M1	Fcer1g
9.8252e-156	3.88298	0.589	0.324	1.58677e-152	M1	Ttc16
1.00464e-155	-1.44262	0.256	0.459	1.62249e-152	M1	Bub1
1.29422e-155	-5.52986	0.017	0.143	2.09017e-152	M1	Srpx2
1.35336e-155	-0.96017	0.389	0.641	2.18567e-152	M1	Resp18
1.70652e-155	1.98487	0.103	0.359	2.75604e-152	M1	Nkx2-1
3.98235e-155	-2.30679	0.492	0.67	6.43149e-152	M1	Kcnk1
4.38467e-155	-1.68569	0.644	0.797	7.08124e-152	M1	Ly6h
6.51676e-155	0.35287	1	0.962	1.05246e-151	M1	Hexb
9.93367e-155	-3.84159	0.002	0.306	1.60429e-151	M1	1700016K19Rik
2.57139e-154	-1.46864	0.356	0.646	4.15279e-151	M1	Dab2ip
6.39534e-154	-1.69931	0.377	0.606	1.03285e-150	M1	Islr2
2.78332e-153	-1.83917	0.077	0.363	4.49507e-150	M1	Lef1
8.9633e-153	-2.64635	0.531	0.675	1.44757e-149	M1	Cdo1
3.27611e-152	-0.512436	0.478	0.656	5.29091e-149	M1	Cdkl4
4.27135e-152	-1.69946	0.669	0.812	6.89822e-149	M1	Pcsk2
8.7874e-152	0.333679	0.987	0.739	1.41917e-148	M1	Cyba
1.44381e-151	-2.81559	0.316	0.526	2.33176e-148	M1	Kif23
2.37388e-151	-0.923369	0.336	0.529	3.83382e-148	M1	Gm13889
2.61895e-151	2.375	0.044	0.395	4.2296e-148	M1	1700013F07Rik
1.48018e-150	-1.57191	0.407	0.647	2.39049e-147	M1	Syt4
9.29666e-150	1.59214	0.602	0.286	1.50141e-146	M1	6820408C15Rik
3.24667e-149	-1.88079	0.402	0.736	5.24337e-146	M1	Dusp1
5.49577e-149	-2.78676	0.36	0.581	8.87566e-146	M1	Vcan
1.82444e-148	-2.60105	0.582	0.746	2.94648e-145	M1	Vim
5.44665e-148	-2.46441	0.077	0.164	8.79635e-145	M1	Riiad1
7.80863e-147	-1.71971	0.567	0.687	1.26109e-143	M1	Utrn
9.97552e-146	-1.24994	0.639	0.834	1.61105e-142	M1	Ccnd2
1.04049e-145	-4.59846	0.213	0.495	1.68039e-142	M1	Igf1
1.29425e-145	-1.49523	0.559	0.662	2.09021e-142	M1	Fos
3.88759e-144	-1.95373	0.375	0.609	6.27845e-141	M1	Hap1
4.93387e-141	-0.491912	0.005	0.358	7.9682e-138	M1	Hist2h2bb
3.10958e-140	4.93123	0.559	0.341	5.02197e-137	M1	Ccdc65
3.4149e-140	-4.08924	0.359	0.487	5.51507e-137	M1	Lhfp
3.38065e-139	-0.765371	0.547	0.649	5.45975e-136	M1	Plxna2
5.94618e-139	-4.14726	0.422	0.631	9.60308e-136	M1	Dab2
4.35916e-138	-2.57381	0.374	0.525	7.04004e-135	M1	Spon1
4.96126e-138	-4.77663	0.408	0.553	8.01243e-135	M1	Ctsw
7.35723e-138	-1.7094	0.477	0.684	1.18819e-134	M1	Spock1
9.98674e-138	-3.72114	0.002	0.243	1.61286e-134	M1	Rbpms2
2.23812e-137	-1.0055	0.563	0.356	3.61456e-134	M1	Dnah6
3.06574e-137	0.8485	0.725	0.454	4.95117e-134	M1	Tmem100
8.08533e-137	-0.325603	0.199	0.513	1.30578e-133	M1	Gm32913
3.213e-136	-0.409763	0.065	0.433	5.189e-133	M1	Gjb2
4.43951e-136	-1.66006	0.354	0.608	7.16981e-133	M1	Sorbs2
4.67872e-136	-1.35856	0.465	0.712	7.55614e-133	M1	Vgf
5.53659e-136	0.788063	0.584	0.317	8.94159e-133	M1	Slc7a14
2.02541e-135	1.02488	0.66	0.327	3.27104e-132	M1	Hspb1
3.53622e-135	-2.13419	0.56	0.68	5.711e-132	M1	Arhgap23
5.21839e-135	-1.75696	0.607	0.204	8.4277e-132	M1	Stoml3
1.351e-134	0.669228	0.791	0.675	2.18187e-131	M1	Ccnd1
9.02936e-134	-1.59027	0.612	0.75	1.45824e-130	M1	Tesc
1.98681e-133	-1.39242	0.651	0.411	3.2087e-130	M1	Wwtr1
7.80922e-133	-0.314863	0.63	0.236	1.26119e-129	M1	Syp
3.78742e-132	-3.07154	0.364	0.591	6.11668e-129	M1	Hopx
6.16644e-132	0.3407	0.777	0.557	9.9588e-129	M1	Gng2
1.11926e-131	5.71557	0.535	0.308	1.80761e-128	M1	Mycbpap
4.60312e-131	-1.71393	0.574	0.711	7.43404e-128	M1	Gnai1
1.75328e-130	0.389967	0.789	0.655	2.83155e-127	M1	Bmpr2
2.37687e-130	-1.29361	0.165	0.41	3.83864e-127	M1	Olfm2
2.42216e-129	3.45881	0.111	0.386	3.91179e-126	M1	Zmynd12
6.11402e-129	-0.354972	0.024	0.339	9.87414e-126	M1	Plscr2
1.05007e-128	-1.13908	0.365	0.504	1.69586e-125	M1	C130074G19Rik
1.43187e-128	-0.294111	0.695	0.292	2.31247e-125	M1	Tac2
3.61246e-128	-1.99274	0.568	0.725	5.83412e-125	M1	Epas1
2.9849e-127	-1.26534	0.684	0.802	4.82062e-124	M1	Caly
1.24225e-126	-2.20159	0.267	0.452	2.00623e-123	M1	Slfn5
1.79452e-126	-1.57387	0.398	0.61	2.89815e-123	M1	Hs6st2
2.39995e-126	0.667573	0.741	0.597	3.87591e-123	M1	Rap2a
3.48374e-126	-1.93348	0.003	0.409	5.62623e-123	M1	Cfap77
3.56127e-126	-1.78083	0.65	0.753	5.75144e-123	M1	Kcna1
9.06481e-126	-0.321489	0.997	0.867	1.46397e-122	M1	Olfml3
1.26515e-125	-0.980211	0.175	0.564	2.04322e-122	M1	E2f1
1.95154e-125	-3.16724	0.068	0.473	3.15174e-122	M1	Nkx2-9
4.17364e-124	0.8333	0.456	0.223	6.74043e-121	M1	Vxn
7.32155e-124	-0.519344	0.178	0.299	1.18243e-120	M1	Barx2
1.84082e-123	-8.71133	0.12	0.365	2.97292e-120	M1	S100a8
3.14814e-123	-1.34148	0.848	0.792	5.08425e-120	M1	Mt1
3.27967e-123	-2.19119	0.546	0.677	5.29667e-120	M1	Fzd2
4.57799e-123	-2.2874	0.431	0.537	7.39345e-120	M1	Stra6
5.98755e-123	-1.25016	0.559	0.169	9.66989e-120	M1	Dnah11
1.1906e-122	-3.05136	0.18	0.356	1.92282e-119	M1	Gjb6
3.68716e-122	-1.59249	0.257	0.32	5.95477e-119	M1	9530059O14Rik
8.29559e-122	-5.88577	0.342	0.339	1.33974e-118	M1	Clec4b1
8.78792e-122	-0.584603	0.355	0.621	1.41925e-118	M1	Hist1h1b
1.05304e-121	-2.72342	0.522	0.668	1.70066e-118	M1	Icam2
1.24397e-121	-1.12125	0.739	0.834	2.00901e-118	M1	Rab3a
5.68231e-121	-2.69476	0.226	0.421	9.17692e-118	M1	Iigp1
5.97123e-121	1.06345	0.402	0.186	9.64354e-118	M1	Ier3
1.1805e-120	-2.66628	0.271	0.397	1.9065e-117	M1	Zic1
3.2502e-120	-2.86533	0.41	0.545	5.24907e-117	M1	Dlk1
5.5094e-120	1.23629	0.729	0.472	8.89767e-117	M1	Tent5c
5.79111e-120	0.652801	0.025	0.408	9.35265e-117	M1	Erg
1.64338e-119	2.41899	0.005	0.361	2.65405e-116	M1	Cfap43
2.2452e-117	-2.38536	0.555	0.588	3.626e-114	M1	Rorb
1.56517e-116	-0.323908	0.987	0.9	2.52775e-113	M1	Cd53
4.32595e-116	0.709148	0.748	0.613	6.98641e-113	M1	Ccl6
4.97707e-116	4.07074	0.089	0.335	8.03796e-113	M1	Bbox1
2.977e-115	0.972874	0.29	0.585	4.80786e-112	M1	Rsph1
3.1806e-115	-0.385878	0.99	0.921	5.13667e-112	M1	Maf
3.34553e-115	-0.254415	0.541	0.239	5.40303e-112	M1	Ccdc96
4.08125e-115	-1.74701	0.523	0.621	6.59122e-112	M1	Ube2c
5.23245e-115	-1.81073	0.507	0.72	8.45041e-112	M1	Plekhh1
7.53643e-115	-2.50181	0.339	0.548	1.21713e-111	M1	Trim59
3.67731e-114	0.744841	0.605	0.422	5.93886e-111	M1	Ets1
6.51798e-114	-0.268626	0.541	0.238	1.05265e-110	M1	Gabra1
8.21855e-114	-1.77743	0.54	0.693	1.3273e-110	M1	Ly6a
8.36642e-114	1.56347	0.178	0.357	1.35118e-110	M1	Slc10a4
1.90212e-113	-3.19358	0.108	0.418	3.07193e-110	M1	Lrrc71
2.12328e-113	3.5757	0.527	0.194	3.42909e-110	M1	Fam166b
2.88105e-113	-0.858036	0.377	0.618	4.6529e-110	M1	Lmna
1.73091e-112	-1.04182	0.493	0.734	2.79542e-109	M1	Elmod1
2.08194e-112	-1.04015	0.599	0.681	3.36233e-109	M1	Nexn
2.34689e-111	-1.376	0.478	0.526	3.79022e-108	M1	Gm19935
2.82842e-111	-2.06534	0.547	0.718	4.5679e-108	M1	Pllp
1.33727e-110	-1.02784	0.351	0.227	2.15969e-107	M1	Igfbp7
2.11142e-110	0.533816	0	0.019	3.40994e-107	M1	Slc4a1
2.64945e-110	-2.83899	0.173	0.404	4.27887e-107	M1	Oasl2
5.64569e-110	-1.71561	0.457	0.555	9.11779e-107	M1	Atp2b4
8.92781e-110	-3.00789	0.425	0.5	1.44184e-106	M1	1110017D15Rik
1.52033e-109	-2.75728	0.33	0.515	2.45533e-106	M1	Ezr
4.63451e-109	-1.81701	0.468	0.69	7.48474e-106	M1	Map1a
1.03236e-108	-4.55866	0.097	0.174	1.66726e-105	M1	Nostrin
2.86777e-108	-2.09843	0.204	0.427	4.63145e-105	M1	Net1
2.90057e-108	-3.9525	0.235	0.514	4.68442e-105	M1	Ebf1
5.45298e-108	0.73351	0.602	0.381	8.80656e-105	M1	Thrsp
3.04863e-107	2.52866	0.461	0.208	4.92353e-104	M1	Scn1a
1.51725e-106	-2.05676	0.092	0.336	2.45035e-103	M1	Gm9946
1.54164e-106	-0.599285	0.907	0.808	2.48974e-103	M1	E230029C05Rik
2.78126e-105	-1.26942	0.573	0.585	4.49174e-102	M1	Gnb4
5.45932e-105	4.02018	0.497	0.247	8.81681e-102	M1	Gm29538
6.10221e-105	2.58641	0.077	0.381	9.85507e-102	M1	Ccdc33
1.18305e-104	-1.56092	0.527	0.249	1.91062e-101	M1	Mcemp1
2.02096e-104	1.0535	0.067	0.195	3.26385e-101	M1	Lmod1
2.13296e-104	0.347765	0.716	0.58	3.44472e-101	M1	Ccl9
7.84157e-104	3.44998	0.068	0.39	1.26641e-100	M1	Sntn
1.14389e-103	-1.38733	0.557	0.683	1.84738e-100	M1	Clip3
1.71938e-103	-2.01596	0.326	0.501	2.77679e-100	M1	Ccdc141
1.75649e-103	1.716	0.221	0.421	2.83674e-100	M1	Robo4
1.76821e-103	3.56332	0.08	0.467	2.85566e-100	M1	Cfap65
3.88738e-103	-2.02754	0.689	0.788	6.27812e-100	M1	Mog
8.72082e-103	-1.76533	0.531	0.684	1.40841e-99	M1	Jph4
1.07706e-102	-1.47413	0.638	0.752	1.73946e-99	M1	Rgs9
1.09353e-102	-1.7721	0.002	0.154	1.76605e-99	M1	Iqca
2.09627e-102	-1.54316	0.117	0.33	3.38548e-99	M1	Olfr655
8.88363e-102	-1.58478	0.332	0.463	1.43471e-98	M1	Cdca8
9.74787e-102	-0.417704	0.924	0.81	1.57428e-98	M1	Ctsc
1.84526e-101	-0.267281	0.959	0.807	2.98009e-98	M1	Myl6
2.06524e-101	0.369658	0.176	0.282	3.33537e-98	M1	1700063D05Rik
3.16111e-101	-4.87453	0	0.001	5.10519e-98	M1	Gm28694
5.30435e-101	-1.88289	0.002	0.27	8.56652e-98	M1	Sema3g
6.15687e-101	0.607926	0.607	0.291	9.94334e-98	M1	Nfkbia
9.87361e-101	-2.71018	0.252	0.452	1.59459e-97	M1	Lrrc36
1.14476e-100	-0.735272	0.457	0.252	1.84879e-97	M1	Pcdh17
2.49547e-100	2.03408	0.001	0.12	4.03018e-97	M1	Zfp474
4.83814e-100	-8.41632	0.482	0.494	7.8136e-97	M1	Ccl8
5.97103e-100	-3.9379	0.375	0.507	9.64321e-97	M1	Igfbp2
1.06317e-99	-4.73146	0.526	0.551	1.71702e-96	M1	Ahnak
7.01535e-98	-1.23105	0.638	0.808	1.13298e-94	M1	Rgs4
1.05233e-97	-1.13565	0.684	0.666	1.69951e-94	M1	Insm1
1.5075e-97	0.980505	0.574	0.449	2.43461e-94	M1	Lpl
4.16309e-97	-1.30818	0.564	0.656	6.72339e-94	M1	Dut
5.13018e-97	-1.39817	0.507	0.628	8.28524e-94	M1	Ramp2
6.13126e-97	-1.44711	0.407	0.511	9.90198e-94	M1	Nes
7.4851e-97	-1.88017	0.463	0.583	1.20884e-93	M1	Cavin2
9.56769e-97	-0.694644	0.316	0.508	1.54518e-93	M1	Nebl
1.09515e-96	-2.50741	0.665	0.618	1.76867e-93	M1	Ect2
1.60755e-96	-0.783316	0.403	0.666	2.59619e-93	M1	Scn8a
1.70583e-96	-1.23117	0.6	0.788	2.75491e-93	M1	Atp2b2
2.7711e-96	-2.33646	0.209	0.36	4.47532e-93	M1	Ccdc78
4.87885e-96	-1.41519	0.581	0.713	7.87934e-93	M1	Sox10
8.95785e-96	-1.26197	0.576	0.721	1.44669e-92	M1	Dlc1
1.18225e-94	1.657	0.545	0.275	1.90934e-91	M1	Dnaja4
1.90298e-94	-1.43131	0.665	0.801	3.07331e-91	M1	C1qtnf4
2.33536e-94	-1.33687	0.285	0.56	3.77161e-91	M1	Heyl
3.44342e-94	-1.9	0.063	0.071	5.56113e-91	M1	Dnaaf4
4.69262e-94	-3.44683	0.708	0.489	7.57858e-91	M1	Ctla2a
5.77884e-94	-1.07019	0.597	0.357	9.33283e-91	M1	Cav2
3.31131e-93	0.343078	0.662	0.485	5.34776e-90	M1	Lsp1
4.03765e-93	0.48976	0.004	0.17	6.52081e-90	M1	Foxd1
1.08339e-92	-0.83282	0.493	0.652	1.74968e-89	M1	Rassf3
4.3749e-92	-0.781583	0.335	0.557	7.06546e-89	M1	Gm17750
6.79645e-92	-0.648155	0.432	0.609	1.09763e-88	M1	Rnd3
1.39484e-91	-0.761356	0.618	0.686	2.25266e-88	M1	Drd2
2.67298e-91	3.3321	0.455	0.248	4.31687e-88	M1	Tmem204
5.03876e-91	-1.27597	0.312	0.515	8.1376e-88	M1	Spc25
1.06323e-90	-3.80032	0.262	0.46	1.71711e-87	M1	Myh11
1.7863e-90	-1.73789	0.317	0.398	2.88487e-87	M1	Ccdc30
1.87596e-90	-1.58034	0.352	0.58	3.02967e-87	M1	Matn4
2.48047e-89	-2.85303	0.394	0.398	4.00595e-86	M1	Paqr5
3.50622e-89	-1.23097	0.528	0.617	5.66255e-86	M1	Esyt1
1.05641e-88	-1.8173	0.716	0.799	1.7061e-85	M1	Snap25
1.94003e-88	-1.48458	0.404	0.577	3.13315e-85	M1	Xylt1
2.19086e-88	-0.57849	0.621	0.292	3.53825e-85	M1	Rbms3
3.18344e-88	-0.987826	0.557	0.711	5.14125e-85	M1	Tpm4
4.78409e-88	-10.2737	0.113	0.341	7.72631e-85	M1	H2-Eb1
6.43845e-88	-0.626632	0.628	0.565	1.03981e-84	M1	Wnt5a
6.79379e-88	-1.58304	0.56	0.671	1.0972e-84	M1	Cnr1
7.49844e-88	4.27877	0.537	0.343	1.211e-84	M1	Dnah2
1.91484e-87	-1.40762	0.324	0.637	3.09247e-84	M1	Adamts4
2.10047e-87	-0.419368	0.33	0.6	3.39226e-84	M1	Epha5
5.17089e-87	-1.25547	0.108	0.413	8.35098e-84	M1	Ifit3
5.3153e-87	-1.66566	0.293	0.402	8.5842e-84	M1	Grin2a
6.77853e-87	-4.45155	0.236	0.394	1.09473e-83	M1	Cd44
8.06246e-87	1.33292	0.609	0.37	1.30209e-83	M1	Nbl1
3.51851e-86	-2.41976	0.546	0.626	5.6824e-83	M1	Sez6l2
3.6774e-86	-1.2144	0.63	0.865	5.939e-83	M1	Uchl1
1.19759e-85	-0.617316	0.303	0.456	1.93411e-82	M1	Spa17
2.26611e-85	2.87606	0.534	0.329	3.65976e-82	M1	1700094D03Rik
1.61669e-84	-2.53827	0.623	0.651	2.61095e-81	M1	Itih5
2.44451e-84	-0.976492	0.58	0.646	3.94789e-81	M1	Acot7
3.33984e-84	-4.04201	0.459	0.605	5.39384e-81	M1	Cd74
3.71418e-84	-0.519646	0.881	0.653	5.9984e-81	M1	Ptprc
4.04737e-84	0.264588	0.687	0.427	6.53651e-81	M1	Alas1
1.00988e-83	-0.77369	1	0.98	1.63096e-80	M1	Fth1
1.2116e-83	-2.01506	0.597	0.718	1.95674e-80	M1	S100b
1.97904e-83	-1.47168	0.045	0.314	3.19615e-80	M1	Syt10
1.98201e-83	1.94631	0.174	0.421	3.20094e-80	M1	Tekt4
4.58673e-83	-1.43012	0.647	0.763	7.40758e-80	M1	Stmn3
9.99551e-83	-2.62613	0.263	0.393	1.61428e-79	M1	Afap1l2
1.32468e-82	-1.9087	0.313	0.437	2.13936e-79	M1	Foxq1
3.00254e-82	-1.40011	0.407	0.551	4.84911e-79	M1	Higd1b
4.3713e-82	-2.48835	0.381	0.496	7.05965e-79	M1	F3
2.05231e-81	-3.85642	0.307	0.474	3.31448e-78	M1	4930452G13Rik
4.10607e-81	-1.60109	0.224	0.467	6.63131e-78	M1	Slc16a2
4.11986e-81	-1.1209	0.981	0.848	6.65358e-78	M1	Pld4
4.1408e-81	-1.54606	0.759	0.84	6.68739e-78	M1	Atp1b1
6.55038e-81	-1.89705	0.424	0.591	1.05789e-77	M1	Gm16201
1.30101e-80	-0.84828	0.605	0.301	2.10113e-77	M1	Tek
1.38716e-80	-1.31687	0.426	0.563	2.24027e-77	M1	Slc2a1
1.76849e-80	-1.4129	0.665	0.739	2.85612e-77	M1	Atp1a3
2.13557e-80	-0.754117	0.454	0.538	3.44895e-77	M1	Mrvi1
4.07205e-80	-4.11362	0	0.05	6.57636e-77	M1	Hbq1b
6.50819e-79	-0.275548	0.807	0.678	1.05107e-75	M1	Sirt2
6.88528e-79	-2.09871	0.668	0.703	1.11197e-75	M1	Opalin
8.40299e-79	2.8684	0.608	0.366	1.35708e-75	M1	Hist1h2af
5.39021e-78	-0.871292	0.469	0.625	8.70518e-75	M1	Cavin1
1.13425e-77	-1.88602	0.533	0.608	1.83182e-74	M1	Id3
1.70021e-77	-1.07714	0.597	0.702	2.74584e-74	M1	Nap1l5
1.82497e-77	-1.6439	0.353	0.52	2.94733e-74	M1	Olig2
7.03389e-77	-1.06359	0.66	0.776	1.13597e-73	M1	St8sia3
7.73022e-77	-3.85249	0.124	0.38	1.24843e-73	M1	Il1b
1.97003e-76	3.61584	0.003	0.271	3.1816e-73	M1	Trpc5
4.38971e-76	-1.10353	0.539	0.666	7.08938e-73	M1	Erc2
6.52689e-76	0.319469	0.443	0.219	1.05409e-72	M1	Mki67
7.34191e-76	-1.27682	0.273	0.412	1.18572e-72	M1	D16Ertd472e
7.40985e-76	-0.550771	0.814	0.601	1.19669e-72	M1	Cd52
1.2084e-75	-0.460797	0.457	0.577	1.95157e-72	M1	Lmnb1
1.67426e-75	-1.46274	0.399	0.521	2.70393e-72	M1	Slc16a4
4.17499e-75	-2.77447	0.474	0.337	6.74261e-72	M1	Plac8
6.0136e-75	1.3711	0.549	0.358	9.71196e-72	M1	Spaca9
6.49872e-75	-1.63101	0.346	0.592	1.04954e-71	M1	Scrg1
8.75335e-75	3.06137	0.066	0.279	1.41367e-71	M1	Fam216b
1.29176e-74	0.348067	0.607	0.407	2.08619e-71	M1	Tmem107
3.76401e-74	-2.27209	0.551	0.587	6.07887e-71	M1	Kcna4
1.93302e-73	-2.07009	0.01	0.377	3.12183e-70	M1	Kcnk3
4.82928e-73	-2.49178	0.546	0.576	7.79929e-70	M1	Igfbp5
5.82632e-73	-1.00554	0.558	0.611	9.40951e-70	M1	Brinp1
1.02501e-72	-1.59146	0.356	0.541	1.65539e-69	M1	Akap12
1.53525e-72	-2.62554	0.077	0.33	2.47943e-69	M1	Kit
1.85597e-72	-3.21873	0.446	0.539	2.9974e-69	M1	Sox9
1.42514e-71	-5.34717	0.32	0.362	2.3016e-68	M1	Ifitm6
1.73024e-71	-1.75647	0.386	0.508	2.79433e-68	M1	Sema7a
2.65247e-71	-0.618268	0.589	0.74	4.28373e-68	M1	Wtip
3.1873e-71	3.6466	0.005	0.325	5.14749e-68	M1	Lrrc23
3.98029e-71	-2.1346	0.326	0.465	6.42817e-68	M1	Ecm1
5.50304e-71	-1.65641	0.64	0.76	8.88742e-68	M1	Ttll7
7.68221e-71	-1.35238	0.66	0.77	1.24068e-67	M1	Tmem158
1.36258e-70	-2.77445	0.36	0.485	2.20057e-67	M1	Pdgfrb
9.54121e-70	-4.17789	0.075	0.416	1.54091e-66	M1	Ccl2
1.47743e-69	2.40267	0.488	0.268	2.38605e-66	M1	Gata2
1.50194e-69	-1.01706	0.408	0.493	2.42564e-66	M1	Slc30a1
1.81977e-69	-1.4134	0.622	0.672	2.93893e-66	M1	Prokr2
1.96141e-69	-0.749524	0.646	0.562	3.16768e-66	M1	Elovl6
6.39883e-69	-0.840178	0.642	0.661	1.03341e-65	M1	Drd1
7.54389e-69	-1.60608	0.634	0.729	1.21834e-65	M1	Cd200
1.85528e-68	5.83353	0.125	0.263	2.99627e-65	M1	Gm44096
1.90993e-68	-0.549298	0.962	0.729	3.08454e-65	M1	Mpeg1
4.76391e-68	3.30677	0.168	0.174	7.69372e-65	M1	Matn1
9.5046e-68	-0.910453	0.626	0.783	1.53499e-64	M1	Tsc22d1
9.60966e-68	-1.43395	0.925	0.96	1.55196e-64	M1	Pcp4
2.30187e-67	-1.31549	0.486	0.611	3.71752e-64	M1	Egr1
3.79815e-67	-1.69796	0.545	0.265	6.13401e-64	M1	Oprk1
4.09776e-67	-1.29049	0.321	0.44	6.61788e-64	M1	Rlbp1
1.03644e-66	-0.564318	0.256	0.501	1.67385e-63	M1	Sv2b
1.11771e-66	-1.66607	0.611	0.769	1.80511e-63	M1	Tac1
2.48492e-66	-1.2964	0.487	0.609	4.01315e-63	M1	Grin2b
2.99493e-66	-1.76018	0.656	0.724	4.83682e-63	M1	2810468N07Rik
5.74314e-66	-1.26928	0.521	0.621	9.27518e-63	M1	Adora2a
8.00763e-66	-0.371968	0.677	0.38	1.29323e-62	M1	Marveld1
1.09427e-65	-1.43734	0.516	0.166	1.76724e-62	M1	Col4a1
1.74722e-65	-1.3471	0.471	0.631	2.82176e-62	M1	Scg2
2.47621e-65	-1.79899	0.505	0.587	3.99907e-62	M1	Sp100
3.42158e-65	-9.26107	0.478	0.461	5.52585e-62	M1	Clec10a
4.88776e-65	-1.08326	0.471	0.663	7.89373e-62	M1	Pou3f1
6.70456e-65	-2.22744	0.594	0.613	1.08279e-61	M1	Fjx1
1.07824e-64	-0.719632	0.575	0.729	1.74136e-61	M1	Usp31
1.14018e-64	-1.95303	0.454	0.434	1.84139e-61	M1	Cfap100
9.65009e-64	-0.514191	0.897	0.78	1.55849e-60	M1	Cd84
1.40439e-63	-3.36838	0.098	0.283	2.26808e-60	M1	Cfap44
1.60768e-63	-1.43006	0.495	0.243	2.5964e-60	M1	Spag17
1.77853e-63	-2.81205	0.265	0.348	2.87233e-60	M1	C130073E24Rik
1.83326e-63	-1.78187	0.334	0.496	2.96072e-60	M1	Itm2a
4.77262e-63	2.59948	0.122	0.249	7.70777e-60	M1	Gm40761
1.47166e-62	-1.12808	0.392	0.588	2.37673e-59	M1	Crip2
1.68418e-62	-0.401701	0.397	0.544	2.71996e-59	M1	Golim4
2.48647e-62	-0.895238	0.739	0.841	4.01564e-59	M1	Npy
5.48532e-62	-4.17592	0.645	0.693	8.8588e-59	M1	Hbb-bs
1.56938e-61	-1.18538	0.036	0.269	2.53455e-58	M1	Gas2l3
1.58508e-61	-1.92962	0.358	0.392	2.5599e-58	M1	9630013A20Rik
2.12659e-61	-1.27321	0.304	0.396	3.43444e-58	M1	Flt1
3.3831e-61	-1.46944	0.363	0.486	5.46371e-58	M1	Pigz
1.0285e-60	-1.26356	0.669	0.518	1.66103e-57	M1	Enpp6
1.27793e-60	-0.500121	0.4	0.604	2.06386e-57	M1	Kcnd2
7.81177e-60	-0.831432	0.124	0.285	1.2616e-56	M1	Dlgap5
8.30717e-60	-1.28877	0.498	0.581	1.34161e-56	M1	Pde1a
1.00413e-59	-5.26852	0.161	0.354	1.62166e-56	M1	A530053G22Rik
2.36242e-59	-0.803166	0.816	0.619	3.8153e-56	M1	Tmsb10
2.7397e-59	-2.22102	0.342	0.553	4.42461e-56	M1	Slain1
3.49658e-59	-0.66646	0.589	0.687	5.64697e-56	M1	Lbh
5.40051e-59	-2.13694	0.512	0.621	8.72183e-56	M1	Ndrg1
7.26814e-59	-0.532068	0.564	0.79	1.1738e-55	M1	Tubb4b
8.39428e-59	0.649137	0.566	0.314	1.35568e-55	M1	Kcnip3
2.51408e-58	-1.56073	0.573	0.76	4.06024e-55	M1	Ms4a6c
3.3187e-58	-1.62987	0.175	0.266	5.35969e-55	M1	Hist1h2ab
4.17252e-58	-1.49548	0.782	0.539	6.73862e-55	M1	Mag
1.21574e-57	-2.58333	0.319	0.445	1.96342e-54	M1	Egfr
2.20088e-57	-1.44782	0.089	0.399	3.55443e-54	M1	Hic1
4.21946e-57	-3.11149	0.028	0.265	6.81443e-54	M1	Gm7967
5.08603e-57	4.56016	0.512	0.37	8.21394e-54	M1	Cnn1
5.92626e-57	-2.29463	0.003	0.067	9.57091e-54	M1	Pifo
5.0633e-56	-3.91309	0.077	0.339	8.17722e-53	M1	Etnppl
5.18788e-56	-0.894889	0.547	0.585	8.37843e-53	M1	Cetn4
2.32828e-55	-0.375137	0.512	0.44	3.76018e-52	M1	Slc38a5
4.05478e-55	-2.99525	0.544	0.305	6.54846e-52	M1	Ccl24
8.03281e-55	-2.26083	0.547	0.599	1.2973e-51	M1	Crip1
8.63608e-55	-1.1353	0.439	0.495	1.39473e-51	M1	Gpx8
1.23002e-54	-6.5117	0.37	0.415	1.98648e-51	M1	Myof
4.49648e-54	0.607723	0.642	0.42	7.26182e-51	M1	Tns1
1.2373e-53	-0.863144	0.614	0.348	1.99824e-50	M1	Ccdc113
2.81415e-53	-1.167	0.646	0.657	4.54486e-50	M1	Zcchc18
5.60432e-53	-1.90084	0.285	0.43	9.05097e-50	M1	Syt13
9.69801e-53	-0.312293	0.56	0.69	1.56623e-49	M1	Igsf9b
1.1344e-52	0.563939	0.657	0.602	1.83205e-49	M1	Cdk6
4.02861e-52	-4.0658	0.065	0.184	6.5062e-49	M1	Drc3
5.36545e-52	-2.65425	0.119	0.38	8.6652e-49	M1	Tgfb2
5.46297e-52	-0.32556	0.305	0.475	8.8227e-49	M1	Cenpf
6.43602e-52	-1.62818	0.109	0.413	1.03942e-48	M1	Gm10714
7.02965e-52	-1.10837	0.26	0.392	1.13529e-48	M1	Grin3a
7.08849e-52	-0.287506	0.984	0.814	1.14479e-48	M1	Ly6e
2.34487e-51	3.08313	0.001	0.265	3.78696e-48	M1	Cd109
6.13696e-51	-5.63219	0.636	0.337	9.91119e-48	M1	Fcmr
6.58781e-51	-0.272687	0.491	0.669	1.06393e-47	M1	Slc16a1
8.63672e-51	-2.74541	0.306	0.434	1.39483e-47	M1	Clec4a1
1.0598e-50	-1.71978	0.518	0.535	1.71158e-47	M1	Gsta4
1.23761e-50	-1.51426	0.292	0.478	1.99875e-47	M1	Slc22a8
1.32403e-50	-1.23731	0.505	0.355	2.13831e-47	M1	Ank3
1.44738e-50	-1.52142	0.443	0.591	2.33752e-47	M1	Rasgrp2
2.80843e-50	1.10168	0.301	0.379	4.53561e-47	M1	Plk1
2.81886e-50	-1.54481	0.683	0.646	4.55246e-47	M1	Sccpdh
3.07259e-50	-2.0858	0.662	0.706	4.96224e-47	M1	Fez1
3.55237e-50	-0.9806	0.39	0.51	5.73708e-47	M1	Racgap1
4.40271e-50	-1.59633	0.575	0.678	7.11038e-47	M1	Pdlim2
5.9329e-50	-0.900741	0.62	0.402	9.58163e-47	M1	Kif4
1.19836e-49	-1.711	0.492	0.239	1.93535e-46	M1	Podxl
2.2471e-49	-0.849823	0.587	0.334	3.62907e-46	M1	Cfap47
4.26027e-49	-1.63551	0.375	0.548	6.88033e-46	M1	Reln
4.41271e-49	-1.80016	0.538	0.619	7.12652e-46	M1	Cntn1
4.88776e-49	-0.734216	0.523	0.699	7.89374e-46	M1	Sbf1
6.48778e-49	-1.2742	0.46	0.581	1.04778e-45	M1	Ddr1
9.38962e-49	-0.853569	0.545	0.374	1.51642e-45	M1	Tenm2
1.39715e-48	-0.39097	0.948	0.842	2.2564e-45	M1	H2afz
1.70553e-48	-1.59493	0.673	0.712	2.75442e-45	M1	Cacna1e
5.63341e-48	-1.43273	0.34	0.429	9.09795e-45	M1	Col4a2
1.18097e-47	1.25053	0.149	0.295	1.90726e-44	M1	Iqcg
1.39204e-47	-0.760024	0.582	0.638	2.24814e-44	M1	Arhgdig
3.28912e-47	-1.70212	0.46	0.563	5.31194e-44	M1	Cald1
3.73847e-47	-0.514524	0.554	0.677	6.03763e-44	M1	Foxp2
3.87555e-47	-5.377	0.687	0.736	6.25901e-44	M1	Mrc1
9.68266e-47	-2.33809	0.329	0.205	1.56375e-43	M1	Sox18
1.23091e-46	-0.934228	0.237	0.402	1.98792e-43	M1	Pimreg
1.47206e-46	-0.340525	0.447	0.616	2.37737e-43	M1	Gmnn
2.81063e-46	-1.34732	0.571	0.385	4.53917e-43	M1	Phldb1
2.88807e-46	0.393103	0.607	0.469	4.66424e-43	M1	Ascc1
3.93615e-46	-4.69474	0.243	0.354	6.35688e-43	M1	Colec12
5.92575e-46	1.09501	0.615	0.432	9.57008e-43	M1	Map3k20
1.31288e-45	-1.73919	0.461	0.432	2.12031e-42	M1	Tgfbi
1.67273e-45	1.08758	0.002	0.308	2.70145e-42	M1	Cfap57
1.72556e-45	-1.20802	0.598	0.315	2.78677e-42	M1	Fzd6
5.85236e-45	-1.31116	0.515	0.598	9.45157e-42	M1	Sncb
7.62031e-45	-1.28936	0.536	0.471	1.23068e-41	M1	Knl1
1.10633e-44	-2.27614	0.391	0.432	1.78672e-41	M1	Srarp
1.11383e-44	0.675999	0.007	0.287	1.79883e-41	M1	Pdlim3
1.33992e-44	-0.567568	0.603	0.751	2.16398e-41	M1	Slc39a10
3.86729e-44	-2.09737	0.411	0.533	6.24567e-41	M1	Cldn5
4.04219e-44	0.29123	0.22	0.436	6.52814e-41	M1	Gm16253
4.48203e-44	-1.28602	0.472	0.564	7.23848e-41	M1	Lims2
5.42969e-44	-1.26635	0.617	0.484	8.76895e-41	M1	Slc22a6
7.51828e-44	-0.430759	0.5	0.279	1.2142e-40	M1	Trank1
8.90656e-44	-2.68666	0.286	0.332	1.43841e-40	M1	P2ry14
2.66492e-43	-1.51777	0.324	0.574	4.30385e-40	M1	Hspa2
3.88939e-43	-0.337347	0.506	0.265	6.28137e-40	M1	St8sia6
5.00017e-43	-1.73469	0.506	0.609	8.07528e-40	M1	Elavl3
1.10631e-42	-1.43437	0.418	0.192	1.78669e-39	M1	Sphkap
1.59154e-42	-5.50382	0.136	0.406	2.57034e-39	M1	Scnn1a
1.63419e-42	-0.964532	0.581	0.309	2.63922e-39	M1	Ninj2
1.82834e-42	-0.577101	0.512	0.566	2.95277e-39	M1	Shisal1
1.94751e-42	2.66454	0.048	0.269	3.14524e-39	M1	Dnah1
2.16613e-42	-4.58205	0.52	0.466	3.49829e-39	M1	Ifitm2
2.32707e-42	0.483492	0.359	0.571	3.75822e-39	M1	Perp
2.76749e-42	3.5349	0.136	0.208	4.4695e-39	M1	Kif20a
3.0256e-42	-2.36242	0.365	0.462	4.88635e-39	M1	Samd9l
5.59346e-42	-3.88458	0.174	0.375	9.03345e-39	M1	Car3
6.43255e-42	3.00083	0.585	0.42	1.03886e-38	M1	Cfap70
1.89309e-41	0.912206	0.223	0.275	3.05734e-38	M1	Melk
2.01078e-41	-1.55569	0.626	0.417	3.24742e-38	M1	Tagln
4.24352e-41	-0.740857	0.442	0.643	6.85328e-38	M1	Gm14964
4.9504e-41	-0.784091	0.173	0.221	7.9949e-38	M1	Gm48678
6.54569e-41	-2.75187	0.262	0.337	1.05713e-37	M1	Clic5
9.58699e-41	0.553134	0.005	0.302	1.5483e-37	M1	Spdl1
1.0237e-40	-1.15766	0.494	0.521	1.65328e-37	M1	Clstn3
1.09637e-40	-2.43923	0.586	0.507	1.77063e-37	M1	Pde5a
1.43935e-40	-1.37184	0.507	0.61	2.32454e-37	M1	Psat1
1.80896e-40	2.88616	0.023	0.029	2.92147e-37	M1	Mpzl2
2.2311e-40	1.55509	0.596	0.514	3.60323e-37	M1	Rad51ap1
3.10113e-40	-1.83133	0.443	0.462	5.00833e-37	M1	Ncapd2
3.85981e-40	-1.59636	0.449	0.518	6.23359e-37	M1	Lrrc7
8.03734e-40	-2.3283	0.582	0.285	1.29803e-36	M1	Efcab10
1.12254e-39	-2.77841	0.291	0.352	1.81291e-36	M1	Ocln
1.12323e-39	-1.19447	0.529	0.683	1.81402e-36	M1	Igf1r
1.65009e-39	0.387992	0.652	0.552	2.66489e-36	M1	Eng
1.81195e-39	-0.479725	0.961	0.804	2.9263e-36	M1	Bsg
6.67499e-39	-1.30471	0.636	0.709	1.07801e-35	M1	Slco1a4
8.35324e-39	-0.603124	0.636	0.421	1.34905e-35	M1	Cnn2
9.37605e-39	-0.937827	0.657	0.4	1.51423e-35	M1	Usp53
1.009e-38	0.508332	0.502	0.207	1.62954e-35	M1	Spc24
1.28048e-38	-1.21851	0.569	0.411	2.06797e-35	M1	Ryr3
1.51886e-38	0.84151	0.613	0.583	2.45297e-35	M1	Elavl4
3.70366e-38	-0.598708	0.558	0.758	5.98142e-35	M1	Sox11
4.49967e-38	0.896092	0.583	0.21	7.26696e-35	M1	Sod3
8.65632e-38	-0.684775	0.627	0.718	1.398e-34	M1	Col4a3bp
1.01247e-37	-0.842392	0.821	0.771	1.63513e-34	M1	Gpr183
1.15601e-37	-5.09359	0.125	0.308	1.86696e-34	M1	Synm
1.39152e-37	-0.729584	0.655	0.678	2.24731e-34	M1	Zdhhc9
3.17487e-37	-0.444025	0.076	0.391	5.12742e-34	M1	1700088E04Rik
3.54528e-37	-2.18894	0.292	0.251	5.72563e-34	M1	Dqx1
4.64458e-37	-1.58353	0.502	0.292	7.501e-34	M1	Tmem108
4.73381e-37	-0.597246	0.588	0.709	7.6451e-34	M1	Camk2n2
4.99514e-37	-0.30322	0.746	0.608	8.06716e-34	M1	Slc6a6
8.00998e-37	-1.71983	0.577	0.628	1.29361e-33	M1	Stmn2
9.374e-37	0.367772	0.595	0.418	1.5139e-33	M1	B230334C09Rik
1.03107e-36	-2.3504	0.531	0.554	1.66518e-33	M1	Clec2d
1.49375e-36	-2.78708	0.481	0.395	2.4124e-33	M1	Gkn3
2.22886e-36	-0.993433	0.697	0.838	3.59961e-33	M1	Gpr88
2.76931e-36	3.20273	0.003	0.276	4.47243e-33	M1	Hist1h3c
2.87773e-36	1.24253	0.599	0.432	4.64754e-33	M1	Cmtm8
3.13328e-36	-0.45201	0.55	0.731	5.06024e-33	M1	Klk6
4.92544e-36	-1.60187	0.455	0.369	7.95459e-33	M1	Rassf9
6.18548e-36	-2.83823	0.577	0.304	9.98956e-33	M1	S100a4
1.77501e-35	-0.418904	0.604	0.468	2.86664e-32	M1	C3ar1
2.75779e-35	-2.34965	0.397	0.498	4.45383e-32	M1	Slco3a1
3.48136e-35	-4.57093	0.65	0.375	5.6224e-32	M1	H2-Ab1
3.56965e-35	-2.16116	0.626	0.633	5.76498e-32	M1	Fa2h
3.81999e-35	-2.47729	0.724	0.707	6.16928e-32	M1	Apod
4.02288e-35	-1.25076	0.532	0.305	6.49695e-32	M1	Ly6c1
4.1449e-35	0.29714	0.602	0.442	6.69401e-32	M1	Kitl
5.56478e-35	-3.25678	0.428	0.398	8.98712e-32	M1	Ndnf
7.22243e-35	-1.18902	0.592	0.501	1.16642e-31	M1	Gfod2
9.80706e-35	-0.865707	0.595	0.657	1.58384e-31	M1	Apbb1
1.15353e-34	-1.43462	0.787	0.855	1.86294e-31	M1	Penk
1.32241e-34	-1.12432	0.386	0.529	2.1357e-31	M1	Prox1
1.56111e-34	-2.08692	0.293	0.461	2.52119e-31	M1	Degs2
1.84424e-34	-1.72701	0.471	0.493	2.97845e-31	M1	Kctd13
2.4485e-34	-0.416138	0.664	0.557	3.95432e-31	M1	Tppp
2.91475e-34	-2.13845	0.258	0.439	4.70733e-31	M1	Aqp4
4.25982e-34	0.623459	0.522	0.396	6.8796e-31	M1	Dynlrb2
5.62193e-34	-1.14378	0.546	0.317	9.07942e-31	M1	Sgcz
9.2323e-34	-1.16003	0.573	0.599	1.49102e-30	M1	Tmem106a
1.61594e-33	-1.09857	0.61	0.642	2.60974e-30	M1	Bmp1
2.37292e-33	2.86613	0.001	0.24	3.83226e-30	M1	Dnah5
2.95157e-33	-3.02131	0.639	0.339	4.76679e-30	M1	S100a6
4.56314e-33	-0.275773	0.357	0.517	7.36948e-30	M1	Abcc4
5.0111e-33	-0.43532	0.598	0.467	8.09293e-30	M1	Ddit4l
5.57638e-33	-3.48208	0.308	0.412	9.00586e-30	M1	Col1a1
6.95131e-33	-1.09478	0.574	0.633	1.12264e-29	M1	Polk
1.90759e-32	-4.54075	0.066	0.309	3.08076e-29	M1	Prrg4
2.06338e-32	2.39073	0.269	0.453	3.33236e-29	M1	Got1l1
3.07153e-32	-3.85463	0.514	0.476	4.96052e-29	M1	Fn1
3.69848e-32	-0.952133	0.291	0.326	5.97304e-29	M1	Hist1h4i
4.447e-32	-0.702455	0.782	0.648	7.18191e-29	M1	Gas6
5.48293e-32	-1.48349	0.072	0.273	8.85494e-29	M1	Gas1
5.80243e-32	-1.43996	0.327	0.433	9.37093e-29	M1	Wfdc1
5.83691e-32	-1.36486	0.649	0.7	9.42662e-29	M1	S100a10
6.18757e-32	-0.488899	0.659	0.649	9.99293e-29	M1	Bcl11a
7.37388e-32	-1.94644	0.424	0.266	1.19088e-28	M1	Zfp366
1.26749e-31	-1.11897	0.625	0.663	2.047e-28	M1	Myt1l
3.39311e-31	-1.62906	0.159	0.255	5.47987e-28	M1	Casq2
5.6607e-31	-1.90136	0.286	0.364	9.14202e-28	M1	She
6.87845e-31	-1.54962	0.048	0.27	1.11087e-27	M1	Runx3
1.56858e-30	-1.13617	0.591	0.685	2.53325e-27	M1	Adcy5
2.02976e-30	-3.19265	0.319	0.34	3.27806e-27	M1	Gjc1
2.35479e-30	-4.03436	0.375	0.426	3.80299e-27	M1	Adamts20
3.02657e-30	-1.03271	0.649	0.728	4.8879e-27	M1	Snca
3.16931e-30	-1.08286	0.65	0.637	5.11844e-27	M1	Jcad
4.71285e-30	3.79072	0.17	0.426	7.61125e-27	M1	Spag8
1.08782e-29	0.653946	0.449	0.404	1.75683e-26	M1	Cdhr4
1.65034e-29	-0.868286	0.567	0.313	2.6653e-26	M1	Neil3
2.42804e-29	-0.983402	0.59	0.518	3.92129e-26	M1	Arl4a
4.22975e-29	-0.61839	0.463	0.273	6.83105e-26	M1	Nxph1
6.2438e-29	4.43551	0.526	0.328	1.00837e-25	M1	Ttk
7.78901e-29	0.571096	0.528	0.484	1.25793e-25	M1	Bphl
8.73707e-29	-0.411045	0.688	0.52	1.41104e-25	M1	Gpr17
1.40772e-28	-1.01684	0.466	0.509	2.27347e-25	M1	Gstp1
1.68847e-28	-2.75578	0.147	0.279	2.72688e-25	M1	Des
2.26799e-28	-0.649532	0.538	0.705	3.6628e-25	M1	Cit
2.27577e-28	-2.50901	0.002	0.156	3.67536e-25	M1	B830012L14Rik
2.27934e-28	-2.13824	0.374	0.582	3.68113e-25	M1	Dcdc2a
3.24531e-28	-2.29579	0.517	0.357	5.24118e-25	M1	Rbp1
3.48939e-28	-0.795004	0.629	0.43	5.63537e-25	M1	Plppr4
7.79916e-28	-1.35252	0.455	0.279	1.25956e-24	M1	Cdc42ep2
1.45446e-27	-0.435577	0.516	0.33	2.34895e-24	M1	Ecrg4
2.20698e-27	-0.501599	0.566	0.323	3.56428e-24	M1	Slc19a1
2.51229e-27	-0.317246	0.465	0.661	4.05735e-24	M1	Prc1
3.95379e-27	-1.49462	0.68	0.683	6.38538e-24	M1	Syt1
4.87544e-27	-2.42782	0.667	0.413	7.87383e-24	M1	Fxyd5
5.09259e-27	-0.404487	0.241	0.342	8.22453e-24	M1	Rasip1
8.39093e-27	-1.58658	0.321	0.352	1.35514e-23	M1	Pln
1.24134e-26	-1.97533	0.439	0.52	2.00476e-23	M1	Crym
1.61886e-26	-0.877226	0.412	0.222	2.61446e-23	M1	Lamb2
2.81447e-26	-0.641592	0.002	0.098	4.54537e-23	M1	1700001C02Rik
2.90456e-26	-1.00418	0.13	0.318	4.69086e-23	M1	Dll4
3.78043e-26	-1.67903	0.667	0.655	6.1054e-23	M1	Cartpt
4.09193e-26	-2.01492	0.345	0.216	6.60847e-23	M1	Itga1
4.14452e-26	-1.94249	0.502	0.442	6.6934e-23	M1	Creb5
5.09181e-26	-0.769789	0.645	0.406	8.22328e-23	M1	Lhfpl3
5.56909e-26	-1.58755	0.472	0.499	8.99407e-23	M1	St8sia4
6.42602e-26	-1.04332	0.231	0.347	1.0378e-22	M1	Pdzd2
9.0193e-26	-2.35105	0.546	0.304	1.45662e-22	M1	Rsph10b
1.00683e-25	1.47267	0.508	0.33	1.62603e-22	M1	Slc17a8
1.63881e-25	-1.61136	0.34	0.452	2.64668e-22	M1	Ddah1
1.68929e-25	-1.5586	0.085	0.284	2.7282e-22	M1	Nrip2
1.70741e-25	-0.543964	0.986	0.869	2.75747e-22	M1	Cfh
3.32805e-25	-3.75175	0.065	0.347	5.3748e-22	M1	Adgrg6
3.95424e-25	-1.94993	0.498	0.568	6.3861e-22	M1	Emcn
4.36582e-25	-1.62171	0.362	0.405	7.0508e-22	M1	Rrm2
1.00953e-24	-0.991275	0.677	0.501	1.63039e-21	M1	Bst2
1.20654e-24	0.517296	0.676	0.646	1.94856e-21	M1	Cbfa2t3
1.34173e-24	1.06086	0.519	0.25	2.16689e-21	M1	Kpna2
1.3998e-24	-2.69808	0.592	0.574	2.26068e-21	M1	Pls1
1.42964e-24	-1.81722	0.579	0.369	2.30887e-21	M1	Abcb1a
2.16481e-24	-1.71522	0.822	0.82	3.49617e-21	M1	Mbp
2.83953e-24	-1.81972	0.665	0.468	4.58584e-21	M1	Ugt8a
3.9315e-24	-0.282537	0.559	0.657	6.34938e-21	M1	Cast
5.96386e-24	4.75365	0.095	0.147	9.63163e-21	M1	Smim5
6.89345e-24	-0.819042	0.474	0.528	1.11329e-20	M1	Hsph1
9.90491e-24	-1.2996	0.428	0.308	1.59964e-20	M1	Tgfbr3
1.76969e-23	-6.19297	0.384	0.181	2.85804e-20	M1	Ccl5
1.88977e-23	-2.11465	0.463	0.532	3.05198e-20	M1	Slco1c1
3.13849e-23	-5.25151	0.238	0.332	5.06866e-20	M1	Ptprcap
3.17908e-23	-0.448237	0.574	0.467	5.13422e-20	M1	AW112010
3.4751e-23	-0.669501	0.84	0.815	5.61229e-20	M1	Rtn1
3.61761e-23	-1.05163	0.327	0.359	5.84244e-20	M1	Dmkn
4.13239e-23	-0.389387	0.621	0.375	6.67381e-20	M1	Ppp1r1a
6.84077e-23	-0.561369	0.321	0.455	1.10479e-19	M1	Nrp2
7.61191e-23	-0.688372	0.559	0.61	1.22932e-19	M1	Lmo7
8.96867e-23	-1.38269	0.468	0.339	1.44844e-19	M1	Vcam1
1.39956e-22	-0.635395	0.633	0.564	2.26029e-19	M1	Nos1
4.40061e-22	-0.872921	0.49	0.384	7.10699e-19	M1	Plk2
5.22395e-22	-2.00135	0.478	0.483	8.43668e-19	M1	Anln
5.63148e-22	1.04182	0.457	0.393	9.09483e-19	M1	Afap1l1
6.83206e-22	0.434231	0.534	0.269	1.10338e-18	M1	Egfl8
7.85427e-22	-1.25552	0.691	0.665	1.26846e-18	M1	Pfn2
8.64494e-22	-0.90458	0.789	0.861	1.39616e-18	M1	Sst
9.07071e-22	-1.53882	0.627	0.454	1.46492e-18	M1	Stmn4
1.15847e-21	-1.76894	0.386	0.441	1.87093e-18	M1	Mcam
1.45216e-21	-1.47406	0.315	0.455	2.34524e-18	M1	Cfap161
2.68377e-21	-5.89022	0.526	0.197	4.33429e-18	M1	Itga4
3.60075e-21	-0.963223	0.372	0.27	5.81521e-18	M1	Ccdc146
3.67655e-21	-0.749041	0.842	0.782	5.93763e-18	M1	Adgre1
6.97331e-21	1.16386	0.244	0.344	1.12619e-17	M1	Gbp4
7.06936e-21	-1.64731	0.695	0.422	1.1417e-17	M1	Gprin3
7.12116e-21	-2.68552	0.512	0.511	1.15007e-17	M1	Iqgap1
7.93839e-21	-1.37497	0.556	0.32	1.28205e-17	M1	Id1
9.22478e-21	5.32369	0.496	0.419	1.4898e-17	M1	Iqub
1.04827e-20	-0.270006	0.345	0.146	1.69296e-17	M1	Tacc3
1.85058e-20	-0.606221	0.553	0.568	2.98869e-17	M1	Atf5
3.0224e-20	-4.39704	0.474	0.357	4.88118e-17	M1	Il1r1
3.73269e-20	0.260405	0.509	0.296	6.0283e-17	M1	Fhad1
3.85275e-20	-1.29135	0.501	0.356	6.22219e-17	M1	Prss23
5.75969e-20	5.78251	0.021	0.084	9.3019e-17	M1	Fcnaos
8.69751e-20	-1.81469	0.484	0.39	1.40465e-16	M1	Slc6a11
9.06967e-20	-0.912189	0.503	0.228	1.46475e-16	M1	Ccdc189
1.55479e-19	-1.4038	0.628	0.356	2.51099e-16	M1	Nme5
1.81308e-19	-2.55439	0.299	0.317	2.92812e-16	M1	H2-Q6
2.37968e-19	-1.47817	0.523	0.348	3.84318e-16	M1	Plpp3
3.2506e-19	-1.86972	0.002	0.255	5.24972e-16	M1	Ehd2
3.31498e-19	4.0745	0.623	0.442	5.35369e-16	M1	Scn7a
3.5298e-19	-1.23334	0.618	0.484	5.70063e-16	M1	Ccr1
3.91263e-19	0.748059	0.409	0.24	6.3189e-16	M1	Ccn1
4.36077e-19	-2.81432	0.516	0.494	7.04265e-16	M1	Gja1
4.48177e-19	-1.24093	0.496	0.523	7.23806e-16	M1	Epb41l3
4.51734e-19	-1.47646	0.537	0.489	7.29551e-16	M1	Zic5
5.27839e-19	1.20526	0.055	0.303	8.5246e-16	M1	Lrrc74b
6.05114e-19	-1.16317	0.568	0.373	9.77259e-16	M1	C1ql1
6.15992e-19	-0.789683	0.595	0.442	9.94827e-16	M1	Bpgm
6.21258e-19	-0.742669	0.52	0.644	1.00333e-15	M1	Dlx1
8.28547e-19	-0.39723	0.557	0.623	1.3381e-15	M1	Kif9
8.8883e-19	-7.92021	0.463	0.213	1.43546e-15	M1	Wfdc17
9.32959e-19	-1.90956	0.543	0.519	1.50673e-15	M1	Cpn1
9.48067e-19	-1.58992	0.387	0.426	1.53113e-15	M1	Sox17
1.02686e-18	-1.36295	0.511	0.366	1.65838e-15	M1	Gstm7
1.08936e-18	-1.66677	0.472	0.522	1.75931e-15	M1	Unc80
1.43246e-18	-1.81409	0.603	0.381	2.31343e-15	M1	Cox4i2
1.60745e-18	-1.22706	0.561	0.553	2.59604e-15	M1	Nrsn1
1.77245e-18	-3.87681	0.286	0.284	2.8625e-15	M1	Adgrl4
1.92731e-18	-0.955847	0.531	0.606	3.1126e-15	M1	Ano3
2.37799e-18	-2.0896	0.068	0.041	3.84046e-15	M1	Gm13861
2.78227e-18	-3.10734	0.432	0.466	4.49336e-15	M1	Slc6a13
3.52e-18	1.91132	0.521	0.458	5.68479e-15	M1	Bub1b
4.31102e-18	-2.01737	0.453	0.545	6.9623e-15	M1	Ptprz1
4.31611e-18	-0.839016	0.7	0.823	6.97052e-15	M1	Snhg11
4.83503e-18	5.15345	0.028	0.211	7.80857e-15	M1	C230072F16Rik
5.03299e-18	-1.3874	0.489	0.568	8.12827e-15	M1	Anks1b
6.22324e-18	-1.22686	0.554	0.385	1.00505e-14	M1	Slc6a20a
6.26883e-18	-1.30681	0.395	0.411	1.01242e-14	M1	Tuba1c
1.14074e-17	-0.91743	0.449	0.308	1.8423e-14	M1	Slc7a5
1.15829e-17	-0.296476	0.003	0.188	1.87063e-14	M1	Dnali1
1.1715e-17	1.4362	0.581	0.44	1.89197e-14	M1	Sgo2a
1.54347e-17	0.6483	0.454	0.273	2.49271e-14	M1	Ccn3
1.68365e-17	0.313279	0.225	0.243	2.71909e-14	M1	Clspn
3.62145e-17	-3.04151	0.781	0.773	5.84864e-14	M1	Ptgds
4.37287e-17	3.29853	0.432	0.224	7.06218e-14	M1	Lbp
4.83137e-17	-4.79784	0.332	0.148	7.80266e-14	M1	Cabcoco1
7.46455e-17	0.422304	0.661	0.616	1.20553e-13	M1	Actn1
8.94693e-17	-0.477084	0.112	0.363	1.44493e-13	M1	Mustn1
9.31329e-17	3.3696	0.033	0.21	1.5041e-13	M1	Nek2
1.04494e-16	-0.859697	0.254	0.348	1.68758e-13	M1	Aurkb
1.05325e-16	-2.21617	0.627	0.647	1.701e-13	M1	Car2
1.08559e-16	-1.43255	0.332	0.413	1.75322e-13	M1	Foxj1
1.65012e-16	0.459827	0.47	0.654	2.66495e-13	M1	Col15a1
1.76572e-16	-0.519407	0.99	0.93	2.85164e-13	M1	Fcrls
2.31367e-16	-0.254762	0.38	0.268	3.73657e-13	M1	Fbxo5
3.26982e-16	-5.69226	0.528	0.492	5.28077e-13	M1	Cbr2
3.39151e-16	-0.933338	0.678	0.478	5.47729e-13	M1	Rgs17
5.01264e-16	0.311062	0.695	0.707	8.09542e-13	M1	Trim30a
5.02589e-16	-1.21709	0.802	0.851	8.11681e-13	M1	Meg3
5.75015e-16	-1.25443	0.161	0.359	9.28649e-13	M1	Gm973
6.39537e-16	2.55876	0.019	0.237	1.03285e-12	M1	Ednra
6.96971e-16	-0.9305	0.378	0.455	1.12561e-12	M1	Slc12a5
1.07031e-15	-7.55894	0.628	0.566	1.72856e-12	M1	F13a1
1.11922e-15	-1.14307	0.554	0.613	1.80753e-12	M1	Scn4b
1.50218e-15	-0.748548	0.663	0.789	2.42602e-12	M1	Zwint
1.58353e-15	1.06634	0.36	0.476	2.5574e-12	M1	Jag2
1.64877e-15	-1.23726	0.318	0.285	2.66276e-12	M1	Mgp
2.41144e-15	-0.73099	0.234	0.321	3.89447e-12	M1	Cst7
3.14403e-15	-2.08883	0.002	0.271	5.07762e-12	M1	Map3k7cl
3.34472e-15	-0.443083	0.647	0.495	5.40173e-12	M1	Rbms1
4.18966e-15	5.40966	0.017	0.137	6.76631e-12	M1	4833427G06Rik
4.35219e-15	-1.81449	0.658	0.644	7.02879e-12	M1	Serpinb1a
4.54292e-15	-0.517378	0.397	0.211	7.33682e-12	M1	Jph2
5.63035e-15	-1.75525	0.434	0.38	9.09301e-12	M1	Ifit1
5.63792e-15	2.55498	0.003	0.251	9.10525e-12	M1	Folr1
6.3118e-15	-2.92518	0.136	0.28	1.01936e-11	M1	Enpep
6.81163e-15	-1.597	0.544	0.274	1.10008e-11	M1	Kif26a
7.89329e-15	-0.730329	0.507	0.397	1.27477e-11	M1	Cep126
8.75907e-15	-1.90638	0.481	0.307	1.41459e-11	M1	Gjb1
9.43442e-15	-2.27843	0.641	0.581	1.52366e-11	M1	Ppp1r14a
1.8272e-14	-0.856913	0.405	0.297	2.95093e-11	M1	Hist1h2ap
1.86392e-14	-2.34283	0.513	0.304	3.01024e-11	M1	Serpind1
2.10846e-14	-0.434605	0.481	0.269	3.40516e-11	M1	Cd248
2.79424e-14	-1.30803	0.706	0.703	4.5127e-11	M1	Sptbn1
3.13774e-14	0.897952	0.112	0.046	5.06746e-11	M1	Cdc25c
3.30071e-14	-2.4698	0.498	0.53	5.33065e-11	M1	Ermn
3.98707e-14	-1.99388	0.466	0.489	6.43912e-11	M1	Hapln2
4.40504e-14	-0.468976	0.001	0.091	7.11414e-11	M1	Uckl1os
6.03316e-14	0.77222	0.477	0.331	9.74355e-11	M1	Pclaf
7.56037e-14	-1.26884	0.5	0.319	1.221e-10	M1	Adgrf5
9.21407e-14	-1.6217	0.566	0.561	1.48807e-10	M1	Tmeff2
9.9259e-14	-0.640526	0.443	0.165	1.60303e-10	M1	Lrguk
1.07337e-13	-2.07492	0.55	0.374	1.73349e-10	M1	Htr2c
1.36061e-13	2.53817	0.183	0.346	2.19738e-10	M1	Aurka
2.65295e-13	-1.98573	0.437	0.392	4.28451e-10	M1	Aebp1
3.43903e-13	-2.12771	0.66	0.416	5.55404e-10	M1	Serpini1
3.48872e-13	-1.07365	0.604	0.622	5.63429e-10	M1	Desi1
3.57493e-13	2.48277	0.232	0.323	5.77352e-10	M1	Chrm2
3.63717e-13	5.14689	0.29	0.293	5.87404e-10	M1	Acot5
4.31536e-13	-0.508059	0.376	0.28	6.96931e-10	M1	Nts
5.18381e-13	-1.67035	0.324	0.293	8.37185e-10	M1	Zfp536
5.89419e-13	-0.44094	0.518	0.521	9.51912e-10	M1	Trp53i11
7.40827e-13	-1.50903	0.463	0.389	1.19644e-09	M1	Nfasc
7.49879e-13	-2.202	0.623	0.652	1.21105e-09	M1	Enpp2
7.56767e-13	-2.25306	0.549	0.406	1.22218e-09	M1	Rab7b
7.63676e-13	-3.73348	0.002	0.122	1.23334e-09	M1	Ak7
1.04364e-12	-1.3318	0.621	0.548	1.68548e-09	M1	Ier2
1.46402e-12	3.41328	0.048	0.216	2.3644e-09	M1	Lrriq1
1.54802e-12	-0.814562	0.412	0.509	2.50005e-09	M1	Maoa
1.72857e-12	-0.437792	0.588	0.657	2.79163e-09	M1	Cx3cl1
1.77167e-12	-3.07692	0.586	0.418	2.86124e-09	M1	Aldh1a1
1.80435e-12	-2.00759	0.501	0.501	2.91403e-09	M1	Efnb3
3.60882e-12	5.80349	0.245	0.439	5.82825e-09	M1	Efhc1
5.50688e-12	-1.52864	0.432	0.447	8.89361e-09	M1	Pak7
6.50748e-12	-2.21832	0.63	0.265	1.05096e-08	M1	Adcy4
7.00828e-12	-0.351707	0.604	0.5	1.13184e-08	M1	Sgms1
7.81746e-12	-1.45396	0.226	0.365	1.26252e-08	M1	Esam
1.09389e-11	-2.79856	0.117	0.336	1.76663e-08	M1	Lgals3
1.15336e-11	0.97022	0.417	0.506	1.86268e-08	M1	Fam183b
1.18809e-11	-1.99099	0.367	0.306	1.91877e-08	M1	Cfap206
1.49374e-11	-2.14982	0.504	0.418	2.41239e-08	M1	Prelp
1.62486e-11	-0.385218	0.67	0.536	2.62415e-08	M1	Cpox
2.2754e-11	-1.26586	0.661	0.499	3.67478e-08	M1	Fxyd7
2.32982e-11	-2.27103	0.514	0.494	3.76266e-08	M1	Fxyd1
3.23351e-11	-1.01323	0.507	0.475	5.22212e-08	M1	Vat1
3.73975e-11	-0.830211	0.469	0.361	6.03969e-08	M1	Sv2c
3.74952e-11	-1.94894	0.513	0.386	6.05547e-08	M1	Mt2
3.90013e-11	-1.26857	0.477	0.483	6.29872e-08	M1	Gria1
5.06837e-11	-0.553702	0.286	0.294	8.18541e-08	M1	Lmo1
5.88066e-11	-0.494041	0.569	0.609	9.49726e-08	M1	Gucy1b1
6.33568e-11	-1.82139	0.181	0.235	1.02321e-07	M1	Pth1r
6.53141e-11	-0.578461	0.602	0.513	1.05482e-07	M1	Fam214a
8.04255e-11	-2.05691	0.623	0.611	1.29887e-07	M1	Cryab
8.1801e-11	-2.24388	0.303	0.319	1.32109e-07	M1	Palld
9.02943e-11	-3.92416	0.384	0.322	1.45825e-07	M1	H2-Q7
9.95309e-11	-1.34649	0.582	0.664	1.60742e-07	M1	Cplx2
1.17835e-10	0.771319	0.597	0.314	1.90304e-07	M1	Mlf1
1.1951e-10	1.82662	0.511	0.389	1.93009e-07	M1	Pakap.1
1.36663e-10	-2.61932	0.44	0.281	2.20711e-07	M1	Kndc1
1.39649e-10	-1.8929	0.604	0.593	2.25533e-07	M1	Gsn
2.02045e-10	-4.20771	0.359	0.218	3.26303e-07	M1	Hdc
2.45162e-10	3.86037	0.251	0.253	3.95936e-07	M1	Cdkn3
2.5037e-10	0.328266	0.468	0.406	4.04347e-07	M1	Spata33
2.99662e-10	-1.00917	0.398	0.298	4.83954e-07	M1	Cspg4
3.149e-10	-0.418381	0.381	0.436	5.08563e-07	M1	Car4
3.4478e-10	-1.1621	0.458	0.259	5.5682e-07	M1	Cenpk
3.58476e-10	-1.54393	0.464	0.341	5.78939e-07	M1	Mxd3
3.62985e-10	-2.28109	0.323	0.192	5.86221e-07	M1	Ndufa4l2
3.84905e-10	-0.895393	0.565	0.603	6.21621e-07	M1	Ctxn1
3.94452e-10	-0.800142	0.525	0.388	6.3704e-07	M1	Esco2
4.00738e-10	-0.344613	0.549	0.544	6.47192e-07	M1	Nasp
4.09598e-10	-0.850167	0.544	0.621	6.61501e-07	M1	Ahi1
5.14262e-10	-0.731183	0.467	0.344	8.30532e-07	M1	Ablim1
7.01235e-10	-3.77595	0.485	0.368	1.13249e-06	M1	Mgst1
7.21141e-10	-1.34892	0.612	0.591	1.16464e-06	M1	Alcam
7.37825e-10	-2.01452	0.037	0.262	1.19159e-06	M1	Capsl
7.42808e-10	-1.7129	0.497	0.323	1.19963e-06	M1	Gm26871
8.46621e-10	-1.69539	0.978	0.838	1.36729e-06	M1	Plp1
1.23488e-09	-1.09566	0.648	0.671	1.99434e-06	M1	Pde10a
2.01837e-09	-2.43294	0.271	0.318	3.25967e-06	M1	Sgpp2
2.27335e-09	0.468674	0.657	0.493	3.67146e-06	M1	Myom1
2.32382e-09	-0.325364	0.449	0.402	3.75296e-06	M1	Cntn5
2.62635e-09	-0.418783	0.593	0.449	4.24155e-06	M1	Smc4
2.67458e-09	-1.99979	0.27	0.249	4.31944e-06	M1	Ltbp4
4.22147e-09	-4.61421	0.051	0.14	6.81767e-06	M1	Pilrb2
4.40024e-09	-0.979198	0.566	0.572	7.10639e-06	M1	Slc32a1
4.54577e-09	-0.46547	0.629	0.73	7.34141e-06	M1	Etv1
5.10691e-09	-0.26922	0.75	0.723	8.24766e-06	M1	Gltp
7.16986e-09	1.79822	0.487	0.326	1.15793e-05	M1	Atf3
7.74307e-09	-1.48525	0.473	0.434	1.25051e-05	M1	Igfbp4
1.12257e-08	-1.00616	0.418	0.346	1.81295e-05	M1	Ltbp1
1.34642e-08	-0.606398	0.39	0.313	2.17446e-05	M1	Adssl1
1.35195e-08	-0.926177	0.494	0.353	2.18341e-05	M1	Nos3
1.45365e-08	-0.97059	0.654	0.646	2.34764e-05	M1	Calb1
1.47884e-08	-1.68267	0.698	0.731	2.38833e-05	M1	Mobp
1.48508e-08	0.434238	0.527	0.466	2.39841e-05	M1	Cdkn1c
1.53033e-08	-0.685153	0.636	0.563	2.47149e-05	M1	Nsg2
1.74892e-08	-2.59187	0.286	0.237	2.8245e-05	M1	Fosb
1.94375e-08	-1.2492	0.9	0.777	3.13916e-05	M1	Cnp
2.62184e-08	-0.555845	0.614	0.674	4.23427e-05	M1	Map1b
3.38509e-08	0.534304	0.6	0.468	5.46692e-05	M1	H2afx
3.45096e-08	-0.794889	0.699	0.514	5.5733e-05	M1	Ptprn
4.06554e-08	-1.10169	0.154	0.139	6.56585e-05	M1	Cemip
4.61402e-08	-1.69015	0.107	0.303	7.45164e-05	M1	AU021092
6.3754e-08	-4.21702	0.448	0.376	0.000102963	M1	BE692007
8.68101e-08	-2.19134	0.007	0.144	0.000140198	M1	Cfap52
9.33437e-08	-2.80968	0.387	0.365	0.00015075	M1	Slc7a11
9.35465e-08	-0.696819	0.045	0.284	0.000151078	M1	Rasl12
1.63717e-07	-1.67714	0.474	0.462	0.000264402	M1	Gabrd
1.6379e-07	-1.26824	0.589	0.523	0.000264521	M1	Nell2
1.92292e-07	-1.67219	0.471	0.357	0.000310551	M1	Gfap
1.97606e-07	-0.695853	0.542	0.626	0.000319134	M1	Anxa5
2.00424e-07	-1.15607	0.465	0.309	0.000323684	M1	D430041D05Rik
2.63496e-07	-1.31192	0.625	0.533	0.000425546	M1	Fabp5
2.67944e-07	-2.25235	0.574	0.457	0.000432729	M1	Egfl7
2.74089e-07	-0.399164	0.086	0.183	0.000442654	M1	Myb
3.19279e-07	1.35241	0.44	0.362	0.000515636	M1	Atad2
3.37609e-07	-1.8107	0.52	0.416	0.000545238	M1	Plec
3.78576e-07	-0.978972	0.547	0.347	0.0006114	M1	Slc9a3r2
5.84531e-07	-1.99015	0.554	0.531	0.000944018	M1	Timp3
6.05981e-07	0.358451	0.471	0.388	0.00097866	M1	Hes1
6.47676e-07	1.65754	0.196	0.171	0.001046	M1	1700001L19Rik
6.48281e-07	-2.75431	0.365	0.394	0.00104697	M1	Pdgfra
7.05367e-07	-2.36381	0.81	0.747	0.00113917	M1	Lyz2
7.28864e-07	-1.03554	0.654	0.586	0.00117711	M1	Spock2
7.32486e-07	-0.454457	0.716	0.601	0.00118296	M1	Rian
8.73795e-07	-0.74803	0.369	0.324	0.00141118	M1	Abcc9
9.37861e-07	0.594487	0.539	0.4	0.00151465	M1	Smc2
9.69476e-07	-0.707972	0.678	0.635	0.0015657	M1	Tubb3
1.14742e-06	-2.48041	0.597	0.555	0.00185308	M1	Atp1a2
1.24068e-06	0.422548	0.557	0.555	0.0020037	M1	Ccdc34
1.29174e-06	-0.26115	0.533	0.479	0.00208617	M1	Serf1
1.34302e-06	-1.27243	0.344	0.343	0.00216897	M1	Kif11
1.53625e-06	-3.30228	0.132	0.33	0.00248105	M1	Pih1d2
1.65837e-06	-1.1032	0.88	0.728	0.00267827	M1	H2-K1
1.85575e-06	0.274851	0.5	0.508	0.00299703	M1	Slc39a8
1.882e-06	-1.09078	0.55	0.549	0.00303944	M1	Bex1
2.11965e-06	-2.21795	0.498	0.407	0.00342323	M1	Fgr
2.22906e-06	3.5691	0.002	0.154	0.00359993	M1	Vwa5b1
2.35641e-06	-0.755729	0.627	0.529	0.0038056	M1	Nrxn3
2.39251e-06	-0.97623	0.567	0.621	0.0038639	M1	6330403K07Rik
2.39878e-06	-0.659756	0.497	0.328	0.00387404	M1	Myl9
2.49207e-06	-1.78318	0.654	0.415	0.00402469	M1	Sema5a
3.24722e-06	-0.727921	0.584	0.629	0.00524426	M1	Grm5
4.05093e-06	-1.5311	0.395	0.425	0.00654225	M1	Dscam
5.95819e-06	-1.06667	0.457	0.386	0.00962247	M1	Tfrc
8.20038e-06	-0.801568	0.703	0.855	0.0132436	M1	Foxp1
8.6705e-06	-1.79462	0.708	0.589	0.0140029	M1	Stab1
9.00926e-06	-1.49038	0.648	0.567	0.01455	M1	Mt3
9.22758e-06	-0.466433	0.584	0.526	0.0149025	M1	Flna
1.00206e-05	1.25378	0.63	0.496	0.0161832	M1	Ppfibp1
1.06894e-05	-1.13342	0.422	0.472	0.0172633	M1	Mdk
1.14184e-05	-1.59199	0.468	0.487	0.0184407	M1	Ifitm1
1.22052e-05	-1.35506	0.531	0.385	0.0197114	M1	Gm10115
1.22355e-05	-1.48853	0.513	0.34	0.0197604	M1	Tbx3
1.33898e-05	-2.39779	0.46	0.295	0.0216246	M1	Carmn
1.38167e-05	-1.33395	0.543	0.407	0.022314	M1	Gabrg2
1.47656e-05	-0.526721	0.491	0.446	0.0238465	M1	Ppp1r12b
1.6679e-05	-2.26872	0.128	0.261	0.0269366	M1	Kcnj8
2.04388e-05	-0.287394	0.523	0.46	0.0330087	M1	1700012B09Rik
2.1699e-05	-1.45926	0.548	0.398	0.0350439	M1	Emp3
2.28543e-05	-2.05674	0.48	0.327	0.0369097	M1	Hist1h4h
2.41758e-05	0.254873	0.65	0.572	0.0390439	M1	Cep290
2.73372e-05	-0.725068	0.687	0.581	0.0441496	M1	Acta2
3.03724e-05	-3.95557	0.449	0.317	0.0490515	M1	Adgre5
3.37732e-05	-2.91629	0.392	0.333	0.0545437	M1	Anxa2
3.6147e-05	0.431703	0.464	0.491	0.0583774	M1	Palmd
3.8818e-05	-0.936656	0.544	0.471	0.0626911	M1	Chga
4.18325e-05	-0.442267	0.391	0.475	0.0675595	M1	Cfap45
4.20762e-05	-5.13831	0.03	0.242	0.067953	M1	Igf2
4.5699e-05	3.09128	0.346	0.374	0.0738039	M1	Gja4
5.39086e-05	-0.784051	0.638	0.59	0.0870624	M1	5830408C22Rik
7.72699e-05	-0.456509	0.56	0.529	0.124791	M1	Hist1h1c
7.93819e-05	-2.23223	0.791	0.666	0.128202	M1	Mal
8.65222e-05	-0.456833	0.529	0.423	0.139733	M1	Spata24
9.25218e-05	-1.51252	0.73	0.599	0.149423	M1	Sept4
9.46341e-05	1.58267	0.249	0.274	0.152834	M1	Rassf10
9.63268e-05	-15.1956	0.081	0.173	0.155568	M1	Spp1
0.000109774	-1.98847	0.519	0.526	0.177284	M1	Cdr1os
0.00010998	-2.09309	0.475	0.508	0.177617	M1	Myrf
0.000159319	-2.62893	0.309	0.377	0.257301	M1	Hbb-bt
0.000164988	-0.90374	0.624	0.487	0.266456	M1	Scn2a
0.00016602	1.51975	0.205	0.351	0.268123	M1	Isg20
0.000166886	-1.36253	0.488	0.376	0.269521	M1	Pcolce
0.000170011	-0.871504	0.536	0.509	0.274567	M1	Eef1a2
0.000180112	-0.971126	0.582	0.542	0.290881	M1	Ccl12
0.000199827	-0.549507	0.57	0.534	0.32272	M1	Eno2
0.000200342	-0.459323	0.421	0.379	0.323552	M1	Rgs5
0.000209246	-1.13538	0.412	0.353	0.337932	M1	Coch
0.000229812	-1.49394	0.578	0.612	0.371147	M1	Fabp7
0.00029659	-0.609966	0.424	0.48	0.478993	M1	Ece1
0.000350549	-2.26436	0.413	0.455	0.566136	M1	S100a11
0.000368605	4.52313	0.178	0.372	0.595297	M1	Eno4
0.000404137	-1.29689	0.349	0.312	0.652682	M1	Megf11
0.000410887	1.08517	0.5	0.353	0.663582	M1	Cdk1
0.000505191	-1.37824	0.836	0.742	0.815883	M1	Dbi
0.000524426	-0.718114	0.652	0.603	0.846949	M1	Gad2
0.000588128	-0.408424	0.376	0.393	0.949827	M1	Dlx6os1
0.000595281	-1.30967	0.653	0.633	0.961379	M1	Nnat
0.000596436	-1.11136	0.505	0.528	0.963244	M1	Rab3c
0.000609707	-1.58428	0.596	0.491	0.984676	M1	Clu
0.000644751	-1.43245	0.44	0.44	1	M1	Ccr2
0.0008406	-0.815336	0.56	0.473	1	M1	Tshz2
0.000850708	-0.875373	0.704	0.545	1	M1	H1fx
0.000951026	-1.56993	0.44	0.442	1	M1	Gm45159
0.000953773	-1.74265	0.018	0.222	1	M1	Calml4
0.00096021	-0.542232	0.659	0.533	1	M1	Marcksl1
0.000975008	-0.8089	0.655	0.708	1	M1	Josd2
0.00109168	0.768466	0.46	0.382	1	M1	2900026A02Rik
0.00120606	-1.66531	0.544	0.421	1	M1	Cgnl1
0.00129801	-1.30686	0.486	0.433	1	M1	Id2
0.0013519	-1.63175	0.433	0.455	1	M1	Rhou
0.00155285	-1.26331	0.676	0.621	1	M1	Pdyn
0.00162404	-0.406126	0.56	0.539	1	M1	Pcp4l1
0.00163829	-0.467853	0.484	0.517	1	M1	Kcnj4
0.00165268	-1.0966	0.411	0.317	1	M1	Ncapg
0.00173246	-1.29991	0.56	0.541	1	M1	Celf4
0.00174368	-1.33917	0.682	0.501	1	M1	Acvr1c
0.00195123	-1.40122	0.464	0.395	1	M1	Tmem125
0.00219203	-1.10938	0.147	0.347	1	M1	Nek5
0.00224446	-2.62852	0.487	0.307	1	M1	Cd93
0.00227598	-1.66988	0.584	0.452	1	M1	Cdca3
0.00230653	2.81682	0.001	0.035	1	M1	Dnah10
0.00259878	-2.88284	0.499	0.243	1	M1	Serping1
0.002692	-0.744367	0.569	0.519	1	M1	Rsph9
0.00290006	-1.52913	0.441	0.325	1	M1	Syne2
0.00296872	-0.501659	0.354	0.256	1	M1	Vwf
0.00321397	-0.681629	0.442	0.391	1	M1	Ctps
0.00329414	2.33366	0.354	0.313	1	M1	Car9
0.00339012	-2.36549	0.187	0.209	1	M1	Edn3
0.00349221	-8.60515	0.693	0.521	1	M1	Pf4
0.00350805	-2.12012	0.138	0.184	1	M1	Uhrf1
0.00356913	-0.64229	0.482	0.422	1	M1	Zcchc12
0.00393403	5.20185	0.07	0.073	1	M1	Zbbx
0.00398128	6.21377	0.239	0.208	1	M1	Pcdh18
0.00417021	-2.04861	0.58	0.446	1	M1	Gria3
0.00439705	-3.55377	0.533	0.369	1	M1	Traf1
0.00440371	3.93353	0.415	0.431	1	M1	Mmrn2
0.0051137	-1.85389	0.342	0.356	1	M1	Fbxo2
0.00532347	-0.358731	0.559	0.422	1	M1	Gbp5
0.0056736	-1.06169	0.514	0.477	1	M1	Lockd
0.00579537	-1.48706	0.517	0.408	1	M1	Apold1
0.00603519	0.315355	0.515	0.473	1	M1	Padi2
0.00623531	-1.83275	0.84	0.754	1	M1	Aplp1
0.00636902	-0.976944	0.924	0.912	1	M1	Tuba1a
0.00675989	0.260814	0.594	0.6	1	M1	Gm26737
0.00690572	-1.36033	0.686	0.685	1	M1	Qdpr
0.00724097	-1.13395	0.498	0.433	1	M1	Adamts1
0.00812668	4.50451	0.073	0	1	M1	Rbp2
0.0095062	-1.5066	0.403	0.333	1	M1	Map6d1
0.00958711	-2.68093	0.474	0.351	1	M1	Ifi27l2a
0	-3.31273	0.047	0.512	0	M2	Spaca9
0	-1.66179	0.088	0.549	0	M2	Hspb2
0	-3.28175	0.059	0.517	0	M2	Dnah6
0	-1.14239	0.06	0.514	0	M2	Ttc16
0	-3.37489	0.098	0.547	0	M2	Bub1b
0	-1.5027	0.056	0.496	0	M2	Cnn1
0	-4.91502	0.035	0.46	0	M2	Alpl
0	-3.29417	0.061	0.435	0	M2	Mcemp1
0	1.29143	0.081	0.451	0	M2	Ccnf
0	-2.9356	0.012	0.374	0	M2	Gm16253
0	-4.09452	0.07	0.402	0	M2	Col1a1
0	-9.64225	0.046	0.358	0	M2	Ms4a7
0	-2.28874	0.029	0.296	0	M2	A730020M07Rik
0	-2.7763	0.026	0.278	0	M2	Ccl2
0	-4.82275	0.017	0.262	0	M2	Nckap5
0	-1.61582	0.015	0.176	0	M2	Cfap57
0	-0.302696	0	0.152	0	M2	Cd109
0	-1.21436	0.002	0.053	0	M2	Uckl1os
0	-6.26548	0.002	0.049	0	M2	Iglc2
0	-3.16637	0.002	0.046	0	M2	Gm8251
0	-1.70953	0	0.042	0	M2	Rbp2
2.20137e-307	-1.3059	0.022	0.262	3.55521e-304	M2	Nkx2-1
4.79828e-307	-1.81411	0.001	0.137	7.74923e-304	M2	C230072F16Rik
7.51497e-307	-2.40716	0.001	0.082	1.21367e-303	M2	Zbbx
1.08237e-306	-4.08888	0.02	0.262	1.74802e-303	M2	Pih1d2
1.87799e-305	-0.698514	0.027	0.338	3.03295e-302	M2	Spag8
1.01776e-304	-0.815931	0.115	0.529	1.64368e-301	M2	Plin5
2.5664e-303	-7.46897	0.021	0.298	4.14474e-300	M2	Clec4n
2.51894e-301	-0.748681	0.065	0.403	4.06808e-298	M2	Fam166b
2.68794e-301	-9.90796	0.205	0.654	4.34102e-298	M2	F13a1
1.45819e-300	-2.5956	0.006	0.146	2.35497e-297	M2	Ehd2
4.35629e-300	-0.841871	0.022	0.194	7.03541e-297	M2	Fam216b
1.06423e-299	-2.65583	0.065	0.506	1.71872e-296	M2	Ccdc65
6.6562e-299	-3.25987	0.009	0.235	1.07498e-295	M2	Adgrg6
3.96074e-298	-0.287544	0.074	0.565	6.39659e-295	M2	Cfap70
5.59296e-297	-1.01482	0.111	0.484	9.03264e-294	M2	Stk33
1.69303e-294	-0.394702	0.057	0.415	2.73424e-291	M2	Gm48570
2.29354e-293	-4.12025	0.017	0.384	3.70406e-290	M2	Gpnmb
8.3309e-293	-4.21852	0.015	0.265	1.34544e-289	M2	Angptl2
4.16916e-292	-7.05336	0.158	0.449	6.7332e-289	M2	BE692007
1.32022e-291	-1.90949	0.011	0.155	2.13215e-288	M2	Map3k7cl
5.64377e-289	-0.622477	0.001	0.06	9.11469e-286	M2	Fcnaos
5.89425e-289	-0.564865	0.002	0.181	9.51921e-286	M2	Dnah1
1.09406e-288	-3.21246	0.003	0.171	1.7669e-285	M2	Capsl
1.57088e-288	-9.17823	0.007	0.266	2.53697e-285	M2	Mgl2
2.17744e-288	-5.17673	0.221	0.571	3.51656e-285	M2	Bgn
9.36268e-286	-3.42227	0.015	0.301	1.51207e-282	M2	Aurka
1.56641e-285	-2.68029	0.026	0.195	2.52976e-282	M2	S1pr3
8.08504e-285	-2.53017	0.135	0.611	1.30573e-281	M2	Slc22a6
6.06335e-283	-1.84371	0.014	0.312	9.79231e-280	M2	Cfap65
2.01894e-279	-4.25286	0.045	0.22	3.26058e-276	M2	Edn3
4.24857e-279	-1.43168	0.011	0.156	6.86145e-276	M2	Trpc5
1.65507e-276	-1.63604	0.084	0.476	2.67294e-273	M2	Ttk
6.69094e-275	-3.46377	0.021	0.311	1.08059e-271	M2	Car3
9.60838e-275	-3.54007	0.011	0.278	1.55175e-271	M2	Hic1
3.07688e-274	-5.23179	0.015	0.213	4.96916e-271	M2	Prrg4
1.33766e-272	-5.23359	0.175	0.442	2.16033e-269	M2	Ccdc74a
1.46486e-272	-4.01486	0.05	0.387	2.36575e-269	M2	Zfp366
4.95951e-272	-2.05908	0.016	0.143	8.00961e-269	M2	Spp1
1.25743e-270	-2.7722	0.019	0.234	2.03074e-267	M2	Cfap77
1.70995e-269	-4.74633	0.039	0.508	2.76157e-266	M2	Slc6a13
2.27659e-267	-6.94984	0.136	0.404	3.67669e-264	M2	Clec4a1
2.38184e-267	-1.22849	0.054	0.418	3.84668e-264	M2	Gm29538
1.05367e-266	-2.74673	0.194	0.655	1.70168e-263	M2	Cfap46
1.28603e-265	-6.68599	0.036	0.381	2.07693e-262	M2	Cd300ld
1.33258e-265	-2.34492	0.028	0.201	2.15211e-262	M2	Ccdc60
8.10731e-265	-8.38314	0.036	0.533	1.30933e-261	M2	Clec10a
8.28686e-261	-3.83565	0.003	0.168	1.33833e-257	M2	Cemip
1.05959e-259	-3.89935	0.036	0.366	1.71123e-256	M2	Ecm2
3.77634e-259	-0.338502	0.028	0.251	6.09879e-256	M2	Iqcg
5.60093e-259	-3.28173	0.033	0.387	9.0455e-256	M2	Efhc1
5.78379e-256	-5.79923	0.061	0.296	9.34082e-253	M2	Sox18
1.95582e-254	-2.81604	0.143	0.461	3.15865e-251	M2	Mycbpap
3.29798e-254	-2.62601	0.019	0.208	5.32623e-251	M2	Cfap43
5.40472e-254	0.331626	0.015	0.211	8.72862e-251	M2	Gm40761
9.17488e-254	-0.761261	0.027	0.259	1.48174e-250	M2	Sntn
1.5585e-253	-1.85969	0.026	0.259	2.51698e-250	M2	Dnah12
5.88671e-253	-4.95292	0.096	0.603	9.50704e-250	M2	Cfap69
1.33892e-250	-8.21883	0.2	0.671	2.16235e-247	M2	Fcna
2.00688e-250	-5.99695	0.117	0.53	3.24111e-247	M2	Ms4a1
3.78903e-250	-3.83321	0.091	0.44	6.11928e-247	M2	Grrp1
2.59061e-249	-5.73654	0.057	0.359	4.18383e-246	M2	Ccdc146
2.13825e-248	-5.76852	0.231	0.56	3.45327e-245	M2	Tmem212
2.51794e-247	-2.36716	0.028	0.34	4.06647e-244	M2	Aurkb
1.00286e-246	-1.69607	0.019	0.26	1.61962e-243	M2	Ccdc33
1.28606e-246	-3.19817	0.005	0.271	2.07698e-243	M2	Mustn1
4.81403e-246	-2.65054	0.104	0.393	7.77465e-243	M2	Hrct1
1.04925e-244	-2.80066	0.006	0.088	1.69454e-241	M2	Iqca
2.81079e-244	-1.5024	0.49	0.89	4.53943e-241	M2	Arhgdib
1.79721e-242	-5.06804	0.018	0.327	2.90249e-239	M2	Hdc
1.18507e-241	-1.88271	0.026	0.136	1.91389e-238	M2	Nek2
2.64815e-241	-7.75521	0.002	0.234	4.27677e-238	M2	Dlgap5
2.05077e-240	-5.92136	0.104	0.434	3.312e-237	M2	Myof
1.15316e-239	-6.0893	0.118	0.54	1.86236e-236	M2	Fcmr
1.73497e-239	-2.57235	0.144	0.455	2.80198e-236	M2	Il1r1
3.11386e-239	-1.82635	0.091	0.403	5.02888e-236	M2	Ccn3
5.69614e-239	-0.964644	0.158	0.341	9.19927e-236	M2	3300002A11Rik
6.45264e-237	-3.44519	0.043	0.426	1.0421e-233	M2	Gata2
8.1429e-237	-3.62782	0.177	0.51	1.31508e-233	M2	Tmem252
1.34958e-236	-4.35672	0.132	0.62	2.17958e-233	M2	Ptprr
1.39656e-236	0.392088	0.043	0.245	2.25545e-233	M2	1700013F07Rik
3.86918e-236	-2.51129	0.077	0.337	6.24872e-233	M2	Jph2
1.1109e-235	-4.09775	0.013	0.187	1.79411e-232	M2	Rasl12
2.2107e-235	1.77142	0.066	0.422	3.57029e-232	M2	Carmn
4.17505e-235	1.43855	0.015	0.131	6.74271e-232	M2	Moxd1
4.67976e-230	-4.9697	0.056	0.43	7.55781e-227	M2	Egfr
8.81324e-230	-2.47111	0.139	0.503	1.42334e-226	M2	Iqub
1.67766e-229	0.690524	0.077	0.307	2.70942e-226	M2	Chrm2
2.12909e-229	0.381416	0.01	0.347	3.43848e-226	M2	Tctex1d1
3.92459e-228	-2.12957	0.142	0.443	6.33821e-225	M2	Stoml3
4.58294e-228	-6.53241	0.138	0.675	7.40144e-225	M2	Pf4
1.20362e-227	-3.35675	0.001	0.057	1.94385e-224	M2	1700001C02Rik
7.04764e-224	-3.03497	0.036	0.213	1.13819e-220	M2	Cfap44
8.86524e-224	-2.70435	0.001	0.088	1.43174e-220	M2	4833427G06Rik
2.27195e-223	-1.24603	0.043	0.237	3.6692e-220	M2	Bbox1
8.4911e-223	-8.08859	0.142	0.418	1.37131e-219	M2	Adgre5
1.04061e-222	-1.22987	0.635	0.919	1.68058e-219	M2	Plek
1.01025e-221	-1.62869	0.011	0.137	1.63156e-218	M2	Smim5
1.78428e-221	-3.50329	0.058	0.536	2.88161e-218	M2	Spata24
2.95195e-219	-5.45295	0.052	0.609	4.76741e-216	M2	Ahnak
4.23077e-219	0.64461	0.024	0.066	6.8327e-216	M2	Zfp474
6.71616e-219	0.488564	0.029	0.158	1.08466e-215	M2	Ppp1r32
5.8544e-218	-3.88112	0.157	0.38	9.45485e-215	M2	Ptgs2
1.49782e-216	-4.54157	0.022	0.416	2.41899e-213	M2	Gm42047
9.62322e-216	-4.49285	0.115	0.294	1.55415e-212	M2	Nkx2-9
1.24828e-215	-6.18294	0.096	0.328	2.01598e-212	M2	Colec12
1.34851e-215	-3.61216	0.08	0.4	2.17785e-212	M2	Gja4
6.70226e-215	-5.56061	0.235	0.415	1.08242e-211	M2	Dnaaf3
2.36485e-214	-4.73455	0.118	0.373	3.81923e-211	M2	Ifitm6
1.3285e-213	-2.82192	0.029	0.267	2.14553e-210	M2	Bmp6
2.39132e-212	-3.20169	0.016	0.235	3.86199e-209	M2	Casq2
6.72147e-212	-2.92491	0.108	0.43	1.08552e-208	M2	Ccdc96
2.3219e-211	-1.98119	0.033	0.279	3.74987e-208	M2	Nek5
4.29725e-207	-2.37969	0.198	0.575	6.94006e-204	M2	Marveld1
4.78105e-207	-6.7339	0.158	0.441	7.72139e-204	M2	Plac8
3.69145e-206	-6.05647	0.026	0.172	5.96168e-203	M2	Cd36
5.07696e-205	-0.336838	0.038	0.184	8.19929e-202	M2	Lrrc23
2.46772e-204	-0.380923	0.07	0.383	3.98537e-201	M2	Ptcra
4.90125e-203	-3.94766	0.099	0.348	7.91552e-200	M2	Cenpe
2.81686e-202	-3.15638	0.168	0.336	4.54923e-199	M2	Col18a1
6.9781e-201	-1.67864	0.414	0.806	1.12696e-197	M2	Ptpn6
1.33567e-200	-2.64137	0.074	0.198	2.15711e-197	M2	Hist2h2bb
2.10729e-200	-1.37172	0.005	0.12	3.40327e-197	M2	Ccl19
4.02548e-200	-2.50906	0.109	0.16	6.50115e-197	M2	Spdl1
5.47241e-200	-3.73302	0.003	0.07	8.83795e-197	M2	Ak7
9.92286e-200	-1.87492	0.064	0.257	1.60254e-196	M2	Cyp26b1
1.7455e-199	-1.92962	0.011	0.389	2.81898e-196	M2	Cep55
1.39986e-197	-3.50988	0.03	0.295	2.26078e-194	M2	C3
1.80315e-197	-2.96927	0.063	0.129	2.91209e-194	M2	Calml4
9.79163e-196	-0.337101	0.052	0.487	1.58135e-192	M2	Pcolce
1.35534e-193	-5.42984	0.058	0.352	2.18887e-190	M2	Cd44
1.63737e-193	-3.00937	0.024	0.249	2.64435e-190	M2	Lef1
9.44798e-193	-1.99091	0.18	0.586	1.52585e-189	M2	Sema5a
1.24516e-192	0.737718	0.162	0.564	2.01093e-189	M2	Zic5
1.54312e-192	-4.15338	0.135	0.54	2.49214e-189	M2	Nbl1
8.4473e-192	-1.73216	0.029	0.192	1.36424e-188	M2	Matn1
1.98978e-190	-6.2198	0.024	0.451	3.2135e-187	M2	Lrrc32
8.09359e-190	-1.04271	0.594	0.967	1.30712e-186	M2	Hpgd
1.05012e-189	-5.45256	0.024	0.124	1.69594e-186	M2	Gimap7
1.066e-189	-4.30407	0.017	0.312	1.72159e-186	M2	Cd209g
1.13855e-188	-2.76571	0.046	0.415	1.83876e-185	M2	Spag17
6.75801e-188	-2.71585	0.115	0.478	1.09142e-184	M2	Pla1a
9.57269e-188	-2.35663	0.181	0.403	1.54599e-184	M2	Cip2a
1.6165e-187	-0.971239	0.009	0.185	2.61064e-184	M2	Odf3b
2.77471e-187	2.17333	0.04	0.163	4.48116e-184	M2	Pdlim3
4.15555e-187	2.93436	0.006	0.182	6.71121e-184	M2	Crispld2
9.73448e-187	-3.39579	0.02	0.426	1.57212e-183	M2	Cd248
1.21808e-186	-1.4714	0.002	0.151	1.9672e-183	M2	Lrriq1
4.81554e-186	-2.26177	0.032	0.231	7.7771e-183	M2	Aoc3
8.38116e-186	-5.49959	0.015	0.203	1.35356e-182	M2	Cxcr2
3.3167e-185	-6.09679	0.033	0.269	5.35647e-182	M2	Ccl7
5.38987e-185	-2.0217	0.06	0.405	8.70463e-182	M2	Got1l1
8.02551e-185	-1.18208	0.048	0.198	1.29612e-181	M2	Lrrc74b
8.69026e-184	2.49051	0.02	0.481	1.40348e-180	M2	Ecrg4
1.66652e-183	-2.86088	0.001	0.041	2.69143e-180	M2	Dnah3
2.49153e-183	-3.41528	0.026	0.267	4.02383e-180	M2	Gm16499
5.54057e-183	0.967084	0.128	0.578	8.94802e-180	M2	Parm1
1.80872e-181	-7.10705	0.057	0.318	2.92108e-178	M2	Ptprcap
1.50847e-180	-3.25272	0.047	0.375	2.43617e-177	M2	Car9
3.29994e-180	-3.68645	0.093	0.254	5.3294e-177	M2	1700088E04Rik
3.94121e-180	-5.07901	0.033	0.422	6.36505e-177	M2	Foxj1
4.54158e-180	-0.991519	0.005	0.06	7.33465e-177	M2	2010001K21Rik
7.64025e-180	0.718871	0.077	0.441	1.2339e-176	M2	Ckap2
2.20489e-179	-3.5547	0.036	0.277	3.56091e-176	M2	Ace2
7.16768e-179	-4.3623	0.194	0.267	1.15758e-175	M2	A530053G22Rik
9.87501e-179	-2.66618	0.036	0.255	1.59481e-175	M2	Serpina3n
1.83096e-178	-3.90913	0.245	0.453	2.95701e-175	M2	Cdhr4
1.02613e-177	-3.97858	0.171	0.459	1.6572e-174	M2	Heyl
1.5273e-177	-0.472853	0.058	0.41	2.46658e-174	M2	Il34
2.27958e-177	-1.06697	0.034	0.141	3.68152e-174	M2	Folr1
3.2509e-177	-2.09771	0.079	0.157	5.2502e-174	M2	Gm7967
1.20242e-176	-1.23451	0.024	0.099	1.9419e-173	M2	Cdhr3
2.00112e-174	-6.65113	0.016	0.308	3.2318e-171	M2	Cd209a
5.59859e-172	-5.36811	0.018	0.278	9.04172e-169	M2	Itgal
5.81898e-172	-1.82599	0.036	0.203	9.39765e-169	M2	Plscr2
1.10291e-171	1.83592	0.021	0.312	1.78121e-168	M2	Aspn
1.30195e-171	-3.77421	0.027	0.231	2.10265e-168	M2	AU021092
2.7685e-171	-2.50829	0.034	0.139	4.47113e-168	M2	Fgfbp1
3.81521e-171	-4.186	0.017	0.187	6.16157e-168	M2	Fmo2
1.85301e-170	-3.32359	0.124	0.302	2.99261e-167	M2	Pde3a
6.66596e-170	-5.47061	0.037	0.408	1.07655e-166	M2	Itga4
7.15916e-170	-1.19243	0.031	0.183	1.1562e-166	M2	Apol11b
7.36984e-170	-3.3977	0.005	0.146	1.19023e-166	M2	Cfap299
1.85728e-169	-0.702869	0.303	0.731	2.99951e-166	M2	Gpcpd1
8.26708e-169	-1.12156	0.322	0.792	1.33513e-165	M2	Ucp2
2.65987e-168	-2.64755	0.027	0.252	4.29569e-165	M2	Pcdh18
2.69241e-168	1.36055	0.039	0.21	4.34824e-165	M2	Morn5
4.73806e-168	-4.45292	0.004	0.215	7.65196e-165	M2	Ccdc170
9.13659e-168	-3.24176	0.01	0.328	1.47556e-164	M2	Clec4d
9.65903e-168	-2.05095	0.116	0.614	1.55993e-164	M2	Ccr1
6.71909e-166	-1.22316	0.389	0.828	1.08513e-162	M2	Mylip
1.4286e-165	-0.895797	0.053	0.539	2.30719e-162	M2	Rab7b
2.59478e-165	0.380206	0.005	0.15	4.19057e-162	M2	Lmod1
5.63258e-165	-3.02781	0.014	0.22	9.09661e-162	M2	Gm44096
8.29568e-165	-0.870717	0.149	0.513	1.33975e-161	M2	Rnf152
1.11126e-164	0.480227	0.206	0.608	1.79469e-161	M2	Pcdh15
1.15026e-164	-1.64549	0.234	0.72	1.85768e-161	M2	Gmfg
2.09423e-163	1.12447	0.368	0.719	3.38219e-160	M2	Insm1
5.32514e-163	-4.04855	0.009	0.174	8.6001e-160	M2	T2
2.06108e-162	1.21418	0.042	0.548	3.32864e-159	M2	Pbk
6.08428e-162	-6.52372	0.111	0.324	9.82611e-159	M2	Thbs3
1.13831e-161	-2.65684	0.01	0.453	1.83838e-158	M2	Cd93
1.59756e-161	-0.810721	0.121	0.67	2.58007e-158	M2	Tent5c
6.04051e-161	-3.87656	0.029	0.239	9.75543e-158	M2	Slc13a4
7.65071e-161	-4.30264	0.11	0.432	1.23559e-157	M2	4930452G13Rik
9.54285e-161	-0.647646	0.099	0.271	1.54117e-157	M2	Zmynd12
1.95888e-160	-3.60393	0.394	0.626	3.16359e-157	M2	Wnt5a
3.40101e-160	-3.94453	0.235	0.593	5.49263e-157	M2	Cdc20
2.47684e-159	-0.880916	0.402	0.785	4.0001e-156	M2	Gltp
6.44167e-159	-1.80161	0.053	0.292	1.04033e-155	M2	Rassf10
4.88381e-158	-3.7385	0.253	0.41	7.88735e-155	M2	Nid1
6.81211e-158	-2.79298	0.269	0.388	1.10016e-154	M2	Tctex1d4
1.9168e-157	0.274845	0.139	0.741	3.09563e-154	M2	Sccpdh
7.53041e-157	-4.02221	0.051	0.398	1.21616e-153	M2	Igf1
1.22101e-154	2.18238	0.022	0.298	1.97193e-151	M2	Lrrc71
4.46085e-154	-0.660047	0.384	0.747	7.20428e-151	M2	Cetn2
1.59454e-153	0.784037	0.039	0.449	2.57518e-150	M2	Tmem108
3.65819e-153	-0.752177	0.113	0.674	5.90798e-150	M2	Cpox
3.28467e-152	-3.41493	0.026	0.273	5.30475e-149	M2	Fbln7
1.73966e-151	-0.531181	0.044	0.546	2.80954e-148	M2	Smco4
4.2727e-151	1.35237	0.241	0.465	6.90041e-148	M2	Spata33
1.64744e-150	-3.80803	0.026	0.229	2.66062e-147	M2	Ccdc180
2.38723e-149	-1.55459	0.56	0.753	3.85538e-146	M2	Myl12a
3.04853e-149	-0.861687	0.56	0.894	4.92337e-146	M2	Irf8
3.1627e-149	0.84002	0.218	0.714	5.10777e-146	M2	Zcchc18
1.96277e-148	-4.55839	0.12	0.566	3.16988e-145	M2	Cbr2
2.0037e-148	2.1359	0.106	0.19	3.23597e-145	M2	Syt10
1.36846e-147	1.49212	0.19	0.65	2.21007e-144	M2	Acvr1c
1.49397e-147	-0.610175	0.211	0.632	2.41277e-144	M2	Cntn1
4.32286e-147	-1.80206	0.027	0.462	6.98143e-144	M2	Ifit1
1.81066e-146	-3.97026	0.079	0.395	2.92421e-143	M2	Nusap1
1.95755e-146	0.618908	0.102	0.326	3.16145e-143	M2	Tekt4
5.55103e-146	-0.957554	0.772	0.979	8.96491e-143	M2	Marcks
1.04916e-145	-0.802649	0.014	0.06	1.6944e-142	M2	Kcnmb1
1.13231e-145	-4.18673	0.288	0.486	1.82869e-142	M2	Fam183b
1.50511e-145	-3.15012	0.252	0.548	2.43075e-142	M2	Sgo2a
2.00125e-145	-0.331746	0.098	0.361	3.23202e-142	M2	Lbp
2.74922e-145	1.0721	0.308	0.702	4.43999e-142	M2	Drd1
5.09583e-145	-1.26013	0.111	0.283	8.22977e-142	M2	Gm10714
1.08734e-144	-0.469415	0.029	0.497	1.75605e-141	M2	Gkn3
3.32408e-144	0.251863	0.137	0.619	5.36839e-141	M2	Gprin3
6.20043e-144	0.854747	0.017	0.189	1.00137e-140	M2	Ogn
1.05272e-143	-1.2076	0.594	0.82	1.70013e-140	M2	Zfp36l1
1.21164e-143	-3.10833	0.017	0.305	1.9568e-140	M2	Tbx1
2.63408e-143	-7.56276	0.028	0.233	4.25404e-140	M2	Clec2i
4.45985e-143	-4.58536	0.08	0.337	7.20266e-140	M2	Vwf
7.67734e-143	2.99276	0.083	0.475	1.23989e-139	M2	Cntn5
7.78174e-143	-2.41205	0.005	0.166	1.25675e-139	M2	Vegfc
1.40741e-142	1.47127	0.038	0.091	2.27297e-139	M2	Wdr66
2.65032e-142	-1.94907	0.248	0.573	4.28026e-139	M2	Scn7a
1.31357e-141	-0.359728	0.026	0.386	2.12142e-138	M2	Col4a1
2.26682e-141	-5.19644	0.033	0.318	3.66092e-138	M2	Ccl5
7.00136e-141	-0.527054	0.004	0.135	1.13072e-137	M2	Cbln2
4.55774e-140	-1.40435	0.252	0.405	7.36076e-137	M2	Cfap161
8.25355e-140	2.2953	0.075	0.457	1.33295e-136	M2	Kif26a
1.47892e-139	-1.00446	0.43	0.841	2.38845e-136	M2	Spi1
1.66678e-138	1.25009	0.11	0.521	2.69185e-135	M2	Slc6a20a
1.90271e-138	-0.576537	0.315	0.803	3.07288e-135	M2	Sox4
6.75063e-138	-8.06092	0.033	0.256	1.09023e-134	M2	H2-Eb1
1.98838e-137	-4.27069	0.086	0.349	3.21123e-134	M2	Net1
4.27543e-137	-1.80573	0.051	0.403	6.90482e-134	M2	Cenpk
4.8775e-137	2.80592	0.077	0.263	7.87715e-134	M2	Cabcoco1
6.62913e-137	-1.08201	0.491	0.857	1.0706e-133	M2	Ptpn18
9.12208e-137	-0.655939	0.067	0.513	1.47322e-133	M2	Esco2
1.22443e-136	-1.32835	0.157	0.347	1.97745e-133	M2	Cfap53
2.45791e-136	0.719047	0.077	0.554	3.96953e-133	M2	Knstrn
2.47826e-136	-4.2214	0.115	0.57	4.00239e-133	M2	H2-Ab1
1.33149e-135	-2.66542	0.104	0.492	2.15035e-132	M2	6820408C15Rik
2.0478e-135	-1.10194	0.032	0.42	3.3072e-132	M2	Serping1
2.65413e-135	-2.36242	0.317	0.625	4.28641e-132	M2	Tmem106a
5.08384e-134	-0.925512	0.331	0.809	8.21041e-131	M2	Samsn1
6.87649e-133	-0.258666	0.124	0.556	1.11055e-129	M2	Hsph1
7.05554e-133	-2.72324	0.006	0.153	1.13947e-129	M2	Islr
8.85287e-133	-3.30474	0.005	0.165	1.42974e-129	M2	Npb
4.09485e-132	-0.770992	0.501	0.845	6.61318e-129	M2	Abi3
4.60686e-132	-0.339627	0.396	0.708	7.44008e-129	M2	Rap2a
5.89466e-132	0.510472	0.179	0.659	9.51987e-129	M2	Nos1
7.71992e-132	1.91645	0.18	0.573	1.24677e-128	M2	Gm29508
2.8801e-131	0.412323	0.159	0.552	4.65136e-128	M2	Aldh1a1
7.18336e-131	2.44823	0.319	0.637	1.16011e-127	M2	Gm26737
1.46574e-130	-0.254618	0.225	0.575	2.36717e-127	M2	Cpn1
2.22004e-130	1.01363	0.286	0.627	3.58537e-127	M2	Brinp1
1.03111e-129	-0.948803	0.69	0.911	1.66525e-126	M2	Pycard
3.83176e-129	1.80829	0.045	0.24	6.1883e-126	M2	Adgra2
1.0438e-128	-1.82297	0.003	0.109	1.68574e-125	M2	Pilrb2
1.66755e-128	-0.88655	0.471	0.827	2.6931e-125	M2	Coro1a
1.73694e-128	0.613235	0.283	0.655	2.80516e-125	M2	Chl1
1.24513e-127	-2.2279	0.084	0.493	2.01089e-124	M2	Igfbp2
3.92784e-127	-3.37437	0.038	0.177	6.34347e-124	M2	Cfap54
4.68741e-127	-5.71863	0.032	0.288	7.57016e-124	M2	Erbb3
6.83567e-127	1.66218	0.091	0.482	1.10396e-123	M2	Efcab10
7.11592e-127	1.24476	0.234	0.651	1.14922e-123	M2	Scn2b
3.37622e-126	2.27715	0.168	0.578	5.4526e-123	M2	Ccnb2
3.6333e-126	3.40145	0.079	0.516	5.86778e-123	M2	Cfap47
4.31028e-126	-3.50266	0.027	0.234	6.9611e-123	M2	Enpep
6.78386e-126	-0.511553	0.012	0.088	1.09559e-122	M2	Vwa5b1
2.25765e-125	-1.00776	0.631	0.875	3.6461e-122	M2	Rgs10
3.27453e-125	-3.9298	0.149	0.564	5.28837e-122	M2	Arhgap29
4.70802e-125	-1.78417	0.113	0.502	7.60345e-122	M2	Ncapd2
6.40557e-125	-4.48727	0.091	0.293	1.0345e-121	M2	Tie1
1.59651e-124	-2.2925	0.003	0.063	2.57836e-121	M2	Cd69
7.22544e-124	3.89392	0.656	0.373	1.16691e-120	M2	Egflam
8.66633e-124	-4.19978	0.183	0.47	1.39961e-120	M2	Cfap45
1.43095e-123	-1.02991	0.507	0.815	2.31098e-120	M2	Lcp1
2.59643e-123	1.12214	0.075	0.587	4.19324e-120	M2	Ascl1
3.17526e-123	-0.471104	0.065	0.495	5.12804e-120	M2	C78859
3.57555e-123	-0.816793	0.304	0.774	5.77451e-120	M2	Gas6
4.8122e-122	1.29141	0.083	0.589	7.7717e-119	M2	Lhfpl3
2.31347e-121	-2.54109	0.033	0.46	3.73626e-118	M2	Atf3
3.53097e-121	-0.911503	0.631	0.897	5.70251e-118	M2	Aif1
5.66585e-121	-6.88933	0.007	0.187	9.15035e-118	M2	Plbd1
1.15421e-120	-1.07979	0.169	0.631	1.86405e-117	M2	Esyt1
1.96275e-120	1.07019	0.105	0.54	3.16984e-117	M2	Sgo1
1.17439e-119	-5.35783	0.002	0.164	1.89664e-116	M2	Zic2
1.55043e-119	0.493005	0.389	0.704	2.50394e-116	M2	Fyn
1.80001e-118	-0.477208	0.456	0.761	2.90701e-115	M2	Bmpr2
2.02813e-118	-0.855526	0.203	0.561	3.27544e-115	M2	Tshz2
4.97277e-118	1.00728	0.921	0.946	8.03102e-115	M2	Pcp4
6.51836e-118	-6.47665	0.069	0.475	1.05272e-114	M2	Lhfp
7.01943e-118	-1.2647	0.254	0.447	1.13364e-114	M2	Mmrn2
1.90746e-117	0.409503	0.082	0.367	3.08055e-114	M2	Mki67
3.7794e-117	1.79571	0.144	0.604	6.10373e-114	M2	Pde5a
3.08561e-116	-4.14611	0.022	0.21	4.98326e-113	M2	Cped1
6.88008e-116	0.598194	0.07	0.443	1.11113e-112	M2	Sod3
9.20526e-116	1.42728	0.057	0.397	1.48665e-112	M2	Spc24
1.61887e-115	-1.48161	0.05	0.348	2.61448e-112	M2	Palld
9.40695e-115	0.42475	0.254	0.665	1.51922e-111	M2	Desi1
1.60286e-114	-4.51643	0.009	0.273	2.58862e-111	M2	Bicc1
1.64702e-114	-0.785854	0.546	0.835	2.65994e-111	M2	Lmo2
3.07393e-114	1.59472	0.296	0.547	4.9644e-111	M2	Drc1
1.0311e-113	0.496983	0.152	0.414	1.66522e-110	M2	Wfdc1
1.16596e-113	3.0486	0.156	0.385	1.88302e-110	M2	Gm32913
3.19845e-113	-4.20089	0.212	0.491	5.1655e-110	M2	Fzd6
5.03063e-113	-2.04877	0.18	0.52	8.12447e-110	M2	Emb
7.85833e-113	0.577163	0.06	0.515	1.26912e-109	M2	Gm10115
8.70794e-113	0.681049	0.143	0.514	1.40633e-109	M2	Gpx8
2.03139e-111	3.04259	0.019	0.285	3.28069e-108	M2	Bvht
4.03589e-111	-1.05323	0.12	0.376	6.51796e-108	M2	Bmp4
5.48082e-111	-1.71773	0.053	0.462	8.85152e-108	M2	Dscam
1.09686e-110	-0.330553	0.235	0.625	1.77143e-107	M2	Gbp7
3.52055e-110	0.820087	0.139	0.459	5.68569e-107	M2	Slc17a8
4.87759e-110	-0.647042	0.509	0.765	7.87731e-107	M2	Ccnd1
1.03584e-109	-7.96298	0.085	0.362	1.67288e-106	M2	Cd163
1.40449e-109	0.319483	0.273	0.711	2.26826e-106	M2	H2afv
3.1557e-109	-0.452703	0.421	0.765	5.09646e-106	M2	Jpt1
7.6659e-109	-2.27118	0.133	0.545	1.23804e-105	M2	Ifitm2
4.02443e-108	-0.635003	0.274	0.708	6.49945e-105	M2	Bcl2a1b
7.54179e-108	-3.42293	0.01	0.181	1.218e-104	M2	Runx3
9.67806e-108	-0.603969	0.45	0.72	1.56301e-104	M2	Srcin1
1.33888e-107	-7.63416	0.002	0.077	2.16229e-104	M2	Sell
1.73696e-107	1.20462	0.153	0.587	2.80519e-104	M2	Ddit4l
4.68202e-107	-1.13261	0.356	0.628	7.56147e-104	M2	Enpp6
3.91344e-106	-0.52019	0.099	0.512	6.32021e-103	M2	Tnfsf10
5.26726e-106	-2.62693	0.197	0.564	8.50662e-103	M2	Cdca3
5.47834e-106	-1.53689	0.065	0.389	8.84752e-103	M2	Prom1
5.6789e-106	-3.08017	0.013	0.177	9.17143e-103	M2	A2m
9.34738e-106	-0.743789	0.476	0.909	1.5096e-102	M2	Cyth4
6.61078e-105	-0.531597	0.348	0.756	1.06764e-101	M2	Sptbn1
1.35881e-103	-5.07845	0.223	0.338	2.19448e-100	M2	Iigp1
2.41449e-103	2.01466	0.026	0.414	3.8994e-100	M2	Ccdc189
2.51764e-103	0.969926	0.133	0.526	4.06599e-100	M2	Slc38a5
3.28393e-103	-1.73807	0.039	0.383	5.30354e-100	M2	Lilrb4a
3.31019e-103	1.55413	0.066	0.513	5.34595e-100	M2	Rbms3
6.52808e-103	-4.5627	0.052	0.218	1.05428e-99	M2	Gm48678
6.78372e-103	-1.48058	0.001	0.125	1.09557e-99	M2	Ptgis
1.44268e-102	-1.29172	0.025	0.091	2.32992e-99	M2	Gm11992
1.76243e-102	-7.66865	0.002	0.065	2.84632e-99	M2	Gimap4
1.84163e-102	0.363524	0.175	0.637	2.97423e-99	M2	Gnb4
2.30038e-102	-5.13007	0.096	0.545	3.71512e-99	M2	Ccl8
3.58269e-102	1.67416	0.265	0.713	5.78604e-99	M2	Tubb3
5.20344e-102	0.642352	0.181	0.6	8.40356e-99	M2	Gfod2
1.67693e-101	-0.302036	0.464	0.69	2.70825e-98	M2	Cbfa2t3
3.6693e-101	-3.57007	0.024	0.204	5.92592e-98	M2	Rhoj
4.00544e-101	0.888005	0.176	0.507	6.46879e-98	M2	Neu4
5.45562e-101	0.843211	0.115	0.481	8.81083e-98	M2	C130074G19Rik
7.70309e-101	0.471004	0.134	0.476	1.24405e-97	M2	Syp
6.97172e-100	-2.09879	0.115	0.577	1.12593e-96	M2	Foxc1
7.54343e-100	-5.52113	0.024	0.128	1.21826e-96	M2	P2ry10
9.84101e-100	1.17948	0.045	0.456	1.58932e-96	M2	Pclaf
1.06271e-99	-3.28332	0.007	0.153	1.71627e-96	M2	Myb
1.2276e-99	-2.34585	0.014	0.18	1.98258e-96	M2	Spag6l
2.00422e-99	0.486576	0.039	0.217	3.23682e-96	M2	Kcnj8
2.61561e-99	0.782153	0.261	0.631	4.22421e-96	M2	Ctxn1
2.98432e-99	-1.36239	0.083	0.476	4.81968e-96	M2	Mgst1
2.99874e-99	0.359073	0.415	0.561	4.84296e-96	M2	Gm14964
3.06618e-99	-1.56281	0.396	0.586	4.95188e-96	M2	Col15a1
4.80314e-99	-0.99283	0.409	0.632	7.75706e-96	M2	Elovl6
1.54714e-98	-1.67769	0.028	0.295	2.49864e-95	M2	Fosb
2.33262e-98	-0.900699	0.44	0.783	3.76718e-95	M2	Lst1
2.56859e-98	-1.30461	0.094	0.406	4.14828e-95	M2	Efcab1
5.33632e-98	-0.466192	0.105	0.503	8.61816e-95	M2	Fgr
5.52571e-98	1.04198	0.272	0.647	8.92402e-95	M2	Spock3
6.99453e-98	-1.14852	0.309	0.579	1.12962e-94	M2	Rhoc
1.35508e-97	-0.613884	0.396	0.55	2.18846e-94	M2	Wwtr1
1.39699e-97	0.482749	0.029	0.399	2.25613e-94	M2	Lrrc36
2.12962e-97	-1.20816	0.091	0.593	3.43933e-94	M2	Rras
3.30861e-97	0.473715	0.151	0.575	5.34341e-94	M2	Tagln
3.41579e-97	-0.992863	0.438	0.691	5.51649e-94	M2	Tent5a
5.57804e-97	-1.12114	0.001	0.055	9.00853e-94	M2	Cnmd
5.61818e-97	-3.10035	0.209	0.478	9.07337e-94	M2	Cp
6.17024e-97	-0.580797	0.431	0.79	9.96493e-94	M2	Crybb1
9.636e-97	-3.10185	0.091	0.195	1.55621e-93	M2	1700024G13Rik
2.40287e-96	-1.14105	0.127	0.522	3.88064e-93	M2	Creb5
2.6286e-96	-0.520768	0.389	0.67	4.24518e-93	M2	Tpm4
3.58561e-96	-0.461703	0.679	0.837	5.79077e-93	M2	Arhgap30
3.76307e-96	0.562906	0.329	0.696	6.07736e-93	M2	Nap1l5
4.71902e-96	1.48857	0.037	0.448	7.62122e-93	M2	Paqr5
9.06336e-96	-0.392302	0.08	0.287	1.46373e-92	M2	Ifit3
1.19297e-95	0.61849	0.491	0.593	1.92665e-92	M2	Fxyd7
1.49772e-95	-3.69723	0.033	0.332	2.41881e-92	M2	Gbp4
1.5506e-95	-0.873665	0.408	0.684	2.50422e-92	M2	Junb
3.39118e-95	-0.861348	0.461	0.765	5.47676e-92	M2	Bin2
3.78473e-95	-1.80708	0.156	0.595	6.11234e-92	M2	Fxyd5
4.56163e-95	-1.9756	0.31	0.442	7.36704e-92	M2	Cav1
7.96267e-95	0.273553	0.33	0.597	1.28597e-91	M2	Ppfibp1
8.9111e-95	1.27027	0.113	0.501	1.43914e-91	M2	Zcchc12
1.01569e-94	0.888549	0.274	0.737	1.64034e-91	M2	Pfn2
1.19826e-94	-1.35028	0.029	0.243	1.93519e-91	M2	Depp1
2.79916e-94	-2.35929	0.037	0.218	4.52064e-91	M2	Mak
3.12293e-94	-0.508523	0.189	0.476	5.04353e-91	M2	Dnah2
8.3513e-94	-2.74655	0.414	0.625	1.34873e-90	M2	Ctla2a
1.64056e-93	-0.605665	0.554	0.767	2.6495e-90	M2	Ubl3
1.94842e-93	3.09809	0.021	0.164	3.1467e-90	M2	Col8a2
2.5557e-93	-1.12627	0.183	0.561	4.12745e-90	M2	Klf4
2.59996e-93	-8.27995	0.114	0.261	4.19894e-90	M2	S100a8
4.45172e-93	-5.45087	0.003	0.071	7.18953e-90	M2	Hp
1.61885e-92	-0.896846	0.739	0.987	2.61444e-89	M2	Maf
2.66801e-92	1.88091	0.226	0.548	4.30883e-89	M2	Chga
3.46607e-92	-1.08673	0.529	0.703	5.5977e-89	M2	Gngt2
5.10815e-92	-1.46558	0.034	0.41	8.24967e-89	M2	Anxa2
5.11429e-92	-0.679911	0.375	0.64	8.25958e-89	M2	Vtn
7.85014e-92	2.91508	0.177	0.559	1.2678e-88	M2	Kif4
1.71033e-91	2.52351	0.156	0.371	2.76218e-88	M2	Kif11
3.77935e-90	0.50806	0.152	0.517	6.10365e-87	M2	Odc1
4.46154e-90	2.76428	0.009	0.131	7.20538e-87	M2	Fam47e
4.89403e-90	-0.279857	0.72	0.861	7.90386e-87	M2	Ran
5.5362e-90	-2.98797	0.188	0.414	8.94096e-87	M2	Slc22a8
6.32809e-90	-1.3414	0.257	0.588	1.02199e-86	M2	Sp100
6.79579e-90	0.496638	0.42	0.743	1.09752e-86	M2	Atp1a3
1.05747e-89	0.33269	0.251	0.538	1.70782e-86	M2	Gm19935
1.89604e-89	-11.0555	0.037	0.238	3.0621e-86	M2	Igkc
2.49596e-89	-1.34213	0.125	0.567	4.03097e-86	M2	Iqgap1
9.82958e-89	-0.316212	0.274	0.633	1.58748e-85	M2	Gamt
1.0874e-88	0.267497	0.029	0.252	1.75616e-85	M2	Olfr655
1.86164e-88	-2.10201	0.019	0.158	3.00655e-85	M2	Hist1h3c
3.19942e-88	-0.892301	0.634	0.852	5.16707e-85	M2	Kctd12
3.53684e-88	-0.978486	0.2	0.609	5.712e-85	M2	Fam214a
5.50841e-88	-1.60164	0.059	0.495	8.89607e-85	M2	S100a4
7.70224e-88	-0.279489	0.649	0.902	1.24391e-84	M2	Tuba1b
1.20286e-87	-3.39665	0.22	0.283	1.94262e-84	M2	Eno4
1.38871e-87	-1.20506	0.155	0.541	2.24276e-84	M2	Cox4i2
2.26885e-87	-1.01935	0.396	0.661	3.66419e-84	M2	Utrn
4.13576e-87	-0.443134	0.067	0.43	6.67925e-84	M2	Kpna2
1.11436e-86	-0.726779	0.639	0.819	1.79969e-83	M2	Ighm
1.16255e-86	-0.724204	0.123	0.556	1.87752e-83	M2	Slfn2
1.51555e-86	3.36376	0.017	0.177	2.44761e-83	M2	Gypa
2.2362e-86	-0.367026	0.334	0.73	3.61147e-83	M2	Myh9
3.19496e-86	1.53624	0.044	0.338	5.15985e-83	M2	Mia
4.95905e-86	-3.43942	0.042	0.387	8.00886e-83	M2	Ccl4
6.07056e-86	-0.823769	0.057	0.529	9.80395e-83	M2	Smc2
6.09835e-86	2.05576	0.148	0.548	9.84883e-83	M2	Ppp1r1a
7.80352e-86	-0.611553	0.628	0.711	1.26027e-82	M2	Trim30a
8.29971e-86	-3.27649	0.082	0.454	1.3404e-82	M2	Sox17
2.13792e-85	2.9942	0.24	0.528	3.45274e-82	M2	1700012B09Rik
2.55782e-85	7.01669	0.005	0.144	4.13088e-82	M2	Drc7
3.29887e-85	0.903111	0.246	0.659	5.32767e-82	M2	Ptprn
4.67917e-85	2.78687	0	0.003	7.55686e-82	M2	Slc17a6
5.41459e-85	-3.07188	0.232	0.518	8.74456e-82	M2	C4b
5.90284e-85	0.403418	0.31	0.506	9.53309e-82	M2	Gbp2
1.16943e-84	-1.0083	0.067	0.35	1.88863e-81	M2	Gper1
1.79704e-84	1.51297	0.021	0.164	2.90223e-81	M2	Col1a2
2.626e-84	-0.386274	0.609	0.862	4.24099e-81	M2	Ncf1
3.89472e-84	-1.60902	0.009	0.134	6.28997e-81	M2	Rgs22
5.57042e-84	-2.55065	0.002	0.099	8.99623e-81	M2	Foxd1
1.19766e-83	1.41366	0.015	0.244	1.93423e-80	M2	Gm9946
3.82049e-83	1.76982	0.359	0.589	6.1701e-80	M2	Isl1
4.08993e-83	0.950491	0.135	0.491	6.60523e-80	M2	Rab3b
4.20389e-83	3.77909	0.014	0.146	6.78928e-80	M2	Dthd1
4.40104e-83	1.21379	0.179	0.469	7.10768e-80	M2	Dbf4
5.25916e-83	1.21748	0.237	0.545	8.49354e-80	M2	Tmem107
5.81207e-83	-1.66762	0.073	0.452	9.38649e-80	M2	Zfp36
7.91074e-83	-1.07355	0.053	0.465	1.27758e-79	M2	Ndnf
8.35845e-83	3.47535	0.148	0.482	1.34989e-79	M2	Neil3
2.48153e-82	-0.26652	0.065	0.387	4.00767e-79	M2	Abcc9
3.51468e-82	-8.78941	0.047	0.213	5.6762e-79	M2	S100a9
3.52136e-82	-3.96813	0.001	0.077	5.687e-79	M2	Aldh1a2
3.57393e-82	-7.60944	0.022	0.384	5.77189e-79	M2	Wfdc17
5.70176e-82	-0.97804	0.401	0.611	9.20835e-79	M2	Anxa5
6.17641e-82	-1.68483	0.048	0.494	9.9749e-79	M2	Id1
8.19292e-82	-0.285118	0.216	0.611	1.32316e-78	M2	Igfbp5
8.31623e-82	0.262747	0.094	0.53	1.34307e-78	M2	Disp2
9.74426e-82	1.38733	0.091	0.372	1.5737e-78	M2	Pln
1.22597e-81	2.91059	0.012	0.079	1.97994e-78	M2	Syt15
1.35973e-81	-3.88129	0.607	0.727	2.19597e-78	M2	Mrc1
1.40185e-81	2.89281	0.003	0.039	2.26399e-78	M2	Olfr558
3.28947e-81	0.894142	0.372	0.661	5.3125e-78	M2	Gng3
9.48169e-81	1.33048	0.15	0.464	1.53129e-77	M2	Rsph10b
1.91302e-80	-1.53579	0.443	0.605	3.08953e-77	M2	Ier2
2.86954e-80	0.887873	0.005	0.199	4.63431e-77	M2	Ttll9
8.76929e-80	-0.529657	0.723	0.867	1.41624e-76	M2	Alox5ap
2.31452e-79	0.663213	0.195	0.618	3.73795e-76	M2	Cacnb4
6.65163e-79	-1.75532	0.286	0.557	1.07424e-75	M2	Map3k20
7.70587e-79	0.891066	0.304	0.593	1.2445e-75	M2	Ntrk3
6.1882e-78	0.737068	0.104	0.493	9.99394e-75	M2	Cfap100
1.03397e-77	-1.12337	0.315	0.644	1.66987e-74	M2	Fli1
1.45586e-77	-0.954894	0.115	0.546	2.35121e-74	M2	Nme5
1.61819e-77	-0.771808	0.409	0.596	2.61338e-74	M2	Rassf3
1.96712e-77	1.38222	0.004	0.169	3.1769e-74	M2	Lrrc46
2.73608e-77	2.25152	0.239	0.512	4.41876e-74	M2	Palmd
2.75874e-77	-1.82559	0.577	0.807	4.45536e-74	M2	Lyz2
5.42495e-77	-0.342369	0.104	0.431	8.76129e-74	M2	Gabra1
6.72906e-77	-1.36288	0.152	0.462	1.08674e-73	M2	Pdgfrb
1.23501e-76	1.03351	0.443	0.783	1.99455e-73	M2	Tpm1
1.5677e-76	-5.14382	0.001	0.124	2.53183e-73	M2	Ppbp
5.70925e-76	-0.394108	0.599	0.682	9.22045e-73	M2	Lpp
1.058e-75	1.01223	0.245	0.576	1.70867e-72	M2	H2afx
1.12491e-75	-4.06166	0.011	0.143	1.81673e-72	M2	Anxa1
1.24667e-75	-0.519192	0.44	0.706	2.01337e-72	M2	Btg2
1.54664e-75	-2.892	0.179	0.409	2.49783e-72	M2	Pdgfra
3.75676e-75	-1.18513	0.28	0.293	6.06717e-72	M2	Acot5
6.77607e-75	-0.31215	0.183	0.571	1.09434e-71	M2	Kitl
7.98275e-75	-0.897466	0.534	0.59	1.28921e-71	M2	Pls1
1.08641e-74	-6.54716	0.022	0.073	1.75455e-71	M2	Cd28
1.98034e-74	0.306185	0.339	0.56	3.19825e-71	M2	Itih3
2.80954e-74	-6.78418	0.032	0.12	4.53741e-71	M2	Cd79a
6.33339e-74	-0.354008	0.262	0.683	1.02284e-70	M2	Pdgfb
1.65778e-73	-0.286881	0.574	0.819	2.67731e-70	M2	Ppp1r14b
2.41489e-73	-0.678168	0.158	0.585	3.90005e-70	M2	Tns1
7.28852e-73	0.957988	0.119	0.511	1.1771e-69	M2	Prelp
7.65707e-73	1.0445	0.111	0.5	1.23662e-69	M2	Traf1
1.61702e-72	-0.483093	0.899	0.97	2.61149e-69	M2	Tyrobp
1.69262e-72	0.434411	0.439	0.676	2.73359e-69	M2	Tmem88b
1.82829e-72	-0.60311	0.217	0.643	2.95268e-69	M2	Tmem100
1.92788e-72	0.299958	0.122	0.456	3.11352e-69	M2	Aebp1
3.13264e-72	-1.78942	0.385	0.653	5.05921e-69	M2	Ifitm3
3.68069e-72	-0.297613	0.174	0.487	5.94431e-69	M2	Mdk
5.45922e-72	1.66847	0.131	0.424	8.81664e-69	M2	D430041D05Rik
7.25203e-72	-0.932784	0.558	0.662	1.1712e-68	M2	Dlc1
1.54555e-71	0.970694	0.468	0.665	2.49606e-68	M2	Nexn
1.57121e-71	-0.80889	0.513	0.689	2.5375e-68	M2	Ms4a6c
2.97351e-71	2.78497	0.011	0.13	4.80222e-68	M2	Ghrh
3.3385e-71	-3.56564	0.029	0.463	5.39168e-68	M2	Folr2
1.04652e-70	-0.526632	0.087	0.443	1.69014e-67	M2	Hist1h4d
1.14703e-70	-2.80429	0.154	0.348	1.85245e-67	M2	Fbxo5
1.96788e-70	-0.342733	0.546	0.771	3.17812e-67	M2	Sirt2
3.09007e-70	0.780432	0.659	0.805	4.99046e-67	M2	Rab3a
3.53313e-70	-1.32727	0.269	0.549	5.70601e-67	M2	Ets1
5.89687e-70	0.462613	0.043	0.365	9.52345e-67	M2	Ccn1
6.37721e-70	0.929257	0.297	0.501	1.02992e-66	M2	Gabrg2
8.23009e-70	-3.16287	0.11	0.388	1.32916e-66	M2	H2-Q7
1.36195e-69	-0.52873	0.728	0.896	2.19954e-66	M2	Mafb
1.46402e-69	-1.68163	0.106	0.383	2.36439e-66	M2	Cspg4
1.68061e-69	-0.954872	0.072	0.218	2.71418e-66	M2	Hspa12b
2.14976e-69	1.17208	0.357	0.735	3.47186e-66	M2	Meis2
2.29444e-69	-0.73478	0.421	0.859	3.70552e-66	M2	H2-K1
2.75084e-69	-0.550155	0.034	0.283	4.4426e-66	M2	Il1b
4.60711e-69	2.76113	0.002	0.15	7.44049e-66	M2	Wdr93
1.03484e-68	-1.65526	0.045	0.447	1.67127e-65	M2	Ecm1
1.07411e-68	1.72281	0	0.002	1.73468e-65	M2	Zp3
2.14278e-68	0.421122	0.44	0.601	3.46059e-65	M2	Spock1
2.41503e-68	1.22084	0.438	0.681	3.90027e-65	M2	Calb1
2.75973e-68	0.50439	0.553	0.727	4.45696e-65	M2	Tsc22d1
2.81163e-68	-0.802511	0.35	0.603	4.54078e-65	M2	Rbms1
2.81212e-68	-1.02074	0.471	0.622	4.54157e-65	M2	Tmem141
2.92897e-68	1.76305	0.416	0.607	4.73029e-65	M2	Dlx1
5.14648e-68	-0.730453	0.481	0.743	8.31156e-65	M2	Gatm
9.09962e-68	-0.265239	0.473	0.872	1.46959e-64	M2	Pou2f2
9.80242e-68	-3.06888	0.296	0.377	1.58309e-64	M2	Fbxl22
1.55351e-67	-0.966299	0.663	0.674	2.50892e-64	M2	Col4a3bp
5.42e-67	-0.41448	0.39	0.643	8.75329e-64	M2	Cep290
6.59332e-67	1.45807	0.525	0.666	1.06482e-63	M2	Pdyn
1.63252e-66	-1.39616	0.292	0.524	2.63651e-63	M2	Fn1
2.03424e-66	2.92052	0.001	0.017	3.2853e-63	M2	Ak9
2.03883e-66	0.261673	0.254	0.529	3.29271e-63	M2	Padi2
5.82896e-66	1.16518	0.35	0.528	9.41377e-63	M2	Scn3a
3.43887e-65	1.01474	0.275	0.586	5.55377e-62	M2	Nasp
3.85044e-65	-5.11186	0.095	0.32	6.21847e-62	M2	Rasip1
7.72388e-65	2.2252	0.069	0.279	1.24741e-61	M2	Cdkn3
1.31447e-64	1.29594	0.108	0.514	2.12287e-61	M2	Apold1
1.43457e-64	-1.78887	0.18	0.493	2.31683e-61	M2	Igfbp4
2.94341e-64	0.806297	0.398	0.592	4.75361e-61	M2	Dpysl3
3.06297e-64	-1.20574	0.17	0.522	4.94669e-61	M2	Lsr
4.30781e-64	2.79194	0.001	0.039	6.95712e-61	M2	Slc14a2
1.18909e-63	-0.318868	0.14	0.513	1.92038e-60	M2	Adamts1
1.32268e-63	1.68271	0.098	0.238	2.13614e-60	M2	Hist1h2ab
1.47688e-63	0.6224	0.303	0.614	2.38516e-60	M2	Myom1
2.23027e-63	-0.837963	0.344	0.566	3.60189e-60	M2	Ascc1
2.92339e-63	-0.578434	0.538	0.933	4.72127e-60	M2	Myl6
9.53378e-63	-0.427365	0.078	0.48	1.53971e-59	M2	Hes1
1.61479e-62	0.384778	0.171	0.542	2.60788e-59	M2	Lockd
1.747e-62	2.70361	0.027	0.234	2.8214e-59	M2	Ppp1r36
2.38389e-62	0.667639	0.263	0.545	3.84998e-59	M2	Fxyd6
2.47478e-62	-1.26623	0.552	0.659	3.99678e-59	M2	Txnip
3.0711e-62	2.78921	0.001	0	4.95983e-59	M2	Gm37800
3.91616e-62	2.76972	0.002	0.027	6.32459e-59	M2	Sap30bpos
6.29073e-62	-2.11727	0.451	0.675	1.01595e-58	M2	Prokr2
8.53027e-62	1.34523	0.402	0.679	1.37764e-58	M2	Myt1l
1.3723e-61	1.3546	0.211	0.608	2.21626e-58	M2	Nrsn1
1.43036e-61	2.58111	0.41	0.586	2.31003e-58	M2	Prc1
1.77986e-61	2.80867	0.034	0.098	2.87447e-58	M2	Krt8
2.31679e-61	-0.261585	0.683	0.709	3.74162e-58	M2	Nudt4
2.42199e-61	0.447194	0.56	0.722	3.91151e-58	M2	Kcna1
2.77124e-61	-0.670352	0.801	0.876	4.47554e-58	M2	Ctsc
7.71556e-61	1.3629	0.219	0.516	1.24606e-57	M2	Opcml
5.16019e-60	-2.34644	0.176	0.448	8.3337e-57	M2	Ccdc141
5.63889e-60	0.535519	0.087	0.425	9.1068e-57	M2	Ltbp1
8.64296e-60	4.33819	0.014	0.154	1.39584e-56	M2	Sema3g
1.33782e-59	0.816651	0.004	0.109	2.16058e-56	M2	Troap
2.10946e-59	2.78192	0	0.018	3.40677e-56	M2	Dpy19l2
2.48206e-59	-0.913022	0.156	0.437	4.00853e-56	M2	Tm4sf1
3.71853e-59	-0.522134	0.082	0.432	6.00542e-56	M2	Spint2
4.33153e-59	-0.527271	0.428	0.72	6.99542e-56	M2	Fcgr2b
5.66095e-59	2.78711	0.001	0.042	9.14243e-56	M2	Krt18
1.16823e-58	1.14295	0.073	0.2	1.88668e-55	M2	1700001L19Rik
1.17733e-58	-0.669233	0.639	0.638	1.9014e-55	M2	Actn1
1.65312e-58	1.07081	0.349	0.475	2.66978e-55	M2	Dynlrb2
2.08485e-58	2.76827	0.057	0.212	3.36704e-55	M2	Dsc3
3.27527e-58	1.08748	0.43	0.439	5.28957e-55	M2	Rsph1
6.80434e-58	0.572816	0.503	0.691	1.0989e-54	M2	Nrsn2
7.96359e-58	0.749196	0.344	0.586	1.28612e-54	M2	Scn2a
1.37623e-57	0.95559	0.007	0.28	2.22261e-54	M2	Tacc3
1.49936e-57	0.406176	0.589	0.746	2.42147e-54	M2	Zwint
4.71565e-57	-0.435985	0.525	0.688	7.61577e-54	M2	Gng2
4.74659e-57	-0.45488	0.665	0.913	7.66574e-54	M2	Fyb
5.19282e-57	-0.680571	0.275	0.529	8.3864e-54	M2	Cdkn1c
1.26883e-56	3.00425	0.125	0.503	2.04915e-53	M2	Mlf1
2.09042e-56	1.23608	0.05	0.138	3.37603e-53	M2	Spag16
2.17554e-56	0.380804	0.527	0.685	3.51349e-53	M2	Peg3
2.26673e-56	4.16279	0.004	0.086	3.66077e-53	M2	Stpg1
2.73653e-56	2.78738	0	0.026	4.41949e-53	M2	Plet1
3.27069e-56	-0.684977	0.015	0.075	5.28216e-53	M2	Dnaaf4
4.18456e-56	0.84931	0.185	0.442	6.75806e-53	M2	Dnaja4
1.16666e-55	0.935625	0.227	0.547	1.88416e-52	M2	B230334C09Rik
2.1267e-55	-0.990708	0.24	0.543	3.43463e-52	M2	Frmd8
2.6343e-55	0.858681	0.245	0.446	4.25439e-52	M2	2900026A02Rik
3.21063e-55	-0.419564	0.246	0.556	5.18516e-52	M2	Ncald
3.97296e-55	-2.81971	0.098	0.133	6.41634e-52	M2	Ednra
4.40211e-55	-0.361305	0.269	0.612	7.1094e-52	M2	Eva1b
4.69863e-55	0.298519	0.513	0.771	7.58829e-52	M2	Mog
4.7303e-55	0.575622	0.535	0.713	7.63943e-52	M2	2810468N07Rik
4.98126e-55	2.98386	0.011	0.141	8.04474e-52	M2	Col6a5
6.22792e-55	-0.528844	0.662	0.933	1.00581e-51	M2	Lyn
2.41331e-54	-0.29925	0.533	0.789	3.8975e-51	M2	Sema4d
2.41929e-54	1.35465	0.111	0.373	3.90716e-51	M2	Plk1
3.78281e-54	-0.58543	0.537	0.638	6.10924e-51	M2	Litaf
5.91483e-54	-0.427433	0.154	0.534	9.55245e-51	M2	St8sia4
6.03988e-54	0.768073	0.412	0.748	9.75441e-51	M2	Stmn3
6.56646e-54	1.14822	0.17	0.577	1.06048e-50	M2	Cdh13
6.85968e-54	-0.796023	0.334	0.632	1.10784e-50	M2	Arl4c
1.06275e-53	0.390093	0.299	0.51	1.71634e-50	M2	Lrrc7
1.40981e-53	0.500915	0.049	0.205	2.27685e-50	M2	Nrip2
2.38753e-53	0.467281	0.387	0.624	3.85585e-50	M2	Gjc2
3.00361e-53	-0.390221	0.414	0.619	4.85083e-50	M2	Inpp4b
4.73544e-53	1.78679	0.039	0.121	7.64774e-50	M2	Pi15
5.83e-53	-4.71817	0.024	0.133	9.41545e-50	M2	Prf1
6.78373e-53	2.15295	0.254	0.513	1.09557e-49	M2	Ccdc113
7.87631e-53	-0.615014	0.173	0.534	1.27202e-49	M2	S100a6
8.30067e-53	1.04467	0.102	0.457	1.34056e-49	M2	Rassf9
8.57254e-53	2.79281	0.002	0.05	1.38446e-49	M2	Adrb3
9.46332e-53	1.35276	0.062	0.312	1.52833e-49	M2	Itga1
9.66865e-53	1.0859	0.474	0.68	1.56149e-49	M2	Bcl11a
1.0135e-52	-1.09562	0.193	0.469	1.63681e-49	M2	Tagln2
1.01383e-52	-2.91287	0.022	0.107	1.63734e-49	M2	Sirpb1c
1.70068e-52	0.380563	0.001	0.044	2.74659e-49	M2	1700028P14Rik
1.92634e-52	1.04662	0.674	0.75	3.11104e-49	M2	Pcsk2
2.21751e-52	-0.326023	0.359	0.494	3.58128e-49	M2	Cav2
2.29777e-52	1.09671	0.063	0.371	3.7109e-49	M2	Cfap126
3.38296e-52	-0.852322	0.596	0.618	5.46347e-49	M2	Elof1
5.80882e-52	1.23942	0.267	0.538	9.38124e-49	M2	Dcx
9.29303e-52	-1.57667	0.067	0.333	1.50082e-48	M2	Clic5
9.41616e-52	0.33736	0.564	0.603	1.52071e-48	M2	Elavl4
1.01523e-51	-5.238	0.067	0.229	1.63959e-48	M2	Pth1r
2.78708e-51	2.86271	0.178	0.462	4.50114e-48	M2	Pvalb
3.75438e-51	-0.918505	0.347	0.554	6.06332e-48	M2	Cnn2
4.61496e-51	0.801455	0.348	0.501	7.45316e-48	M2	Birc5
6.59954e-51	-5.22149	0.021	0.36	1.06583e-47	M2	Cybb
7.66074e-51	-1.02315	0.06	0.321	1.23721e-47	M2	Nr2f2
7.82696e-51	1.947	0.096	0.477	1.26405e-47	M2	Prss23
1.29121e-50	-4.23857	0.002	0.077	2.0853e-47	M2	Aox3
1.97482e-50	-7.3235	0.007	0.158	3.18933e-47	M2	Ms4a4b
2.05712e-50	0.836439	0.029	0.208	3.32225e-47	M2	Ly6k
2.52374e-50	-4.36362	0.18	0.233	4.07585e-47	M2	Rab11fip1
2.56377e-50	1.43002	0.1	0.495	4.14049e-47	M2	Ninj2
4.06453e-50	-1.74154	0.05	0.155	6.56422e-47	M2	Lcn2
5.50222e-50	-0.31407	0.294	0.505	8.88609e-47	M2	Dlk1
1.38453e-49	0.996785	0.556	0.707	2.23601e-46	M2	Gnal
1.5813e-49	-2.77613	0.016	0.138	2.55381e-46	M2	Slc17a7
2.99913e-49	-1.6692	0.55	0.577	4.84359e-46	M2	Lsp1
4.19829e-49	1.38701	0.505	0.706	6.78024e-46	M2	Tesc
4.56006e-49	1.19735	0.132	0.413	7.3645e-46	M2	Art3
4.6574e-49	0.84211	0.096	0.363	7.5217e-46	M2	Gjc1
4.79684e-49	1.23735	0.337	0.588	7.7469e-46	M2	Nell2
5.05719e-49	-3.15478	0.375	0.533	8.16737e-46	M2	Lgals1
5.38531e-49	1.15068	0.303	0.585	8.69727e-46	M2	Pcp4l1
7.02684e-49	1.16761	0.401	0.645	1.13483e-45	M2	Elmod1
1.63479e-48	1.1978	0.365	0.628	2.64018e-45	M2	6330403K07Rik
1.90304e-48	0.850249	0.364	0.581	3.07341e-45	M2	Fdps
2.06941e-48	-7.39972	0.026	0.154	3.3421e-45	M2	Napsa
2.18318e-48	-0.514909	0.358	0.605	3.52584e-45	M2	Slc40a1
2.86703e-48	1.41721	0.398	0.604	4.63026e-45	M2	Rgs17
4.04342e-48	-2.63251	0.001	0.063	6.53012e-45	M2	Mapk15
7.78487e-48	-0.809291	0.238	0.528	1.25726e-44	M2	Thrsp
1.08156e-47	-0.532082	0.091	0.462	1.74672e-44	M2	Sv2c
1.20244e-47	1.07622	0.016	0.312	1.94193e-44	M2	Ccna2
3.03364e-47	-1.21807	0.474	0.564	4.89932e-44	M2	Sgms1
[truncated: 9,662 more rows]

## Sheet: Endothelial Markers
p_val	avg_log2FC	pct.1	pct.2	p_val_adj	cluster	gene
0	-5.29436	0.137	0.722	0	E1	Lair1
0	1.66187	0.04	0.617	0	E1	Fcna
0	-3.41312	0.723	0.154	0	E1	Crocc2
0	-2.35754	0.024	0.59	0	E1	Car3
0	1.60588	0.899	0.341	0	E1	Rhoc
0	0.768239	0.899	0.341	0	E1	Rnd3
0	-6.44795	0.222	0.777	0	E1	Alas2
0	1.71568	0.908	0.387	0	E1	Ocln
0	-2.14802	0.736	0.215	0	E1	Dnah2
0	-2.47826	0.349	0.847	0	E1	Igfbp2
0	4.72775	0.707	0.21	0	E1	Maats1
0	3.98967	0.754	0.26	0	E1	Gbp4
0	1.86378	0.932	0.451	0	E1	Nostrin
0	-1.36889	0.634	0.156	0	E1	Cnmd
0	1.8784	0.947	0.476	0	E1	Gng11
0	-2.84751	0.021	0.492	0	E1	Capsl
0	-4.86966	0.021	0.491	0	E1	Dnah11
0	1.10274	0.927	0.458	0	E1	Ctps
0	0.695619	0.892	0.428	0	E1	Efcab10
0	-3.47314	0.024	0.486	0	E1	Ms4a1
0	-5.59519	0.028	0.487	0	E1	Frmpd2
0	1.40653	0.854	0.397	0	E1	Rasd1
0	-1.01651	0.026	0.48	0	E1	Gm40761
0	-1.51114	0.794	0.343	0	E1	Ssu2
0	-5.10164	0.182	0.63	0	E1	Hist1h4h
0	1.14084	0.836	0.39	0	E1	Mustn1
0	-5.28894	0.166	0.602	0	E1	C1qc
0	1.47882	0.93	0.5	0	E1	Gsta4
0	1.70624	0.852	0.445	0	E1	F5
0	1.73169	0.895	0.489	0	E1	Anxa2
0	-4.94276	0.021	0.425	0	E1	Il1b
0	1.93286	0.928	0.527	0	E1	Enkur
0	-1.59796	0.036	0.43	0	E1	Gpnmb
0	3.75812	0.733	0.345	0	E1	Cabcoco1
0	-7.23593	0.371	0.754	0	E1	Cks1b
0	1.70484	0.906	0.526	0	E1	Ifit1
0	2.18816	0.837	0.462	0	E1	Ctsc
0	1.56159	0.948	0.582	0	E1	Fn1
0	-3.64407	0.522	0.882	0	E1	Kndc1
0	1.79751	0.979	0.621	0	E1	Ahnak
0	1.06066	0.864	0.517	0	E1	Lhfp
0	1.75302	0.761	0.418	0	E1	Hdc
0	1.43386	0.954	0.612	0	E1	Vwa1
0	0.974843	0.509	0.173	0	E1	Kcnk1
0	-3.49504	0.585	0.917	0	E1	Cyth4
0	-4.97996	0.458	0.786	0	E1	Arhgap30
0	1.34907	0.983	0.671	0	E1	Anxa5
0	1.30735	0.99	0.695	0	E1	Tspan13
0	-3.44435	0.323	0.613	0	E1	Wdr63
0	2.96242	0.94	0.662	0	E1	Lum
0	-1.31425	0.94	0.669	0	E1	Dnah9
0	1.60885	0.985	0.738	0	E1	Esam
0	1.23784	0.994	0.75	0	E1	Nes
0	1.22811	1	0.782	0	E1	Abcb1a
0	0.737086	0.947	0.739	0	E1	Slc7a14
0	2.10359	0.86	0.66	0	E1	Gm42047
0	-2.89251	0	0.197	0	E1	Ly6d
0	1.46803	0.963	0.769	0	E1	1700028P14Rik
0	-4.32306	0	0.169	0	E1	Hp
0	-1.94308	0	0.168	0	E1	Ccdc180
0	-0.699647	0.93	0.769	0	E1	Cdhr3
0	1.45807	0.895	0.746	0	E1	Tuba1c
0	0.850655	0.995	0.861	0	E1	Apold1
0	0.945548	0	0.121	0	E1	Acot5
0	-2.9634	0	0.113	0	E1	Ccl24
0	0.893924	1	0.894	0	E1	Bsg
0	0.991227	0	0.095	0	E1	A730020M07Rik
0	1.03253	0.065	0.149	0	E1	Fam47e
0	-2.96991	0	0.077	0	E1	Ifitm6
0	-2.18619	0	0.076	0	E1	Clec4a1
0	1.33219	0.966	0.891	0	E1	Rflnb
0	0.379554	0.905	0.832	0	E1	Sv2c
0	-2.15085	0.005	0.075	0	E1	Hbq1b
0	-2.99037	0.205	0.138	0	E1	Got1l1
0	1.47698	0.029	0.095	0	E1	Slc22a6
0	-2.60744	0	0.039	0	E1	Mdh1b
0	-1.95503	0.114	0.142	0	E1	Ccdc65
0	0.296157	0.002	0.025	0	E1	Ppp1r32
0	1.52558	0	0.017	0	E1	Eppk1
0	0.764586	0	0.003	0	E1	Rbp2
1.48962e-306	-0.676469	0	0.031	2.40871e-303	E1	Itgax
2.36772e-306	-3.17536	0.575	0.871	3.82861e-303	E1	Sh3gl3
6.88023e-303	4.49546	0.746	0.31	1.11253e-299	E1	Gpr182
8.41381e-303	-1.22393	0.028	0.606	1.36051e-299	E1	Slc13a4
1.70132e-302	1.83201	0.881	0.406	2.75104e-299	E1	Polk
2.45215e-302	-3.20218	0.873	0.665	3.96513e-299	E1	Ccl11
4.7449e-301	-1.83813	0	0.137	7.6725e-298	E1	Drc7
3.89392e-298	1.76866	0.827	0.464	6.29646e-295	E1	AU021092
1.12995e-297	-4.25515	0.004	0.292	1.82713e-294	E1	Stoml3
5.13837e-297	-0.513938	0.836	0.62	8.30875e-294	E1	Plek
2.2076e-296	-1.00996	0	0.043	3.56969e-293	E1	Mgl2
5.48805e-296	1.19501	0.967	0.632	8.87418e-293	E1	Afap1l2
1.43142e-295	-0.824539	0.909	0.707	2.31461e-292	E1	Hhip
3.02046e-294	0.527712	0.83	0.592	4.88408e-291	E1	Bmp4
5.78524e-294	1.74745	0.86	0.48	9.35473e-291	E1	Kif26a
9.4999e-294	-0.595571	0.879	0.628	1.53613e-290	E1	Emp1
1.42599e-293	1.54773	0.899	0.511	2.30583e-290	E1	Slfn5
5.67114e-293	-4.35981	0.487	0.739	9.17024e-290	E1	H2-Aa
1.37088e-292	-4.2566	0.157	0.472	2.21671e-289	E1	Mlf1
4.30186e-292	0.97444	1	0.887	6.95612e-289	E1	Ly6c1
1.34143e-291	1.04159	0.96	0.627	2.16909e-288	E1	Plec
1.61143e-291	1.1396	0.981	0.726	2.60568e-288	E1	Itih5
2.64974e-291	-1.24162	0.004	0.276	4.28464e-288	E1	Adgb
2.12468e-290	-1.68565	0.313	0.832	3.4356e-287	E1	1700094D03Rik
2.61097e-290	1.33348	0.943	0.598	4.22194e-287	E1	Pcp4l1
3.33319e-290	3.04453	0.971	0.422	5.38976e-287	E1	Bub1
1.2685e-289	1.06348	0.957	0.473	2.05116e-286	E1	Usp53
1.00554e-288	-4.97052	0.242	0.726	1.62596e-285	E1	Fhad1
1.5341e-288	-2.08972	0.217	0.346	2.48064e-285	E1	Slc10a4
1.56339e-288	1.13507	0.998	0.907	2.528e-285	E1	Hspb1
2.67442e-288	1.62591	0.816	0.372	4.32454e-285	E1	Ddah1
1.35038e-286	-2.70938	0.478	0.864	2.18357e-283	E1	Gjc2
4.87656e-286	1.23564	0.976	0.679	7.8854e-283	E1	Iqgap1
2.17605e-285	-7.03307	0.109	0.496	3.51866e-282	E1	Vwa5b1
5.8578e-284	0.943171	0.957	0.775	9.47206e-281	E1	Map3k20
5.6944e-283	-1.18494	0	0.139	9.20784e-280	E1	Dpy19l2
1.68932e-282	1.07348	0.987	0.655	2.73163e-279	E1	Srgn
9.03365e-282	-0.721929	0	0.139	1.46074e-278	E1	Slc6a19
9.45882e-282	1.1093	0.973	0.857	1.52949e-278	E1	Bst2
1.21243e-281	-3.01494	0.393	0.806	1.96051e-278	E1	Enpp6
1.48166e-281	-2.36985	0	0.066	2.39584e-278	E1	2410004P03Rik
6.14864e-281	0.968911	0.979	0.764	9.94236e-278	E1	Lima1
2.10317e-280	0.47962	0.985	0.803	3.40083e-277	E1	Hmgn2
2.61596e-280	1.56117	0	0.148	4.23e-277	E1	Dsc3
8.3827e-280	1.01092	0.999	0.752	1.35548e-276	E1	Ablim1
9.99677e-280	0.688395	0.896	0.718	1.61648e-276	E1	Atad2
6.98269e-279	-0.619722	0	0.035	1.1291e-275	E1	Mcemp1
1.80083e-278	-4.8004	0.955	0.851	2.91194e-275	E1	Nkx2-9
8.03126e-276	1.33942	0.95	0.72	1.29865e-272	E1	AW112010
9.36913e-276	3.83604	0.021	0.365	1.51499e-272	E1	Pilrb2
2.64133e-275	-3.40351	0.577	0.831	4.27104e-272	E1	Snca
1.44857e-274	-1.31043	0	0.197	2.34234e-271	E1	Ttll9
1.22357e-273	1.16872	0.951	0.464	1.97852e-270	E1	Rsad2
1.26054e-273	1.59613	0.021	0.275	2.03829e-270	E1	Gm11992
3.14829e-273	1.08487	0.872	0.476	5.09078e-270	E1	Adcy4
5.95972e-273	0.57739	0.952	0.435	9.63687e-270	E1	Cldn14
1.74478e-272	3.03361	0.666	0.311	2.82132e-269	E1	Gbp5
1.02693e-269	-0.574602	0.845	0.364	1.66055e-266	E1	Aldh1a1
3.84035e-268	1.37406	0.872	0.448	6.20984e-265	E1	Gjc1
4.04119e-268	-3.95354	0.282	0.743	6.53461e-265	E1	Prr18
7.77505e-268	2.15111	0.781	0.406	1.25723e-264	E1	Rab11fip1
1.80949e-267	1.09093	0.935	0.796	2.92595e-264	E1	S100a11
2.23139e-267	-1.85364	0.756	0.889	3.60816e-264	E1	Plppr4
1.89676e-266	0.684382	0.846	0.674	3.06707e-263	E1	Drc3
3.01276e-265	1.03874	0.954	0.731	4.87164e-262	E1	Afap1l1
2.28917e-263	-3.92237	0.019	0.566	3.70158e-260	E1	6820408C15Rik
4.01809e-263	-1.51225	0.608	0.8	6.49725e-260	E1	Traf1
7.6352e-263	1.37985	0.918	0.636	1.23461e-259	E1	Ccdc141
1.53922e-262	1.29846	0.854	0.484	2.48892e-259	E1	C130074G19Rik
3.62419e-262	1.00236	1	0.841	5.86032e-259	E1	Emcn
5.04606e-262	2.24657	0.654	0.38	8.15949e-259	E1	Cfap61
9.08219e-262	-3.7657	0.543	0.805	1.46859e-258	E1	Zfp536
1.31875e-260	-2.4206	0	0.003	2.13241e-257	E1	Slc17a6
1.48947e-260	-0.879788	0.479	0.877	2.40847e-257	E1	Bmp1
1.80475e-258	-3.96367	0.441	0.771	2.91828e-255	E1	Tnni1
1.90561e-258	0.937431	0.996	0.77	3.08138e-255	E1	Jcad
3.93531e-257	1.60993	0.847	0.407	6.3634e-254	E1	Rassf10
1.0477e-256	-3.40489	0.744	0.771	1.69414e-253	E1	Sntn
1.90784e-255	-2.40322	0.386	0.75	3.08498e-252	E1	Mdk
5.23657e-255	1.01977	0.947	0.577	8.46754e-252	E1	Gbp7
6.91422e-255	-3.60715	0.22	0.534	1.11803e-251	E1	Plet1
8.31954e-255	-4.56764	0.443	0.767	1.34527e-251	E1	Reln
3.84988e-254	1.62387	0.739	0.394	6.22525e-251	E1	Nr2f2
6.09241e-254	-5.75348	0.222	0.554	9.85143e-251	E1	Hbb-bt
1.42696e-253	1.07341	0.884	0.712	2.30739e-250	E1	Net1
1.96072e-253	3.64606	0.998	0.598	3.17048e-250	E1	Ccnf
3.75766e-253	-6.04763	0.494	0.222	6.07613e-250	E1	Pcdh15
3.44674e-247	1.28112	0.741	0.313	5.57338e-244	E1	Arhgap23
2.0594e-246	1.16946	0.76	0.408	3.33006e-243	E1	Ednrb
6.52272e-246	0.84995	0.879	0.497	1.05472e-242	E1	Hist1h1c
1.21292e-245	0.925559	0.994	0.76	1.96129e-242	E1	Igfbp7
3.81639e-245	-1.79271	0.004	0.349	6.1711e-242	E1	Ccr2
3.9274e-245	1.04596	0.938	0.526	6.3506e-242	E1	Ubl3
8.39191e-245	0.379908	0.822	0.566	1.35697e-241	E1	Inpp5d
2.36584e-243	0.802099	0.993	0.794	3.82556e-240	E1	Crip2
2.59576e-243	1.0898	0.805	0.465	4.19734e-240	E1	Sox9
8.2017e-243	0.992452	0.913	0.566	1.32622e-239	E1	Lsr
8.90368e-243	4.05295	0.751	0.569	1.43973e-239	E1	Efhc1
5.66178e-242	-1.09309	0.532	0.851	9.15509e-239	E1	Usp31
4.24679e-240	-2.61055	0.67	0.803	6.86705e-237	E1	Igfbpl1
1.08406e-239	1.0433	0.869	0.498	1.75292e-236	E1	She
8.85932e-239	1.60833	0	0.003	1.43255e-235	E1	Gm14488
7.17485e-238	-1.42996	0.021	0.318	1.16017e-234	E1	Eno4
2.28562e-237	1.51999	0.878	0.819	3.69585e-234	E1	Hic1
3.27151e-237	0.753256	0.971	0.594	5.29004e-234	E1	Nebl
3.81675e-237	1.35943	0.828	0.43	6.17169e-234	E1	Eva1b
6.7084e-237	-0.465001	0.004	0.336	1.08475e-233	E1	Adgre4
2.88403e-236	0.286769	0.323	0.556	4.66348e-233	E1	Ttc21a
1.1829e-235	0.885106	0.965	0.603	1.91275e-232	E1	Kdr
3.72316e-235	-1.25135	0.294	0.85	6.02035e-232	E1	Cdca7
1.05963e-234	2.8528	0.767	0.357	1.71342e-231	E1	Fgfbp1
1.28543e-234	1.02148	0.066	0.538	2.07854e-231	E1	Dthd1
1.87367e-234	-2.16224	0.773	0.182	3.02972e-231	E1	1700063D05Rik
2.23834e-233	0.929041	0.947	0.677	3.6194e-230	E1	Zfp36
2.61627e-230	0.704629	0.987	0.742	4.23051e-227	E1	Kank3
1.70965e-228	-1.77542	0.96	0.958	2.7645e-225	E1	Cd24a
5.90319e-228	0.95701	0.934	0.567	9.54546e-225	E1	Arhgap29
8.30905e-228	-5.16121	0.399	0.757	1.34357e-224	E1	Gprc5c
9.70026e-228	-3.41746	0.17	0.557	1.56853e-224	E1	Rbpms2
2.02195e-227	1.01744	0.036	0.375	3.26949e-224	E1	Cnn1
1.24175e-226	-1.14853	0.617	0.873	2.0079e-223	E1	Smc2
1.29343e-226	0.503081	0.996	0.861	2.09148e-223	E1	Cald1
4.30909e-225	-7.098	0.396	0.824	6.9678e-222	E1	Vegfc
6.24599e-225	-3.15028	0	0.067	1.00998e-221	E1	Cd209a
2.49042e-224	0.521653	0.939	0.795	4.02701e-221	E1	Fyn
1.63256e-223	1.53445	0.679	0.236	2.63985e-220	E1	Matn1
2.32303e-223	0.736584	0.846	0.502	3.75635e-220	E1	Sccpdh
2.91647e-223	1.12644	0.902	0.754	4.71594e-220	E1	Zic2
4.24171e-223	1.10638	0.924	0.721	6.85884e-220	E1	Atf3
6.34589e-223	1.47506	0.765	0.413	1.02613e-219	E1	Myo1b
8.83867e-223	0.773953	0.309	0.176	1.42921e-219	E1	Crygn
3.20169e-222	-2.4423	0.662	0.301	5.17713e-219	E1	Cd37
2.31069e-221	-4.5248	0.916	0.81	3.73638e-218	E1	Cd209f
4.4686e-221	-2.35966	0.946	0.593	7.22572e-218	E1	Carmn
7.00933e-221	1.37184	0.757	0.411	1.13341e-217	E1	Sp100
5.39757e-219	0.956776	0.961	0.804	8.72788e-216	E1	Tmsb10
6.48708e-219	-2.22926	0.728	0.924	1.04896e-215	E1	Tmem158
5.08114e-218	-0.308653	0.668	0.382	8.21621e-215	E1	Lhfpl3
1.60444e-217	1.00897	0.902	0.649	2.59438e-214	E1	Zfp366
4.47362e-217	0.874937	0.96	0.605	7.23385e-214	E1	Cd93
3.41853e-216	0.588315	0.846	0.776	5.52776e-213	E1	Ccl19
4.88439e-216	0.713739	0.966	0.836	7.89805e-213	E1	Ets1
1.69848e-215	1.28126	0.656	0.356	2.74644e-212	E1	Cfh
3.56728e-215	-3.57199	0.05	0.354	5.76829e-212	E1	Spef2
6.62375e-215	0.775041	0.863	0.463	1.07106e-211	E1	Cyb5r3
1.30587e-214	0.838577	0.96	0.704	2.1116e-211	E1	Fxyd5
1.47228e-213	0.954778	0.885	0.72	2.38067e-210	E1	Lyn
4.60446e-213	6.65352	0.918	0.691	7.4454e-210	E1	Ccnb2
1.40872e-212	0.975295	0.97	0.571	2.27791e-209	E1	Sema3c
1.87853e-212	2.73378	0.588	0.325	3.03758e-209	E1	Ifit3
1.06237e-211	-1.63599	0.914	0.645	1.71786e-208	E1	Pcdh18
6.06557e-211	0.949453	0.977	0.586	9.80802e-208	E1	Klf4
9.42186e-211	-0.662731	0.723	0.253	1.52352e-207	E1	Gja4
8.35375e-210	0.922008	0.736	0.377	1.3508e-206	E1	Ms4a6c
5.93229e-209	0.642922	0.953	0.686	9.59251e-206	E1	Lmna
1.21823e-208	1.01985	0.874	0.624	1.96988e-205	E1	Cast
4.58583e-208	1.46447	0	0.003	7.41528e-205	E1	Defb25
7.09562e-208	1.11101	0.885	0.696	1.14736e-204	E1	Kif20b
2.34548e-207	-4.52273	0.26	0.68	3.79264e-204	E1	Sod3
6.90087e-207	-4.7762	0.004	0.358	1.11587e-203	E1	Clec2i
3.74281e-206	1.41469	0.775	0.489	6.05213e-203	E1	Gstm7
4.12955e-206	0.69223	0.993	0.824	6.67748e-203	E1	Itga6
4.15278e-206	2.03325	0.854	0.713	6.71504e-203	E1	Ptcra
5.50651e-206	-1.55748	0.808	0.936	8.90402e-203	E1	Cacng4
2.93762e-205	0.824022	0.979	0.63	4.75013e-202	E1	Ramp2
7.64193e-205	0.926239	0.943	0.691	1.2357e-201	E1	Lmo2
3.06351e-204	2.45675	0.862	0.436	4.95369e-201	E1	Lrrc46
3.3321e-204	-1.21184	0.642	0.835	5.388e-201	E1	Sez6
3.44928e-204	0.54531	0.935	0.786	5.57748e-201	E1	Dab2
3.88547e-204	0.55897	0.948	0.67	6.28281e-201	E1	Sdc3
6.9251e-204	-2.80133	0.169	0.467	1.11979e-200	E1	Klk6
1.03805e-203	1.15688	0.79	0.388	1.67852e-200	E1	Ier3
1.16412e-203	-2.34597	0.499	0.83	1.88238e-200	E1	Maf
5.3814e-203	0.760036	0.992	0.885	8.70172e-200	E1	Ifitm3
2.14063e-202	0.767449	0.984	0.659	3.4614e-199	E1	Slc16a2
6.5978e-202	1.05939	0.831	0.449	1.06686e-198	E1	Ndc80
6.61501e-202	0.371492	0.819	0.322	1.06965e-198	E1	Hrct1
9.30988e-202	2.41274	0.855	0.808	1.50541e-198	E1	Spag8
3.10927e-201	0.643325	0.939	0.571	5.02769e-198	E1	Arl4a
6.71369e-201	0.946873	0.864	0.453	1.0856e-197	E1	Tspo
1.34376e-200	1.81391	0.794	0.762	2.17286e-197	E1	Pbk
2.87112e-200	0.411215	0.872	0.783	4.64259e-197	E1	Ly6k
2.52264e-199	1.03315	0.825	0.515	4.07911e-196	E1	Zic5
3.04988e-199	2.38545	0.682	0.368	4.93166e-196	E1	Ddit4l
5.32009e-198	1.44089	0.739	0.312	8.60258e-195	E1	Jag2
6.40905e-198	-2.06942	0.814	0.606	1.03634e-194	E1	Mki67
1.27944e-197	-0.410374	0	0.024	2.06886e-194	E1	Lrp2
5.5239e-197	0.670595	0.824	0.407	8.93214e-194	E1	Sirt2
7.044e-197	0.48052	0.993	0.817	1.13901e-193	E1	Ier2
7.20427e-197	0.960204	0.9	0.624	1.16493e-193	E1	Tiam1
4.87054e-196	0.405753	0.318	0.729	7.87566e-193	E1	Cd163
8.70601e-196	1.03691	0.828	0.5	1.40776e-192	E1	Tmem252
1.60087e-195	1.12933	0.716	0.322	2.58861e-192	E1	Tbx1
5.13679e-195	0.62301	0.933	0.805	8.3062e-192	E1	Rasl12
3.83699e-194	1.57946	0.624	0.326	6.20441e-191	E1	Tmem107
1.54482e-193	-1.21983	0.228	0.451	2.49797e-190	E1	Vcam1
1.54975e-193	0.922325	0.901	0.528	2.50594e-190	E1	Clic5
1.61411e-193	0.577964	0.912	0.745	2.61001e-190	E1	Sbf1
3.13434e-192	0.934338	0.974	0.704	5.06822e-189	E1	Fos
3.60206e-192	-0.597809	0.861	0.626	5.82453e-189	E1	Abcc9
4.03943e-191	0.814786	0.926	0.764	6.53176e-188	E1	Maoa
5.29057e-191	-4.61978	0.559	0.246	8.55485e-188	E1	Olfr558
8.65074e-191	4.42117	0.883	0.444	1.39882e-187	E1	Gdf15
8.96079e-191	0.800129	0.975	0.656	1.44896e-187	E1	Cav1
7.60907e-190	0.994013	0.93	0.819	1.23039e-186	E1	Mylip
4.63344e-189	0.754391	0.879	0.602	7.49228e-186	E1	Gbp2
1.19559e-188	-1.86521	0.892	0.908	1.93326e-185	E1	Fam183b
1.84888e-188	-1.28487	0.881	0.946	2.98965e-185	E1	Chgb
2.45675e-188	0.604556	0.984	0.921	3.97256e-185	E1	Dusp1
5.90159e-188	-5.65326	0.194	0.399	9.54287e-185	E1	1700016K19Rik
6.56667e-188	0.549933	0.998	0.926	1.06183e-184	E1	Tsc22d1
1.18813e-187	0.625064	0.998	0.83	1.92121e-184	E1	Junb
1.20276e-187	0.861997	0.964	0.922	1.94487e-184	E1	Rras
2.06167e-187	-2.79355	0.879	0.413	3.33372e-184	E1	Col1a2
3.99241e-187	-0.330527	0.795	0.536	6.45573e-184	E1	Cdca8
5.84589e-187	0.83414	0.856	0.58	9.45281e-184	E1	Cdkn1c
8.44311e-187	-1.74693	0.708	0.305	1.36525e-183	E1	Bbox1
1.72179e-186	0.463447	0.837	0.616	2.78413e-183	E1	Spata33
1.88568e-186	-0.448251	0	0.058	3.04914e-183	E1	Gm44096
3.39562e-186	-7.13052	0	0.159	5.49072e-183	E1	Prss56
1.55892e-185	0.878088	0.85	0.825	2.52078e-182	E1	Catip
4.44658e-185	0.802362	0.831	0.552	7.19012e-182	E1	Tns2
8.24862e-185	-2.97096	0.518	0.822	1.3338e-181	E1	Trem2
1.21096e-184	-6.25353	0.252	0.466	1.95813e-181	E1	Barx2
6.29704e-184	-3.69999	0.499	0.727	1.01823e-180	E1	Ggt1
1.8481e-183	-2.17163	0.824	0.937	2.98838e-180	E1	Meg3
5.03407e-183	0.352139	0.916	0.904	8.14009e-180	E1	Pde3a
4.28559e-182	2.11178	0.815	0.734	6.92979e-179	E1	Slc14a2
5.27718e-182	-3.10445	0.51	0.832	8.53321e-179	E1	Rgs9
1.5795e-181	-3.98202	0.014	0.374	2.55406e-178	E1	Cfap43
5.64423e-181	-4.61987	0.735	0.801	9.12671e-178	E1	Scn8a
8.6315e-181	0.477663	0.996	0.775	1.39571e-177	E1	Bmpr2
1.12558e-180	0.658918	0.937	0.658	1.82007e-177	E1	Nos3
2.92656e-180	-1.14788	0	0.001	4.73225e-177	E1	Cd69
4.66173e-180	0.438427	0.854	0.863	7.53801e-177	E1	Lcp1
7.77318e-180	-0.503756	0	0.031	1.25692e-176	E1	Scn7a
2.175e-179	0.76025	0.873	0.626	3.51698e-176	E1	Rbpms
4.36774e-179	0.454522	0.929	0.652	7.06263e-176	E1	Syne2
1.19451e-178	0.958538	0.508	0.235	1.93153e-175	E1	Etnppl
2.71088e-177	-1.56018	0.399	0.616	4.38349e-174	E1	Colec12
5.03913e-177	-0.807778	0.876	0.695	8.14828e-174	E1	Gm14964
1.94618e-176	-0.710773	0	0.134	3.14698e-173	E1	Dsg2
1.97521e-176	0.487715	0.855	0.762	3.19392e-173	E1	Atf5
3.0433e-176	-0.53686	0.731	0.388	4.92101e-173	E1	Cdh13
3.64099e-176	-4.18365	0.246	0.349	5.88748e-173	E1	Cybb
6.73362e-176	1.98753	0.589	0.271	1.08883e-172	E1	Oasl2
6.9554e-176	0.7079	0.975	0.877	1.12469e-172	E1	H2afv
9.42436e-176	0.636198	0.963	0.69	1.52392e-172	E1	Tpm1
3.98323e-175	-2.33426	0.339	0.783	6.44088e-172	E1	Abi3
6.72643e-175	0.288172	0.962	0.685	1.08766e-171	E1	Slc40a1
8.02693e-175	0.340801	0.94	0.68	1.29795e-171	E1	Nr4a1
1.49282e-174	-5.95171	0.061	0.531	2.41389e-171	E1	Gm44109
2.44359e-174	1.82655	0.828	0.535	3.95129e-171	E1	Gng4
3.11907e-174	0.678462	0.804	0.506	5.04354e-171	E1	Id2
6.09358e-174	1.57686	0.746	0.363	9.85331e-171	E1	Vwf
1.01392e-173	-0.733142	0.816	0.478	1.63951e-170	E1	Ermn
5.99615e-173	-2.2022	0.707	0.872	9.69578e-170	E1	6330403K07Rik
1.08057e-172	0.477027	0.888	0.641	1.74728e-169	E1	Iqcg
1.61101e-172	-0.742092	0.965	0.813	2.60501e-169	E1	Prokr2
2.13779e-172	-0.501129	0.259	0.617	3.4568e-169	E1	Ccl6
2.15827e-171	0.393741	0.807	0.465	3.48992e-168	E1	Kcnip3
3.09121e-171	-5.21419	0.074	0.616	4.99849e-168	E1	1700007K13Rik
3.31962e-171	-2.92633	0	0.068	5.36783e-168	E1	Uckl1os
7.20295e-171	0.650103	0.89	0.801	1.16472e-167	E1	Fzd4
8.78354e-170	2.38932	0.508	0.265	1.4203e-166	E1	Ezr
1.28113e-169	0.576639	0.98	0.811	2.07158e-166	E1	Kitl
2.26948e-168	1.59505	0.669	0.391	3.66975e-165	E1	Ezh2
5.59807e-168	1.15161	0.959	0.858	9.05208e-165	E1	Slc38a5
6.42996e-168	0.275939	0.517	0.257	1.03972e-164	E1	Cd300c2
1.07211e-167	1.16912	0.826	0.591	1.73361e-164	E1	Gmnn
5.97216e-167	1.07492	0.82	0.52	9.65698e-164	E1	Tgm2
9.57602e-166	0.261141	0.917	0.782	1.54844e-162	E1	Calb1
1.82132e-165	-0.450658	0.799	0.786	2.94507e-162	E1	Spc25
2.60479e-165	1.362	0	0.001	4.21195e-162	E1	Cd28
5.7378e-165	0.816049	0.932	0.557	9.27802e-162	E1	Acvrl1
7.48216e-165	-6.78288	0.258	0.572	1.20986e-161	E1	Hba-a2
1.29585e-164	-5.19819	0.551	0.706	2.09539e-161	E1	Dnah10
1.52474e-164	0.883674	0.718	0.341	2.4655e-161	E1	Ccnd1
6.49573e-164	0.481572	0.975	0.953	1.05036e-160	E1	Ctla2a
1.12509e-163	-2.70818	0.014	0.29	1.81927e-160	E1	Fmod
4.86403e-163	0.567809	1	0.808	7.86514e-160	E1	Flt1
6.34447e-163	-1.17313	0.311	0.609	1.0259e-159	E1	Gamt
3.292e-162	0.612536	0.963	0.919	5.32316e-159	E1	Flna
5.6334e-162	1.12611	0.684	0.268	9.10921e-159	E1	Synpo2
1.0525e-161	0.263378	0.995	0.845	1.70189e-158	E1	Apcdd1
1.32498e-161	0.46481	0.922	0.697	2.14249e-158	E1	Adgra2
2.50207e-161	-4.63945	0.24	0.4	4.04585e-158	E1	Cd53
3.00684e-161	-0.697946	0.913	0.658	4.86207e-158	E1	Cks2
6.22566e-161	2.34749	0.783	0.713	1.00669e-157	E1	Ttc16
7.3113e-161	0.88631	0.796	0.612	1.18224e-157	E1	Ascc1
3.83321e-160	-2.68893	0.702	0.826	6.1983e-157	E1	Zcchc18
7.35483e-160	0.470142	0.994	0.893	1.18928e-156	E1	Btg2
1.35688e-159	0.515139	0.881	0.621	2.19408e-156	E1	Kctd12
2.78405e-159	0.426454	0.976	0.841	4.50181e-156	E1	Pakap.1
9.2121e-159	0.768337	0.894	0.696	1.4896e-155	E1	Ifitm2
9.38594e-159	0.682069	0.93	0.825	1.51771e-155	E1	Cavin1
4.14481e-158	0.571003	0.994	0.781	6.70216e-155	E1	Egfl7
3.9145e-157	-3.58928	0.738	0.373	6.32974e-154	E1	Aspm
9.46625e-157	1.99608	0.879	0.777	1.53069e-153	E1	BE692007
1.19232e-156	1.46101	0	0.001	1.92798e-153	E1	Gtsf1l
3.66745e-156	-3.09578	0.296	0.654	5.93027e-153	E1	Rims2
6.79544e-156	1.47104	0.435	0.192	1.09882e-152	E1	Eps8l2
1.22959e-155	-2.53965	0.468	0.259	1.98824e-152	E1	Cd52
1.99889e-155	0.254645	0.898	0.62	3.23221e-152	E1	Ccn1
3.26603e-154	0.985524	0.854	0.707	5.28117e-151	E1	Igsf9b
1.64336e-153	0.580041	0.987	0.92	2.65732e-150	E1	Vim
4.99637e-153	0.328023	0.923	0.679	8.07913e-150	E1	Fzd6
5.57889e-152	-1.1503	0.938	0.822	9.02106e-149	E1	Pdgfrb
1.83212e-151	0.817109	0.64	0.337	2.96254e-148	E1	Cep290
1.9398e-151	1.46548	0.02	0.01	3.13665e-148	E1	Gm37800
3.29998e-151	0.500224	0.942	0.906	5.33607e-148	E1	Myl12a
3.87422e-151	-2.74293	0.341	0.835	6.26461e-148	E1	Armc3
1.28733e-150	-4.62917	0.025	0.299	2.08161e-147	E1	1700024G13Rik
1.90958e-150	-2.93871	0.219	0.509	3.08779e-147	E1	Dpysl3
6.82005e-150	-3.65914	0.643	0.788	1.1028e-146	E1	Ryr2
1.87144e-149	0.819664	0.883	0.808	3.02613e-146	E1	Cdkn1a
2.85972e-149	1.01294	0.705	0.334	4.62416e-146	E1	Rnf152
8.16396e-149	-3.54177	0	0.001	1.32011e-145	E1	Sell
2.02006e-148	0.292771	0	0.001	3.26644e-145	E1	Ms4a4b
2.15162e-148	1.38463	0.713	0.323	3.47917e-145	E1	Fmo2
4.52478e-148	0.587332	0.887	0.691	7.31656e-145	E1	Clec14a
5.48575e-148	-1.45541	0.591	0.801	8.87046e-145	E1	Gabrd
5.58473e-148	-4.82225	0.784	0.697	9.03051e-145	E1	1700012B09Rik
2.48491e-147	-0.669727	0.974	0.689	4.0181e-144	E1	Vgf
2.6905e-147	0.344902	1	0.862	4.35053e-144	E1	Sptbn1
3.2277e-147	0.799682	0.909	0.769	5.21919e-144	E1	Gatm
4.44924e-147	-0.912807	0.556	0.32	7.19442e-144	E1	Serpinf1
1.99324e-146	-1.72448	0.767	0.376	3.22307e-143	E1	Hopx
5.98415e-146	0.586857	0.922	0.869	9.67636e-143	E1	Csrp2
1.26184e-145	-6.52042	0.356	0.581	2.04039e-142	E1	Hba-a1
1.33501e-145	0.877703	0.83	0.852	2.15871e-142	E1	Lrrc7
1.45974e-145	-2.76572	0.427	0.695	2.3604e-142	E1	Dqx1
3.47897e-145	-2.69899	0	0.239	5.62549e-142	E1	Cfap161
6.03676e-145	-4.68638	0.8	0.813	9.76144e-142	E1	Cfap57
1.30478e-144	0.772129	0.801	0.461	2.10983e-141	E1	Edn3
1.88853e-144	0.532827	0.931	0.643	3.05376e-141	E1	Dlc1
2.57898e-144	0.595865	0.91	0.887	4.17021e-141	E1	Tie1
8.07731e-144	-0.378017	0.938	0.742	1.3061e-140	E1	Drd2
8.97263e-144	-1.56803	0.862	0.918	1.45087e-140	E1	Grin2b
1.44604e-143	1.50345	0.756	0.518	2.33824e-140	E1	Ndnf
6.59072e-143	-2.67201	0.524	0.853	1.06572e-139	E1	Efnb3
4.69281e-142	-2.84198	0.413	0.684	7.58828e-139	E1	Selplg
5.67742e-142	0.507714	0.966	0.854	9.18039e-139	E1	Cavin2
8.56272e-142	-0.881643	0.958	0.669	1.38459e-138	E1	Etv1
1.68479e-141	0.569041	0.976	0.615	2.7243e-138	E1	Podxl
3.47909e-141	0.476843	0.823	0.643	5.62569e-138	E1	Arhgdib
7.81038e-141	0.660884	0.829	0.623	1.26294e-137	E1	Alas1
1.20527e-140	0.650752	0.73	0.469	1.94892e-137	E1	Plxna2
1.40818e-140	-2.05703	0.862	0.934	2.27703e-137	E1	Stmn4
5.97759e-140	-3.95632	0.028	0.004	9.66577e-137	E1	Inmt
1.06653e-139	-6.61404	0.144	0.38	1.72457e-136	E1	Fcgr1
1.12688e-139	1.17041	0.701	0.296	1.82217e-136	E1	Bvht
1.8447e-139	0.272392	0.236	0.418	2.98288e-136	E1	Cfap44
2.38952e-139	0.712605	0.805	0.546	3.86385e-136	E1	Grb14
8.27282e-139	0.767098	0.858	0.609	1.33772e-135	E1	Tfrc
1.00982e-138	-0.311578	0.785	0.782	1.63287e-135	E1	Ache
1.16208e-138	-7.33558	0.602	0.831	1.87909e-135	E1	Fcgr2b
1.75407e-136	-4.70946	0.042	0.414	2.83633e-133	E1	Dnah12
2.38151e-136	0.46185	0.987	0.716	3.8509e-133	E1	Id3
6.35771e-136	-1.67521	0.471	0.804	1.02804e-132	E1	Ahi1
1.08282e-135	0.315938	0.935	0.904	1.75092e-132	E1	Nfkbia
1.7256e-135	-3.24278	0.553	0.65	2.79029e-132	E1	Cfap53
6.20939e-135	0.431381	0.897	0.685	1.00406e-131	E1	Plk2
8.36496e-135	1.0861	0.659	0.356	1.35261e-131	E1	Actn1
1.07082e-134	1.76076	0.434	0.548	1.73151e-131	E1	Gm21149
2.28517e-134	-0.985114	0.593	0.181	3.69512e-131	E1	Hist1h2af
2.29015e-134	0.523281	0.891	0.728	3.70317e-131	E1	Wfdc1
4.18576e-134	-1.59098	0.483	0.796	6.76837e-131	E1	Trim59
4.85467e-133	0.526098	0.965	0.612	7.85001e-130	E1	Ltbp4
5.43421e-133	1.97414	0.72	0.486	8.78712e-130	E1	Clspn
9.28629e-133	-1.43474	0	0.223	1.50159e-129	E1	Zfp474
1.33061e-132	0.743863	0.832	0.739	2.1516e-129	E1	Txnip
1.07272e-131	0.477903	0.936	0.863	1.73459e-128	E1	Zfp36l1
1.32386e-130	0.453024	0.918	0.773	2.14068e-127	E1	Ndrg1
1.62303e-130	1.4209	0.724	0.55	2.62444e-127	E1	Cfap47
2.65843e-130	-4.51173	0.518	0.534	4.29868e-127	E1	Cfap52
4.43217e-130	1.86576	0.156	0.164	7.16681e-127	E1	Smim5
1.07864e-129	-1.72532	0.865	0.93	1.74416e-126	E1	Snhg11
2.92928e-129	-4.15607	0.023	0.344	4.73665e-126	E1	Cntn5
2.81013e-128	-2.84191	0.779	0.469	4.54399e-125	E1	Kit
1.04093e-127	0.689717	0.829	0.678	1.68319e-124	E1	Lims2
1.33119e-127	0.456474	0.978	0.726	2.15253e-124	E1	Ebf1
2.04265e-127	1.16524	0	0.044	3.30297e-124	E1	Ghrh
2.82973e-127	0.422527	0.918	0.694	4.57568e-124	E1	Heg1
2.88847e-127	3.03653	0.319	0.652	4.67065e-124	E1	BC051019
4.41507e-127	2.0529	0.805	0.724	7.13917e-124	E1	Gas2l3
6.70532e-127	0.280511	0.818	0.681	1.08425e-123	E1	Marveld1
1.33912e-126	0.264882	0.971	0.904	2.16535e-123	E1	Tuba1b
2.41653e-126	0.536273	0.92	0.814	3.90752e-123	E1	Wwtr1
5.23393e-126	0.353371	0.923	0.74	8.46327e-123	E1	Degs2
1.43607e-125	-2.07269	0.783	0.496	2.32213e-122	E1	Ccr5
2.42494e-124	-2.16728	0.346	0.664	3.92113e-121	E1	Atp2b2
8.52171e-124	-7.60342	0.508	0.675	1.37796e-120	E1	Gypa
1.16743e-123	-0.465438	0.762	0.409	1.88773e-120	E1	Fabp5
6.08627e-123	-2.06285	0.726	0.832	9.8415e-120	E1	Tac1
6.74011e-123	-2.03724	0.653	0.889	1.08988e-119	E1	Caly
1.65271e-122	-0.394524	0.732	0.422	2.67244e-119	E1	Lockd
1.31015e-121	1.52652	0	0.003	2.11852e-118	E1	Trbc1
1.94032e-121	0.459755	0.77	0.581	3.13749e-118	E1	Clstn3
1.04777e-120	0.83923	0.755	0.525	1.69424e-117	E1	Plin3
1.21392e-120	0.480133	0.819	0.661	1.9629e-117	E1	Robo4
9.15651e-120	-1.53885	0.815	0.628	1.48061e-116	E1	Hpgd
9.85291e-120	-0.603696	0.239	0.441	1.59322e-116	E1	Alox12
3.11222e-119	0.342385	0.878	0.772	5.03246e-116	E1	Ppfibp1
3.69673e-119	-1.97411	0.619	0.868	5.97762e-116	E1	Tmem151a
1.23196e-118	-2.24264	0.524	0.805	1.99209e-115	E1	Tubb4a
1.63058e-118	-3.09727	0.156	0.501	2.63665e-115	E1	Tekt1
1.94792e-118	-0.590786	0.797	0.604	3.14979e-115	E1	Grin2a
2.2942e-118	1.69495	0.662	0.467	3.70972e-115	E1	Lrrc23
3.14941e-118	0.424183	0.942	0.796	5.0926e-115	E1	Slc39a10
3.14953e-118	-1.52825	0.787	0.623	5.0928e-115	E1	B830012L14Rik
3.46146e-118	-4.81277	0.56	0.7	5.59718e-115	E1	Foxj1
4.24096e-118	2.10615	0.893	0.69	6.85763e-115	E1	Gm12326
1.15028e-117	0.399276	0.753	0.457	1.86e-114	E1	Thrsp
1.38337e-117	0.432806	0.895	0.687	2.2369e-114	E1	Tns1
2.85932e-117	-1.93806	0.36	0.699	4.62352e-114	E1	Hes5
3.5056e-117	1.19614	0.744	0.645	5.66856e-114	E1	Elof1
5.19182e-117	-1.55787	0.801	0.687	8.39517e-114	E1	Fcgr3
5.26907e-117	0.623529	0.743	0.782	8.52008e-114	E1	Melk
8.05477e-117	0.295818	0.924	0.807	1.30246e-113	E1	Hes1
2.89999e-116	1.46585	0.514	0.293	4.68928e-113	E1	Serpinb1a
1.18833e-115	-0.668643	0.825	0.619	1.92153e-112	E1	Tmem130
2.64398e-115	-2.35281	0.119	0.07	4.27532e-112	E1	Irx5
5.54089e-115	0.766547	0.557	0.364	8.95962e-112	E1	Gria3
5.91087e-115	-3.01451	0.6	0.747	9.55787e-112	E1	Lrrc36
6.92846e-115	-0.355096	0.783	0.435	1.12033e-111	E1	Kcnj8
1.53319e-114	-4.65866	0	0.076	2.47917e-111	E1	Itgal
1.58884e-114	0.463173	0.997	0.808	2.56916e-111	E1	Id1
4.42947e-114	0.428185	1	0.837	7.16246e-111	E1	Slc2a1
8.57281e-114	-1.20749	0.702	0.729	1.38622e-110	E1	Gm8251
9.59782e-114	0.596825	0.809	0.54	1.55197e-110	E1	Akap12
9.60484e-114	0.696485	0.786	0.737	1.5531e-110	E1	S100a10
1.37487e-113	0.459598	0.014	0.171	2.22317e-110	E1	Cemip
1.53237e-113	-1.16205	0.314	0.538	2.47784e-110	E1	Gngt2
3.21409e-113	0.382512	0.93	0.813	5.19719e-110	E1	Slc22a8
4.41833e-113	-2.99236	0.154	0.382	7.14444e-110	E1	Iqca
1.09022e-112	-6.09773	0.149	0.234	1.76288e-109	E1	Bmx
1.34955e-112	-0.997335	0.795	0.648	2.18223e-109	E1	Slc6a13
2.5102e-112	-2.23941	0.309	0.586	4.059e-109	E1	Gm17750
2.64402e-112	-2.06056	0.644	0.782	4.27537e-109	E1	Celf4
4.16151e-112	0.639937	0.848	0.553	6.72917e-109	E1	Slc7a5
4.79799e-112	0.899862	0.606	0.53	7.75835e-109	E1	Ppp1r36
5.62044e-112	0.659207	0.782	0.531	9.08826e-109	E1	Nrip2
6.95282e-112	-4.90226	0.018	0.406	1.12427e-108	E1	Cdkl4
1.47049e-111	-0.903587	0.19	0.466	2.37779e-108	E1	Ltb4r1
1.80812e-111	0.314782	0.983	0.92	2.92374e-108	E1	Slc9a3r2
2.91498e-111	2.0812	0.673	0.404	4.71352e-108	E1	Acvr1c
4.71157e-111	-1.9847	0.772	0.85	7.61862e-108	E1	Ninj2
5.88255e-111	0.735171	0.812	0.625	9.51208e-108	E1	Rbp1
5.97006e-111	1.11125	0.793	0.783	9.65358e-108	E1	Vat1
6.01626e-111	0.972807	0.014	0.226	9.72829e-108	E1	Lrrc43
6.84677e-111	0.828058	0.82	0.688	1.10712e-107	E1	Fli1
1.37969e-110	0.489404	0.847	0.725	2.23095e-107	E1	Nasp
2.07006e-110	-0.956691	0.884	0.954	3.34729e-107	E1	Perp
3.03271e-110	-1.07844	0.808	0.655	4.90389e-107	E1	Ptpn6
3.05621e-110	0.927601	0	0.137	4.94189e-107	E1	Tcte1
4.89854e-110	-0.347424	0	0.174	7.92093e-107	E1	C230072F16Rik
7.80106e-110	-8.35307	0.862	0.737	1.26143e-106	E1	S100a9
1.13057e-109	-4.44371	0	0.013	1.82813e-106	E1	Uox
2.8777e-108	-1.2445	0.492	0.67	4.65323e-105	E1	Dynlrb2
7.58012e-108	0.507085	0.778	0.557	1.2257e-104	E1	Xdh
2.6337e-107	-4.72278	0.886	0.851	4.25869e-104	E1	Slc4a1
2.83237e-107	-1.8517	0	0.038	4.57994e-104	E1	Nme9
1.58011e-106	0.384408	0.907	0.669	2.55504e-103	E1	Tm4sf1
1.98519e-106	-1.99312	0.365	0.649	3.21006e-103	E1	Ncapg
3.06092e-106	1.44998	0	0.01	4.94951e-103	E1	Krt18
3.73043e-106	0.929578	0.81	0.619	6.03211e-103	E1	Ptprr
3.0042e-105	1.57072	0.815	0.771	4.85779e-102	E1	Adgrg6
3.64511e-105	1.50029	0	0.167	5.89414e-102	E1	Fam180a
9.46954e-105	1.78293	0.748	0.628	1.53122e-101	E1	Kifc1
1.3616e-104	-3.79313	0.207	0.375	2.2017e-101	E1	Thbs4
1.97573e-104	0.407915	0.991	0.892	3.19476e-101	E1	Epas1
4.80061e-104	-2.04583	0.603	0.868	7.76258e-101	E1	Arhgdig
5.80153e-104	-1.37624	0.82	0.448	9.38107e-101	E1	Spc24
8.03247e-104	0.556376	0.677	0.52	1.29885e-100	E1	Cenpf
1.17292e-103	0.593944	0.895	0.779	1.89661e-100	E1	Tubb4b
2.6505e-103	0.358735	0.844	0.561	4.28586e-100	E1	Rbms1
3.23342e-103	-5.30098	0	0.094	5.22844e-100	E1	Ankrd66
7.02092e-102	-1.19323	0.944	0.81	1.13528e-98	E1	Pigz
1.51322e-101	-2.1802	0	0.004	2.44688e-98	E1	Plbd1
1.1403e-100	0.344785	1	0.93	1.84386e-97	E1	Ly6a
1.46382e-100	0.806308	0.859	0.701	2.36699e-97	E1	Sv2b
6.85914e-100	-1.97075	0.863	0.622	1.10912e-96	E1	Lag3
8.46494e-100	-2.40658	0.745	0.479	1.36878e-96	E1	Laptm5
1.51667e-99	-1.74883	0.409	0.582	2.45246e-96	E1	Mcam
3.24249e-99	-1.78461	0.276	0.547	5.2431e-96	E1	Cartpt
2.55386e-98	0.308998	0.904	0.832	4.12959e-95	E1	Palmd
4.84243e-98	1.20952	0.544	0.273	7.8302e-95	E1	Ctsw
9.41061e-98	0.284081	1	0.803	1.5217e-94	E1	Slco1a4
9.73926e-97	0.611441	0.739	0.477	1.57484e-93	E1	Rai14
1.02907e-96	-2.61205	0.581	0.347	1.66401e-93	E1	Myrf
1.03571e-96	-1.04691	0.68	0.853	1.67475e-93	E1	Mia
7.03664e-96	-2.9625	0.492	0.608	1.13782e-92	E1	Iqub
1.00228e-95	-0.678139	0.858	0.565	1.62068e-92	E1	Tspan2
5.7702e-95	-5.57856	0.681	0.826	9.33042e-92	E1	Hbb-bs
1.05434e-94	-0.876905	0.895	0.631	1.70486e-91	E1	Mag
1.26526e-93	-4.89258	0.334	0.651	2.04593e-90	E1	Tekt4
2.05907e-93	-2.05014	0.252	0.633	3.32951e-90	E1	Gmfg
1.60422e-92	1.4647	0.02	0.01	2.59402e-89	E1	Mpzl2
7.26091e-92	0.797124	0.503	0.363	1.17409e-88	E1	Kcnj4
3.6034e-90	0.731318	0.619	0.484	5.8267e-87	E1	Lpp
3.69725e-90	-1.40065	0.6	0.745	5.97845e-87	E1	Nmral1
3.81465e-89	-1.06488	0.6	0.806	6.1683e-86	E1	Adgre1
8.88967e-89	-2.62312	0.613	0.748	1.43746e-85	E1	Fbxo2
1.49183e-88	-0.662799	0	0.136	2.41229e-85	E1	Gm35611
4.70484e-88	-4.86804	0.797	0.867	7.60773e-85	E1	Col3a1
8.56651e-88	-0.685164	0.638	0.234	1.3852e-84	E1	Mapk15
8.90651e-88	-0.294215	0.968	0.845	1.44018e-84	E1	Hmcn1
8.95506e-88	-0.627698	0.894	0.788	1.44803e-84	E1	Ank3
1.00043e-87	1.0908	0.141	0.297	1.6177e-84	E1	Gm16253
1.86978e-87	-2.71907	0.943	0.867	3.02343e-84	E1	Lgmn
2.92252e-87	-0.437748	0.731	0.578	4.72572e-84	E1	Hap1
5.80169e-87	-3.27738	0.437	0.635	9.38133e-84	E1	Htr2c
6.88988e-87	-1.22429	0.351	0.617	1.11409e-83	E1	Nptx2
1.04844e-86	0.484593	0.85	0.919	1.69532e-83	E1	Srarp
1.21572e-86	0.261017	0.755	0.591	1.96582e-83	E1	Cyba
3.24656e-86	0.592217	0.779	0.611	5.24968e-83	E1	Rbms3
9.22245e-86	-2.1642	0.416	0.182	1.49127e-82	E1	2010001K21Rik
2.12257e-85	0.338689	0.78	0.708	3.43219e-82	E1	Apbb1
3.13448e-85	-0.521851	0.834	0.746	5.06846e-82	E1	Cox4i2
6.7301e-85	-1.76806	0.875	0.727	1.08826e-81	E1	1700019G24Rik
7.11977e-85	-1.84401	0.695	0.823	1.15127e-81	E1	Ugt8a
1.04256e-84	1.66132	0.746	0.539	1.68583e-81	E1	Phlda3
1.09658e-84	-1.13884	0	0.136	1.77317e-81	E1	Folr1
1.13679e-84	0.970547	0.812	0.819	1.83819e-81	E1	Rhoj
1.61594e-84	-2.09726	0.257	0.553	2.61297e-81	E1	Grm5
2.90597e-84	-0.919507	0	0.014	4.69895e-81	E1	F630028O10Rik
7.2364e-84	-1.62499	0.738	0.831	1.17013e-80	E1	Uchl1
2.39076e-83	0.26224	0.933	0.63	3.86586e-80	E1	Clec2d
5.21128e-83	-0.985904	0.775	0.634	8.42664e-80	E1	Pycard
1.17862e-82	-2.00699	0.172	0.48	1.90583e-79	E1	Grin3a
1.4548e-82	-0.881251	0.766	0.845	2.3524e-79	E1	Insm1
1.57977e-82	-0.509592	0.909	0.7	2.5545e-79	E1	Prdx6
1.75596e-82	-3.62731	0.021	0.444	2.83938e-79	E1	Lrguk
1.8325e-82	-0.299355	0.904	0.896	2.96315e-79	E1	Cacnb4
4.22124e-82	-0.976516	0.901	0.831	6.82574e-79	E1	Nfasc
5.993e-82	-2.565	0.914	0.729	9.69069e-79	E1	Pi15
1.29605e-81	-0.339934	0	0.021	2.09571e-78	E1	Clec4b1
2.0885e-81	-2.55673	0.594	0.775	3.37711e-78	E1	Id4
3.90779e-81	0.411052	0.935	0.769	6.31889e-78	E1	Cdk1
4.10985e-81	0.317016	0.85	0.552	6.64563e-78	E1	Crip1
8.86537e-81	-5.51452	0.073	0.2	1.43353e-77	E1	Fabp4
2.00113e-80	0.279938	0.777	0.633	3.23582e-77	E1	Synm
2.60357e-80	-0.325991	0.902	0.774	4.20997e-77	E1	St8sia3
8.29588e-80	1.91308	0.588	0.353	1.34144e-76	E1	Scnn1a
1.03823e-79	-2.76805	0.454	0.672	1.67881e-76	E1	Plekhh1
1.22928e-79	-0.886533	0.572	0.25	1.98774e-76	E1	Pthlh
1.74214e-79	0.370515	0.771	0.729	2.81705e-76	E1	Thbs3
2.88199e-79	-1.34855	0.104	0.373	4.66018e-76	E1	Gjb2
4.37886e-79	-1.90911	0.983	0.954	7.08061e-76	E1	Gm7967
7.38723e-79	-1.77447	0.874	0.738	1.19451e-75	E1	1700088E04Rik
2.14171e-78	-1.24236	0.407	0.73	3.46315e-75	E1	Gucy1a1
2.60761e-78	-0.828989	0.581	0.401	4.21651e-75	E1	Ptprz1
5.41558e-78	-1.64553	0.81	0.52	8.75699e-75	E1	C1qb
1.78632e-77	-0.873683	0.728	0.576	2.88847e-74	E1	P2ry14
2.11717e-77	-4.70948	0.402	0.624	3.42346e-74	E1	Igfbp5
4.29933e-77	-2.82204	0.668	0.66	6.95202e-74	E1	Igfbp4
4.59504e-77	-1.13872	0.603	0.344	7.43017e-74	E1	Kcna1
7.34243e-77	0.807359	0.851	0.8	1.18727e-73	E1	Casq2
1.80858e-76	-4.11946	0.598	0.747	2.92447e-73	E1	Hapln2
2.8754e-76	-2.99229	0.365	0.652	4.64953e-73	E1	Gucy1b1
7.15535e-76	-0.739248	0.79	0.628	1.15702e-72	E1	P2ry12
4.97906e-75	0.66197	0.821	0.875	8.05115e-72	E1	D16Ertd472e
6.39984e-75	-1.75752	0.784	0.827	1.03485e-71	E1	Bex2
9.25574e-75	0.276409	0.967	0.889	1.49665e-71	E1	Rasgrp2
2.94349e-74	-1.95215	0.379	0.593	4.75962e-71	E1	Pou2f2
3.11412e-74	1.97577	0.831	0.75	5.03553e-71	E1	Crispld2
3.34327e-74	-0.267651	0.972	0.907	5.40607e-71	E1	Tpm4
4.15747e-74	2.15737	0	0.045	6.72264e-71	E1	Srpx2
4.78442e-74	-1.87358	0.745	0.568	7.73641e-71	E1	Ogn
6.71099e-74	1.01048	0.647	0.362	1.08517e-70	E1	Cenpa
1.329e-73	0.616774	0.753	0.787	2.14899e-70	E1	Grrp1
1.56953e-73	-1.19815	0.406	0.569	2.53792e-70	E1	Sp9
2.55774e-73	0.299245	0.839	0.729	4.13587e-70	E1	Hspa12b
4.67939e-73	-0.705702	0.986	0.887	7.56657e-70	E1	Pglyrp1
1.05196e-72	-0.609674	0.933	0.784	1.70101e-69	E1	Slc7a1
1.51759e-72	-6.63582	0.195	0.069	2.45394e-69	E1	Ccl5
1.56144e-72	-5.36538	0.021	0.445	2.52486e-69	E1	Psrc1
2.35003e-72	0.527479	0.739	0.499	3.8e-69	E1	Neil3
3.52185e-72	-1.50929	0.306	0.246	5.69483e-69	E1	1110017D15Rik
5.66444e-72	-1.14392	0.898	0.707	9.15939e-69	E1	Fabp7
5.92623e-72	-1.24184	0.501	0.77	9.58272e-69	E1	Chl1
1.42119e-71	-1.69254	0.471	0.845	2.29807e-68	E1	Cenpw
4.52536e-71	-2.49922	0.269	0.442	7.31751e-68	E1	Npy1r
8.02347e-71	-0.474846	0.121	0.252	1.29739e-67	E1	Sema3d
2.29954e-70	0.522778	0.263	0.404	3.71836e-67	E1	Spint2
4.2195e-70	-1.35914	0.612	0.404	6.82293e-67	E1	Hpgds
1.15403e-69	-3.24707	0.73	0.63	1.86607e-66	E1	Gm10115
2.06537e-69	-4.43397	0	0.004	3.33971e-66	E1	Ttc29
5.31969e-69	0.71218	0.604	0.318	8.60195e-66	E1	Igf2
6.07092e-69	0.599858	0.838	0.719	9.81668e-66	E1	Pgm5
8.74016e-69	-2.54215	0.49	0.599	1.41328e-65	E1	Slc32a1
1.17348e-68	-2.79641	0.709	0.802	1.89752e-65	E1	Hk2
1.24968e-68	-0.884058	0.422	0.663	2.02074e-65	E1	Gstp1
2.75529e-68	0.544527	0.769	0.57	4.4553e-65	E1	Selenoh
4.51117e-68	-1.6394	0.314	0.617	7.29457e-65	E1	Wtip
6.20341e-68	0.838069	0.558	0.332	1.00309e-64	E1	Gimap4
7.37061e-68	1.27253	0	0.138	1.19183e-64	E1	Prf1
1.43772e-67	1.14326	0	0.134	2.32479e-64	E1	Wdr49
5.27964e-67	0.260995	0.756	0.705	8.53717e-64	E1	Fdps
5.5383e-67	0.589602	0.815	0.805	8.95544e-64	E1	Tagln2
6.35855e-67	-0.29194	0.907	0.727	1.02818e-63	E1	Mt2
2.58472e-66	1.47619	0	0.093	4.17948e-63	E1	Gm48107
2.58472e-66	1.81665	0	0.001	4.17948e-63	E1	Cfap221
3.55208e-66	-2.0986	0.808	0.692	5.74372e-63	E1	Cd68
5.24732e-66	0.325982	0.495	0.413	8.48492e-63	E1	Birc2
7.86367e-65	-0.37973	0.825	0.788	1.27156e-61	E1	Miat
9.51235e-65	-2.82792	0.831	0.738	1.53815e-61	E1	Oprk1
9.70628e-65	-0.881444	0.687	0.477	1.5695e-61	E1	Ntrk3
1.00714e-64	-6.65269	0.139	0.384	1.62855e-61	E1	Gpr183
1.16447e-64	0.252421	0.751	0.673	1.88294e-61	E1	Tmeff2
1.8491e-64	-0.269919	0.792	0.63	2.98999e-61	E1	Alcam
3.82092e-64	-0.508684	0.781	0.648	6.17843e-61	E1	Rrm2
2.64827e-63	-1.52612	0.795	0.866	4.28225e-60	E1	Arpp21
2.71868e-63	1.00196	0.764	0.872	4.3961e-60	E1	Gfod2
8.50442e-63	1.97546	0.304	0.377	1.37516e-59	E1	Cbln2
2.06809e-62	-1.44884	0.598	0.705	3.3441e-59	E1	Dnah3
3.89726e-62	-0.428237	0.752	0.675	6.30186e-59	E1	Ltc4s
4.77977e-61	-0.411773	0.834	0.773	7.72889e-58	E1	Rgs4
6.2969e-61	-0.258779	0.455	0.308	1.01821e-57	E1	Gabra1
1.96432e-60	-1.7359	0.822	0.726	3.17631e-57	E1	Gper1
1.96542e-60	-4.17168	0.829	0.866	3.17809e-57	E1	Shisa8
3.49684e-60	-4.30502	0.385	0.576	5.6544e-57	E1	Syt4
4.48112e-60	-1.44206	0.701	0.468	7.24598e-57	E1	Hexb
5.58921e-59	0.556876	0.88	0.651	9.03775e-56	E1	Flrt2
8.37667e-59	-0.813554	0.982	0.882	1.35451e-55	E1	Abcg2
1.06339e-58	-0.303203	0.969	0.829	1.71951e-55	E1	Pdgfb
1.079e-58	-1.39684	0.52	0.753	1.74474e-55	E1	Sgpp2
1.1379e-58	0.55202	0.678	0.68	1.83998e-55	E1	Ckap2l
1.20585e-58	-3.46983	0	0.102	1.94985e-55	E1	Gm48570
1.64768e-58	-2.41698	0.418	0.391	2.66429e-55	E1	Nckap5
6.03038e-58	-0.42563	0.985	0.829	9.75112e-55	E1	Mal
2.6264e-57	-3.10301	0.792	0.772	4.24689e-54	E1	Enpep
3.25044e-57	0.301082	0.811	0.867	5.25596e-54	E1	Gltp
4.36182e-57	-3.13587	0	0.016	7.05306e-54	E1	Vpreb3
2.35112e-56	-0.588789	0.807	0.523	3.80177e-53	E1	Tppp
4.85045e-56	0.392251	0.966	0.853	7.84317e-53	E1	Cxcl12
6.2525e-56	-0.568481	0.366	0.706	1.01103e-52	E1	Spata24
8.19129e-56	-0.982203	0.785	0.675	1.32453e-52	E1	Scn4b
8.25205e-56	-4.0401	0.449	0.657	1.33436e-52	E1	Gpr6
3.78209e-55	0.442904	0.725	0.515	6.11564e-52	E1	2900026A02Rik
1.14818e-54	-1.16994	0.644	0.251	1.85661e-51	E1	Padi2
1.28668e-54	-5.24591	0.842	0.389	2.08057e-51	E1	Serpina3n
2.17859e-54	0.263448	0.55	0.223	3.52279e-51	E1	Uhrf1
2.71687e-54	-2.34766	0.517	0.381	4.39319e-51	E1	Csf1r
4.53571e-54	8.06121	0.533	0.197	7.33424e-51	E1	Rgs22
1.51466e-53	-0.341133	0.979	0.837	2.4492e-50	E1	Ppp1r14b
1.79355e-53	-1.13523	0.844	0.764	2.90017e-50	E1	Nbl1
3.40411e-53	-1.02364	0.725	0.482	5.50445e-50	E1	Cd33
4.04967e-53	0.626755	0.797	0.859	6.54832e-50	E1	Cetn2
7.26629e-53	-1.59545	0.519	0.74	1.17496e-49	E1	Pou3f1
7.76206e-53	-1.8278	0.565	0.793	1.25513e-49	E1	Pclaf
1.20066e-52	-1.53794	0.653	0.596	1.94148e-49	E1	Nell1
1.60236e-52	-0.71311	0.907	0.74	2.59102e-49	E1	Mobp
3.1877e-52	-1.72674	0.676	0.858	5.15451e-49	E1	Gm48678
5.02359e-52	-2.36075	0.601	0.78	8.12314e-49	E1	Cd74
5.14062e-52	-0.339248	0.752	0.621	8.31239e-49	E1	Inpp4b
7.0553e-52	-2.65093	0.406	0.722	1.14084e-48	E1	9530059O14Rik
8.57131e-52	-0.957092	0.794	0.92	1.38598e-48	E1	Myl9
1.19327e-51	-2.33492	0.733	0.436	1.92952e-48	E1	Cdh8
2.23097e-51	-2.54698	0.508	0.354	3.60747e-48	E1	Prrg4
2.45459e-51	-2.8321	0.736	0.43	3.96907e-48	E1	Clec3b
5.24455e-51	-0.375574	0.932	0.81	8.48044e-48	E1	Tshz2
6.2859e-51	-1.98224	0.436	0.691	1.01643e-47	E1	Higd1b
1.23888e-50	-0.391341	0.853	0.801	2.00328e-47	E1	Nexn
1.39766e-50	-2.56149	0.691	0.511	2.26002e-47	E1	Gpr17
1.43405e-50	-1.78112	0.934	0.943	2.31885e-47	E1	Pcp4
1.77879e-50	-1.14444	0.643	0.681	2.8763e-47	E1	Ighm
2.1602e-50	-2.03022	0.756	0.549	3.49304e-47	E1	Cx3cr1
2.38917e-50	-0.269255	0.921	0.802	3.8633e-47	E1	Car4
3.50798e-50	-0.746567	0.849	0.732	5.6724e-47	E1	Lst1
3.6282e-50	-0.884731	0.877	0.825	5.8668e-47	E1	Bphl
3.91409e-50	-0.320047	0.613	0.83	6.32908e-47	E1	Zdhhc9
5.02672e-50	-2.21957	0.81	0.69	8.1282e-47	E1	Fjx1
6.7236e-50	-3.03782	0.485	0.64	1.08721e-46	E1	Lpcat2
7.76428e-50	-0.250302	0.853	0.73	1.25548e-46	E1	Cnp
1.49713e-49	-2.03811	0.985	0.871	2.42086e-46	E1	Ccl3
5.8408e-49	-0.58915	0.825	0.712	9.44457e-46	E1	Syt1
7.02413e-49	-0.682496	0.612	0.388	1.1358e-45	E1	Fa2h
7.1555e-49	0.253951	0.841	0.898	1.15704e-45	E1	Bace2
1.43069e-48	0.907042	0.823	0.786	2.31343e-45	E1	H2afx
1.53606e-48	-0.949965	0.644	0.484	2.48382e-45	E1	Scg2
1.69923e-48	5.93255	0.377	0.295	2.74765e-45	E1	Gm38414
1.93655e-48	-1.19784	0.855	0.673	3.1314e-45	E1	Nme7
2.5568e-48	-0.785709	0.679	0.456	4.13435e-45	E1	Rsph1
3.83097e-48	-0.389836	0.828	0.672	6.19468e-45	E1	Dcdc2a
3.94541e-48	0.441131	0.568	0.469	6.37973e-45	E1	Lrrc32
4.86437e-48	-1.84645	0.731	0.84	7.86569e-45	E1	S100b
1.09876e-47	0.394028	0.819	0.761	1.77669e-44	E1	Fgd5
1.7581e-47	-1.85288	0.909	0.847	2.84285e-44	E1	Mgp
2.73918e-47	-1.65558	0.538	0.479	4.42926e-44	E1	Birc5
2.76908e-47	-7.42689	0.906	0.688	4.47761e-44	E1	Apol11b
3.08125e-47	-2.16945	0.4	0.492	4.98238e-44	E1	Arx
8.2515e-47	-2.08066	0.844	0.792	1.33427e-43	E1	Hs6st2
8.57431e-47	-1.58551	0.857	0.931	1.38647e-43	E1	2810468N07Rik
9.00955e-47	1.08096	0.426	0.683	1.45684e-43	E1	Lcn2
4.54649e-46	-1.493	0.971	0.697	7.35167e-43	E1	Dcn
6.20707e-46	-1.50299	0.32	0.58	1.00368e-42	E1	Meig1
7.36371e-46	-1.47672	0.857	0.897	1.19071e-42	E1	Chchd10
7.3864e-46	-1.75035	0.586	0.48	1.19438e-42	E1	Alox5ap
8.22389e-46	-2.70743	0	0.08	1.3298e-42	E1	Cd209g
1.63173e-45	3.85625	0.395	0.376	2.63851e-42	E1	Slc17a8
1.98975e-45	0.453359	0.817	0.623	3.21742e-42	E1	Kif23
2.93095e-45	-1.83925	0.805	0.791	4.73934e-42	E1	Ly6h
7.71374e-45	-0.700561	0	0.148	1.24731e-41	E1	Cfap70
1.27699e-44	-0.434057	0.947	0.755	2.0649e-41	E1	Stmn3
1.60762e-44	-0.454848	0.991	0.838	2.59953e-41	E1	Adgrl4
2.20821e-44	-1.38382	0.601	0.263	3.57067e-41	E1	Egfl8
3.73377e-44	-2.29499	0.576	0.715	6.03751e-41	E1	Elavl3
5.58029e-44	0.705722	0.382	0.342	9.02332e-41	E1	Ccdc146
5.84268e-44	-1.88086	0.693	0.462	9.44761e-41	E1	Cldn10
1.09904e-43	-5.36596	0.529	0.606	1.77714e-40	E1	Aurka
1.58595e-43	-0.281079	0.863	0.85	2.56448e-40	E1	Rasip1
1.65216e-43	-1.48669	0.285	0.468	2.67154e-40	E1	1700001L19Rik
3.02001e-43	0.985945	0	0.001	4.88336e-40	E1	Iglc3
3.59565e-43	-3.4871	0.896	0.658	5.81416e-40	E1	Mycbpap
5.7133e-43	-1.92668	0.816	0.864	9.23841e-40	E1	Slc2a5
7.43266e-43	0.438399	0.8	0.849	1.20186e-39	E1	Ucp2
1.06627e-42	-0.927331	0.686	0.631	1.72416e-39	E1	Ms4a7
1.39246e-42	-2.80538	0.005	0.132	2.25161e-39	E1	Gm10714
1.65044e-42	-1.82255	0.759	0.554	2.66876e-39	E1	Vcan
2.05282e-42	-2.1682	0.034	0.468	3.31941e-39	E1	Lgals3
6.73079e-42	-2.4685	0.558	0.706	1.08837e-38	E1	Clu
1.16023e-41	-0.722194	0.69	0.554	1.8761e-38	E1	Nrsn1
1.55689e-41	-0.501108	0.949	0.821	2.51749e-38	E1	Itga1
1.80836e-41	-0.638583	0.609	0.422	2.92412e-38	E1	Ryr3
2.05561e-40	0.284479	0.755	0.758	3.32393e-37	E1	Foxc1
2.80776e-40	-0.407738	0.34	0.373	4.54015e-37	E1	Cenpk
1.24368e-39	-0.415589	0.877	0.777	2.01102e-36	E1	Atp10a
1.33518e-39	-1.55425	0.446	0.721	2.15898e-36	E1	Pak7
1.79349e-39	-0.966393	0.704	0.88	2.90007e-36	E1	S1pr3
3.21235e-39	1.16662	0.924	0.807	5.19437e-36	E1	Hist2h2bb
3.80918e-39	-0.348049	0.931	0.914	6.15945e-36	E1	Slc30a1
4.0589e-39	-1.78324	0.595	0.736	6.56324e-36	E1	Syp
4.46217e-39	-0.927493	0.899	0.663	7.21533e-36	E1	Gpr88
5.51712e-39	0.894775	0.699	0.604	8.92118e-36	E1	Stpg1
6.41906e-39	1.47373	0.61	0.524	1.03796e-35	E1	Spaca9
7.12059e-39	-0.595866	0.752	0.492	1.1514e-35	E1	Tmem163
2.04635e-38	-0.722045	0.931	0.738	3.30895e-35	E1	Bex1
2.77861e-38	3.72723	0.051	0.066	4.49301e-35	E1	Ccl2
3.2363e-38	2.72048	0.584	0.414	5.2331e-35	E1	Cfap100
3.69433e-38	-0.516672	0.791	0.671	5.97373e-35	E1	Matn4
4.39586e-38	-1.53778	0.518	0.373	7.10811e-35	E1	Tnfaip6
7.82134e-38	2.87098	0.5	0.519	1.26471e-34	E1	Itgb7
1.13905e-37	-0.506514	0.595	0.563	1.84185e-34	E1	Ano3
1.29486e-37	-2.02231	0.437	0.589	2.09379e-34	E1	Lrfn5
1.57282e-37	-0.633465	0.503	0.809	2.54326e-34	E1	Cacna1e
3.33613e-37	-0.552141	0.762	0.661	5.39452e-34	E1	Aspa
5.20071e-37	-3.98777	0.789	0.878	8.40954e-34	E1	Fbxl22
5.85466e-37	0.268428	0.506	0.719	9.46699e-34	E1	Mxd3
7.16228e-37	1.57868	0.443	0.217	1.15814e-33	E1	Aox3
1.67156e-36	-2.33381	0.421	0.589	2.70292e-33	E1	F3
1.92147e-36	-1.1509	0.724	0.772	3.10701e-33	E1	Sncb
2.14901e-36	-0.891243	0.675	0.773	3.47495e-33	E1	Tbx3
3.02135e-36	-0.588608	0.858	0.708	4.88553e-33	E1	Marcks
3.62468e-36	-1.08854	0.822	0.838	5.8611e-33	E1	Sox11
5.43029e-36	0.722017	0.386	0.642	8.78079e-33	E1	Top2a
5.6027e-36	-0.390536	0.715	0.586	9.05956e-33	E1	Sox4
8.84102e-36	-0.882996	0.666	0.439	1.42959e-32	E1	Sema3g
1.55734e-35	4.07257	0.619	0.504	2.51822e-32	E1	Jhy
1.69409e-35	-1.25657	0.72	0.619	2.73934e-32	E1	Ptprd
1.80158e-35	-0.672477	0.94	0.854	2.91315e-32	E1	Pecam1
4.35649e-35	-3.10907	0.596	0.696	7.04444e-32	E1	Ptgs1
4.83762e-35	-4.49359	0.458	0.346	7.82243e-32	E1	Siglech
1.04385e-34	0.708791	0.655	0.565	1.68791e-31	E1	Dnaja4
2.18781e-34	-1.88185	0.802	0.695	3.53769e-31	E1	Ednra
2.95466e-34	-2.05334	0.636	0.514	4.77769e-31	E1	Slc38a1
5.7144e-34	-1.38831	0.752	0.598	9.24019e-31	E1	Ppp1r14a
5.77928e-34	-0.779651	0.778	0.724	9.3451e-31	E1	Tesc
7.46684e-34	2.44586	0.313	0.163	1.20739e-30	E1	Gm20501
8.96238e-34	-2.03768	0.652	0.632	1.44922e-30	E1	Cnr1
1.3234e-33	-0.41973	0.631	0.563	2.13994e-30	E1	Drc1
2.06816e-33	-1.56728	0.564	0.781	3.34421e-30	E1	Slc12a5
2.15514e-33	0.396208	0.593	0.377	3.48487e-30	E1	Ptgs2
2.30098e-33	-1.81146	0.435	0.538	3.72068e-30	E1	Coro1a
3.19102e-33	-2.00713	0.877	0.802	5.15988e-30	E1	Cd248
3.42306e-33	1.4254	0.405	0.384	5.53509e-30	E1	Dnah5
4.78125e-33	-3.32725	0.154	0.233	7.73128e-30	E1	Map3k7cl
7.18632e-33	-2.99154	0.283	0.44	1.16203e-29	E1	Cfap65
7.20806e-33	-2.2093	0.591	0.651	1.16554e-29	E1	Cntn1
9.56843e-33	0.520009	0.619	0.541	1.54722e-29	E1	Ecm2
1.15753e-32	-1.32408	0.453	0.646	1.87172e-29	E1	Ccdc74a
1.34635e-32	-0.391948	0.834	0.878	2.17705e-29	E1	Map1b
2.19373e-32	0.922701	0.732	0.785	3.54726e-29	E1	Egflam
2.49406e-32	-0.403834	0.809	0.76	4.03289e-29	E1	Tmem100
2.63316e-32	-0.757267	0.703	0.515	4.25782e-29	E1	Xylt1
3.59448e-32	-2.45375	0.395	0.436	5.81228e-29	E1	Calb2
4.22605e-32	-0.727558	0.698	0.86	6.83353e-29	E1	Cacna2d3
4.7033e-32	-2.92956	0.002	0.008	7.60523e-29	E1	Clec4d
7.21486e-32	-0.324951	0.731	0.848	1.16664e-28	E1	Gpx8
8.49159e-32	-1.2286	0.523	0.343	1.37309e-28	E1	Art3
1.07373e-31	-0.346861	0.746	0.66	1.73622e-28	E1	Jpt1
1.2149e-31	-1.78132	0.758	0.795	1.96449e-28	E1	Ndrg4
1.55664e-31	-1.3604	0.54	0.721	2.51709e-28	E1	Dnaic1
1.73632e-31	-0.602895	0.93	0.893	2.80762e-28	E1	Cyyr1
2.60822e-31	-3.46969	0.246	0.246	4.2175e-28	E1	Ccr1
2.70159e-31	-1.80705	0.002	0.068	4.36847e-28	E1	Trpc5
3.10571e-31	-1.43007	0.817	0.832	5.02194e-28	E1	Gnai1
3.67837e-31	-1.41603	0.667	0.447	5.94792e-28	E1	Dmkn
6.90942e-31	-1.90522	0.869	0.811	1.11725e-27	E1	Pfn2
7.5047e-31	-1.12826	0.658	0.631	1.21351e-27	E1	Cspg4
1.54745e-30	-0.669168	0.773	0.665	2.50223e-27	E1	Pde10a
1.78737e-30	-2.42155	0.491	0.329	2.89018e-27	E1	Cd44
1.8636e-30	0.869155	0.618	0.508	3.01343e-27	E1	Iigp1
2.3523e-30	-0.830156	0.99	0.99	3.80368e-27	E1	Igf1r
3.67546e-30	-1.95137	0.749	0.794	5.94322e-27	E1	Cryab
4.92685e-30	-0.473137	0.874	0.847	7.96672e-27	E1	Cenph
4.94777e-30	0.474153	0.868	0.913	8.00054e-27	E1	Isg15
1.01472e-29	-0.543427	0.794	0.797	1.6408e-26	E1	Nap1l5
1.28127e-29	3.50946	0.499	0.344	2.07181e-26	E1	Chrm2
1.41254e-29	-0.447413	0.679	0.53	2.28407e-26	E1	Gm19935
1.60682e-29	-4.12014	0.718	0.831	2.59823e-26	E1	Elavl4
5.03405e-29	-0.409966	0.954	0.921	8.14006e-26	E1	Foxp1
5.77377e-29	-5.09554	0.197	0.242	9.33618e-26	E1	Itih2
5.97227e-29	-0.335307	0.868	0.864	9.65717e-26	E1	Gas6
9.8696e-29	2.24385	0.019	0.28	1.59591e-25	E1	Dnali1
1.22177e-28	-1.50561	0.447	0.624	1.97561e-25	E1	H2-Q7
1.33139e-28	-2.56863	0.492	0.548	2.15285e-25	E1	Gpr34
1.50625e-28	-2.03975	0.483	0.607	2.43561e-25	E1	Scn2a
2.01205e-28	-1.18662	0.743	0.791	3.25349e-25	E1	Adssl1
2.23806e-28	-0.378332	0.768	0.722	3.61894e-25	E1	Tent5a
3.977e-28	-4.81959	0.374	0.137	6.43081e-25	E1	Cxcr2
4.74908e-28	-1.89294	0.897	0.533	7.67926e-25	E1	Ccdc3
5.31577e-28	-1.73159	0.758	0.557	8.5956e-25	E1	Ccdc78
6.65187e-28	0.341552	0.719	0.661	1.07561e-24	E1	Chn2
9.0306e-28	-2.26792	0.675	0.763	1.46025e-24	E1	Ccdc39
1.1146e-27	-2.86759	0.682	0.804	1.80231e-24	E1	Clec10a
1.532e-27	-0.432454	0.55	0.713	2.47725e-24	E1	Cdc42ep2
3.51048e-27	-3.27866	0	0.002	5.67644e-24	E1	Zp3
4.38216e-27	-0.91546	0.952	0.951	7.08595e-24	E1	Sorbs2
5.34642e-27	-0.884171	0.262	0.349	8.64517e-24	E1	Fam214a
1.15424e-26	-1.14083	0.976	0.877	1.86641e-23	E1	Gpcpd1
[truncated: 9,306 more rows]
