# Supplementary material for: Aging in mice alters regionally enriched striatal astrocytes
Source: Nat Commun. 2025 Sep 26;16:8496. doi: 10.1038/s41467-025-63429-8 (PMC12475473; doi:10.1038/s41467-025-63429-8)
Supplement: Supplementary file 6 — Supplementary Data 4 [file 41467_2025_63429_MOESM6_ESM.xlsx]

## Sheet: CellChat_Astrocytes
	source	target	ligand	receptor	prob	pval	interaction_name	interaction_name_2	pathway_name	annotation	evidence	datasets	ligand.logFC	ligand.pct.1	ligand.pct.2	ligand.pvalues	receptor.logFC	receptor.pct.1	receptor.pct.2	receptor.pvalues
	A7	A8	Wnt7b	FZD1_LRP6	0.00174841	0	WNT7B_FZD1_LRP6	Wnt7b - (Fzd1+Lrp6)	WNT	Secreted Signaling	KEGG: mmu04310; PMID: 23209147	aged	0.25585	44.4444	33.1967	0.00868315	0.210729	40	20.8333	0.0445459
	A8	A8	Wnt7b	FZD1_LRP6	0.00448667	0	WNT7B_FZD1_LRP6	Wnt7b - (Fzd1+Lrp6)	WNT	Secreted Signaling	KEGG: mmu04310; PMID: 23209147	aged	0.53399	60	33.3333	0.000743543	0.210729	40	20.8333	0.0445459
	A7	A8	Wnt7b	FZD2_LRP6	0.00465384	0	WNT7B_FZD2_LRP6	Wnt7b - (Fzd2+Lrp6)	WNT	Secreted Signaling	KEGG: mmu04310; PMID: 23209147	aged	0.25585	44.4444	33.1967	0.00868315	0.51892	70	54.1667	0.0217254
	A8	A8	Wnt7b	FZD2_LRP6	0.011892	0	WNT7B_FZD2_LRP6	Wnt7b - (Fzd2+Lrp6)	WNT	Secreted Signaling	KEGG: mmu04310; PMID: 23209147	aged	0.53399	60	33.3333	0.000743543	0.51892	70	54.1667	0.0217254
	A7	D1	Wnt7b	FZD3_LRP6	0.00608147	0	WNT7B_FZD3_LRP6	Wnt7b - (Fzd3+Lrp6)	WNT	Secreted Signaling	KEGG: mmu04310; PMID: 23209147	aged	0.25585	44.4444	33.1967	0.00868315	0.652266	71.1656	64.9667	1.04604e-23
	A8	D1	Wnt7b	FZD3_LRP6	0.0155078	0	WNT7B_FZD3_LRP6	Wnt7b - (Fzd3+Lrp6)	WNT	Secreted Signaling	KEGG: mmu04310; PMID: 23209147	aged	0.53399	60	33.3333	0.000743543	0.652266	71.1656	64.9667	1.04604e-23
	D1	A7	Tgfa	Egfr	0.00481956	0	TGFA_EGFR	Tgfa - Egfr	EGF	Secreted Signaling	KEGG: mmu04012	aged	0.328778	39.2638	35.4213	6.81626e-05	0.333053	42.8571	36.4754	0.0310026
	D1	A8	Tgfa	Egfr	0.00657005	0	TGFA_EGFR	Tgfa - Egfr	EGF	Secreted Signaling	KEGG: mmu04012	aged	0.328778	39.2638	35.4213	6.81626e-05	0.397636	60	25	0.00106488
	D1	A8	Cx3cl1	Cx3cr1	0.231619	0	CX3CL1_CX3CR1	Cx3cl1 - Cx3cr1	CX3C	Secreted Signaling	KEGG: mmu04060	aged	0.74687	93.865	90.9645	7.61382e-43	0.287206	100	100	0.00258839
	D2	A8	Cx3cl1	Cx3cr1	0.182479	0	CX3CL1_CX3CR1	Cx3cl1 - Cx3cr1	CX3C	Secreted Signaling	KEGG: mmu04060	aged	0.332444	70.9845	82.9678	1.24706e-07	0.287206	100	100	0.00258839
	A7	A8	Csf1	Csf1r	0.0320663	0	CSF1_CSF1R	Csf1 - Csf1r	CSF	Secreted Signaling	KEGG: mmu04060	aged	0.312742	31.746	13.1148	8.97285e-05
	A4	A2	Mdk	Sdc2	0.0165526	0	MDK_SDC2	Mdk - Sdc2	MK	Secreted Signaling	PMID: 28356350	aged	0.766428	53.3333	21.9616	0.000259395	-0.130338	44.97	63.2668	5.86831e-06
	A4	A2	Mdk	Sdc4	0.050963	0	MDK_SDC4	Mdk - Sdc4	MK	Secreted Signaling	PMID: 28356350	aged	0.766428	53.3333	21.9616	0.000259395	-0.212268	65.9159	83.7398	2.55996e-09
	A4	A7	Mdk	Sdc4	0.0402967	0	MDK_SDC4	Mdk - Sdc4	MK	Secreted Signaling	PMID: 28356350	aged	0.766428	53.3333	21.9616	0.000259395
	A4	A4	Mdk	Sdc4	0.0188584	0	MDK_SDC4	Mdk - Sdc4	MK	Secreted Signaling	PMID: 28356350	aged	0.766428	53.3333	21.9616	0.000259395
	A4	A8	Mdk	Sdc4	0.0561219	0	MDK_SDC4	Mdk - Sdc4	MK	Secreted Signaling	PMID: 28356350	aged	0.766428	53.3333	21.9616	0.000259395
	A4	A1	Mdk	Ptprz1	0.0915513	0	MDK_PTPRZ1	Mdk - Ptprz1	MK	Secreted Signaling	PMID: 28356350	aged	0.766428	53.3333	21.9616	0.000259395
	A4	A2	Mdk	Ptprz1	0.115626	0	MDK_PTPRZ1	Mdk - Ptprz1	MK	Secreted Signaling	PMID: 28356350	aged	0.766428	53.3333	21.9616	0.000259395	-0.225175	99.0991	99.4087	2.88776e-26
	A4	A5	Mdk	Ptprz1	0.0355798	0	MDK_PTPRZ1	Mdk - Ptprz1	MK	Secreted Signaling	PMID: 28356350	aged	0.766428	53.3333	21.9616	0.000259395	0.974248	36.3029	13.7931	0.00318997
	A4	A7	Mdk	Ptprz1	0.107915	0	MDK_PTPRZ1	Mdk - Ptprz1	MK	Secreted Signaling	PMID: 28356350	aged	0.766428	53.3333	21.9616	0.000259395
	A4	A4	Mdk	Ptprz1	0.138234	0	MDK_PTPRZ1	Mdk - Ptprz1	MK	Secreted Signaling	PMID: 28356350	aged	0.766428	53.3333	21.9616	0.000259395	0.477146	100	94.7406	0.00302844
	A4	A8	Mdk	Ptprz1	0.0977675	0	MDK_PTPRZ1	Mdk - Ptprz1	MK	Secreted Signaling	PMID: 28356350	aged	0.766428	53.3333	21.9616	0.000259395
	A4	A8	Mdk	ITGA6_ITGB1	0.0242782	0	MDK_ITGA6_ITGB1	Mdk - (Itga6+Itgb1)	MK	Secreted Signaling	PMID: 28356350	aged	0.766428	53.3333	21.9616	0.000259395
	A4	D1	Mdk	Lrp1	0.05862	0	MDK_LRP1	Mdk - Lrp1	MK	Secreted Signaling	PMID: 28356350	aged	0.766428	53.3333	21.9616	0.000259395	0.306503	62.5767	70.7871	3.74299e-06
	A4	D2	Mdk	Lrp1	0.0231133	0	MDK_LRP1	Mdk - Lrp1	MK	Secreted Signaling	PMID: 28356350	aged	0.766428	53.3333	21.9616	0.000259395
	A4	CIN	Mdk	Lrp1	0.0129941	0	MDK_LRP1	Mdk - Lrp1	MK	Secreted Signaling	PMID: 28356350	aged	0.766428	53.3333	21.9616	0.000259395	-0.254373	26.8398	67.0782	7.38438e-10
	A4	GIN	Mdk	Lrp1	0.0218984	0	MDK_LRP1	Mdk - Lrp1	MK	Secreted Signaling	PMID: 28356350	aged	0.766428	53.3333	21.9616	0.000259395
	A4	A2	Mdk	Lrp1	0.0435094	0	MDK_LRP1	Mdk - Lrp1	MK	Secreted Signaling	PMID: 28356350	aged	0.766428	53.3333	21.9616	0.000259395
	A4	A7	Mdk	Lrp1	0.0157908	0	MDK_LRP1	Mdk - Lrp1	MK	Secreted Signaling	PMID: 28356350	aged	0.766428	53.3333	21.9616	0.000259395
	A4	A4	Mdk	Lrp1	0.0115804	0.02	MDK_LRP1	Mdk - Lrp1	MK	Secreted Signaling	PMID: 28356350	aged	0.766428	53.3333	21.9616	0.000259395
	A4	A8	Mdk	Lrp1	0.0876562	0	MDK_LRP1	Mdk - Lrp1	MK	Secreted Signaling	PMID: 28356350	aged	0.766428	53.3333	21.9616	0.000259395	0.255224	80	91.6667	0.0410035
	A4	D1	Mdk	Ncl	0.00680139	0	MDK_NCL	Mdk - Ncl	MK	Secreted Signaling	PMID: 28356350	aged	0.766428	53.3333	21.9616	0.000259395	-0.411883	25.1534	63.4701	6.53335e-13
	A4	GIN	Mdk	Ncl	0.0183655	0	MDK_NCL	Mdk - Ncl	MK	Secreted Signaling	PMID: 28356350	aged	0.766428	53.3333	21.9616	0.000259395	-0.189434	28.5068	48	0.00242357
	A4	A2	Mdk	Ncl	0.0168006	0	MDK_NCL	Mdk - Ncl	MK	Secreted Signaling	PMID: 28356350	aged	0.766428	53.3333	21.9616	0.000259395	-0.217292	43.6186	66.2971	8.5969e-13
	A4	A7	Mdk	Ncl	0.0518055	0	MDK_NCL	Mdk - Ncl	MK	Secreted Signaling	PMID: 28356350	aged	0.766428	53.3333	21.9616	0.000259395	-0.391802	61.9048	83.6066	0.0029541
	A4	A4	Mdk	Ncl	0.0685293	0	MDK_NCL	Mdk - Ncl	MK	Secreted Signaling	PMID: 28356350	aged	0.766428	53.3333	21.9616	0.000259395	0.501939	53.3333	33.8308	0.0220862
	A1	A1	Ptn	Ptprz1	0.174864	0	PTN_PTPRZ1	Ptn - Ptprz1	PTN	Secreted Signaling	PMID: 28356350; PMID: 25620911	aged	0.155652	80.2483	81.25	5.53815e-05
	A4	A1	Ptn	Ptprz1	0.207848	0	PTN_PTPRZ1	Ptn - Ptprz1	PTN	Secreted Signaling	PMID: 28356350; PMID: 25620911	aged	0.911	100	92.0398	2.10656e-05
	A1	A2	Ptn	Ptprz1	0.215647	0	PTN_PTPRZ1	Ptn - Ptprz1	PTN	Secreted Signaling	PMID: 28356350; PMID: 25620911	aged	0.155652	80.2483	81.25	5.53815e-05	-0.225175	99.0991	99.4087	2.88776e-26
	A4	A2	Ptn	Ptprz1	0.253956	0	PTN_PTPRZ1	Ptn - Ptprz1	PTN	Secreted Signaling	PMID: 28356350; PMID: 25620911	aged	0.911	100	92.0398	2.10656e-05	-0.225175	99.0991	99.4087	2.88776e-26
	A1	A7	Ptn	Ptprz1	0.202794	0	PTN_PTPRZ1	Ptn - Ptprz1	PTN	Secreted Signaling	PMID: 28356350; PMID: 25620911	aged	0.155652	80.2483	81.25	5.53815e-05
	A4	A7	Ptn	Ptprz1	0.239517	0	PTN_PTPRZ1	Ptn - Ptprz1	PTN	Secreted Signaling	PMID: 28356350; PMID: 25620911	aged	0.911	100	92.0398	2.10656e-05
	A1	A4	Ptn	Ptprz1	0.252233	0	PTN_PTPRZ1	Ptn - Ptprz1	PTN	Secreted Signaling	PMID: 28356350; PMID: 25620911	aged	0.155652	80.2483	81.25	5.53815e-05	0.477146	100	94.7406	0.00302844
	A4	A4	Ptn	Ptprz1	0.2946	0	PTN_PTPRZ1	Ptn - Ptprz1	PTN	Secreted Signaling	PMID: 28356350; PMID: 25620911	aged	0.911	100	92.0398	2.10656e-05	0.477146	100	94.7406	0.00302844
	A4	A8	Ptn	Ptprz1	0.220048	0.03	PTN_PTPRZ1	Ptn - Ptprz1	PTN	Secreted Signaling	PMID: 28356350; PMID: 25620911	aged	0.911	100	92.0398	2.10656e-05
	D1	A2	Ptn	Sdc2	0.0198546	0	PTN_SDC2	Ptn - Sdc2	PTN	Secreted Signaling	PMID: 28356350; PMID: 25620911	aged	0.363266	78.5276	80.0998	1.79229e-10	-0.130338	44.97	63.2668	5.86831e-06
	D2	A2	Ptn	Sdc2	0.0161589	0	PTN_SDC2	Ptn - Sdc2	PTN	Secreted Signaling	PMID: 28356350; PMID: 25620911	aged	0.355788	56.4767	66.5936	0.00243952	-0.130338	44.97	63.2668	5.86831e-06
	A3	A2	Ptn	Sdc2	0.0255193	0	PTN_SDC2	Ptn - Sdc2	PTN	Secreted Signaling	PMID: 28356350; PMID: 25620911	aged	0.655746	72.4138	58.7178	1.24292e-05	-0.130338	44.97	63.2668	5.86831e-06
	A1	A2	Ptn	Sdc2	0.0341838	0	PTN_SDC2	Ptn - Sdc2	PTN	Secreted Signaling	PMID: 28356350; PMID: 25620911	aged	0.155652	80.2483	81.25	5.53815e-05	-0.130338	44.97	63.2668	5.86831e-06
	A4	A2	Ptn	Sdc2	0.0419819	0	PTN_SDC2	Ptn - Sdc2	PTN	Secreted Signaling	PMID: 28356350; PMID: 25620911	aged	0.911	100	92.0398	2.10656e-05	-0.130338	44.97	63.2668	5.86831e-06
	D1	D1	Ptn	Sdc3	0.0215928	0	PTN_SDC3	Ptn - Sdc3	PTN	Secreted Signaling	PMID: 28356350; PMID: 25620911	aged	0.363266	78.5276	80.0998	1.79229e-10	0.419921	38.6503	24.612	3.88791e-10
	D2	D1	Ptn	Sdc3	0.0175793	0	PTN_SDC3	Ptn - Sdc3	PTN	Secreted Signaling	PMID: 28356350; PMID: 25620911	aged	0.355788	56.4767	66.5936	0.00243952	0.419921	38.6503	24.612	3.88791e-10
	A3	D1	Ptn	Sdc3	0.0277393	0	PTN_SDC3	Ptn - Sdc3	PTN	Secreted Signaling	PMID: 28356350; PMID: 25620911	aged	0.655746	72.4138	58.7178	1.24292e-05	0.419921	38.6503	24.612	3.88791e-10
	A1	D1	Ptn	Sdc3	0.0371289	0	PTN_SDC3	Ptn - Sdc3	PTN	Secreted Signaling	PMID: 28356350; PMID: 25620911	aged	0.155652	80.2483	81.25	5.53815e-05	0.419921	38.6503	24.612	3.88791e-10
	A4	D1	Ptn	Sdc3	0.0455671	0	PTN_SDC3	Ptn - Sdc3	PTN	Secreted Signaling	PMID: 28356350; PMID: 25620911	aged	0.911	100	92.0398	2.10656e-05	0.419921	38.6503	24.612	3.88791e-10
	D1	A4	Ptn	Sdc3	0.0139046	0.01	PTN_SDC3	Ptn - Sdc3	PTN	Secreted Signaling	PMID: 28356350; PMID: 25620911	aged	0.363266	78.5276	80.0998	1.79229e-10	0.357425	26.6667	7.39161	0.00293366
	D2	A4	Ptn	Sdc3	0.0113036	0.01	PTN_SDC3	Ptn - Sdc3	PTN	Secreted Signaling	PMID: 28356350; PMID: 25620911	aged	0.355788	56.4767	66.5936	0.00243952	0.357425	26.6667	7.39161	0.00293366
	A3	A4	Ptn	Sdc3	0.0179027	0.01	PTN_SDC3	Ptn - Sdc3	PTN	Secreted Signaling	PMID: 28356350; PMID: 25620911	aged	0.655746	72.4138	58.7178	1.24292e-05	0.357425	26.6667	7.39161	0.00293366
	A1	A4	Ptn	Sdc3	0.024045	0	PTN_SDC3	Ptn - Sdc3	PTN	Secreted Signaling	PMID: 28356350; PMID: 25620911	aged	0.155652	80.2483	81.25	5.53815e-05	0.357425	26.6667	7.39161	0.00293366
	A4	A4	Ptn	Sdc3	0.0296011	0	PTN_SDC3	Ptn - Sdc3	PTN	Secreted Signaling	PMID: 28356350; PMID: 25620911	aged	0.911	100	92.0398	2.10656e-05	0.357425	26.6667	7.39161	0.00293366
	D1	A2	Ptn	Sdc4	0.0607058	0	PTN_SDC4	Ptn - Sdc4	PTN	Secreted Signaling	PMID: 28356350; PMID: 25620911	aged	0.363266	78.5276	80.0998	1.79229e-10	-0.212268	65.9159	83.7398	2.55996e-09
	D2	A2	Ptn	Sdc4	0.0497922	0	PTN_SDC4	Ptn - Sdc4	PTN	Secreted Signaling	PMID: 28356350; PMID: 25620911	aged	0.355788	56.4767	66.5936	0.00243952	-0.212268	65.9159	83.7398	2.55996e-09
	A3	A2	Ptn	Sdc4	0.0771085	0	PTN_SDC4	Ptn - Sdc4	PTN	Secreted Signaling	PMID: 28356350; PMID: 25620911	aged	0.655746	72.4138	58.7178	1.24292e-05	-0.212268	65.9159	83.7398	2.55996e-09
	A1	A2	Ptn	Sdc4	0.101465	0	PTN_SDC4	Ptn - Sdc4	PTN	Secreted Signaling	PMID: 28356350; PMID: 25620911	aged	0.155652	80.2483	81.25	5.53815e-05	-0.212268	65.9159	83.7398	2.55996e-09
	A4	A2	Ptn	Sdc4	0.122663	0	PTN_SDC4	Ptn - Sdc4	PTN	Secreted Signaling	PMID: 28356350; PMID: 25620911	aged	0.911	100	92.0398	2.10656e-05	-0.212268	65.9159	83.7398	2.55996e-09
	D1	A7	Ptn	Sdc4	0.0481038	0	PTN_SDC4	Ptn - Sdc4	PTN	Secreted Signaling	PMID: 28356350; PMID: 25620911	aged	0.363266	78.5276	80.0998	1.79229e-10
	D2	A7	Ptn	Sdc4	0.0393608	0.01	PTN_SDC4	Ptn - Sdc4	PTN	Secreted Signaling	PMID: 28356350; PMID: 25620911	aged	0.355788	56.4767	66.5936	0.00243952
	A3	A7	Ptn	Sdc4	0.0613238	0	PTN_SDC4	Ptn - Sdc4	PTN	Secreted Signaling	PMID: 28356350; PMID: 25620911	aged	0.655746	72.4138	58.7178	1.24292e-05
	A1	A7	Ptn	Sdc4	0.0811328	0	PTN_SDC4	Ptn - Sdc4	PTN	Secreted Signaling	PMID: 28356350; PMID: 25620911	aged	0.155652	80.2483	81.25	5.53815e-05
	A4	A7	Ptn	Sdc4	0.0985482	0	PTN_SDC4	Ptn - Sdc4	PTN	Secreted Signaling	PMID: 28356350; PMID: 25620911	aged	0.911	100	92.0398	2.10656e-05
	D1	A8	Ptn	Sdc4	0.0667815	0	PTN_SDC4	Ptn - Sdc4	PTN	Secreted Signaling	PMID: 28356350; PMID: 25620911	aged	0.363266	78.5276	80.0998	1.79229e-10
	D2	A8	Ptn	Sdc4	0.0548395	0	PTN_SDC4	Ptn - Sdc4	PTN	Secreted Signaling	PMID: 28356350; PMID: 25620911	aged	0.355788	56.4767	66.5936	0.00243952
	A3	A8	Ptn	Sdc4	0.084678	0	PTN_SDC4	Ptn - Sdc4	PTN	Secreted Signaling	PMID: 28356350; PMID: 25620911	aged	0.655746	72.4138	58.7178	1.24292e-05
	A1	A8	Ptn	Sdc4	0.111138	0	PTN_SDC4	Ptn - Sdc4	PTN	Secreted Signaling	PMID: 28356350; PMID: 25620911	aged	0.155652	80.2483	81.25	5.53815e-05
	A4	A8	Ptn	Sdc4	0.134054	0	PTN_SDC4	Ptn - Sdc4	PTN	Secreted Signaling	PMID: 28356350; PMID: 25620911	aged	0.911	100	92.0398	2.10656e-05
	A3	GIN	Ptn	Ncl	0.028286	0.04	PTN_NCL	Ptn - Ncl	PTN	Secreted Signaling	PMID: 28356350; PMID: 25620911	aged	0.655746	72.4138	58.7178	1.24292e-05	-0.189434	28.5068	48	0.00242357
	A1	GIN	Ptn	Ncl	0.0378533	0	PTN_NCL	Ptn - Ncl	PTN	Secreted Signaling	PMID: 28356350; PMID: 25620911	aged	0.155652	80.2483	81.25	5.53815e-05	-0.189434	28.5068	48	0.00242357
	A4	GIN	Ptn	Ncl	0.0464483	0	PTN_NCL	Ptn - Ncl	PTN	Secreted Signaling	PMID: 28356350; PMID: 25620911	aged	0.911	100	92.0398	2.10656e-05	-0.189434	28.5068	48	0.00242357
	D1	A2	Ptn	Ncl	0.0201512	0	PTN_NCL	Ptn - Ncl	PTN	Secreted Signaling	PMID: 28356350; PMID: 25620911	aged	0.363266	78.5276	80.0998	1.79229e-10	-0.217292	43.6186	66.2971	8.5969e-13
	D2	A2	Ptn	Ncl	0.0164011	0	PTN_NCL	Ptn - Ncl	PTN	Secreted Signaling	PMID: 28356350; PMID: 25620911	aged	0.355788	56.4767	66.5936	0.00243952	-0.217292	43.6186	66.2971	8.5969e-13
	A3	A2	Ptn	Ncl	0.0258982	0	PTN_NCL	Ptn - Ncl	PTN	Secreted Signaling	PMID: 28356350; PMID: 25620911	aged	0.655746	72.4138	58.7178	1.24292e-05	-0.217292	43.6186	66.2971	8.5969e-13
	A1	A2	Ptn	Ncl	0.0346867	0	PTN_NCL	Ptn - Ncl	PTN	Secreted Signaling	PMID: 28356350; PMID: 25620911	aged	0.155652	80.2483	81.25	5.53815e-05	-0.217292	43.6186	66.2971	8.5969e-13
	A4	A2	Ptn	Ncl	0.0425945	0	PTN_NCL	Ptn - Ncl	PTN	Secreted Signaling	PMID: 28356350; PMID: 25620911	aged	0.911	100	92.0398	2.10656e-05	-0.217292	43.6186	66.2971	8.5969e-13
	D1	A7	Ptn	Ncl	0.0616988	0	PTN_NCL	Ptn - Ncl	PTN	Secreted Signaling	PMID: 28356350; PMID: 25620911	aged	0.363266	78.5276	80.0998	1.79229e-10	-0.391802	61.9048	83.6066	0.0029541
	D2	A7	Ptn	Ncl	0.0506164	0	PTN_NCL	Ptn - Ncl	PTN	Secreted Signaling	PMID: 28356350; PMID: 25620911	aged	0.355788	56.4767	66.5936	0.00243952	-0.391802	61.9048	83.6066	0.0029541
	A3	A7	Ptn	Ncl	0.0783475	0	PTN_NCL	Ptn - Ncl	PTN	Secreted Signaling	PMID: 28356350; PMID: 25620911	aged	0.655746	72.4138	58.7178	1.24292e-05	-0.391802	61.9048	83.6066	0.0029541
	A1	A7	Ptn	Ncl	0.103052	0	PTN_NCL	Ptn - Ncl	PTN	Secreted Signaling	PMID: 28356350; PMID: 25620911	aged	0.155652	80.2483	81.25	5.53815e-05	-0.391802	61.9048	83.6066	0.0029541
	A4	A7	Ptn	Ncl	0.124535	0	PTN_NCL	Ptn - Ncl	PTN	Secreted Signaling	PMID: 28356350; PMID: 25620911	aged	0.911	100	92.0398	2.10656e-05	-0.391802	61.9048	83.6066	0.0029541
	D1	A4	Ptn	Ncl	0.0813424	0.01	PTN_NCL	Ptn - Ncl	PTN	Secreted Signaling	PMID: 28356350; PMID: 25620911	aged	0.363266	78.5276	80.0998	1.79229e-10	0.501939	53.3333	33.8308	0.0220862
	D2	A4	Ptn	Ncl	0.0669835	0.01	PTN_NCL	Ptn - Ncl	PTN	Secreted Signaling	PMID: 28356350; PMID: 25620911	aged	0.355788	56.4767	66.5936	0.00243952	0.501939	53.3333	33.8308	0.0220862
	A3	A4	Ptn	Ncl	0.102711	0	PTN_NCL	Ptn - Ncl	PTN	Secreted Signaling	PMID: 28356350; PMID: 25620911	aged	0.655746	72.4138	58.7178	1.24292e-05	0.501939	53.3333	33.8308	0.0220862
	A1	A4	Ptn	Ncl	0.133981	0	PTN_NCL	Ptn - Ncl	PTN	Secreted Signaling	PMID: 28356350; PMID: 25620911	aged	0.155652	80.2483	81.25	5.53815e-05	0.501939	53.3333	33.8308	0.0220862
	A4	A4	Ptn	Ncl	0.160756	0	PTN_NCL	Ptn - Ncl	PTN	Secreted Signaling	PMID: 28356350; PMID: 25620911	aged	0.911	100	92.0398	2.10656e-05	0.501939	53.3333	33.8308	0.0220862
	D1	D1	Pdyn	Oprk1	0.0123407	0	PDYN_OPRK1	Pdyn - Oprk1	OPIOID	Secreted Signaling	KEGG: mmu04080	aged	0.468989	50.3067	50.6098	1.04747e-05
	D1	D1	Penk	Oprk1	0.0039911	0	PENK_OPRK1	Penk - Oprk1	OPIOID	Secreted Signaling	KEGG: mmu04080	aged	0.104544	26.9939	46.6741	0.0333516
	A3	A7	Enho	Gpr19	0.0160976	0	ENHO_GPR19	Enho - Gpr19	ENHO	Secreted Signaling	PMID: 28476646	aged	0.944804	55.1724	16.3186	6.52673e-23	0.276881	36.5079	22.9508	0.00144367
	A2	A7	Enho	Gpr19	0.0190552	0	ENHO_GPR19	Enho - Gpr19	ENHO	Secreted Signaling	PMID: 28476646	aged	0.173946	86.5616	87.8788	1.18634e-17	0.276881	36.5079	22.9508	0.00144367
	A7	A7	Enho	Gpr19	0.0155768	0	ENHO_GPR19	Enho - Gpr19	ENHO	Secreted Signaling	PMID: 28476646	aged	0.438936	87.3016	70.4918	1.34581e-05	0.276881	36.5079	22.9508	0.00144367
	A3	A8	Enho	Gpr19	0.0163804	0	ENHO_GPR19	Enho - Gpr19	ENHO	Secreted Signaling	PMID: 28476646	aged	0.944804	55.1724	16.3186	6.52673e-23
	A2	A8	Enho	Gpr19	0.0193889	0	ENHO_GPR19	Enho - Gpr19	ENHO	Secreted Signaling	PMID: 28476646	aged	0.173946	86.5616	87.8788	1.18634e-17
	A7	A8	Enho	Gpr19	0.0158505	0	ENHO_GPR19	Enho - Gpr19	ENHO	Secreted Signaling	PMID: 28476646	aged	0.438936	87.3016	70.4918	1.34581e-05
	A7	D1	Grn	Sort1	0.012809	0	GRN_SORT1	Grn - Sort1	GRN	Secreted Signaling	PMID: 29555433	aged	0.251284	38.0952	24.5902	0.00356581	0.410906	63.1902	70.51	5.20661e-09
	A8	D1	Grn	Sort1	0.0938663	0	GRN_SORT1	Grn - Sort1	GRN	Secreted Signaling	PMID: 29555433	aged	0.569338	100	100	2.13118e-08	0.410906	63.1902	70.51	5.20661e-09
	A7	D2	Grn	Sort1	0.0129344	0	GRN_SORT1	Grn - Sort1	GRN	Secreted Signaling	PMID: 29555433	aged	0.251284	38.0952	24.5902	0.00356581	0.47527	54.9223	54.0205	7.77451e-08
	A8	D2	Grn	Sort1	0.094709	0	GRN_SORT1	Grn - Sort1	GRN	Secreted Signaling	PMID: 29555433	aged	0.569338	100	100	2.13118e-08	0.47527	54.9223	54.0205	7.77451e-08
	A7	CIN	Grn	Sort1	0.00574329	0	GRN_SORT1	Grn - Sort1	GRN	Secreted Signaling	PMID: 29555433	aged	0.251284	38.0952	24.5902	0.00356581
	A8	CIN	Grn	Sort1	0.0440843	0	GRN_SORT1	Grn - Sort1	GRN	Secreted Signaling	PMID: 29555433	aged	0.569338	100	100	2.13118e-08
	A7	A2	Grn	Sort1	0.00311495	0	GRN_SORT1	Grn - Sort1	GRN	Secreted Signaling	PMID: 29555433	aged	0.251284	38.0952	24.5902	0.00356581
	A8	A2	Grn	Sort1	0.0243392	0	GRN_SORT1	Grn - Sort1	GRN	Secreted Signaling	PMID: 29555433	aged	0.569338	100	100	2.13118e-08
	A7	A7	Grn	Sort1	0.00167984	0	GRN_SORT1	Grn - Sort1	GRN	Secreted Signaling	PMID: 29555433	aged	0.251284	38.0952	24.5902	0.00356581	-0.180714	31.746	49.1803	0.0199015
	A8	A7	Grn	Sort1	0.0132558	0	GRN_SORT1	Grn - Sort1	GRN	Secreted Signaling	PMID: 29555433	aged	0.569338	100	100	2.13118e-08	-0.180714	31.746	49.1803	0.0199015
	A7	A8	Grn	Sort1	0.00761682	0	GRN_SORT1	Grn - Sort1	GRN	Secreted Signaling	PMID: 29555433	aged	0.251284	38.0952	24.5902	0.00356581	0.241178	60	66.6667	0.048012
	A8	A8	Grn	Sort1	0.0577387	0	GRN_SORT1	Grn - Sort1	GRN	Secreted Signaling	PMID: 29555433	aged	0.569338	100	100	2.13118e-08	0.241178	60	66.6667	0.048012
	A7	A4	Pros1	Axl	0.00136397	0	PROS1_AXL	Pros1 - Axl	PROS	Secreted Signaling	PMID: 29531161	aged	0.197236	31.746	14.7541	0.000569354
	A7	D1	Pros1	Tyro3	0.00643868	0	PROS1_TYRO3	Pros1 - Tyro3	PROS	Secreted Signaling	PMID: 30501104	aged	0.197236	31.746	14.7541	0.000569354	0.443838	65.0307	56.7073	3.82301e-13
	A7	D2	Pros1	Tyro3	0.00190591	0	PROS1_TYRO3	Pros1 - Tyro3	PROS	Secreted Signaling	PMID: 30501104	aged	0.197236	31.746	14.7541	0.000569354
	A7	GIN	Pros1	Tyro3	0.0023086	0	PROS1_TYRO3	Pros1 - Tyro3	PROS	Secreted Signaling	PMID: 30501104	aged	0.197236	31.746	14.7541	0.000569354	0.253086	31.2217	30.625	0.013486	NA
	D1	A1	Psap	Gpr37l1	0.167373	0	PSAP_GPR37L1	Psap - Gpr37l1	PSAP	Secreted Signaling	PMID: 23690594	aged	0.422803	94.4785	98.7251	1.13659e-23					NA
	D2	A1	Psap	Gpr37l1	0.181388	0	PSAP_GPR37L1	Psap - Gpr37l1	PSAP	Secreted Signaling	PMID: 23690594	aged	0.968333	94.8187	92.2515	8.36213e-46					1.04604e-23
	CIN	A1	Psap	Gpr37l1	0.184627	0	PSAP_GPR37L1	Psap - Gpr37l1	PSAP	Secreted Signaling	PMID: 23690594	aged	0.809183	87.4459	93.4156	3.44521e-31					1.04604e-23
	D1	A2	Psap	Gpr37l1	0.214207	0	PSAP_GPR37L1	Psap - Gpr37l1	PSAP	Secreted Signaling	PMID: 23690594	aged	0.422803	94.4785	98.7251	1.13659e-23	-0.293333	98.5736	99.7044	2.27968e-41	0.000161745
	D2	A2	Psap	Gpr37l1	0.231055	0	PSAP_GPR37L1	Psap - Gpr37l1	PSAP	Secreted Signaling	PMID: 23690594	aged	0.968333	94.8187	92.2515	8.36213e-46	-0.293333	98.5736	99.7044	2.27968e-41	0.000161745
	CIN	A2	Psap	Gpr37l1	0.234926	0	PSAP_GPR37L1	Psap - Gpr37l1	PSAP	Secreted Signaling	PMID: 23690594	aged	0.809183	87.4459	93.4156	3.44521e-31	-0.293333	98.5736	99.7044	2.27968e-41	NA
	D1	A7	Psap	Gpr37l1	0.151792	0	PSAP_GPR37L1	Psap - Gpr37l1	PSAP	Secreted Signaling	PMID: 23690594	aged	0.422803	94.4785	98.7251	1.13659e-23					NA
	D2	A7	Psap	Gpr37l1	0.16476	0	PSAP_GPR37L1	Psap - Gpr37l1	PSAP	Secreted Signaling	PMID: 23690594	aged	0.968333	94.8187	92.2515	8.36213e-46					3.90439e-05
	CIN	A7	Psap	Gpr37l1	0.167762	0	PSAP_GPR37L1	Psap - Gpr37l1	PSAP	Secreted Signaling	PMID: 23690594	aged	0.809183	87.4459	93.4156	3.44521e-31					3.90439e-05
	D1	A4	Psap	Gpr37l1	0.226874	0	PSAP_GPR37L1	Psap - Gpr37l1	PSAP	Secreted Signaling	PMID: 23690594	aged	0.422803	94.4785	98.7251	1.13659e-23					NA
	D2	A4	Psap	Gpr37l1	0.244408	0	PSAP_GPR37L1	Psap - Gpr37l1	PSAP	Secreted Signaling	PMID: 23690594	aged	0.968333	94.8187	92.2515	8.36213e-46					0.0310026
	CIN	A4	Psap	Gpr37l1	0.24843	0	PSAP_GPR37L1	Psap - Gpr37l1	PSAP	Secreted Signaling	PMID: 23690594	aged	0.809183	87.4459	93.4156	3.44521e-31					0.00106488
	D1	A8	Psap	Gpr37l1	0.148527	0	PSAP_GPR37L1	Psap - Gpr37l1	PSAP	Secreted Signaling	PMID: 23690594	aged	0.422803	94.4785	98.7251	1.13659e-23	-0.441635	80	100	0.0315486	NA
	D2	A8	Psap	Gpr37l1	0.16127	0	PSAP_GPR37L1	Psap - Gpr37l1	PSAP	Secreted Signaling	PMID: 23690594	aged	0.968333	94.8187	92.2515	8.36213e-46	-0.441635	80	100	0.0315486	NA
	CIN	A8	Psap	Gpr37l1	0.164221	0	PSAP_GPR37L1	Psap - Gpr37l1	PSAP	Secreted Signaling	PMID: 23690594	aged	0.809183	87.4459	93.4156	3.44521e-31	-0.441635	80	100	0.0315486	0.00258839
	D1	A2	Psap	Gpr37	0.0246213	0	PSAP_GPR37	Psap - Gpr37	PSAP	Secreted Signaling	PMID: 23690594	aged	0.422803	94.4785	98.7251	1.13659e-23					0.00258839
	D2	A2	Psap	Gpr37	0.0270716	0	PSAP_GPR37	Psap - Gpr37	PSAP	Secreted Signaling	PMID: 23690594	aged	0.968333	94.8187	92.2515	8.36213e-46					3.13193e-17
	CIN	A2	Psap	Gpr37	0.0276479	0	PSAP_GPR37	Psap - Gpr37	PSAP	Secreted Signaling	PMID: 23690594	aged	0.809183	87.4459	93.4156	3.44521e-31					3.13193e-17
	A5	A2	Psap	Gpr37	0.00654985	0	PSAP_GPR37	Psap - Gpr37	PSAP	Secreted Signaling	PMID: 23690594	aged	0.641944	43.7639	27.5862	0.022753					0.00302844
	D1	A4	Psap	Gpr37	0.02834	0	PSAP_GPR37	Psap - Gpr37	PSAP	Secreted Signaling	PMID: 23690594	aged	0.422803	94.4785	98.7251	1.13659e-23					0.00302844
	D2	A4	Psap	Gpr37	0.0311486	0	PSAP_GPR37	Psap - Gpr37	PSAP	Secreted Signaling	PMID: 23690594	aged	0.968333	94.8187	92.2515	8.36213e-46					0.00302844
	CIN	A4	Psap	Gpr37	0.0318089	0	PSAP_GPR37	Psap - Gpr37	PSAP	Secreted Signaling	PMID: 23690594	aged	0.809183	87.4459	93.4156	3.44521e-31					0.00302844
	A7	A8	Rarres2	Cmklr1	0.018042	0	RARRES2_CMKLR1	Rarres2 - Cmklr1	CHEMERIN	Secreted Signaling	PMID: 24671882	aged	0.219231	57.1429	49.1803	0.0222755	0.41956	60	25	0.000158398	0.00302844
	D1	D1	Slitrk4	Ptprs	0.0133048	0	SLITRK4_PTPRS	Slitrk4 - Ptprs	SLITRK	Secreted Signaling	PMID: 30648269;PMID: 30822649	aged	0.259431	36.8098	40.7982	0.0330017					2.88776e-26
	D1	D2	Slitrk4	Ptprs	0.00579064	0	SLITRK4_PTPRS	Slitrk4 - Ptprs	SLITRK	Secreted Signaling	PMID: 30648269;PMID: 30822649	aged	0.259431	36.8098	40.7982	0.0330017	-0.0945875	37.3057	63.1579	0.0138893	2.88776e-26
	D1	CIN	Slitrk4	Ptprs	0.00277805	0	SLITRK4_PTPRS	Slitrk4 - Ptprs	SLITRK	Secreted Signaling	PMID: 30648269;PMID: 30822649	aged	0.259431	36.8098	40.7982	0.0330017	-1.01118	25.974	84.3621	2.54974e-27	2.88776e-26
	D1	GIN	Slitrk4	Ptprs	0.00695109	0	SLITRK4_PTPRS	Slitrk4 - Ptprs	SLITRK	Secreted Signaling	PMID: 30648269;PMID: 30822649	aged	0.259431	36.8098	40.7982	0.0330017					2.88776e-26
	D1	A2	Slitrk4	Ptprs	0.0041969	0	SLITRK4_PTPRS	Slitrk4 - Ptprs	SLITRK	Secreted Signaling	PMID: 30648269;PMID: 30822649	aged	0.259431	36.8098	40.7982	0.0330017	-0.0970701	39.7898	57.6497	0.000198477	2.88776e-26
	D1	A7	Slitrk4	Ptprs	0.00730135	0	SLITRK4_PTPRS	Slitrk4 - Ptprs	SLITRK	Secreted Signaling	PMID: 30648269;PMID: 30822649	aged	0.259431	36.8098	40.7982	0.0330017	-0.331559	50.7937	72.1311	0.000723018	NA
	D1	A8	Slitrk4	Ptprs	0.00728317	0	SLITRK4_PTPRS	Slitrk4 - Ptprs	SLITRK	Secreted Signaling	PMID: 30648269;PMID: 30822649	aged	0.259431	36.8098	40.7982	0.0330017					NA
	A4	A4	Rbp4	Stra6	0.00185978	0	RBP4_STRA6	Rbp4 - Stra6	RBP4	Secreted Signaling	PMID: 33199363	aged	0.451887	26.6667	1.42146	2.66092e-14	0.473242	26.6667	0.284293	3.0155e-42	NA
	A7	A2	Pros1	Mertk	0.00617763	0	PROS1_MERTK	Pros1 - Mertk	PROS	Secreted Signaling	PMID: 34631419	aged	0.197236	31.746	14.7541	0.000569354	-0.199077	64.5646	80.7095	4.52706e-09	NA
	A7	A7	Pros1	Mertk	0.00174364	0	PROS1_MERTK	Pros1 - Mertk	PROS	Secreted Signaling	PMID: 34631419	aged	0.197236	31.746	14.7541	0.000569354	0.189555	38.0952	31.5574	0.0357128	NA
	A7	A4	Pros1	Mertk	0.00269709	0	PROS1_MERTK	Pros1 - Mertk	PROS	Secreted Signaling	PMID: 34631419	aged	0.197236	31.746	14.7541	0.000569354					NA
	A7	A8	Pros1	Mertk	0.00606382	0	PROS1_MERTK	Pros1 - Mertk	PROS	Secreted Signaling	PMID: 34631419	aged	0.197236	31.746	14.7541	0.000569354					NA
	A4	A8	Lama5	ITGA6_ITGB1	0.00638528	0	LAMA5_ITGA6_ITGB1	Lama5 - (Itga6+Itgb1)	LAMININ	ECM-Receptor	KEGG: mmu04512	aged	0.74449	26.6667	1.99005	6.0066e-11					NA
	A4	A8	Vtn	ITGAV_ITGB1	0.0298915	0	VTN_ITGAV_ITGB1	Vtn - (Itgav+Itgb1)	VTN	ECM-Receptor	KEGG: mmu04512	aged	1.51739	73.3333	4.83298	3.9244e-32					NA
	A4	A2	Vtn	ITGAV_ITGB5	0.016462	0	VTN_ITGAV_ITGB5	Vtn - (Itgav+Itgb5)	VTN	ECM-Receptor	KEGG: mmu04512	aged	1.51739	73.3333	4.83298	3.9244e-32					NA
	A4	A8	Vtn	ITGAV_ITGB5	0.0646554	0	VTN_ITGAV_ITGB5	Vtn - (Itgav+Itgb5)	VTN	ECM-Receptor	KEGG: mmu04512	aged	1.51739	73.3333	4.83298	3.9244e-32					NA
	A4	A2	Vtn	ITGAV_ITGB8	0.0185654	0	VTN_ITGAV_ITGB8	Vtn - (Itgav+Itgb8)	VTN	ECM-Receptor	KEGG: mmu04512	aged	1.51739	73.3333	4.83298	3.9244e-32					NA
	A4	A4	Vtn	ITGAV_ITGB8	0.0140039	0	VTN_ITGAV_ITGB8	Vtn - (Itgav+Itgb8)	VTN	ECM-Receptor	KEGG: mmu04512	aged	1.51739	73.3333	4.83298	3.9244e-32					NA
	A4	A2	Lama5	ITGAV_ITGB8	0.00403432	0	LAMA5_ITGAV_ITGB8	Lama5 - (Itgav+Itgb8)	LAMININ	ECM-Receptor	KEGG: mmu04512	aged	0.74449	26.6667	1.99005	6.0066e-11					NA
	A4	A4	Lama5	ITGAV_ITGB8	0.00303207	0	LAMA5_ITGAV_ITGB8	Lama5 - (Itgav+Itgb8)	LAMININ	ECM-Receptor	KEGG: mmu04512	aged	0.74449	26.6667	1.99005	6.0066e-11					0.00975992
	A8	A2	Col4a2	ITGAV_ITGB8	0.00226663	0	COL4A2_ITGAV_ITGB8	Col4a2 - (Itgav+Itgb8)	COLLAGEN	ECM-Receptor	KEGG: mmu04512	aged	0.404251	40	8.33333	0.000688077					0.00975992
	A8	A4	Col4a2	ITGAV_ITGB8	0.00170278	0	COL4A2_ITGAV_ITGB8	Col4a2 - (Itgav+Itgb8)	COLLAGEN	ECM-Receptor	KEGG: mmu04512	aged	0.404251	40	8.33333	0.000688077					0.00975992
	D1	A2	Col6a1	ITGAV_ITGB8	0.00384148	0	COL6A1_ITGAV_ITGB8	Col6a1 - (Itgav+Itgb8)	COLLAGEN	ECM-Receptor	KEGG: mmu04512	aged	0.162299	31.9018	29.6563	0.0316896					NA
	D1	A4	Col6a1	ITGAV_ITGB8	0.00288699	0	COL6A1_ITGAV_ITGB8	Col6a1 - (Itgav+Itgb8)	COLLAGEN	ECM-Receptor	KEGG: mmu04512	aged	0.162299	31.9018	29.6563	0.0316896					NA
	A8	A2	Col4a2	Sdc4	0.00771824	0	COL4A2_SDC4	Col4a2 - Sdc4	COLLAGEN	ECM-Receptor	KEGG: mmu04512	aged	0.404251	40	8.33333	0.000688077	-0.212268	65.9159	83.7398	2.55996e-09	5.86831e-06
	A8	A7	Col4a2	Sdc4	0.0060452	0	COL4A2_SDC4	Col4a2 - Sdc4	COLLAGEN	ECM-Receptor	KEGG: mmu04512	aged	0.404251	40	8.33333	0.000688077					5.86831e-06
	A8	A4	Col4a2	Sdc4	0.00277637	0	COL4A2_SDC4	Col4a2 - Sdc4	COLLAGEN	ECM-Receptor	KEGG: mmu04512	aged	0.404251	40	8.33333	0.000688077					5.86831e-06
	A8	A8	Col4a2	Sdc4	0.00853893	0	COL4A2_SDC4	Col4a2 - Sdc4	COLLAGEN	ECM-Receptor	KEGG: mmu04512	aged	0.404251	40	8.33333	0.000688077					5.86831e-06
	D1	A2	Col6a1	Sdc4	0.0130314	0	COL6A1_SDC4	Col6a1 - Sdc4	COLLAGEN	ECM-Receptor	KEGG: mmu04512	aged	0.162299	31.9018	29.6563	0.0316896	-0.212268	65.9159	83.7398	2.55996e-09	5.86831e-06
	D1	A7	Col6a1	Sdc4	0.0102185	0	COL6A1_SDC4	Col6a1 - Sdc4	COLLAGEN	ECM-Receptor	KEGG: mmu04512	aged	0.162299	31.9018	29.6563	0.0316896					1.5483e-07
	D1	A4	Col6a1	Sdc4	0.00470371	0	COL6A1_SDC4	Col6a1 - Sdc4	COLLAGEN	ECM-Receptor	KEGG: mmu04512	aged	0.162299	31.9018	29.6563	0.0316896					1.5483e-07
	D1	A8	Col6a1	Sdc4	0.0144088	0	COL6A1_SDC4	Col6a1 - Sdc4	COLLAGEN	ECM-Receptor	KEGG: mmu04512	aged	0.162299	31.9018	29.6563	0.0316896					1.5483e-07
	A4	A2	Thbs2	Sdc4	0.00838297	0	THBS2_SDC4	Thbs2 - Sdc4	THBS	ECM-Receptor	KEGG: mmu04512	aged	0.472651	26.6667	0	9.91924e-84	-0.212268	65.9159	83.7398	2.55996e-09	1.5483e-07
	A4	A7	Thbs2	Sdc4	0.0065668	0	THBS2_SDC4	Thbs2 - Sdc4	THBS	ECM-Receptor	KEGG: mmu04512	aged	0.472651	26.6667	0	9.91924e-84					1.5483e-07
	A4	A4	Thbs2	Sdc4	0.00301678	0	THBS2_SDC4	Thbs2 - Sdc4	THBS	ECM-Receptor	KEGG: mmu04512	aged	0.472651	26.6667	0	9.91924e-84					NA
	A4	A8	Thbs2	Sdc4	0.00927368	0	THBS2_SDC4	Thbs2 - Sdc4	THBS	ECM-Receptor	KEGG: mmu04512	aged	0.472651	26.6667	0	9.91924e-84					NA
	A4	D1	Lama5	Sv2a	0.0217463	0	LAMA5_SV2A	Lama5 - Sv2a	LAMININ	ECM-Receptor	KEGG: mmu04512	aged	0.74449	26.6667	1.99005	6.0066e-11	0.207471	74.8466	89.0798	3.98615e-08	NA
	A4	D2	Lama5	Sv2a	0.0183185	0	LAMA5_SV2A	Lama5 - Sv2a	LAMININ	ECM-Receptor	KEGG: mmu04512	aged	0.74449	26.6667	1.99005	6.0066e-11	0.152228	56.4767	76.3158	0.0270702	NA
	A4	CIN	Lama5	Sv2a	0.0250372	0	LAMA5_SV2A	Lama5 - Sv2a	LAMININ	ECM-Receptor	KEGG: mmu04512	aged	0.74449	26.6667	1.99005	6.0066e-11					NA
	A4	GIN	Lama5	Sv2a	0.00664688	0	LAMA5_SV2A	Lama5 - Sv2a	LAMININ	ECM-Receptor	KEGG: mmu04512	aged	0.74449	26.6667	1.99005	6.0066e-11	-0.361385	34.8416	63.5	5.93079e-06	NA
	A4	D1	Lama5	Sv2b	0.0175997	0	LAMA5_SV2B	Lama5 - Sv2b	LAMININ	ECM-Receptor	KEGG: mmu04512	aged	0.74449	26.6667	1.99005	6.0066e-11	0.655365	68.0982	57.4279	1.77766e-20	NA
	A4	D2	Lama5	Sv2b	0.00766282	0	LAMA5_SV2B	Lama5 - Sv2b	LAMININ	ECM-Receptor	KEGG: mmu04512	aged	0.74449	26.6667	1.99005	6.0066e-11	0.559062	49.2228	44.4444	6.94379e-08	NA
	A4	D1	Lama5	Sv2c	0.0169034	0	LAMA5_SV2C	Lama5 - Sv2c	LAMININ	ECM-Receptor	KEGG: mmu04512	aged	0.74449	26.6667	1.99005	6.0066e-11	0.622048	66.8712	59.867	5.82005e-17	NA
	A4	D2	Lama5	Sv2c	0.0179035	0	LAMA5_SV2C	Lama5 - Sv2c	LAMININ	ECM-Receptor	KEGG: mmu04512	aged	0.74449	26.6667	1.99005	6.0066e-11	0.606972	54.9223	51.0965	3.47515e-11	NA
	A4	GIN	Lama5	Sv2c	0.00486864	0	LAMA5_SV2C	Lama5 - Sv2c	LAMININ	ECM-Receptor	KEGG: mmu04512	aged	0.74449	26.6667	1.99005	6.0066e-11					NA
	A4	D1	Thbs2	Cd47	0.0199905	0	THBS2_CD47	Thbs2 - Cd47	THBS	ECM-Receptor	KEGG: mmu04512	aged	0.472651	26.6667	0	9.91924e-84	0.720849	97.546	91.1863	4.74749e-34	NA
	A4	D2	Thbs2	Cd47	0.0200932	0	THBS2_CD47	Thbs2 - Cd47	THBS	ECM-Receptor	KEGG: mmu04512	aged	0.472651	26.6667	0	9.91924e-84	0.638768	79.2746	83.4795	1.26754e-19	NA
	A4	CIN	Thbs2	Cd47	0.0138995	0	THBS2_CD47	Thbs2 - Cd47	THBS	ECM-Receptor	KEGG: mmu04512	aged	0.472651	26.6667	0	9.91924e-84	0.200378	58.0087	78.3951	0.00380916	NA
	A4	GIN	Thbs2	Cd47	0.00414203	0	THBS2_CD47	Thbs2 - Cd47	THBS	ECM-Receptor	KEGG: mmu04512	aged	0.472651	26.6667	0	9.91924e-84	-0.201431	44.3439	64.625	0.0473061	2.55996e-09
	A4	A3	Thbs2	Cd47	0.0019264	0	THBS2_CD47	Thbs2 - Cd47	THBS	ECM-Receptor	KEGG: mmu04512	aged	0.472651	26.6667	0	9.91924e-84	0.29862	32.1839	20.1068	0.0047175	2.55996e-09
	A4	A1	Thbs2	Cd47	0.00256881	0	THBS2_CD47	Thbs2 - Cd47	THBS	ECM-Receptor	KEGG: mmu04512	aged	0.472651	26.6667	0	9.91924e-84	-0.0598523	25.2831	32.8125	0.0161482	2.55996e-09
	A4	A2	Thbs2	Cd47	0.0120423	0	THBS2_CD47	Thbs2 - Cd47	THBS	ECM-Receptor	KEGG: mmu04512	aged	0.472651	26.6667	0	9.91924e-84					2.55996e-09
	A4	A7	Thbs2	Cd47	0.00698116	0	THBS2_CD47	Thbs2 - Cd47	THBS	ECM-Receptor	KEGG: mmu04512	aged	0.472651	26.6667	0	9.91924e-84					2.55996e-09
	A4	A4	Thbs2	Cd47	0.00315672	0	THBS2_CD47	Thbs2 - Cd47	THBS	ECM-Receptor	KEGG: mmu04512	aged	0.472651	26.6667	0	9.91924e-84					6.09867e-10
	A4	A8	Thbs2	Cd47	0.011828	0	THBS2_CD47	Thbs2 - Cd47	THBS	ECM-Receptor	KEGG: mmu04512	aged	0.472651	26.6667	0	9.91924e-84					6.09867e-10
	A4	D1	Lama5	Dag1	0.00493033	0	LAMA5_DAG1	Lama5 - Dag1	LAMININ	ECM-Receptor	KEGG: mmu04512	aged	0.74449	26.6667	1.99005	6.0066e-11					6.09867e-10
	A4	A2	Lama5	Dag1	0.0116498	0	LAMA5_DAG1	Lama5 - Dag1	LAMININ	ECM-Receptor	KEGG: mmu04512	aged	0.74449	26.6667	1.99005	6.0066e-11	-0.0770655	55.2553	68.3666	0.0457702	6.09867e-10
	A4	A7	Lama5	Dag1	0.00951049	0	LAMA5_DAG1	Lama5 - Dag1	LAMININ	ECM-Receptor	KEGG: mmu04512	aged	0.74449	26.6667	1.99005	6.0066e-11					6.09867e-10
	A4	A4	Lama5	Dag1	0.0187953	0	LAMA5_DAG1	Lama5 - Dag1	LAMININ	ECM-Receptor	KEGG: mmu04512	aged	0.74449	26.6667	1.99005	6.0066e-11	0.533549	53.3333	32.6937	0.0121785	NA
	A4	A8	Lama5	Dag1	0.00217911	0	LAMA5_DAG1	Lama5 - Dag1	LAMININ	ECM-Receptor	KEGG: mmu04512	aged	0.74449	26.6667	1.99005	6.0066e-11					NA
	D1	D1	Reln	Vldlr	0.0200113	0	RELN_VLDLR	Reln - Vldlr	RELN	ECM-Receptor	PMID: 14578885	aged	0.640423	63.8037	63.6918	3.36315e-14					NA
	D2	D1	Reln	Vldlr	0.00509433	0	RELN_VLDLR	Reln - Vldlr	RELN	ECM-Receptor	PMID: 14578885	aged	0.355615	36.2694	40.2778	0.0499397					NA
	GIN	D1	Reln	Vldlr	0.00531711	0	RELN_VLDLR	Reln - Vldlr	RELN	ECM-Receptor	PMID: 14578885	aged	0.393444	29.8643	15.5	1.41002e-08					NA
	D1	D2	Reln	Vldlr	0.0252857	0	RELN_VLDLR	Reln - Vldlr	RELN	ECM-Receptor	PMID: 14578885	aged	0.640423	63.8037	63.6918	3.36315e-14					NA
	D2	D2	Reln	Vldlr	0.006463	0	RELN_VLDLR	Reln - Vldlr	RELN	ECM-Receptor	PMID: 14578885	aged	0.355615	36.2694	40.2778	0.0499397					NA
	GIN	D2	Reln	Vldlr	0.00674523	0	RELN_VLDLR	Reln - Vldlr	RELN	ECM-Receptor	PMID: 14578885	aged	0.393444	29.8643	15.5	1.41002e-08					NA
	D1	CIN	Reln	Vldlr	0.0159538	0	RELN_VLDLR	Reln - Vldlr	RELN	ECM-Receptor	PMID: 14578885	aged	0.640423	63.8037	63.6918	3.36315e-14					NA
	D2	CIN	Reln	Vldlr	0.0040489	0	RELN_VLDLR	Reln - Vldlr	RELN	ECM-Receptor	PMID: 14578885	aged	0.355615	36.2694	40.2778	0.0499397					NA
	GIN	CIN	Reln	Vldlr	0.00422616	0	RELN_VLDLR	Reln - Vldlr	RELN	ECM-Receptor	PMID: 14578885	aged	0.393444	29.8643	15.5	1.41002e-08					6.53335e-13
	D2	D1	Cadm1	Cadm1	0.0203727	0.04	CADM1_CADM1	Cadm1 - Cadm1	CADM	Cell-Cell Contact	PMID: 24503895	aged	0.770922	55.4404	44.5906	1.46265e-13					6.53335e-13
	D2	D2	Cadm1	Cadm1	0.0637732	0	CADM1_CADM1	Cadm1 - Cadm1	CADM	Cell-Cell Contact	PMID: 24503895	aged	0.770922	55.4404	44.5906	1.46265e-13	0.770922	55.4404	44.5906	1.46265e-13	6.53335e-13
	A8	D2	Cadm1	Cadm1	0.0862569	0	CADM1_CADM1	Cadm1 - Cadm1	CADM	Cell-Cell Contact	PMID: 24503895	aged	0.708192	100	100	1.65553e-05	0.770922	55.4404	44.5906	1.46265e-13	6.53335e-13
	D2	CIN	Cadm1	Cadm1	0.0256034	0	CADM1_CADM1	Cadm1 - Cadm1	CADM	Cell-Cell Contact	PMID: 24503895	aged	0.770922	55.4404	44.5906	1.46265e-13	-0.0987003	33.7662	57.8189	0.00392622	6.53335e-13
	A8	CIN	Cadm1	Cadm1	0.0351351	0	CADM1_CADM1	Cadm1 - Cadm1	CADM	Cell-Cell Contact	PMID: 24503895	aged	0.708192	100	100	1.65553e-05	-0.0987003	33.7662	57.8189	0.00392622	1.33328e-09
	D2	GIN	Cadm1	Cadm1	0.0215941	0.03	CADM1_CADM1	Cadm1 - Cadm1	CADM	Cell-Cell Contact	PMID: 24503895	aged	0.770922	55.4404	44.5906	1.46265e-13					1.33328e-09
	A8	GIN	Cadm1	Cadm1	0.0296786	0.03	CADM1_CADM1	Cadm1 - Cadm1	CADM	Cell-Cell Contact	PMID: 24503895	aged	0.708192	100	100	1.65553e-05					1.33328e-09
	D2	A1	Cadm1	Cadm1	0.0259147	0	CADM1_CADM1	Cadm1 - Cadm1	CADM	Cell-Cell Contact	PMID: 24503895	aged	0.770922	55.4404	44.5906	1.46265e-13					1.33328e-09
	A8	A1	Cadm1	Cadm1	0.035558	0	CADM1_CADM1	Cadm1 - Cadm1	CADM	Cell-Cell Contact	PMID: 24503895	aged	0.708192	100	100	1.65553e-05					0.00242357
	D2	A2	Cadm1	Cadm1	0.0809814	0	CADM1_CADM1	Cadm1 - Cadm1	CADM	Cell-Cell Contact	PMID: 24503895	aged	0.770922	55.4404	44.5906	1.46265e-13	-0.126016	87.012	94.6785	0.000436795	0.00242357
	A8	A2	Cadm1	Cadm1	0.108827	0	CADM1_CADM1	Cadm1 - Cadm1	CADM	Cell-Cell Contact	PMID: 24503895	aged	0.708192	100	100	1.65553e-05	-0.126016	87.012	94.6785	0.000436795	0.0220862
	D2	A7	Cadm1	Cadm1	0.0483669	0	CADM1_CADM1	Cadm1 - Cadm1	CADM	Cell-Cell Contact	PMID: 24503895	aged	0.770922	55.4404	44.5906	1.46265e-13					0.0220862
	A8	A7	Cadm1	Cadm1	0.0658008	0	CADM1_CADM1	Cadm1 - Cadm1	CADM	Cell-Cell Contact	PMID: 24503895	aged	0.708192	100	100	1.65553e-05					NA
	D2	A8	Cadm1	Cadm1	0.0862569	0	CADM1_CADM1	Cadm1 - Cadm1	CADM	Cell-Cell Contact	PMID: 24503895	aged	0.770922	55.4404	44.5906	1.46265e-13	0.708192	100	100	1.65553e-05	NA
	A8	A8	Cadm1	Cadm1	0.115688	0	CADM1_CADM1	Cadm1 - Cadm1	CADM	Cell-Cell Contact	PMID: 24503895	aged	0.708192	100	100	1.65553e-05	0.708192	100	100	1.65553e-05	8.5969e-13
	D1	D1	Cadm3	Cadm3	0.0558763	0	CADM3_CADM3	Cadm3 - Cadm3	CADM	Cell-Cell Contact	KEGG: mmu04514	aged	0.67248	73.6196	58.8137	8.55679e-28	0.67248	73.6196	58.8137	8.55679e-28	8.5969e-13
	D2	D1	Cadm3	Cadm3	0.0529201	0	CADM3_CADM3	Cadm3 - Cadm3	CADM	Cell-Cell Contact	KEGG: mmu04514	aged	0.582279	54.9223	45.7602	3.62341e-11	0.67248	73.6196	58.8137	8.55679e-28	8.5969e-13
	A7	D1	Cadm3	Cadm3	0.00289943	0	CADM3_CADM3	Cadm3 - Cadm3	CADM	Cell-Cell Contact	KEGG: mmu04514	aged	0.135482	25.3968	16.8033	0.0475667	0.67248	73.6196	58.8137	8.55679e-28	8.5969e-13
	D1	D2	Cadm3	Cadm3	0.0529201	0	CADM3_CADM3	Cadm3 - Cadm3	CADM	Cell-Cell Contact	KEGG: mmu04514	aged	0.67248	73.6196	58.8137	8.55679e-28	0.582279	54.9223	45.7602	3.62341e-11	8.5969e-13
	D2	D2	Cadm3	Cadm3	0.0501119	0	CADM3_CADM3	Cadm3 - Cadm3	CADM	Cell-Cell Contact	KEGG: mmu04514	aged	0.582279	54.9223	45.7602	3.62341e-11	0.582279	54.9223	45.7602	3.62341e-11	0.0029541
	A7	D2	Cadm3	Cadm3	0.0027379	0	CADM3_CADM3	Cadm3 - Cadm3	CADM	Cell-Cell Contact	KEGG: mmu04514	aged	0.135482	25.3968	16.8033	0.0475667	0.582279	54.9223	45.7602	3.62341e-11	0.0029541
	D1	CIN	Cadm3	Cadm3	0.0233146	0	CADM3_CADM3	Cadm3 - Cadm3	CADM	Cell-Cell Contact	KEGG: mmu04514	aged	0.67248	73.6196	58.8137	8.55679e-28					0.0029541
	D2	CIN	Cadm3	Cadm3	0.0220409	0	CADM3_CADM3	Cadm3 - Cadm3	CADM	Cell-Cell Contact	KEGG: mmu04514	aged	0.582279	54.9223	45.7602	3.62341e-11					0.0029541
	A7	CIN	Cadm3	Cadm3	0.00117149	0	CADM3_CADM3	Cadm3 - Cadm3	CADM	Cell-Cell Contact	KEGG: mmu04514	aged	0.135482	25.3968	16.8033	0.0475667					0.0029541
	D1	A7	Cadm3	Cadm3	0.00289943	0	CADM3_CADM3	Cadm3 - Cadm3	CADM	Cell-Cell Contact	KEGG: mmu04514	aged	0.67248	73.6196	58.8137	8.55679e-28	0.135482	25.3968	16.8033	0.0475667	receptor.pvalues
	D2	A7	Cadm3	Cadm3	0.0027379	0	CADM3_CADM3	Cadm3 - Cadm3	CADM	Cell-Cell Contact	KEGG: mmu04514	aged	0.582279	54.9223	45.7602	3.62341e-11	0.135482	25.3968	16.8033	0.0475667
	A7	A7	Cadm3	Cadm3	0.000142852	0	CADM3_CADM3	Cadm3 - Cadm3	CADM	Cell-Cell Contact	KEGG: mmu04514	aged	0.135482	25.3968	16.8033	0.0475667	0.135482	25.3968	16.8033	0.0475667
	A2	D1	Cdh2	Cdh2	0.0136777	0	CDH2_CDH2	Cdh2 - Cdh2	CDH	Cell-Cell Contact	KEGG: mmu04514	aged	0.0654943	68.7688	78.6401	6.73071e-05
	A4	D1	Cdh2	Cdh2	0.0213934	0.01	CDH2_CDH2	Cdh2 - Cdh2	CDH	Cell-Cell Contact	KEGG: mmu04514	aged	0.787237	73.3333	43.7811	0.00199571
	GIN	GIN	Cdh2	Cdh2	0.00722188	0.01	CDH2_CDH2	Cdh2 - Cdh2	CDH	Cell-Cell Contact	KEGG: mmu04514	aged	0.307198	32.5792	29.375	0.00176367	0.307198	32.5792	29.375	0.00176367
	A2	GIN	Cdh2	Cdh2	0.0172916	0	CDH2_CDH2	Cdh2 - Cdh2	CDH	Cell-Cell Contact	KEGG: mmu04514	aged	0.0654943	68.7688	78.6401	6.73071e-05	0.307198	32.5792	29.375	0.00176367
	A4	GIN	Cdh2	Cdh2	0.0269902	0	CDH2_CDH2	Cdh2 - Cdh2	CDH	Cell-Cell Contact	KEGG: mmu04514	aged	0.787237	73.3333	43.7811	0.00199571	0.307198	32.5792	29.375	0.00176367
	GIN	A2	Cdh2	Cdh2	0.0172916	0	CDH2_CDH2	Cdh2 - Cdh2	CDH	Cell-Cell Contact	KEGG: mmu04514	aged	0.307198	32.5792	29.375	0.00176367	0.0654943	68.7688	78.6401	6.73071e-05
	A2	A2	Cdh2	Cdh2	0.0408245	0	CDH2_CDH2	Cdh2 - Cdh2	CDH	Cell-Cell Contact	KEGG: mmu04514	aged	0.0654943	68.7688	78.6401	6.73071e-05	0.0654943	68.7688	78.6401	6.73071e-05
	A4	A2	Cdh2	Cdh2	0.0628778	0	CDH2_CDH2	Cdh2 - Cdh2	CDH	Cell-Cell Contact	KEGG: mmu04514	aged	0.787237	73.3333	43.7811	0.00199571	0.0654943	68.7688	78.6401	6.73071e-05
	GIN	A7	Cdh2	Cdh2	0.0114898	0	CDH2_CDH2	Cdh2 - Cdh2	CDH	Cell-Cell Contact	KEGG: mmu04514	aged	0.307198	32.5792	29.375	0.00176367	-0.201902	61.9048	72.1311	0.0430606
	A2	A7	Cdh2	Cdh2	0.0273464	0	CDH2_CDH2	Cdh2 - Cdh2	CDH	Cell-Cell Contact	KEGG: mmu04514	aged	0.0654943	68.7688	78.6401	6.73071e-05	-0.201902	61.9048	72.1311	0.0430606
	A4	A7	Cdh2	Cdh2	0.042441	0	CDH2_CDH2	Cdh2 - Cdh2	CDH	Cell-Cell Contact	KEGG: mmu04514	aged	0.787237	73.3333	43.7811	0.00199571	-0.201902	61.9048	72.1311	0.0430606
	GIN	A4	Cdh2	Cdh2	0.0269902	0	CDH2_CDH2	Cdh2 - Cdh2	CDH	Cell-Cell Contact	KEGG: mmu04514	aged	0.307198	32.5792	29.375	0.00176367	0.787237	73.3333	43.7811	0.00199571
	A2	A4	Cdh2	Cdh2	0.0628778	0	CDH2_CDH2	Cdh2 - Cdh2	CDH	Cell-Cell Contact	KEGG: mmu04514	aged	0.0654943	68.7688	78.6401	6.73071e-05	0.787237	73.3333	43.7811	0.00199571
	A4	A4	Cdh2	Cdh2	0.0956562	0.01	CDH2_CDH2	Cdh2 - Cdh2	CDH	Cell-Cell Contact	KEGG: mmu04514	aged	0.787237	73.3333	43.7811	0.00199571	0.787237	73.3333	43.7811	0.00199571
	GIN	A8	Cdh2	Cdh2	0.0164927	0	CDH2_CDH2	Cdh2 - Cdh2	CDH	Cell-Cell Contact	KEGG: mmu04514	aged	0.307198	32.5792	29.375	0.00176367
	A2	A8	Cdh2	Cdh2	0.0389814	0	CDH2_CDH2	Cdh2 - Cdh2	CDH	Cell-Cell Contact	KEGG: mmu04514	aged	0.0654943	68.7688	78.6401	6.73071e-05
	A4	A8	Cdh2	Cdh2	0.0601015	0	CDH2_CDH2	Cdh2 - Cdh2	CDH	Cell-Cell Contact	KEGG: mmu04514	aged	0.787237	73.3333	43.7811	0.00199571
	D1	D1	Nfasc	CNTN1_CNTNAP1	0.0119845	0	NFASC_CNTN1_CNTNAP1	Nfasc - (Cntn1+Cntnap1)	CNTN	Cell-Cell Contact	KEGG: mmu04514	aged	0.379141	49.0798	49.0022	3.81203e-06	0.32965	64.1104	64.8004	0.0180155
	D1	D2	Nfasc	CNTN1_CNTNAP1	0.0111992	0	NFASC_CNTN1_CNTNAP1	Nfasc - (Cntn1+Cntnap1)	CNTN	Cell-Cell Contact	KEGG: mmu04514	aged	0.379141	49.0798	49.0022	3.81203e-06	0.539702	62.6943	65.424	1.37468e-09
	D1	D1	Cntn1	Nrcam	0.106497	0	CNTN1_NRCAM	Cntn1 - Nrcam	CNTN	Cell-Cell Contact	KEGG: mmu04514	aged	0.443206	84.6626	80.3215	3.51401e-18	0.587652	76.0736	73.7805	7.58222e-25
	D2	D1	Cntn1	Nrcam	0.0934461	0	CNTN1_NRCAM	Cntn1 - Nrcam	CNTN	Cell-Cell Contact	KEGG: mmu04514	aged	0.539702	62.6943	65.424	1.37468e-09	0.587652	76.0736	73.7805	7.58222e-25
	D1	D2	Cntn1	Nrcam	0.0320462	0	CNTN1_NRCAM	Cntn1 - Nrcam	CNTN	Cell-Cell Contact	KEGG: mmu04514	aged	0.443206	84.6626	80.3215	3.51401e-18
	D2	D2	Cntn1	Nrcam	0.0278349	0	CNTN1_NRCAM	Cntn1 - Nrcam	CNTN	Cell-Cell Contact	KEGG: mmu04514	aged	0.539702	62.6943	65.424	1.37468e-09
	D1	CIN	Cntn1	Nrcam	0.0400489	0	CNTN1_NRCAM	Cntn1 - Nrcam	CNTN	Cell-Cell Contact	KEGG: mmu04514	aged	0.443206	84.6626	80.3215	3.51401e-18
	D2	CIN	Cntn1	Nrcam	0.0348238	0	CNTN1_NRCAM	Cntn1 - Nrcam	CNTN	Cell-Cell Contact	KEGG: mmu04514	aged	0.539702	62.6943	65.424	1.37468e-09
	D1	GIN	Cntn1	Nrcam	0.0316895	0	CNTN1_NRCAM	Cntn1 - Nrcam	CNTN	Cell-Cell Contact	KEGG: mmu04514	aged	0.443206	84.6626	80.3215	3.51401e-18
	D2	GIN	Cntn1	Nrcam	0.0275237	0	CNTN1_NRCAM	Cntn1 - Nrcam	CNTN	Cell-Cell Contact	KEGG: mmu04514	aged	0.539702	62.6943	65.424	1.37468e-09
	D1	A1	Cntn1	Nrcam	0.0217864	0	CNTN1_NRCAM	Cntn1 - Nrcam	CNTN	Cell-Cell Contact	KEGG: mmu04514	aged	0.443206	84.6626	80.3215	3.51401e-18
	D2	A1	Cntn1	Nrcam	0.0188971	0	CNTN1_NRCAM	Cntn1 - Nrcam	CNTN	Cell-Cell Contact	KEGG: mmu04514	aged	0.539702	62.6943	65.424	1.37468e-09
	D1	A2	Cntn1	Nrcam	0.0668737	0	CNTN1_NRCAM	Cntn1 - Nrcam	CNTN	Cell-Cell Contact	KEGG: mmu04514	aged	0.443206	84.6626	80.3215	3.51401e-18
	D2	A2	Cntn1	Nrcam	0.0583616	0	CNTN1_NRCAM	Cntn1 - Nrcam	CNTN	Cell-Cell Contact	KEGG: mmu04514	aged	0.539702	62.6943	65.424	1.37468e-09
	D1	A7	Cntn1	Nrcam	0.0587143	0	CNTN1_NRCAM	Cntn1 - Nrcam	CNTN	Cell-Cell Contact	KEGG: mmu04514	aged	0.443206	84.6626	80.3215	3.51401e-18	0.458395	68.254	49.1803	3.43972e-06
	D2	A7	Cntn1	Nrcam	0.0511838	0	CNTN1_NRCAM	Cntn1 - Nrcam	CNTN	Cell-Cell Contact	KEGG: mmu04514	aged	0.539702	62.6943	65.424	1.37468e-09	0.458395	68.254	49.1803	3.43972e-06
	D1	A4	Cntn1	Nrcam	0.0279255	0	CNTN1_NRCAM	Cntn1 - Nrcam	CNTN	Cell-Cell Contact	KEGG: mmu04514	aged	0.443206	84.6626	80.3215	3.51401e-18
	D2	A4	Cntn1	Nrcam	0.0242422	0	CNTN1_NRCAM	Cntn1 - Nrcam	CNTN	Cell-Cell Contact	KEGG: mmu04514	aged	0.539702	62.6943	65.424	1.37468e-09
	D1	A8	Cntn1	Nrcam	0.0535947	0	CNTN1_NRCAM	Cntn1 - Nrcam	CNTN	Cell-Cell Contact	KEGG: mmu04514	aged	0.443206	84.6626	80.3215	3.51401e-18
	D2	A8	Cntn1	Nrcam	0.0466883	0	CNTN1_NRCAM	Cntn1 - Nrcam	CNTN	Cell-Cell Contact	KEGG: mmu04514	aged	0.539702	62.6943	65.424	1.37468e-09
	A4	D1	Efna2	Epha4	0.0169105	0	EFNA2_EPHA4	Efna2 - Epha4	EPHA	Cell-Cell Contact	PMID: 15114347	aged	0.677364	26.6667	3.69581	2.12438e-06
	A4	D2	Efna2	Epha4	0.0166618	0	EFNA2_EPHA4	Efna2 - Epha4	EPHA	Cell-Cell Contact	PMID: 15114347	aged	0.677364	26.6667	3.69581	2.12438e-06
	A4	D1	Efna2	Epha5	0.00500083	0	EFNA2_EPHA5	Efna2 - Epha5	EPHA	Cell-Cell Contact	PMID: 15114347	aged	0.677364	26.6667	3.69581	2.12438e-06	-0.403231	35.5828	70.5654	3.32995e-09
	A4	CIN	Efna2	Epha5	0.00780415	0	EFNA2_EPHA5	Efna2 - Epha5	EPHA	Cell-Cell Contact	PMID: 15114347	aged	0.677364	26.6667	3.69581	2.12438e-06	-0.864841	31.1688	80.2469	1.51686e-16
	A4	A4	Efna2	Epha5	0.00288343	0	EFNA2_EPHA5	Efna2 - Epha5	EPHA	Cell-Cell Contact	PMID: 15114347	aged	0.677364	26.6667	3.69581	2.12438e-06
	A4	D1	Efna2	Epha7	0.00503925	0	EFNA2_EPHA7	Efna2 - Epha7	EPHA	Cell-Cell Contact	PMID: 15114347	aged	0.677364	26.6667	3.69581	2.12438e-06
	A4	D2	Efna2	Epha7	0.00442105	0	EFNA2_EPHA7	Efna2 - Epha7	EPHA	Cell-Cell Contact	PMID: 15114347	aged	0.677364	26.6667	3.69581	2.12438e-06
	D1	D1	Efnb2	Epha4	0.018311	0	EFNB2_EPHA4	Efnb2 - Epha4	EPHB	Cell-Cell Contact	PMID: 15114347	aged	0.256868	41.7178	42.9601	0.00319274
	D2	D1	Efnb2	Epha4	0.0205386	0	EFNB2_EPHA4	Efnb2 - Epha4	EPHB	Cell-Cell Contact	PMID: 15114347	aged	0.398609	37.8238	34.8684	0.000236864
	A4	D1	Efnb2	Epha4	0.0139826	0	EFNB2_EPHA4	Efnb2 - Epha4	EPHB	Cell-Cell Contact	PMID: 15114347	aged	0.568105	26.6667	2.84293	4.62627e-08
	D1	D2	Efnb2	Epha4	0.0180421	0	EFNB2_EPHA4	Efnb2 - Epha4	EPHB	Cell-Cell Contact	PMID: 15114347	aged	0.256868	41.7178	42.9601	0.00319274
	D2	D2	Efnb2	Epha4	0.0202376	0	EFNB2_EPHA4	Efnb2 - Epha4	EPHB	Cell-Cell Contact	PMID: 15114347	aged	0.398609	37.8238	34.8684	0.000236864
	A4	D2	Efnb2	Epha4	0.0137763	0	EFNB2_EPHA4	Efnb2 - Epha4	EPHB	Cell-Cell Contact	PMID: 15114347	aged	0.568105	26.6667	2.84293	4.62627e-08
	D1	D1	Efnb2	Ephb1	0.00250527	0	EFNB2_EPHB1	Efnb2 - Ephb1	EPHB	Cell-Cell Contact	PMID: 15114347	aged	0.256868	41.7178	42.9601	0.00319274
	D2	D1	Efnb2	Ephb1	0.00281555	0	EFNB2_EPHB1	Efnb2 - Ephb1	EPHB	Cell-Cell Contact	PMID: 15114347	aged	0.398609	37.8238	34.8684	0.000236864
	A4	D1	Efnb2	Ephb1	0.00190581	0	EFNB2_EPHB1	Efnb2 - Ephb1	EPHB	Cell-Cell Contact	PMID: 15114347	aged	0.568105	26.6667	2.84293	4.62627e-08
	D1	A7	Efnb2	Ephb1	0.000863174	0	EFNB2_EPHB1	Efnb2 - Ephb1	EPHB	Cell-Cell Contact	PMID: 15114347	aged	0.256868	41.7178	42.9601	0.00319274	-0.284875	25.3968	52.459	0.000556028
	D2	A7	Efnb2	Ephb1	0.000970278	0	EFNB2_EPHB1	Efnb2 - Ephb1	EPHB	Cell-Cell Contact	PMID: 15114347	aged	0.398609	37.8238	34.8684	0.000236864	-0.284875	25.3968	52.459	0.000556028
	A4	A7	Efnb2	Ephb1	0.000656375	0	EFNB2_EPHB1	Efnb2 - Ephb1	EPHB	Cell-Cell Contact	PMID: 15114347	aged	0.568105	26.6667	2.84293	4.62627e-08	-0.284875	25.3968	52.459	0.000556028
	D1	A8	Efnb2	Ephb3	0.00223528	0	EFNB2_EPHB3	Efnb2 - Ephb3	EPHB	Cell-Cell Contact	PMID: 15114347	aged	0.256868	41.7178	42.9601	0.00319274
	D2	A8	Efnb2	Ephb3	0.00251221	0	EFNB2_EPHB3	Efnb2 - Ephb3	EPHB	Cell-Cell Contact	PMID: 15114347	aged	0.398609	37.8238	34.8684	0.000236864
	A4	A8	Efnb2	Ephb3	0.00170031	0	EFNB2_EPHB3	Efnb2 - Ephb3	EPHB	Cell-Cell Contact	PMID: 15114347	aged	0.568105	26.6667	2.84293	4.62627e-08
	D1	D1	Efnb3	Epha4	0.018311	0	EFNB3_EPHA4	Efnb3 - Epha4	EPHB	Cell-Cell Contact	PMID: 15114347	aged	0.357172	46.0123	38.1375	2.23002e-08
	A4	D1	Efnb3	Epha4	0.0109619	0	EFNB3_EPHA4	Efnb3 - Epha4	EPHB	Cell-Cell Contact	PMID: 15114347	aged	0.398837	26.6667	4.54869	4.1531e-05
	D1	D2	Efnb3	Epha4	0.0180421	0	EFNB3_EPHA4	Efnb3 - Epha4	EPHB	Cell-Cell Contact	PMID: 15114347	aged	0.357172	46.0123	38.1375	2.23002e-08
	A4	D2	Efnb3	Epha4	0.0107997	0	EFNB3_EPHA4	Efnb3 - Epha4	EPHB	Cell-Cell Contact	PMID: 15114347	aged	0.398837	26.6667	4.54869	4.1531e-05
	D1	D1	Efnb3	Ephb1	0.00250527	0	EFNB3_EPHB1	Efnb3 - Ephb1	EPHB	Cell-Cell Contact	PMID: 15114347	aged	0.357172	46.0123	38.1375	2.23002e-08
	A4	D1	Efnb3	Ephb1	0.00149015	0	EFNB3_EPHB1	Efnb3 - Ephb1	EPHB	Cell-Cell Contact	PMID: 15114347	aged	0.398837	26.6667	4.54869	4.1531e-05
	D1	A7	Efnb3	Ephb1	0.000863174	0	EFNB3_EPHB1	Efnb3 - Ephb1	EPHB	Cell-Cell Contact	PMID: 15114347	aged	0.357172	46.0123	38.1375	2.23002e-08	-0.284875	25.3968	52.459	0.000556028
	A4	A7	Efnb3	Ephb1	0.000513079	0	EFNB3_EPHB1	Efnb3 - Ephb1	EPHB	Cell-Cell Contact	PMID: 15114347	aged	0.398837	26.6667	4.54869	4.1531e-05	-0.284875	25.3968	52.459	0.000556028
	D1	A8	Efnb3	Ephb3	0.00223528	0	EFNB3_EPHB3	Efnb3 - Ephb3	EPHB	Cell-Cell Contact	PMID: 15114347	aged	0.357172	46.0123	38.1375	2.23002e-08
	A4	A8	Efnb3	Ephb3	0.00132941	0	EFNB3_EPHB3	Efnb3 - Ephb3	EPHB	Cell-Cell Contact	PMID: 15114347	aged	0.398837	26.6667	4.54869	4.1531e-05
	A4	A8	Jam2	ITGAV_ITGB1	0.00511945	0	JAM2_ITGAV_ITGB1	Jam2 - (Itgav+Itgb1)	JAM	Cell-Cell Contact	KEGG: mmu04514	aged	0.421607	26.6667	12.1535	0.0396799
	A8	A8	Jam3	ITGAM_ITGB2	0.00590618	0	JAM3_ITGAM_ITGB2	Jam3 - (Itgam+Itgb2)	JAM	Cell-Cell Contact	KEGG: mmu04514; PMID: 16118203, PMC2194005	aged	0.43084	40	25	0.045641	-0.329516	80	100	0.0315486
	A4	A8	Jam2	Jam3	0.00315522	0	JAM2_JAM3	Jam2 - Jam3	JAM	Cell-Cell Contact	PMC1237098; PMID: 11590146	aged	0.421607	26.6667	12.1535	0.0396799	0.43084	40	25	0.045641
	A4	A8	Jam2	F11r	0.00751559	0	JAM2_F11R	Jam2 - F11r	JAM	Cell-Cell Contact	KEGG: mmu04514	aged	0.421607	26.6667	12.1535	0.0396799
	A4	A2	Jam2	Jam2	0.00305709	0	JAM2_JAM2	Jam2 - Jam2	JAM	Cell-Cell Contact	KEGG: mmu04514	aged	0.421607	26.6667	12.1535	0.0396799
	A4	A7	Jam2	Jam2	0.00107505	0	JAM2_JAM2	Jam2 - Jam2	JAM	Cell-Cell Contact	KEGG: mmu04514	aged	0.421607	26.6667	12.1535	0.0396799
	A4	A4	Jam2	Jam2	0.00301036	0.04	JAM2_JAM2	Jam2 - Jam2	JAM	Cell-Cell Contact	KEGG: mmu04514	aged	0.421607	26.6667	12.1535	0.0396799	0.421607	26.6667	12.1535	0.0396799
	A4	A8	Jam2	Jam2	0.00170031	0	JAM2_JAM2	Jam2 - Jam2	JAM	Cell-Cell Contact	KEGG: mmu04514	aged	0.421607	26.6667	12.1535	0.0396799	-0.309702	40	75	0.0114579
	A8	A8	Jam3	F11r	0.00787554	0	JAM3_F11R	Jam3 - F11r	JAM	Cell-Cell Contact	KEGG: mmu04514	aged	0.43084	40	25	0.045641
	A8	A8	Jam3	Jam3	0.00330703	0	JAM3_JAM3	Jam3 - Jam3	JAM	Cell-Cell Contact	KEGG: mmu04514	aged	0.43084	40	25	0.045641	0.43084	40	25	0.045641
	D2	A2	Ncam1	Fgfr1	0.039785	0	NCAM1_FGFR1	Ncam1 - Fgfr1	NCAM	Cell-Cell Contact	PMID: 12791257	aged	0.252218	65.285	80.9211	0.000751312
	D2	A4	Ncam1	Fgfr1	0.0176155	0.01	NCAM1_FGFR1	Ncam1 - Fgfr1	NCAM	Cell-Cell Contact	PMID: 12791257	aged	0.252218	65.285	80.9211	0.000751312
	D2	D1	Ncam1	Ncam1	0.0689628	0	NCAM1_NCAM1	Ncam1 - Ncam1	NCAM	Cell-Cell Contact	KEGG: mmu04514	aged	0.252218	65.285	80.9211	0.000751312
	D2	D2	Ncam1	Ncam1	0.0870531	0	NCAM1_NCAM1	Ncam1 - Ncam1	NCAM	Cell-Cell Contact	KEGG: mmu04514	aged	0.252218	65.285	80.9211	0.000751312	0.252218	65.285	80.9211	0.000751312
	D2	CIN	Ncam1	Ncam1	0.105027	0	NCAM1_NCAM1	Ncam1 - Ncam1	NCAM	Cell-Cell Contact	KEGG: mmu04514	aged	0.252218	65.285	80.9211	0.000751312	-1.0137	60.6061	98.3539	6.15796e-14
	D2	GIN	Ncam1	Ncam1	0.0298773	0	NCAM1_NCAM1	Ncam1 - Ncam1	NCAM	Cell-Cell Contact	KEGG: mmu04514	aged	0.252218	65.285	80.9211	0.000751312	-0.326697	47.9638	71	0.00113995
	D2	A1	Ncam1	Ncam1	0.0267843	0	NCAM1_NCAM1	Ncam1 - Ncam1	NCAM	Cell-Cell Contact	KEGG: mmu04514	aged	0.252218	65.285	80.9211	0.000751312	-0.181216	29.6167	40.9375	4.44182e-05
	D2	A2	Ncam1	Ncam1	0.0815407	0	NCAM1_NCAM1	Ncam1 - Ncam1	NCAM	Cell-Cell Contact	KEGG: mmu04514	aged	0.252218	65.285	80.9211	0.000751312	-0.249062	80.5556	91.1308	2.02617e-16
	D2	A4	Ncam1	Ncam1	0.0851731	0	NCAM1_NCAM1	Ncam1 - Ncam1	NCAM	Cell-Cell Contact	KEGG: mmu04514	aged	0.252218	65.285	80.9211	0.000751312
	D2	A8	Ncam1	Ncam1	0.0429062	0	NCAM1_NCAM1	Ncam1 - Ncam1	NCAM	Cell-Cell Contact	KEGG: mmu04514	aged	0.252218	65.285	80.9211	0.000751312	-0.576394	60	100	0.0179225
	D2	D1	Ncam1	Ncam2	0.057131	0	NCAM1_NCAM2	Ncam1 - Ncam2	NCAM	Cell-Cell Contact	KEGG: mmu04514	aged	0.252218	65.285	80.9211	0.000751312	0.349354	52.7607	51.663	2.08804e-05
	D2	D1	Ncam1	L1cam	0.0233954	0	NCAM1_L1CAM	Ncam1 - L1cam	NCAM	Cell-Cell Contact	KEGG: mmu04514	aged	0.252218	65.285	80.9211	0.000751312
	D1	D1	Ncam2	L1cam	0.0149945	0	NCAM2_L1CAM	Ncam2 - L1cam	NCAM	Cell-Cell Contact	KEGG: mmu04514	aged	0.349354	52.7607	51.663	2.08804e-05
	A4	GIN	Lrrc4c	Ntng1	0.00368002	0	LRRC4C_NTNG1	Lrrc4c - Ntng1	NGL	Cell-Cell Contact	KEGG: mmu04514	aged	0.297802	26.6667	11.656	0.044301
	D2	D1	Nrxn1	Nlgn1	0.0648737	0	NRXN1_NLGN1	Nrxn1 - Nlgn1	NRXN	Cell-Cell Contact	KEGG: mmu04514	aged	0.307833	56.4767	61.8421	0.000527573	0.461611	67.4847	74.612	1.62972e-10
	A5	D1	Nrxn1	Nlgn1	0.0376494	0	NRXN1_NLGN1	Nrxn1 - Nlgn1	NRXN	Cell-Cell Contact	KEGG: mmu04514	aged	1.05619	38.7528	13.7931	0.00144084	0.461611	67.4847	74.612	1.62972e-10
	D2	D2	Nrxn1	Nlgn1	0.0258246	0	NRXN1_NLGN1	Nrxn1 - Nlgn1	NRXN	Cell-Cell Contact	KEGG: mmu04514	aged	0.307833	56.4767	61.8421	0.000527573	0.340207	48.7047	55.7018	0.000783353
	A5	D2	Nrxn1	Nlgn1	0.0147292	0	NRXN1_NLGN1	Nrxn1 - Nlgn1	NRXN	Cell-Cell Contact	KEGG: mmu04514	aged	1.05619	38.7528	13.7931	0.00144084	0.340207	48.7047	55.7018	0.000783353
	D2	GIN	Nrxn1	Nlgn1	0.0179868	0	NRXN1_NLGN1	Nrxn1 - Nlgn1	NRXN	Cell-Cell Contact	KEGG: mmu04514	aged	0.307833	56.4767	61.8421	0.000527573
	A5	GIN	Nrxn1	Nlgn1	0.0102235	0	NRXN1_NLGN1	Nrxn1 - Nlgn1	NRXN	Cell-Cell Contact	KEGG: mmu04514	aged	1.05619	38.7528	13.7931	0.00144084
	D2	A8	Nrxn1	Nlgn1	0.00953405	0.01	NRXN1_NLGN1	Nrxn1 - Nlgn1	NRXN	Cell-Cell Contact	KEGG: mmu04514	aged	0.307833	56.4767	61.8421	0.000527573
	A5	A8	Nrxn1	Nlgn1	0.00539899	0.02	NRXN1_NLGN1	Nrxn1 - Nlgn1	NRXN	Cell-Cell Contact	KEGG: mmu04514	aged	1.05619	38.7528	13.7931	0.00144084
	D2	D1	Nrxn1	Nlgn2	0.0190408	0	NRXN1_NLGN2	Nrxn1 - Nlgn2	NRXN	Cell-Cell Contact	KEGG: mmu04514	aged	0.307833	56.4767	61.8421	0.000527573	0.346523	42.9448	45.2882	0.000223581
	A5	D1	Nrxn1	Nlgn2	0.0108276	0	NRXN1_NLGN2	Nrxn1 - Nlgn2	NRXN	Cell-Cell Contact	KEGG: mmu04514	aged	1.05619	38.7528	13.7931	0.00144084	0.346523	42.9448	45.2882	0.000223581
	D2	D2	Nrxn1	Nlgn2	0.0155612	0	NRXN1_NLGN2	Nrxn1 - Nlgn2	NRXN	Cell-Cell Contact	KEGG: mmu04514	aged	0.307833	56.4767	61.8421	0.000527573	0.290536	35.2332	33.845	0.0131078
	A5	D2	Nrxn1	Nlgn2	0.00883541	0	NRXN1_NLGN2	Nrxn1 - Nlgn2	NRXN	Cell-Cell Contact	KEGG: mmu04514	aged	1.05619	38.7528	13.7931	0.00144084	0.290536	35.2332	33.845	0.0131078
	D2	D1	Nrxn1	Nlgn3	0.0160769	0	NRXN1_NLGN3	Nrxn1 - Nlgn3	NRXN	Cell-Cell Contact	KEGG: mmu04514	aged	0.307833	56.4767	61.8421	0.000527573
	A5	D1	Nrxn1	Nlgn3	0.00913028	0	NRXN1_NLGN3	Nrxn1 - Nlgn3	NRXN	Cell-Cell Contact	KEGG: mmu04514	aged	1.05619	38.7528	13.7931	0.00144084
	D2	D2	Nrxn1	Nlgn3	0.024265	0	NRXN1_NLGN3	Nrxn1 - Nlgn3	NRXN	Cell-Cell Contact	KEGG: mmu04514	aged	0.307833	56.4767	61.8421	0.000527573	0.36161	38.8601	44.0789	0.0413578
	A5	D2	Nrxn1	Nlgn3	0.0138301	0	NRXN1_NLGN3	Nrxn1 - Nlgn3	NRXN	Cell-Cell Contact	KEGG: mmu04514	aged	1.05619	38.7528	13.7931	0.00144084	0.36161	38.8601	44.0789	0.0413578
	D2	CIN	Nrxn1	Nlgn3	0.0146972	0	NRXN1_NLGN3	Nrxn1 - Nlgn3	NRXN	Cell-Cell Contact	KEGG: mmu04514	aged	0.307833	56.4767	61.8421	0.000527573	-0.0556583	28.5714	51.8519	0.00247616
	A5	CIN	Nrxn1	Nlgn3	0.00834169	0	NRXN1_NLGN3	Nrxn1 - Nlgn3	NRXN	Cell-Cell Contact	KEGG: mmu04514	aged	1.05619	38.7528	13.7931	0.00144084	-0.0556583	28.5714	51.8519	0.00247616
	D2	A2	Nrxn1	Nlgn3	0.0112666	0	NRXN1_NLGN3	Nrxn1 - Nlgn3	NRXN	Cell-Cell Contact	KEGG: mmu04514	aged	0.307833	56.4767	61.8421	0.000527573	-0.0582805	28.5285	41.3895	7.82289e-05
	A5	A2	Nrxn1	Nlgn3	0.00638496	0	NRXN1_NLGN3	Nrxn1 - Nlgn3	NRXN	Cell-Cell Contact	KEGG: mmu04514	aged	1.05619	38.7528	13.7931	0.00144084	-0.0582805	28.5285	41.3895	7.82289e-05
	D2	A7	Nrxn1	Nlgn3	0.0112751	0	NRXN1_NLGN3	Nrxn1 - Nlgn3	NRXN	Cell-Cell Contact	KEGG: mmu04514	aged	0.307833	56.4767	61.8421	0.000527573
	A5	A7	Nrxn1	Nlgn3	0.00638979	0.01	NRXN1_NLGN3	Nrxn1 - Nlgn3	NRXN	Cell-Cell Contact	KEGG: mmu04514	aged	1.05619	38.7528	13.7931	0.00144084
	D1	D1	Nrxn3	Nlgn1	0.124042	0	NRXN3_NLGN1	Nrxn3 - Nlgn1	NRXN	Cell-Cell Contact	KEGG: mmu04514	aged	0.36436	97.546	98.8914	7.27262e-17	0.461611	67.4847	74.612	1.62972e-10
	D2	D1	Nrxn3	Nlgn1	0.116258	0	NRXN3_NLGN1	Nrxn3 - Nlgn1	NRXN	Cell-Cell Contact	KEGG: mmu04514	aged	0.152628	76.1658	94.0789	1.16943e-07	0.461611	67.4847	74.612	1.62972e-10
	GIN	D1	Nrxn3	Nlgn1	0.122096	0	NRXN3_NLGN1	Nrxn3 - Nlgn1	NRXN	Cell-Cell Contact	KEGG: mmu04514	aged	0.10283	87.7828	90.5	0.00704283	0.461611	67.4847	74.612	1.62972e-10
	D1	D2	Nrxn3	Nlgn1	0.051333	0	NRXN3_NLGN1	Nrxn3 - Nlgn1	NRXN	Cell-Cell Contact	KEGG: mmu04514	aged	0.36436	97.546	98.8914	7.27262e-17	0.340207	48.7047	55.7018	0.000783353
	D2	D2	Nrxn3	Nlgn1	0.0478623	0	NRXN3_NLGN1	Nrxn3 - Nlgn1	NRXN	Cell-Cell Contact	KEGG: mmu04514	aged	0.152628	76.1658	94.0789	1.16943e-07	0.340207	48.7047	55.7018	0.000783353
	GIN	D2	Nrxn3	Nlgn1	0.0504621	0	NRXN3_NLGN1	Nrxn3 - Nlgn1	NRXN	Cell-Cell Contact	KEGG: mmu04514	aged	0.10283	87.7828	90.5	0.00704283	0.340207	48.7047	55.7018	0.000783353
	D1	GIN	Nrxn3	Nlgn1	0.0360398	0	NRXN3_NLGN1	Nrxn3 - Nlgn1	NRXN	Cell-Cell Contact	KEGG: mmu04514	aged	0.36436	97.546	98.8914	7.27262e-17
	D2	GIN	Nrxn3	Nlgn1	0.0335666	0	NRXN3_NLGN1	Nrxn3 - Nlgn1	NRXN	Cell-Cell Contact	KEGG: mmu04514	aged	0.152628	76.1658	94.0789	1.16943e-07
	GIN	GIN	Nrxn3	Nlgn1	0.0354187	0	NRXN3_NLGN1	Nrxn3 - Nlgn1	NRXN	Cell-Cell Contact	KEGG: mmu04514	aged	0.10283	87.7828	90.5	0.00704283
	D1	A8	Nrxn3	Nlgn1	0.0192697	0	NRXN3_NLGN1	Nrxn3 - Nlgn1	NRXN	Cell-Cell Contact	KEGG: mmu04514	aged	0.36436	97.546	98.8914	7.27262e-17
	D2	A8	Nrxn3	Nlgn1	0.0179259	0	NRXN3_NLGN1	Nrxn3 - Nlgn1	NRXN	Cell-Cell Contact	KEGG: mmu04514	aged	0.152628	76.1658	94.0789	1.16943e-07
	GIN	A8	Nrxn3	Nlgn1	0.0189319	0	NRXN3_NLGN1	Nrxn3 - Nlgn1	NRXN	Cell-Cell Contact	KEGG: mmu04514	aged	0.10283	87.7828	90.5	0.00704283
	D1	D1	Nrxn3	Nlgn2	0.0381106	0	NRXN3_NLGN2	Nrxn3 - Nlgn2	NRXN	Cell-Cell Contact	KEGG: mmu04514	aged	0.36436	97.546	98.8914	7.27262e-17	0.346523	42.9448	45.2882	0.000223581
	D2	D1	Nrxn3	Nlgn2	0.0355004	0	NRXN3_NLGN2	Nrxn3 - Nlgn2	NRXN	Cell-Cell Contact	KEGG: mmu04514	aged	0.152628	76.1658	94.0789	1.16943e-07	0.346523	42.9448	45.2882	0.000223581
	GIN	D1	Nrxn3	Nlgn2	0.0374551	0	NRXN3_NLGN2	Nrxn3 - Nlgn2	NRXN	Cell-Cell Contact	KEGG: mmu04514	aged	0.10283	87.7828	90.5	0.00704283	0.346523	42.9448	45.2882	0.000223581
	D1	D2	Nrxn3	Nlgn2	0.0312572	0	NRXN3_NLGN2	Nrxn3 - Nlgn2	NRXN	Cell-Cell Contact	KEGG: mmu04514	aged	0.36436	97.546	98.8914	7.27262e-17	0.290536	35.2332	33.845	0.0131078
	D2	D2	Nrxn3	Nlgn2	0.0291022	0	NRXN3_NLGN2	Nrxn3 - Nlgn2	NRXN	Cell-Cell Contact	KEGG: mmu04514	aged	0.152628	76.1658	94.0789	1.16943e-07	0.290536	35.2332	33.845	0.0131078
	GIN	D2	Nrxn3	Nlgn2	0.0307159	0	NRXN3_NLGN2	Nrxn3 - Nlgn2	NRXN	Cell-Cell Contact	KEGG: mmu04514	aged	0.10283	87.7828	90.5	0.00704283	0.290536	35.2332	33.845	0.0131078
	D1	D1	Nrxn3	Nlgn3	0.032276	0	NRXN3_NLGN3	Nrxn3 - Nlgn3	NRXN	Cell-Cell Contact	KEGG: mmu04514	aged	0.36436	97.546	98.8914	7.27262e-17
	D2	D1	Nrxn3	Nlgn3	0.030053	0	NRXN3_NLGN3	Nrxn3 - Nlgn3	NRXN	Cell-Cell Contact	KEGG: mmu04514	aged	0.152628	76.1658	94.0789	1.16943e-07
	GIN	D1	Nrxn3	Nlgn3	0.0317176	0	NRXN3_NLGN3	Nrxn3 - Nlgn3	NRXN	Cell-Cell Contact	KEGG: mmu04514	aged	0.10283	87.7828	90.5	0.00704283
	D1	D2	Nrxn3	Nlgn3	0.0483093	0	NRXN3_NLGN3	Nrxn3 - Nlgn3	NRXN	Cell-Cell Contact	KEGG: mmu04514	aged	0.36436	97.546	98.8914	7.27262e-17	0.36161	38.8601	44.0789	0.0413578
	D2	D2	Nrxn3	Nlgn3	0.0450333	0	NRXN3_NLGN3	Nrxn3 - Nlgn3	NRXN	Cell-Cell Contact	KEGG: mmu04514	aged	0.152628	76.1658	94.0789	1.16943e-07	0.36161	38.8601	44.0789	0.0413578
	GIN	D2	Nrxn3	Nlgn3	0.0474871	0	NRXN3_NLGN3	Nrxn3 - Nlgn3	NRXN	Cell-Cell Contact	KEGG: mmu04514	aged	0.10283	87.7828	90.5	0.00704283	0.36161	38.8601	44.0789	0.0413578
	D1	CIN	Nrxn3	Nlgn3	0.0295479	0	NRXN3_NLGN3	Nrxn3 - Nlgn3	NRXN	Cell-Cell Contact	KEGG: mmu04514	aged	0.36436	97.546	98.8914	7.27262e-17	-0.0556583	28.5714	51.8519	0.00247616
	D2	CIN	Nrxn3	Nlgn3	0.0275074	0	NRXN3_NLGN3	Nrxn3 - Nlgn3	NRXN	Cell-Cell Contact	KEGG: mmu04514	aged	0.152628	76.1658	94.0789	1.16943e-07	-0.0556583	28.5714	51.8519	0.00247616
	GIN	CIN	Nrxn3	Nlgn3	0.0290353	0	NRXN3_NLGN3	Nrxn3 - Nlgn3	NRXN	Cell-Cell Contact	KEGG: mmu04514	aged	0.10283	87.7828	90.5	0.00704283	-0.0556583	28.5714	51.8519	0.00247616
	D1	A2	Nrxn3	Nlgn3	0.0227308	0	NRXN3_NLGN3	Nrxn3 - Nlgn3	NRXN	Cell-Cell Contact	KEGG: mmu04514	aged	0.36436	97.546	98.8914	7.27262e-17	-0.0582805	28.5285	41.3895	7.82289e-05
	D2	A2	Nrxn3	Nlgn3	0.0211508	0	NRXN3_NLGN3	Nrxn3 - Nlgn3	NRXN	Cell-Cell Contact	KEGG: mmu04514	aged	0.152628	76.1658	94.0789	1.16943e-07	-0.0582805	28.5285	41.3895	7.82289e-05
	GIN	A2	Nrxn3	Nlgn3	0.0223337	0	NRXN3_NLGN3	Nrxn3 - Nlgn3	NRXN	Cell-Cell Contact	KEGG: mmu04514	aged	0.10283	87.7828	90.5	0.00704283	-0.0582805	28.5285	41.3895	7.82289e-05
	D1	A7	Nrxn3	Nlgn3	0.0227477	0	NRXN3_NLGN3	Nrxn3 - Nlgn3	NRXN	Cell-Cell Contact	KEGG: mmu04514	aged	0.36436	97.546	98.8914	7.27262e-17
	D2	A7	Nrxn3	Nlgn3	0.0211666	0	NRXN3_NLGN3	Nrxn3 - Nlgn3	NRXN	Cell-Cell Contact	KEGG: mmu04514	aged	0.152628	76.1658	94.0789	1.16943e-07
	GIN	A7	Nrxn3	Nlgn3	0.0223504	0	NRXN3_NLGN3	Nrxn3 - Nlgn3	NRXN	Cell-Cell Contact	KEGG: mmu04514	aged	0.10283	87.7828	90.5	0.00704283
	A2	A2	Sema4a	Plxnb1	0.00271818	0	SEMA4A_PLXNB1	Sema4a - Plxnb1	SEMA4	Cell-Cell Contact	PMID: 27533782	aged	0.0909737	26.2763	26.3858	0.00979824	-0.125611	46.7718	64.1537	2.32091e-05
	A2	A7	Sema4a	Plxnb1	0.00296747	0	SEMA4A_PLXNB1	Sema4a - Plxnb1	SEMA4	Cell-Cell Contact	PMID: 27533782	aged	0.0909737	26.2763	26.3858	0.00979824
	A2	A7	Sema4a	Plxnb2	0.000549215	0	SEMA4A_PLXNB2	Sema4a - Plxnb2	SEMA4	Cell-Cell Contact	PMID: 27533782	aged	0.0909737	26.2763	26.3858	0.00979824
	A7	A8	Sema6d	PLXNA1_TREM2	0.0107991	0	SEMA6D_PLXNA1_TREM2	Sema6d - (Plxna1+Trem2)	SEMA6	Cell-Cell Contact	PMID: 22325954	aged	0.312237	38.0952	19.6721	0.000568347	0.285394	40	16.6667	0.00935241
	A7	A8	Sema6d	Plxna1	0.00194398	0	SEMA6D_PLXNA1	Sema6d - Plxna1	SEMA6	Cell-Cell Contact	PMID: 27533782	aged	0.312237	38.0952	19.6721	0.000568347	0.285394	40	16.6667	0.00935241
	D1	A8	Thy1	ITGAM_ITGB2	0.0242714	0	THY1_ITGAM_ITGB2	Thy1 - (Itgam+Itgb2)	THY1	Cell-Cell Contact	PMID: 15850796	aged	0.373566	65.6442	70.9534	4.52325e-08	-0.329516	80	100	0.0315486
	D2	A8	Thy1	ITGAM_ITGB2	0.0279711	0	THY1_ITGAM_ITGB2	Thy1 - (Itgam+Itgb2)	THY1	Cell-Cell Contact	PMID: 15850796	aged	0.485091	55.4404	60.2339	4.79034e-07	-0.329516	80	100	0.0315486
	A4	A2	Vsir	Igsf11	0.0158497	0	VSIR_IGSF11	Vsir - Igsf11	VISTA	Cell-Cell Contact	KEGG: mmu04514	aged	1.01203	53.3333	4.54869	5.07619e-19	0.0673286	39.039	43.7546	0.0324545
	A4	A7	Vsir	Igsf11	0.00538696	0	VSIR_IGSF11	Vsir - Igsf11	VISTA	Cell-Cell Contact	KEGG: mmu04514	aged	1.01203	53.3333	4.54869	5.07619e-19
	A4	A8	Vsir	Igsf11	0.0314906	0	VSIR_IGSF11	Vsir - Igsf11	VISTA	Cell-Cell Contact	KEGG: mmu04514	aged	1.01203	53.3333	4.54869	5.07619e-19
	A1	A1	Gja1	Gja1	0.131584	0	GJA1_GJA1	Gja1 - Gja1	GAP	Cell-Cell Contact	PMID: 32532966;PMID: 15094344	aged	0.211536	64.4817	69.2188	2.98528e-10	0.211536	64.4817	69.2188	2.98528e-10
	A2	A1	Gja1	Gja1	0.179279	0	GJA1_GJA1	Gja1 - Gja1	GAP	Cell-Cell Contact	PMID: 32532966;PMID: 15094344	aged	0.13152	99.3994	99.1131	4.16118e-13	0.211536	64.4817	69.2188	2.98528e-10
	A7	A1	Gja1	Gja1	0.14945	0.02	GJA1_GJA1	Gja1 - Gja1	GAP	Cell-Cell Contact	PMID: 32532966;PMID: 15094344	aged	0.512576	100	91.8033	3.60446e-06	0.211536	64.4817	69.2188	2.98528e-10
	A4	A1	Gja1	Gja1	0.172543	0.01	GJA1_GJA1	Gja1 - Gja1	GAP	Cell-Cell Contact	PMID: 32532966;PMID: 15094344	aged	0.917706	100	84.0796	0.000204012	0.211536	64.4817	69.2188	2.98528e-10
	A8	A1	Gja1	Gja1	0.15269	0.02	GJA1_GJA1	Gja1 - Gja1	GAP	Cell-Cell Contact	PMID: 32532966;PMID: 15094344	aged	0.37533	100	100	0.0179928	0.211536	64.4817	69.2188	2.98528e-10
	A1	A2	Gja1	Gja1	0.179279	0	GJA1_GJA1	Gja1 - Gja1	GAP	Cell-Cell Contact	PMID: 32532966;PMID: 15094344	aged	0.211536	64.4817	69.2188	2.98528e-10	0.13152	99.3994	99.1131	4.16118e-13
	A2	A2	Gja1	Gja1	0.239494	0	GJA1_GJA1	Gja1 - Gja1	GAP	Cell-Cell Contact	PMID: 32532966;PMID: 15094344	aged	0.13152	99.3994	99.1131	4.16118e-13	0.13152	99.3994	99.1131	4.16118e-13
	A7	A2	Gja1	Gja1	0.202113	0	GJA1_GJA1	Gja1 - Gja1	GAP	Cell-Cell Contact	PMID: 32532966;PMID: 15094344	aged	0.512576	100	91.8033	3.60446e-06	0.13152	99.3994	99.1131	4.16118e-13
	A4	A2	Gja1	Gja1	0.231132	0	GJA1_GJA1	Gja1 - Gja1	GAP	Cell-Cell Contact	PMID: 32532966;PMID: 15094344	aged	0.917706	100	84.0796	0.000204012	0.13152	99.3994	99.1131	4.16118e-13
	A8	A2	Gja1	Gja1	0.206219	0	GJA1_GJA1	Gja1 - Gja1	GAP	Cell-Cell Contact	PMID: 32532966;PMID: 15094344	aged	0.37533	100	100	0.0179928	0.13152	99.3994	99.1131	4.16118e-13
	A1	A7	Gja1	Gja1	0.14945	0.02	GJA1_GJA1	Gja1 - Gja1	GAP	Cell-Cell Contact	PMID: 32532966;PMID: 15094344	aged	0.211536	64.4817	69.2188	2.98528e-10	0.512576	100	91.8033	3.60446e-06
	A2	A7	Gja1	Gja1	0.202113	0	GJA1_GJA1	Gja1 - Gja1	GAP	Cell-Cell Contact	PMID: 32532966;PMID: 15094344	aged	0.13152	99.3994	99.1131	4.16118e-13	0.512576	100	91.8033	3.60446e-06
	A7	A7	Gja1	Gja1	0.169268	0.03	GJA1_GJA1	Gja1 - Gja1	GAP	Cell-Cell Contact	PMID: 32532966;PMID: 15094344	aged	0.512576	100	91.8033	3.60446e-06	0.512576	100	91.8033	3.60446e-06
	A4	A7	Gja1	Gja1	0.194722	0	GJA1_GJA1	Gja1 - Gja1	GAP	Cell-Cell Contact	PMID: 32532966;PMID: 15094344	aged	0.917706	100	84.0796	0.000204012	0.512576	100	91.8033	3.60446e-06
	A8	A7	Gja1	Gja1	0.172851	0.02	GJA1_GJA1	Gja1 - Gja1	GAP	Cell-Cell Contact	PMID: 32532966;PMID: 15094344	aged	0.37533	100	100	0.0179928	0.512576	100	91.8033	3.60446e-06
	A1	A4	Gja1	Gja1	0.172543	0.01	GJA1_GJA1	Gja1 - Gja1	GAP	Cell-Cell Contact	PMID: 32532966;PMID: 15094344	aged	0.211536	64.4817	69.2188	2.98528e-10	0.917706	100	84.0796	0.000204012
	A2	A4	Gja1	Gja1	0.231132	0	GJA1_GJA1	Gja1 - Gja1	GAP	Cell-Cell Contact	PMID: 32532966;PMID: 15094344	aged	0.13152	99.3994	99.1131	4.16118e-13	0.917706	100	84.0796	0.000204012
	A7	A4	Gja1	Gja1	0.194722	0	GJA1_GJA1	Gja1 - Gja1	GAP	Cell-Cell Contact	PMID: 32532966;PMID: 15094344	aged	0.512576	100	91.8033	3.60446e-06	0.917706	100	84.0796	0.000204012
	A4	A4	Gja1	Gja1	0.222977	0.03	GJA1_GJA1	Gja1 - Gja1	GAP	Cell-Cell Contact	PMID: 32532966;PMID: 15094344	aged	0.917706	100	84.0796	0.000204012	0.917706	100	84.0796	0.000204012
	A8	A4	Gja1	Gja1	0.198715	0.02	GJA1_GJA1	Gja1 - Gja1	GAP	Cell-Cell Contact	PMID: 32532966;PMID: 15094344	aged	0.37533	100	100	0.0179928	0.917706	100	84.0796	0.000204012
	A1	A8	Gja1	Gja1	0.15269	0.02	GJA1_GJA1	Gja1 - Gja1	GAP	Cell-Cell Contact	PMID: 32532966;PMID: 15094344	aged	0.211536	64.4817	69.2188	2.98528e-10	0.37533	100	100	0.0179928
	A2	A8	Gja1	Gja1	0.206219	0	GJA1_GJA1	Gja1 - Gja1	GAP	Cell-Cell Contact	PMID: 32532966;PMID: 15094344	aged	0.13152	99.3994	99.1131	4.16118e-13	0.37533	100	100	0.0179928
	A7	A8	Gja1	Gja1	0.172851	0.02	GJA1_GJA1	Gja1 - Gja1	GAP	Cell-Cell Contact	PMID: 32532966;PMID: 15094344	aged	0.512576	100	91.8033	3.60446e-06	0.37533	100	100	0.0179928
	A4	A8	Gja1	Gja1	0.198715	0.02	GJA1_GJA1	Gja1 - Gja1	GAP	Cell-Cell Contact	PMID: 32532966;PMID: 15094344	aged	0.917706	100	84.0796	0.000204012	0.37533	100	100	0.0179928
	A8	A8	Gja1	Gja1	0.176494	0.03	GJA1_GJA1	Gja1 - Gja1	GAP	Cell-Cell Contact	PMID: 32532966;PMID: 15094344	aged	0.37533	100	100	0.0179928	0.37533	100	100	0.0179928
	D1	D1	Pcdhb20	Pcdhb20	0.00393715	0	PCDHB20_PCDHB20	Pcdhb20 - Pcdhb20	PCDH	Cell-Cell Contact	PMID: 35253643; PMID: 32694982	aged	0.23463	31.9018	25.2217	0.000310322	0.23463	31.9018	25.2217	0.000310322
	A4	A4	Pcdhb12	Pcdhb12	0.00187871	0	PCDHB12_PCDHB12	Pcdhb12 - Pcdhb12	PCDH	Cell-Cell Contact	PMID: 35253643; PMID: 32694982	aged	0.46822	26.6667	0.568586	2.21183e-28	0.46822	26.6667	0.568586	2.21183e-28
	A4	A4	Pcdhga11	Pcdhga11	0.00187871	0	PCDHGA11_PCDHGA11	Pcdhga11 - Pcdhga11	PCDH	Cell-Cell Contact	PMID: 35253643; PMID: 32694982	aged	0.457395	26.6667	1.13717	6.98155e-17	0.457395	26.6667	1.13717	6.98155e-17
	A8	D1	C1ql3	Adgrb3	0.0098971	0	C1QL3_ADGRB3	C1ql3 - Adgrb3	ADGRB	Cell-Cell Contact	PMID: 31462748	aged	0.231567	40	8.33333	0.00214019	0.368418	82.8221	84.1463	3.58079e-13
	A8	D2	C1ql3	Adgrb3	0.00311858	0	C1QL3_ADGRB3	C1ql3 - Adgrb3	ADGRB	Cell-Cell Contact	PMID: 31462748	aged	0.231567	40	8.33333	0.00214019	-0.222452	47.1503	76.6813	0.017982
	A8	CIN	C1ql3	Adgrb3	0.00184818	0	C1QL3_ADGRB3	C1ql3 - Adgrb3	ADGRB	Cell-Cell Contact	PMID: 31462748	aged	0.231567	40	8.33333	0.00214019	-0.247592	25.974	57.8189	2.31831e-06
	A8	GIN	C1ql3	Adgrb3	0.00843164	0	C1QL3_ADGRB3	C1ql3 - Adgrb3	ADGRB	Cell-Cell Contact	PMID: 31462748	aged	0.231567	40	8.33333	0.00214019
	D1	D1	Flrt3	Adgrl1	0.0747738	0	FLRT3_ADGRL1	Flrt3 - Adgrl1	ADGRL	Cell-Cell Contact	PMID: 25728924;PMID: 34022279;PMID: 27091502;PMID: 35907405	aged	0.341723	56.4417	61.4191	2.03195e-06	0.350811	81.5951	88.4701	1.89574e-14
	D1	D2	Flrt3	Adgrl1	0.0563451	0	FLRT3_ADGRL1	Flrt3 - Adgrl1	ADGRL	Cell-Cell Contact	PMID: 25728924;PMID: 34022279;PMID: 27091502;PMID: 35907405	aged	0.341723	56.4417	61.4191	2.03195e-06
	D1	CIN	Flrt3	Adgrl1	0.0216506	0	FLRT3_ADGRL1	Flrt3 - Adgrl1	ADGRL	Cell-Cell Contact	PMID: 25728924;PMID: 34022279;PMID: 27091502;PMID: 35907405	aged	0.341723	56.4417	61.4191	2.03195e-06	-0.28872	34.632	74.4856	1.09384e-06
	D1	GIN	Flrt3	Adgrl1	0.0206031	0	FLRT3_ADGRL1	Flrt3 - Adgrl1	ADGRL	Cell-Cell Contact	PMID: 25728924;PMID: 34022279;PMID: 27091502;PMID: 35907405	aged	0.341723	56.4417	61.4191	2.03195e-06	-0.228781	46.6063	71	0.0404004
	D1	A2	Flrt3	Adgrl1	0.0102119	0	FLRT3_ADGRL1	Flrt3 - Adgrl1	ADGRL	Cell-Cell Contact	PMID: 25728924;PMID: 34022279;PMID: 27091502;PMID: 35907405	aged	0.341723	56.4417	61.4191	2.03195e-06	-0.152524	30.1051	49.6674	4.54991e-13
	D1	A7	Flrt3	Adgrl1	0.0115357	0	FLRT3_ADGRL1	Flrt3 - Adgrl1	ADGRL	Cell-Cell Contact	PMID: 25728924;PMID: 34022279;PMID: 27091502;PMID: 35907405	aged	0.341723	56.4417	61.4191	2.03195e-06
	D1	A4	Flrt3	Adgrl1	0.00920459	0	FLRT3_ADGRL1	Flrt3 - Adgrl1	ADGRL	Cell-Cell Contact	PMID: 25728924;PMID: 34022279;PMID: 27091502;PMID: 35907405	aged	0.341723	56.4417	61.4191	2.03195e-06
	D2	D1	Nrxn1	Adgrl1	0.0834182	0	NRXN1_ADGRL1	Nrxn1 - Adgrl1	ADGRL	Cell-Cell Contact	PMID: 25728924;PMID: 34022279;PMID: 27091502;PMID: 35907405	aged	0.307833	56.4767	61.8421	0.000527573	0.350811	81.5951	88.4701	1.89574e-14
	A5	D1	Nrxn1	Adgrl1	0.0488179	0	NRXN1_ADGRL1	Nrxn1 - Adgrl1	ADGRL	Cell-Cell Contact	PMID: 25728924;PMID: 34022279;PMID: 27091502;PMID: 35907405	aged	1.05619	38.7528	13.7931	0.00144084	0.350811	81.5951	88.4701	1.89574e-14
	D2	D2	Nrxn1	Adgrl1	0.0630041	0	NRXN1_ADGRL1	Nrxn1 - Adgrl1	ADGRL	Cell-Cell Contact	PMID: 25728924;PMID: 34022279;PMID: 27091502;PMID: 35907405	aged	0.307833	56.4767	61.8421	0.000527573
	A5	D2	Nrxn1	Adgrl1	0.0365337	0	NRXN1_ADGRL1	Nrxn1 - Adgrl1	ADGRL	Cell-Cell Contact	PMID: 25728924;PMID: 34022279;PMID: 27091502;PMID: 35907405	aged	1.05619	38.7528	13.7931	0.00144084
	D2	CIN	Nrxn1	Adgrl1	0.024315	0	NRXN1_ADGRL1	Nrxn1 - Adgrl1	ADGRL	Cell-Cell Contact	PMID: 25728924;PMID: 34022279;PMID: 27091502;PMID: 35907405	aged	0.307833	56.4767	61.8421	0.000527573	-0.28872	34.632	74.4856	1.09384e-06
	A5	CIN	Nrxn1	Adgrl1	0.0138589	0.01	NRXN1_ADGRL1	Nrxn1 - Adgrl1	ADGRL	Cell-Cell Contact	PMID: 25728924;PMID: 34022279;PMID: 27091502;PMID: 35907405	aged	1.05619	38.7528	13.7931	0.00144084	-0.28872	34.632	74.4856	1.09384e-06
	D2	GIN	Nrxn1	Adgrl1	0.0231416	0	NRXN1_ADGRL1	Nrxn1 - Adgrl1	ADGRL	Cell-Cell Contact	PMID: 25728924;PMID: 34022279;PMID: 27091502;PMID: 35907405	aged	0.307833	56.4767	61.8421	0.000527573	-0.228781	46.6063	71	0.0404004
	A5	GIN	Nrxn1	Adgrl1	0.0131833	0	NRXN1_ADGRL1	Nrxn1 - Adgrl1	ADGRL	Cell-Cell Contact	PMID: 25728924;PMID: 34022279;PMID: 27091502;PMID: 35907405	aged	1.05619	38.7528	13.7931	0.00144084	-0.228781	46.6063	71	0.0404004
	D2	A2	Nrxn1	Adgrl1	0.0114851	0	NRXN1_ADGRL1	Nrxn1 - Adgrl1	ADGRL	Cell-Cell Contact	PMID: 25728924;PMID: 34022279;PMID: 27091502;PMID: 35907405	aged	0.307833	56.4767	61.8421	0.000527573	-0.152524	30.1051	49.6674	4.54991e-13
	A5	A2	Nrxn1	Adgrl1	0.00650939	0	NRXN1_ADGRL1	Nrxn1 - Adgrl1	ADGRL	Cell-Cell Contact	PMID: 25728924;PMID: 34022279;PMID: 27091502;PMID: 35907405	aged	1.05619	38.7528	13.7931	0.00144084	-0.152524	30.1051	49.6674	4.54991e-13
	D1	D1	Nrxn3	Adgrl1	0.156666	0	NRXN3_ADGRL1	Nrxn3 - Adgrl1	ADGRL	Cell-Cell Contact	PMID: 25728924;PMID: 34022279;PMID: 27091502;PMID: 35907405	aged	0.36436	97.546	98.8914	7.27262e-17	0.350811	81.5951	88.4701	1.89574e-14
	D2	D1	Nrxn3	Adgrl1	0.147179	0	NRXN3_ADGRL1	Nrxn3 - Adgrl1	ADGRL	Cell-Cell Contact	PMID: 25728924;PMID: 34022279;PMID: 27091502;PMID: 35907405	aged	0.152628	76.1658	94.0789	1.16943e-07	0.350811	81.5951	88.4701	1.89574e-14
	GIN	D1	Nrxn3	Adgrl1	0.154299	0	NRXN3_ADGRL1	Nrxn3 - Adgrl1	ADGRL	Cell-Cell Contact	PMID: 25728924;PMID: 34022279;PMID: 27091502;PMID: 35907405	aged	0.10283	87.7828	90.5	0.00704283	0.350811	81.5951	88.4701	1.89574e-14
	D1	D2	Nrxn3	Adgrl1	0.120687	0	NRXN3_ADGRL1	Nrxn3 - Adgrl1	ADGRL	Cell-Cell Contact	PMID: 25728924;PMID: 34022279;PMID: 27091502;PMID: 35907405	aged	0.36436	97.546	98.8914	7.27262e-17
	D2	D2	Nrxn3	Adgrl1	0.113086	0	NRXN3_ADGRL1	Nrxn3 - Adgrl1	ADGRL	Cell-Cell Contact	PMID: 25728924;PMID: 34022279;PMID: 27091502;PMID: 35907405	aged	0.152628	76.1658	94.0789	1.16943e-07
	GIN	D2	Nrxn3	Adgrl1	0.118787	0	NRXN3_ADGRL1	Nrxn3 - Adgrl1	ADGRL	Cell-Cell Contact	PMID: 25728924;PMID: 34022279;PMID: 27091502;PMID: 35907405	aged	0.10283	87.7828	90.5	0.00704283
	D1	CIN	Nrxn3	Adgrl1	0.0484064	0	NRXN3_ADGRL1	Nrxn3 - Adgrl1	ADGRL	Cell-Cell Contact	PMID: 25728924;PMID: 34022279;PMID: 27091502;PMID: 35907405	aged	0.36436	97.546	98.8914	7.27262e-17	-0.28872	34.632	74.4856	1.09384e-06
	D2	CIN	Nrxn3	Adgrl1	0.0451242	0	NRXN3_ADGRL1	Nrxn3 - Adgrl1	ADGRL	Cell-Cell Contact	PMID: 25728924;PMID: 34022279;PMID: 27091502;PMID: 35907405	aged	0.152628	76.1658	94.0789	1.16943e-07	-0.28872	34.632	74.4856	1.09384e-06
	GIN	CIN	Nrxn3	Adgrl1	0.0475827	0	NRXN3_ADGRL1	Nrxn3 - Adgrl1	ADGRL	Cell-Cell Contact	PMID: 25728924;PMID: 34022279;PMID: 27091502;PMID: 35907405	aged	0.10283	87.7828	90.5	0.00704283	-0.28872	34.632	74.4856	1.09384e-06
	D1	GIN	Nrxn3	Adgrl1	0.0461253	0	NRXN3_ADGRL1	Nrxn3 - Adgrl1	ADGRL	Cell-Cell Contact	PMID: 25728924;PMID: 34022279;PMID: 27091502;PMID: 35907405	aged	0.36436	97.546	98.8914	7.27262e-17	-0.228781	46.6063	71	0.0404004
	D2	GIN	Nrxn3	Adgrl1	0.0429908	0	NRXN3_ADGRL1	Nrxn3 - Adgrl1	ADGRL	Cell-Cell Contact	PMID: 25728924;PMID: 34022279;PMID: 27091502;PMID: 35907405	aged	0.152628	76.1658	94.0789	1.16943e-07	-0.228781	46.6063	71	0.0404004
	GIN	GIN	Nrxn3	Adgrl1	0.0453385	0	NRXN3_ADGRL1	Nrxn3 - Adgrl1	ADGRL	Cell-Cell Contact	PMID: 25728924;PMID: 34022279;PMID: 27091502;PMID: 35907405	aged	0.10283	87.7828	90.5	0.00704283	-0.228781	46.6063	71	0.0404004
	D1	A2	Nrxn3	Adgrl1	0.0231664	0	NRXN3_ADGRL1	Nrxn3 - Adgrl1	ADGRL	Cell-Cell Contact	PMID: 25728924;PMID: 34022279;PMID: 27091502;PMID: 35907405	aged	0.36436	97.546	98.8914	7.27262e-17	-0.152524	30.1051	49.6674	4.54991e-13
	D2	A2	Nrxn3	Adgrl1	0.0215568	0	NRXN3_ADGRL1	Nrxn3 - Adgrl1	ADGRL	Cell-Cell Contact	PMID: 25728924;PMID: 34022279;PMID: 27091502;PMID: 35907405	aged	0.152628	76.1658	94.0789	1.16943e-07	-0.152524	30.1051	49.6674	4.54991e-13
	GIN	A2	Nrxn3	Adgrl1	0.0227619	0	NRXN3_ADGRL1	Nrxn3 - Adgrl1	ADGRL	Cell-Cell Contact	PMID: 25728924;PMID: 34022279;PMID: 27091502;PMID: 35907405	aged	0.10283	87.7828	90.5	0.00704283	-0.152524	30.1051	49.6674	4.54991e-13
	D1	A7	Nrxn3	Adgrl1	0.0261253	0	NRXN3_ADGRL1	Nrxn3 - Adgrl1	ADGRL	Cell-Cell Contact	PMID: 25728924;PMID: 34022279;PMID: 27091502;PMID: 35907405	aged	0.36436	97.546	98.8914	7.27262e-17
	D2	A7	Nrxn3	Adgrl1	0.0243152	0	NRXN3_ADGRL1	Nrxn3 - Adgrl1	ADGRL	Cell-Cell Contact	PMID: 25728924;PMID: 34022279;PMID: 27091502;PMID: 35907405	aged	0.152628	76.1658	94.0789	1.16943e-07
	GIN	A7	Nrxn3	Adgrl1	0.0256705	0	NRXN3_ADGRL1	Nrxn3 - Adgrl1	ADGRL	Cell-Cell Contact	PMID: 25728924;PMID: 34022279;PMID: 27091502;PMID: 35907405	aged	0.10283	87.7828	90.5	0.00704283
	D1	A4	Nrxn3	Adgrl1	0.0209083	0	NRXN3_ADGRL1	Nrxn3 - Adgrl1	ADGRL	Cell-Cell Contact	PMID: 25728924;PMID: 34022279;PMID: 27091502;PMID: 35907405	aged	0.36436	97.546	98.8914	7.27262e-17
	D2	A4	Nrxn3	Adgrl1	0.0194525	0	NRXN3_ADGRL1	Nrxn3 - Adgrl1	ADGRL	Cell-Cell Contact	PMID: 25728924;PMID: 34022279;PMID: 27091502;PMID: 35907405	aged	0.152628	76.1658	94.0789	1.16943e-07
	GIN	A4	Nrxn3	Adgrl1	0.0205424	0	NRXN3_ADGRL1	Nrxn3 - Adgrl1	ADGRL	Cell-Cell Contact	PMID: 25728924;PMID: 34022279;PMID: 27091502;PMID: 35907405	aged	0.10283	87.7828	90.5	0.00704283
	D1	D1	Tenm2	Adgrl1	0.0625668	0	TENM2_ADGRL1	Tenm2 - Adgrl1	ADGRL	Cell-Cell Contact	PMID: 25728924;PMID: 34022279;PMID: 27091502;PMID: 35907405	aged	0.282308	50.9202	50.2772	0.000229456	0.350811	81.5951	88.4701	1.89574e-14
	D1	D2	Tenm2	Adgrl1	0.0469938	0	TENM2_ADGRL1	Tenm2 - Adgrl1	ADGRL	Cell-Cell Contact	PMID: 25728924;PMID: 34022279;PMID: 27091502;PMID: 35907405	aged	0.282308	50.9202	50.2772	0.000229456
	D1	CIN	Tenm2	Adgrl1	0.0179479	0	TENM2_ADGRL1	Tenm2 - Adgrl1	ADGRL	Cell-Cell Contact	PMID: 25728924;PMID: 34022279;PMID: 27091502;PMID: 35907405	aged	0.282308	50.9202	50.2772	0.000229456	-0.28872	34.632	74.4856	1.09384e-06
	D1	GIN	Tenm2	Adgrl1	0.0170764	0	TENM2_ADGRL1	Tenm2 - Adgrl1	ADGRL	Cell-Cell Contact	PMID: 25728924;PMID: 34022279;PMID: 27091502;PMID: 35907405	aged	0.282308	50.9202	50.2772	0.000229456	-0.228781	46.6063	71	0.0404004
	D1	A2	Tenm2	Adgrl1	0.00844851	0	TENM2_ADGRL1	Tenm2 - Adgrl1	ADGRL	Cell-Cell Contact	PMID: 25728924;PMID: 34022279;PMID: 27091502;PMID: 35907405	aged	0.282308	50.9202	50.2772	0.000229456	-0.152524	30.1051	49.6674	4.54991e-13
	D1	A7	Tenm2	Adgrl1	0.00954596	0	TENM2_ADGRL1	Tenm2 - Adgrl1	ADGRL	Cell-Cell Contact	PMID: 25728924;PMID: 34022279;PMID: 27091502;PMID: 35907405	aged	0.282308	50.9202	50.2772	0.000229456
	D1	A4	Tenm2	Adgrl1	0.00761383	0	TENM2_ADGRL1	Tenm2 - Adgrl1	ADGRL	Cell-Cell Contact	PMID: 25728924;PMID: 34022279;PMID: 27091502;PMID: 35907405	aged	0.282308	50.9202	50.2772	0.000229456
	D2	D1	Tenm3	Adgrl1	0.0292268	0	TENM3_ADGRL1	Tenm3 - Adgrl1	ADGRL	Cell-Cell Contact	PMID: 25728924;PMID: 34022279;PMID: 27091502;PMID: 35907405	aged	0.332144	31.0881	30.9211	0.0189854	0.350811	81.5951	88.4701	1.89574e-14
	D2	D2	Tenm3	Adgrl1	0.0217596	0	TENM3_ADGRL1	Tenm3 - Adgrl1	ADGRL	Cell-Cell Contact	PMID: 25728924;PMID: 34022279;PMID: 27091502;PMID: 35907405	aged	0.332144	31.0881	30.9211	0.0189854
	D2	CIN	Tenm3	Adgrl1	0.0081766	0	TENM3_ADGRL1	Tenm3 - Adgrl1	ADGRL	Cell-Cell Contact	PMID: 25728924;PMID: 34022279;PMID: 27091502;PMID: 35907405	aged	0.332144	31.0881	30.9211	0.0189854	-0.28872	34.632	74.4856	1.09384e-06
	D2	GIN	Tenm3	Adgrl1	0.0077758	0	TENM3_ADGRL1	Tenm3 - Adgrl1	ADGRL	Cell-Cell Contact	PMID: 25728924;PMID: 34022279;PMID: 27091502;PMID: 35907405	aged	0.332144	31.0881	30.9211	0.0189854	-0.228781	46.6063	71	0.0404004
	D2	A2	Tenm3	Adgrl1	0.00382876	0	TENM3_ADGRL1	Tenm3 - Adgrl1	ADGRL	Cell-Cell Contact	PMID: 25728924;PMID: 34022279;PMID: 27091502;PMID: 35907405	aged	0.332144	31.0881	30.9211	0.0189854	-0.152524	30.1051	49.6674	4.54991e-13
	D2	A7	Tenm3	Adgrl1	0.00432873	0	TENM3_ADGRL1	Tenm3 - Adgrl1	ADGRL	Cell-Cell Contact	PMID: 25728924;PMID: 34022279;PMID: 27091502;PMID: 35907405	aged	0.332144	31.0881	30.9211	0.0189854
	D2	A4	Tenm3	Adgrl1	0.00344891	0	TENM3_ADGRL1	Tenm3 - Adgrl1	ADGRL	Cell-Cell Contact	PMID: 25728924;PMID: 34022279;PMID: 27091502;PMID: 35907405	aged	0.332144	31.0881	30.9211	0.0189854
	D1	D1	Tenm4	Adgrl1	0.0739096	0	TENM4_ADGRL1	Tenm4 - Adgrl1	ADGRL	Cell-Cell Contact	PMID: 25728924;PMID: 34022279;PMID: 27091502;PMID: 35907405	aged	0.354754	63.8037	61.0865	3.34412e-09	0.350811	81.5951	88.4701	1.89574e-14
	D2	D1	Tenm4	Adgrl1	0.0313857	0	TENM4_ADGRL1	Tenm4 - Adgrl1	ADGRL	Cell-Cell Contact	PMID: 25728924;PMID: 34022279;PMID: 27091502;PMID: 35907405	aged	0.283371	46.6321	49.1959	0.00327188	0.350811	81.5951	88.4701	1.89574e-14
	D1	D2	Tenm4	Adgrl1	0.0556811	0	TENM4_ADGRL1	Tenm4 - Adgrl1	ADGRL	Cell-Cell Contact	PMID: 25728924;PMID: 34022279;PMID: 27091502;PMID: 35907405	aged	0.354754	63.8037	61.0865	3.34412e-09
	D2	D2	Tenm4	Adgrl1	0.0233802	0	TENM4_ADGRL1	Tenm4 - Adgrl1	ADGRL	Cell-Cell Contact	PMID: 25728924;PMID: 34022279;PMID: 27091502;PMID: 35907405	aged	0.283371	46.6321	49.1959	0.00327188
	D1	CIN	Tenm4	Adgrl1	0.0213862	0	TENM4_ADGRL1	Tenm4 - Adgrl1	ADGRL	Cell-Cell Contact	PMID: 25728924;PMID: 34022279;PMID: 27091502;PMID: 35907405	aged	0.354754	63.8037	61.0865	3.34412e-09	-0.28872	34.632	74.4856	1.09384e-06
	D2	CIN	Tenm4	Adgrl1	0.00879467	0	TENM4_ADGRL1	Tenm4 - Adgrl1	ADGRL	Cell-Cell Contact	PMID: 25728924;PMID: 34022279;PMID: 27091502;PMID: 35907405	aged	0.283371	46.6321	49.1959	0.00327188	-0.28872	34.632	74.4856	1.09384e-06
	D1	GIN	Tenm4	Adgrl1	0.0203512	0	TENM4_ADGRL1	Tenm4 - Adgrl1	ADGRL	Cell-Cell Contact	PMID: 25728924;PMID: 34022279;PMID: 27091502;PMID: 35907405	aged	0.354754	63.8037	61.0865	3.34412e-09	-0.228781	46.6063	71	0.0404004
	D2	GIN	Tenm4	Adgrl1	0.00836382	0	TENM4_ADGRL1	Tenm4 - Adgrl1	ADGRL	Cell-Cell Contact	PMID: 25728924;PMID: 34022279;PMID: 27091502;PMID: 35907405	aged	0.283371	46.6321	49.1959	0.00327188	-0.228781	46.6063	71	0.0404004
	D1	A2	Tenm4	Adgrl1	0.0100857	0	TENM4_ADGRL1	Tenm4 - Adgrl1	ADGRL	Cell-Cell Contact	PMID: 25728924;PMID: 34022279;PMID: 27091502;PMID: 35907405	aged	0.354754	63.8037	61.0865	3.34412e-09	-0.152524	30.1051	49.6674	4.54991e-13
	D2	A2	Tenm4	Adgrl1	0.00411954	0	TENM4_ADGRL1	Tenm4 - Adgrl1	ADGRL	Cell-Cell Contact	PMID: 25728924;PMID: 34022279;PMID: 27091502;PMID: 35907405	aged	0.283371	46.6321	49.1959	0.00327188	-0.152524	30.1051	49.6674	4.54991e-13
	D1	A7	Tenm4	Adgrl1	0.0113934	0	TENM4_ADGRL1	Tenm4 - Adgrl1	ADGRL	Cell-Cell Contact	PMID: 25728924;PMID: 34022279;PMID: 27091502;PMID: 35907405	aged	0.354754	63.8037	61.0865	3.34412e-09
	D2	A7	Tenm4	Adgrl1	0.00465731	0	TENM4_ADGRL1	Tenm4 - Adgrl1	ADGRL	Cell-Cell Contact	PMID: 25728924;PMID: 34022279;PMID: 27091502;PMID: 35907405	aged	0.283371	46.6321	49.1959	0.00327188
	D1	A4	Tenm4	Adgrl1	0.00909076	0	TENM4_ADGRL1	Tenm4 - Adgrl1	ADGRL	Cell-Cell Contact	PMID: 25728924;PMID: 34022279;PMID: 27091502;PMID: 35907405	aged	0.354754	63.8037	61.0865	3.34412e-09
	D2	A4	Tenm4	Adgrl1	0.00371095	0	TENM4_ADGRL1	Tenm4 - Adgrl1	ADGRL	Cell-Cell Contact	PMID: 25728924;PMID: 34022279;PMID: 27091502;PMID: 35907405	aged	0.283371	46.6321	49.1959	0.00327188
	D1	D1	TENM2_FLRT3	Adgrl1	0.0684185	0	TENM2_FLRT3_ADGRL1	(Tenm2+Flrt3) - Adgrl1	ADGRL	Cell-Cell Contact	PMID: 25728924;PMID: 34022279;PMID: 27091502;PMID: 35907405	aged	0.312015	53.681	55.8481	0.000115744	0.350811	81.5951	88.4701	1.89574e-14
	D1	D2	TENM2_FLRT3	Adgrl1	0.051469	0	TENM2_FLRT3_ADGRL1	(Tenm2+Flrt3) - Adgrl1	ADGRL	Cell-Cell Contact	PMID: 25728924;PMID: 34022279;PMID: 27091502;PMID: 35907405	aged	0.312015	53.681	55.8481	0.000115744
	D1	CIN	TENM2_FLRT3	Adgrl1	0.0197143	0	TENM2_FLRT3_ADGRL1	(Tenm2+Flrt3) - Adgrl1	ADGRL	Cell-Cell Contact	PMID: 25728924;PMID: 34022279;PMID: 27091502;PMID: 35907405	aged	0.312015	53.681	55.8481	0.000115744	-0.28872	34.632	74.4856	1.09384e-06
	D1	GIN	TENM2_FLRT3	Adgrl1	0.0187586	0	TENM2_FLRT3_ADGRL1	(Tenm2+Flrt3) - Adgrl1	ADGRL	Cell-Cell Contact	PMID: 25728924;PMID: 34022279;PMID: 27091502;PMID: 35907405	aged	0.312015	53.681	55.8481	0.000115744	-0.228781	46.6063	71	0.0404004
	D1	A2	TENM2_FLRT3	Adgrl1	0.00928883	0	TENM2_FLRT3_ADGRL1	(Tenm2+Flrt3) - Adgrl1	ADGRL	Cell-Cell Contact	PMID: 25728924;PMID: 34022279;PMID: 27091502;PMID: 35907405	aged	0.312015	53.681	55.8481	0.000115744	-0.152524	30.1051	49.6674	4.54991e-13
	D1	A7	TENM2_FLRT3	Adgrl1	0.0104943	0	TENM2_FLRT3_ADGRL1	(Tenm2+Flrt3) - Adgrl1	ADGRL	Cell-Cell Contact	PMID: 25728924;PMID: 34022279;PMID: 27091502;PMID: 35907405	aged	0.312015	53.681	55.8481	0.000115744
	D1	A4	TENM2_FLRT3	Adgrl1	0.00837183	0	TENM2_FLRT3_ADGRL1	(Tenm2+Flrt3) - Adgrl1	ADGRL	Cell-Cell Contact	PMID: 25728924;PMID: 34022279;PMID: 27091502;PMID: 35907405	aged	0.312015	53.681	55.8481	0.000115744
	D1	D1	TENM4_FLRT3	Adgrl1	0.0743406	0	TENM4_FLRT3_ADGRL1	(Tenm4+Flrt3) - Adgrl1	ADGRL	Cell-Cell Contact	PMID: 25728924;PMID: 34022279;PMID: 27091502;PMID: 35907405	aged	0.348238	60.1227	61.2528	1.01765e-06	0.350811	81.5951	88.4701	1.89574e-14
	D2	D1	TENM4_FLRT3	Adgrl1	0.0302876	0	TENM4_FLRT3_ADGRL1	(Tenm4+Flrt3) - Adgrl1	ADGRL	Cell-Cell Contact	PMID: 25728924;PMID: 34022279;PMID: 27091502;PMID: 35907405	aged	0.283371	46.6321	49.1959	0.00327188	0.350811	81.5951	88.4701	1.89574e-14
	D1	D2	TENM4_FLRT3	Adgrl1	0.0560122	0	TENM4_FLRT3_ADGRL1	(Tenm4+Flrt3) - Adgrl1	ADGRL	Cell-Cell Contact	PMID: 25728924;PMID: 34022279;PMID: 27091502;PMID: 35907405	aged	0.348238	60.1227	61.2528	1.01765e-06
	D2	D2	TENM4_FLRT3	Adgrl1	0.0225557	0	TENM4_FLRT3_ADGRL1	(Tenm4+Flrt3) - Adgrl1	ADGRL	Cell-Cell Contact	PMID: 25728924;PMID: 34022279;PMID: 27091502;PMID: 35907405	aged	0.283371	46.6321	49.1959	0.00327188
	D1	CIN	TENM4_FLRT3	Adgrl1	0.021518	0	TENM4_FLRT3_ADGRL1	(Tenm4+Flrt3) - Adgrl1	ADGRL	Cell-Cell Contact	PMID: 25728924;PMID: 34022279;PMID: 27091502;PMID: 35907405	aged	0.348238	60.1227	61.2528	1.01765e-06	-0.28872	34.632	74.4856	1.09384e-06
	D2	CIN	TENM4_FLRT3	Adgrl1	0.00848006	0	TENM4_FLRT3_ADGRL1	(Tenm4+Flrt3) - Adgrl1	ADGRL	Cell-Cell Contact	PMID: 25728924;PMID: 34022279;PMID: 27091502;PMID: 35907405	aged	0.283371	46.6321	49.1959	0.00327188	-0.28872	34.632	74.4856	1.09384e-06
	D1	GIN	TENM4_FLRT3	Adgrl1	0.0204768	0	TENM4_FLRT3_ADGRL1	(Tenm4+Flrt3) - Adgrl1	ADGRL	Cell-Cell Contact	PMID: 25728924;PMID: 34022279;PMID: 27091502;PMID: 35907405	aged	0.348238	60.1227	61.2528	1.01765e-06	-0.228781	46.6063	71	0.0404004
	D2	GIN	TENM4_FLRT3	Adgrl1	0.0080645	0	TENM4_FLRT3_ADGRL1	(Tenm4+Flrt3) - Adgrl1	ADGRL	Cell-Cell Contact	PMID: 25728924;PMID: 34022279;PMID: 27091502;PMID: 35907405	aged	0.283371	46.6321	49.1959	0.00327188	-0.228781	46.6063	71	0.0404004
	D1	A2	TENM4_FLRT3	Adgrl1	0.0101486	0	TENM4_FLRT3_ADGRL1	(Tenm4+Flrt3) - Adgrl1	ADGRL	Cell-Cell Contact	PMID: 25728924;PMID: 34022279;PMID: 27091502;PMID: 35907405	aged	0.348238	60.1227	61.2528	1.01765e-06	-0.152524	30.1051	49.6674	4.54991e-13
	D2	A2	TENM4_FLRT3	Adgrl1	0.0039715	0	TENM4_FLRT3_ADGRL1	(Tenm4+Flrt3) - Adgrl1	ADGRL	Cell-Cell Contact	PMID: 25728924;PMID: 34022279;PMID: 27091502;PMID: 35907405	aged	0.283371	46.6321	49.1959	0.00327188	-0.152524	30.1051	49.6674	4.54991e-13
	D1	A7	TENM4_FLRT3	Adgrl1	0.0114643	0	TENM4_FLRT3_ADGRL1	(Tenm4+Flrt3) - Adgrl1	ADGRL	Cell-Cell Contact	PMID: 25728924;PMID: 34022279;PMID: 27091502;PMID: 35907405	aged	0.348238	60.1227	61.2528	1.01765e-06
	D2	A7	TENM4_FLRT3	Adgrl1	0.00449003	0	TENM4_FLRT3_ADGRL1	(Tenm4+Flrt3) - Adgrl1	ADGRL	Cell-Cell Contact	PMID: 25728924;PMID: 34022279;PMID: 27091502;PMID: 35907405	aged	0.283371	46.6321	49.1959	0.00327188
	D1	A4	TENM4_FLRT3	Adgrl1	0.0091475	0	TENM4_FLRT3_ADGRL1	(Tenm4+Flrt3) - Adgrl1	ADGRL	Cell-Cell Contact	PMID: 25728924;PMID: 34022279;PMID: 27091502;PMID: 35907405	aged	0.348238	60.1227	61.2528	1.01765e-06
	D2	A4	TENM4_FLRT3	Adgrl1	0.00357754	0	TENM4_FLRT3_ADGRL1	(Tenm4+Flrt3) - Adgrl1	ADGRL	Cell-Cell Contact	PMID: 25728924;PMID: 34022279;PMID: 27091502;PMID: 35907405	aged	0.283371	46.6321	49.1959	0.00327188
	D1	D1	Flrt3	Adgrl2	0.0146062	0	FLRT3_ADGRL2	Flrt3 - Adgrl2	ADGRL	Cell-Cell Contact	PMID: 25728924;PMID: 34022279;PMID: 27091502;PMID: 35907405	aged	0.341723	56.4417	61.4191	2.03195e-06
	D1	D2	Flrt3	Adgrl2	0.0128218	0	FLRT3_ADGRL2	Flrt3 - Adgrl2	ADGRL	Cell-Cell Contact	PMID: 25728924;PMID: 34022279;PMID: 27091502;PMID: 35907405	aged	0.341723	56.4417	61.4191	2.03195e-06
	D1	D1	Tenm2	Adgrl2	0.0120933	0	TENM2_ADGRL2	Tenm2 - Adgrl2	ADGRL	Cell-Cell Contact	PMID: 25728924;PMID: 34022279;PMID: 27091502;PMID: 35907405	aged	0.282308	50.9202	50.2772	0.000229456
	D1	D2	Tenm2	Adgrl2	0.0106126	0	TENM2_ADGRL2	Tenm2 - Adgrl2	ADGRL	Cell-Cell Contact	PMID: 25728924;PMID: 34022279;PMID: 27091502;PMID: 35907405	aged	0.282308	50.9202	50.2772	0.000229456
	D2	D1	Tenm3	Adgrl2	0.00549158	0	TENM3_ADGRL2	Tenm3 - Adgrl2	ADGRL	Cell-Cell Contact	PMID: 25728924;PMID: 34022279;PMID: 27091502;PMID: 35907405	aged	0.332144	31.0881	30.9211	0.0189854
	D2	D2	Tenm3	Adgrl2	0.00481524	0	TENM3_ADGRL2	Tenm3 - Adgrl2	ADGRL	Cell-Cell Contact	PMID: 25728924;PMID: 34022279;PMID: 27091502;PMID: 35907405	aged	0.332144	31.0881	30.9211	0.0189854
	D1	D1	Tenm4	Adgrl2	0.0144265	0	TENM4_ADGRL2	Tenm4 - Adgrl2	ADGRL	Cell-Cell Contact	PMID: 25728924;PMID: 34022279;PMID: 27091502;PMID: 35907405	aged	0.354754	63.8037	61.0865	3.34412e-09
	D2	D1	Tenm4	Adgrl2	0.00590789	0	TENM4_ADGRL2	Tenm4 - Adgrl2	ADGRL	Cell-Cell Contact	PMID: 25728924;PMID: 34022279;PMID: 27091502;PMID: 35907405	aged	0.283371	46.6321	49.1959	0.00327188
	D1	D2	Tenm4	Adgrl2	0.0126638	0	TENM4_ADGRL2	Tenm4 - Adgrl2	ADGRL	Cell-Cell Contact	PMID: 25728924;PMID: 34022279;PMID: 27091502;PMID: 35907405	aged	0.354754	63.8037	61.0865	3.34412e-09
	D2	D2	Tenm4	Adgrl2	0.00518055	0	TENM4_ADGRL2	Tenm4 - Adgrl2	ADGRL	Cell-Cell Contact	PMID: 25728924;PMID: 34022279;PMID: 27091502;PMID: 35907405	aged	0.283371	46.6321	49.1959	0.00327188
	D1	D1	TENM2_FLRT3	Adgrl2	0.0132913	0	TENM2_FLRT3_ADGRL2	(Tenm2+Flrt3) - Adgrl2	ADGRL	Cell-Cell Contact	PMID: 25728924;PMID: 34022279;PMID: 27091502;PMID: 35907405	aged	0.312015	53.681	55.8481	0.000115744
	D1	D2	TENM2_FLRT3	Adgrl2	0.0116656	0	TENM2_FLRT3_ADGRL2	(Tenm2+Flrt3) - Adgrl2	ADGRL	Cell-Cell Contact	PMID: 25728924;PMID: 34022279;PMID: 27091502;PMID: 35907405	aged	0.312015	53.681	55.8481	0.000115744
	D1	D1	Flrt3	Adgrl3	0.0625657	0	FLRT3_ADGRL3	Flrt3 - Adgrl3	ADGRL	Cell-Cell Contact	PMID: 25728924;PMID: 34022279;PMID: 27091502;PMID: 35907405	aged	0.341723	56.4417	61.4191	2.03195e-06	0.154624	76.0736	87.4169	7.79537e-06
	D1	D2	Flrt3	Adgrl3	0.0190185	0	FLRT3_ADGRL3	Flrt3 - Adgrl3	ADGRL	Cell-Cell Contact	PMID: 25728924;PMID: 34022279;PMID: 27091502;PMID: 35907405	aged	0.341723	56.4417	61.4191	2.03195e-06	-0.337814	42.487	76.7544	2.40308e-05
	D1	CIN	Flrt3	Adgrl3	0.0121249	0	FLRT3_ADGRL3	Flrt3 - Adgrl3	ADGRL	Cell-Cell Contact	PMID: 25728924;PMID: 34022279;PMID: 27091502;PMID: 35907405	aged	0.341723	56.4417	61.4191	2.03195e-06	-0.533051	28.1385	72.8395	4.37737e-16
	D1	GIN	Flrt3	Adgrl3	0.0514296	0	FLRT3_ADGRL3	Flrt3 - Adgrl3	ADGRL	Cell-Cell Contact	PMID: 25728924;PMID: 34022279;PMID: 27091502;PMID: 35907405	aged	0.341723	56.4417	61.4191	2.03195e-06
	D1	A2	Flrt3	Adgrl3	0.0106847	0	FLRT3_ADGRL3	Flrt3 - Adgrl3	ADGRL	Cell-Cell Contact	PMID: 25728924;PMID: 34022279;PMID: 27091502;PMID: 35907405	aged	0.341723	56.4417	61.4191	2.03195e-06	-0.10545	29.6547	44.9372	3.13912e-07
	D1	A7	Flrt3	Adgrl3	0.00670147	0	FLRT3_ADGRL3	Flrt3 - Adgrl3	ADGRL	Cell-Cell Contact	PMID: 25728924;PMID: 34022279;PMID: 27091502;PMID: 35907405	aged	0.341723	56.4417	61.4191	2.03195e-06
	D1	A4	Flrt3	Adgrl3	0.0528826	0	FLRT3_ADGRL3	Flrt3 - Adgrl3	ADGRL	Cell-Cell Contact	PMID: 25728924;PMID: 34022279;PMID: 27091502;PMID: 35907405	aged	0.341723	56.4417	61.4191	2.03195e-06	0.471715	53.3333	29.5665	0.00974709
	D1	D1	Tenm2	Adgrl3	0.0522392	0	TENM2_ADGRL3	Tenm2 - Adgrl3	ADGRL	Cell-Cell Contact	PMID: 25728924;PMID: 34022279;PMID: 27091502;PMID: 35907405	aged	0.282308	50.9202	50.2772	0.000229456	0.154624	76.0736	87.4169	7.79537e-06
	D1	D2	Tenm2	Adgrl3	0.0157587	0	TENM2_ADGRL3	Tenm2 - Adgrl3	ADGRL	Cell-Cell Contact	PMID: 25728924;PMID: 34022279;PMID: 27091502;PMID: 35907405	aged	0.282308	50.9202	50.2772	0.000229456	-0.337814	42.487	76.7544	2.40308e-05
	D1	CIN	Tenm2	Adgrl3	0.0100345	0	TENM2_ADGRL3	Tenm2 - Adgrl3	ADGRL	Cell-Cell Contact	PMID: 25728924;PMID: 34022279;PMID: 27091502;PMID: 35907405	aged	0.282308	50.9202	50.2772	0.000229456	-0.533051	28.1385	72.8395	4.37737e-16
	D1	GIN	Tenm2	Adgrl3	0.0428571	0	TENM2_ADGRL3	Tenm2 - Adgrl3	ADGRL	Cell-Cell Contact	PMID: 25728924;PMID: 34022279;PMID: 27091502;PMID: 35907405	aged	0.282308	50.9202	50.2772	0.000229456
	D1	A2	Tenm2	Adgrl3	0.00884041	0	TENM2_ADGRL3	Tenm2 - Adgrl3	ADGRL	Cell-Cell Contact	PMID: 25728924;PMID: 34022279;PMID: 27091502;PMID: 35907405	aged	0.282308	50.9202	50.2772	0.000229456	-0.10545	29.6547	44.9372	3.13912e-07
	D1	A7	Tenm2	Adgrl3	0.00554089	0	TENM2_ADGRL3	Tenm2 - Adgrl3	ADGRL	Cell-Cell Contact	PMID: 25728924;PMID: 34022279;PMID: 27091502;PMID: 35907405	aged	0.282308	50.9202	50.2772	0.000229456
	D1	A4	Tenm2	Adgrl3	0.0440791	0	TENM2_ADGRL3	Tenm2 - Adgrl3	ADGRL	Cell-Cell Contact	PMID: 25728924;PMID: 34022279;PMID: 27091502;PMID: 35907405	aged	0.282308	50.9202	50.2772	0.000229456	0.471715	53.3333	29.5665	0.00974709
	D2	D1	Tenm3	Adgrl3	0.02426	0	TENM3_ADGRL3	Tenm3 - Adgrl3	ADGRL	Cell-Cell Contact	PMID: 25728924;PMID: 34022279;PMID: 27091502;PMID: 35907405	aged	0.332144	31.0881	30.9211	0.0189854	0.154624	76.0736	87.4169	7.79537e-06
	D2	D2	Tenm3	Adgrl3	0.00717055	0	TENM3_ADGRL3	Tenm3 - Adgrl3	ADGRL	Cell-Cell Contact	PMID: 25728924;PMID: 34022279;PMID: 27091502;PMID: 35907405	aged	0.332144	31.0881	30.9211	0.0189854	-0.337814	42.487	76.7544	2.40308e-05
	D2	CIN	Tenm3	Adgrl3	0.00455152	0	TENM3_ADGRL3	Tenm3 - Adgrl3	ADGRL	Cell-Cell Contact	PMID: 25728924;PMID: 34022279;PMID: 27091502;PMID: 35907405	aged	0.332144	31.0881	30.9211	0.0189854	-0.533051	28.1385	72.8395	4.37737e-16
	D2	GIN	Tenm3	Adgrl3	0.019798	0	TENM3_ADGRL3	Tenm3 - Adgrl3	ADGRL	Cell-Cell Contact	PMID: 25728924;PMID: 34022279;PMID: 27091502;PMID: 35907405	aged	0.332144	31.0881	30.9211	0.0189854
	D2	A2	Tenm3	Adgrl3	0.00400723	0	TENM3_ADGRL3	Tenm3 - Adgrl3	ADGRL	Cell-Cell Contact	PMID: 25728924;PMID: 34022279;PMID: 27091502;PMID: 35907405	aged	0.332144	31.0881	30.9211	0.0189854	-0.10545	29.6547	44.9372	3.13912e-07
	D2	A7	Tenm3	Adgrl3	0.00250704	0	TENM3_ADGRL3	Tenm3 - Adgrl3	ADGRL	Cell-Cell Contact	PMID: 25728924;PMID: 34022279;PMID: 27091502;PMID: 35907405	aged	0.332144	31.0881	30.9211	0.0189854
	D2	A4	Tenm3	Adgrl3	0.0203765	0	TENM3_ADGRL3	Tenm3 - Adgrl3	ADGRL	Cell-Cell Contact	PMID: 25728924;PMID: 34022279;PMID: 27091502;PMID: 35907405	aged	0.332144	31.0881	30.9211	0.0189854	0.471715	53.3333	29.5665	0.00974709
	D1	D1	Tenm4	Adgrl3	0.0618332	0	TENM4_ADGRL3	Tenm4 - Adgrl3	ADGRL	Cell-Cell Contact	PMID: 25728924;PMID: 34022279;PMID: 27091502;PMID: 35907405	aged	0.354754	63.8037	61.0865	3.34412e-09	0.154624	76.0736	87.4169	7.79537e-06
	D2	D1	Tenm4	Adgrl3	0.0260619	0	TENM4_ADGRL3	Tenm4 - Adgrl3	ADGRL	Cell-Cell Contact	PMID: 25728924;PMID: 34022279;PMID: 27091502;PMID: 35907405	aged	0.283371	46.6321	49.1959	0.00327188	0.154624	76.0736	87.4169	7.79537e-06
	D1	D2	Tenm4	Adgrl3	0.0187857	0	TENM4_ADGRL3	Tenm4 - Adgrl3	ADGRL	Cell-Cell Contact	PMID: 25728924;PMID: 34022279;PMID: 27091502;PMID: 35907405	aged	0.354754	63.8037	61.0865	3.34412e-09	-0.337814	42.487	76.7544	2.40308e-05
	D2	D2	Tenm4	Adgrl3	0.00771316	0	TENM4_ADGRL3	Tenm4 - Adgrl3	ADGRL	Cell-Cell Contact	PMID: 25728924;PMID: 34022279;PMID: 27091502;PMID: 35907405	aged	0.283371	46.6321	49.1959	0.00327188	-0.337814	42.487	76.7544	2.40308e-05
	D1	CIN	Tenm4	Adgrl3	0.0119754	0	TENM4_ADGRL3	Tenm4 - Adgrl3	ADGRL	Cell-Cell Contact	PMID: 25728924;PMID: 34022279;PMID: 27091502;PMID: 35907405	aged	0.354754	63.8037	61.0865	3.34412e-09	-0.533051	28.1385	72.8395	4.37737e-16
	D2	CIN	Tenm4	Adgrl3	0.00489692	0	TENM4_ADGRL3	Tenm4 - Adgrl3	ADGRL	Cell-Cell Contact	PMID: 25728924;PMID: 34022279;PMID: 27091502;PMID: 35907405	aged	0.283371	46.6321	49.1959	0.00327188	-0.533051	28.1385	72.8395	4.37737e-16
	D1	GIN	Tenm4	Adgrl3	0.0508204	0	TENM4_ADGRL3	Tenm4 - Adgrl3	ADGRL	Cell-Cell Contact	PMID: 25728924;PMID: 34022279;PMID: 27091502;PMID: 35907405	aged	0.354754	63.8037	61.0865	3.34412e-09
	D2	GIN	Tenm4	Adgrl3	0.0212757	0	TENM4_ADGRL3	Tenm4 - Adgrl3	ADGRL	Cell-Cell Contact	PMID: 25728924;PMID: 34022279;PMID: 27091502;PMID: 35907405	aged	0.283371	46.6321	49.1959	0.00327188
	D1	A2	Tenm4	Adgrl3	0.0105527	0	TENM4_ADGRL3	Tenm4 - Adgrl3	ADGRL	Cell-Cell Contact	PMID: 25728924;PMID: 34022279;PMID: 27091502;PMID: 35907405	aged	0.354754	63.8037	61.0865	3.34412e-09	-0.10545	29.6547	44.9372	3.13912e-07
	D2	A2	Tenm4	Adgrl3	0.00431151	0	TENM4_ADGRL3	Tenm4 - Adgrl3	ADGRL	Cell-Cell Contact	PMID: 25728924;PMID: 34022279;PMID: 27091502;PMID: 35907405	aged	0.283371	46.6321	49.1959	0.00327188	-0.10545	29.6547	44.9372	3.13912e-07
	D1	A7	Tenm4	Adgrl3	0.0066184	0	TENM4_ADGRL3	Tenm4 - Adgrl3	ADGRL	Cell-Cell Contact	PMID: 25728924;PMID: 34022279;PMID: 27091502;PMID: 35907405	aged	0.354754	63.8037	61.0865	3.34412e-09
	D2	A7	Tenm4	Adgrl3	0.00269772	0	TENM4_ADGRL3	Tenm4 - Adgrl3	ADGRL	Cell-Cell Contact	PMID: 25728924;PMID: 34022279;PMID: 27091502;PMID: 35907405	aged	0.283371	46.6321	49.1959	0.00327188
	D1	A4	Tenm4	Adgrl3	0.0522571	0	TENM4_ADGRL3	Tenm4 - Adgrl3	ADGRL	Cell-Cell Contact	PMID: 25728924;PMID: 34022279;PMID: 27091502;PMID: 35907405	aged	0.354754	63.8037	61.0865	3.34412e-09	0.471715	53.3333	29.5665	0.00974709
	D2	A4	Tenm4	Adgrl3	0.0218964	0	TENM4_ADGRL3	Tenm4 - Adgrl3	ADGRL	Cell-Cell Contact	PMID: 25728924;PMID: 34022279;PMID: 27091502;PMID: 35907405	aged	0.283371	46.6321	49.1959	0.00327188	0.471715	53.3333	29.5665	0.00974709
	D1	D1	Unc5a	Adgrl3	0.0155222	0	UNC5A_ADGRL3	Unc5a - Adgrl3	ADGRL	Cell-Cell Contact	PMID: 25728924;PMID: 34022279;PMID: 27091502;PMID: 35907405	aged	0.297258	25.7669	19.9557	0.00141014	0.154624	76.0736	87.4169	7.79537e-06
	D1	D2	Unc5a	Adgrl3	0.00455916	0	UNC5A_ADGRL3	Unc5a - Adgrl3	ADGRL	Cell-Cell Contact	PMID: 25728924;PMID: 34022279;PMID: 27091502;PMID: 35907405	aged	0.297258	25.7669	19.9557	0.00141014	-0.337814	42.487	76.7544	2.40308e-05
	D1	CIN	Unc5a	Adgrl3	0.00289115	0	UNC5A_ADGRL3	Unc5a - Adgrl3	ADGRL	Cell-Cell Contact	PMID: 25728924;PMID: 34022279;PMID: 27091502;PMID: 35907405	aged	0.297258	25.7669	19.9557	0.00141014	-0.533051	28.1385	72.8395	4.37737e-16
	D1	GIN	Unc5a	Adgrl3	0.0126465	0	UNC5A_ADGRL3	Unc5a - Adgrl3	ADGRL	Cell-Cell Contact	PMID: 25728924;PMID: 34022279;PMID: 27091502;PMID: 35907405	aged	0.297258	25.7669	19.9557	0.00141014
	D1	A2	Unc5a	Adgrl3	0.00254491	0	UNC5A_ADGRL3	Unc5a - Adgrl3	ADGRL	Cell-Cell Contact	PMID: 25728924;PMID: 34022279;PMID: 27091502;PMID: 35907405	aged	0.297258	25.7669	19.9557	0.00141014	-0.10545	29.6547	44.9372	3.13912e-07
	D1	A7	Unc5a	Adgrl3	0.0015913	0	UNC5A_ADGRL3	Unc5a - Adgrl3	ADGRL	Cell-Cell Contact	PMID: 25728924;PMID: 34022279;PMID: 27091502;PMID: 35907405	aged	0.297258	25.7669	19.9557	0.00141014
	D1	A4	Unc5a	Adgrl3	0.0130188	0	UNC5A_ADGRL3	Unc5a - Adgrl3	ADGRL	Cell-Cell Contact	PMID: 25728924;PMID: 34022279;PMID: 27091502;PMID: 35907405	aged	0.297258	25.7669	19.9557	0.00141014	0.471715	53.3333	29.5665	0.00974709
	D1	D1	TENM3_FLRT3	Adgrl3	0.0328613	0	TENM3_FLRT3_ADGRL3	(Tenm3+Flrt3) - Adgrl3	ADGRL	Cell-Cell Contact	PMID: 25728924;PMID: 34022279;PMID: 27091502;PMID: 35907405	aged	0.341723	56.4417	61.4191	2.03195e-06	0.154624	76.0736	87.4169	7.79537e-06
	D2	D1	TENM3_FLRT3	Adgrl3	0.02426	0	TENM3_FLRT3_ADGRL3	(Tenm3+Flrt3) - Adgrl3	ADGRL	Cell-Cell Contact	PMID: 25728924;PMID: 34022279;PMID: 27091502;PMID: 35907405	aged	0.332144	31.0881	30.9211	0.0189854	0.154624	76.0736	87.4169	7.79537e-06
	D1	D2	TENM3_FLRT3	Adgrl3	0.00977353	0	TENM3_FLRT3_ADGRL3	(Tenm3+Flrt3) - Adgrl3	ADGRL	Cell-Cell Contact	PMID: 25728924;PMID: 34022279;PMID: 27091502;PMID: 35907405	aged	0.341723	56.4417	61.4191	2.03195e-06	-0.337814	42.487	76.7544	2.40308e-05
	D2	D2	TENM3_FLRT3	Adgrl3	0.00717055	0	TENM3_FLRT3_ADGRL3	(Tenm3+Flrt3) - Adgrl3	ADGRL	Cell-Cell Contact	PMID: 25728924;PMID: 34022279;PMID: 27091502;PMID: 35907405	aged	0.332144	31.0881	30.9211	0.0189854	-0.337814	42.487	76.7544	2.40308e-05
	D1	CIN	TENM3_FLRT3	Adgrl3	0.0062097	0	TENM3_FLRT3_ADGRL3	(Tenm3+Flrt3) - Adgrl3	ADGRL	Cell-Cell Contact	PMID: 25728924;PMID: 34022279;PMID: 27091502;PMID: 35907405	aged	0.341723	56.4417	61.4191	2.03195e-06	-0.533051	28.1385	72.8395	4.37737e-16
	D2	CIN	TENM3_FLRT3	Adgrl3	0.00455152	0	TENM3_FLRT3_ADGRL3	(Tenm3+Flrt3) - Adgrl3	ADGRL	Cell-Cell Contact	PMID: 25728924;PMID: 34022279;PMID: 27091502;PMID: 35907405	aged	0.332144	31.0881	30.9211	0.0189854	-0.533051	28.1385	72.8395	4.37737e-16
	D1	GIN	TENM3_FLRT3	Adgrl3	0.0268608	0	TENM3_FLRT3_ADGRL3	(Tenm3+Flrt3) - Adgrl3	ADGRL	Cell-Cell Contact	PMID: 25728924;PMID: 34022279;PMID: 27091502;PMID: 35907405	aged	0.341723	56.4417	61.4191	2.03195e-06
	D2	GIN	TENM3_FLRT3	Adgrl3	0.019798	0	TENM3_FLRT3_ADGRL3	(Tenm3+Flrt3) - Adgrl3	ADGRL	Cell-Cell Contact	PMID: 25728924;PMID: 34022279;PMID: 27091502;PMID: 35907405	aged	0.332144	31.0881	30.9211	0.0189854
	D1	A2	TENM3_FLRT3	Adgrl3	0.00546822	0	TENM3_FLRT3_ADGRL3	(Tenm3+Flrt3) - Adgrl3	ADGRL	Cell-Cell Contact	PMID: 25728924;PMID: 34022279;PMID: 27091502;PMID: 35907405	aged	0.341723	56.4417	61.4191	2.03195e-06	-0.10545	29.6547	44.9372	3.13912e-07
	D2	A2	TENM3_FLRT3	Adgrl3	0.00400723	0	TENM3_FLRT3_ADGRL3	(Tenm3+Flrt3) - Adgrl3	ADGRL	Cell-Cell Contact	PMID: 25728924;PMID: 34022279;PMID: 27091502;PMID: 35907405	aged	0.332144	31.0881	30.9211	0.0189854	-0.10545	29.6547	44.9372	3.13912e-07
	D1	A7	TENM3_FLRT3	Adgrl3	0.00342296	0	TENM3_FLRT3_ADGRL3	(Tenm3+Flrt3) - Adgrl3	ADGRL	Cell-Cell Contact	PMID: 25728924;PMID: 34022279;PMID: 27091502;PMID: 35907405	aged	0.341723	56.4417	61.4191	2.03195e-06
	D2	A7	TENM3_FLRT3	Adgrl3	0.00250704	0	TENM3_FLRT3_ADGRL3	(Tenm3+Flrt3) - Adgrl3	ADGRL	Cell-Cell Contact	PMID: 25728924;PMID: 34022279;PMID: 27091502;PMID: 35907405	aged	0.332144	31.0881	30.9211	0.0189854
	D1	A4	TENM3_FLRT3	Adgrl3	0.0276399	0	TENM3_FLRT3_ADGRL3	(Tenm3+Flrt3) - Adgrl3	ADGRL	Cell-Cell Contact	PMID: 25728924;PMID: 34022279;PMID: 27091502;PMID: 35907405	aged	0.341723	56.4417	61.4191	2.03195e-06	0.471715	53.3333	29.5665	0.00974709
	D2	A4	TENM3_FLRT3	Adgrl3	0.0203765	0	TENM3_FLRT3_ADGRL3	(Tenm3+Flrt3) - Adgrl3	ADGRL	Cell-Cell Contact	PMID: 25728924;PMID: 34022279;PMID: 27091502;PMID: 35907405	aged	0.332144	31.0881	30.9211	0.0189854	0.471715	53.3333	29.5665	0.00974709
	D1	D1	Flrt3	Flrt3	0.0447007	0	FLRT3_FLRT3	Flrt3 - Flrt3	FLRT	Cell-Cell Contact	PMID: 27091502	aged	0.341723	56.4417	61.4191	2.03195e-06	0.341723	56.4417	61.4191	2.03195e-06
	D1	D2	Flrt3	Flrt3	0.0171329	0	FLRT3_FLRT3	Flrt3 - Flrt3	FLRT	Cell-Cell Contact	PMID: 27091502	aged	0.341723	56.4417	61.4191	2.03195e-06
	D1	GIN	Flrt3	Flrt3	0.0170026	0	FLRT3_FLRT3	Flrt3 - Flrt3	FLRT	Cell-Cell Contact	PMID: 27091502	aged	0.341723	56.4417	61.4191	2.03195e-06
	D1	D1	Flrt3	Unc5a	0.0109334	0	FLRT3_UNC5A	Flrt3 - Unc5a	UNC5	Cell-Cell Contact	PMID: 27091502	aged	0.341723	56.4417	61.4191	2.03195e-06	0.297258	25.7669	19.9557	0.00141014
	D2	D1	Nrxn1	Clstn1	0.0972991	0	NRXN1_CLSTN1	Nrxn1 - Clstn1	NRXN	Cell-Cell Contact	PMID: 32434929	aged	0.307833	56.4767	61.8421	0.000527573	0.351738	95.092	96.6741	1.34266e-12
	A5	D1	Nrxn1	Clstn1	0.0573013	0	NRXN1_CLSTN1	Nrxn1 - Clstn1	NRXN	Cell-Cell Contact	PMID: 32434929	aged	1.05619	38.7528	13.7931	0.00144084	0.351738	95.092	96.6741	1.34266e-12
	D2	D2	Nrxn1	Clstn1	0.0900453	0	NRXN1_CLSTN1	Nrxn1 - Clstn1	NRXN	Cell-Cell Contact	PMID: 32434929	aged	0.307833	56.4767	61.8421	0.000527573	0.308343	75.1295	84.7953	1.74852e-08
	A5	D2	Nrxn1	Clstn1	0.0528547	0	NRXN1_CLSTN1	Nrxn1 - Clstn1	NRXN	Cell-Cell Contact	PMID: 32434929	aged	1.05619	38.7528	13.7931	0.00144084	0.308343	75.1295	84.7953	1.74852e-08
	D2	CIN	Nrxn1	Clstn1	0.0573681	0	NRXN1_CLSTN1	Nrxn1 - Clstn1	NRXN	Cell-Cell Contact	PMID: 32434929	aged	0.307833	56.4767	61.8421	0.000527573	-0.533231	51.0823	89.3004	0.000295594
	A5	CIN	Nrxn1	Clstn1	0.0331817	0	NRXN1_CLSTN1	Nrxn1 - Clstn1	NRXN	Cell-Cell Contact	PMID: 32434929	aged	1.05619	38.7528	13.7931	0.00144084	-0.533231	51.0823	89.3004	0.000295594
	D2	GIN	Nrxn1	Clstn1	0.0248998	0	NRXN1_CLSTN1	Nrxn1 - Clstn1	NRXN	Cell-Cell Contact	PMID: 32434929	aged	0.307833	56.4767	61.8421	0.000527573
	D2	D1	Nrxn1	Clstn3	0.0550207	0	NRXN1_CLSTN3	Nrxn1 - Clstn3	NRXN	Cell-Cell Contact	PMID: 32434929	aged	0.307833	56.4767	61.8421	0.000527573	0.23623	64.4172	77.7162	0.000396165
	A5	D1	Nrxn1	Clstn3	0.0317906	0	NRXN1_CLSTN3	Nrxn1 - Clstn3	NRXN	Cell-Cell Contact	PMID: 32434929	aged	1.05619	38.7528	13.7931	0.00144084	0.23623	64.4172	77.7162	0.000396165
	D2	D2	Nrxn1	Clstn3	0.0571119	0	NRXN1_CLSTN3	Nrxn1 - Clstn3	NRXN	Cell-Cell Contact	PMID: 32434929	aged	0.307833	56.4767	61.8421	0.000527573	0.332771	55.4404	68.4942	0.00128047
	A5	D2	Nrxn1	Clstn3	0.0330298	0	NRXN1_CLSTN3	Nrxn1 - Clstn3	NRXN	Cell-Cell Contact	PMID: 32434929	aged	1.05619	38.7528	13.7931	0.00144084	0.332771	55.4404	68.4942	0.00128047
	D2	CIN	Nrxn1	Clstn3	0.0542397	0	NRXN1_CLSTN3	Nrxn1 - Clstn3	NRXN	Cell-Cell Contact	PMID: 32434929	aged	0.307833	56.4767	61.8421	0.000527573
	A5	CIN	Nrxn1	Clstn3	0.0313284	0	NRXN1_CLSTN3	Nrxn1 - Clstn3	NRXN	Cell-Cell Contact	PMID: 32434929	aged	1.05619	38.7528	13.7931	0.00144084
	D2	D1	Nrxn1	Dag1	0.0168422	0	NRXN1_DAG1	Nrxn1 - Dag1	NRXN	Cell-Cell Contact	PMID: 21628410	aged	0.307833	56.4767	61.8421	0.000527573
	D2	A2	Nrxn1	Dag1	0.0391573	0	NRXN1_DAG1	Nrxn1 - Dag1	NRXN	Cell-Cell Contact	PMID: 21628410	aged	0.307833	56.4767	61.8421	0.000527573	-0.0770655	55.2553	68.3666	0.0457702
	A5	A2	Nrxn1	Dag1	0.0224656	0	NRXN1_DAG1	Nrxn1 - Dag1	NRXN	Cell-Cell Contact	PMID: 21628410	aged	1.05619	38.7528	13.7931	0.00144084	-0.0770655	55.2553	68.3666	0.0457702
	D2	A7	Nrxn1	Dag1	0.0321309	0	NRXN1_DAG1	Nrxn1 - Dag1	NRXN	Cell-Cell Contact	PMID: 21628410	aged	0.307833	56.4767	61.8421	0.000527573
	A5	A7	Nrxn1	Dag1	0.0183771	0.03	NRXN1_DAG1	Nrxn1 - Dag1	NRXN	Cell-Cell Contact	PMID: 21628410	aged	1.05619	38.7528	13.7931	0.00144084
	D2	A4	Nrxn1	Dag1	0.0621144	0	NRXN1_DAG1	Nrxn1 - Dag1	NRXN	Cell-Cell Contact	PMID: 21628410	aged	0.307833	56.4767	61.8421	0.000527573	0.533549	53.3333	32.6937	0.0121785
	A5	A4	Nrxn1	Dag1	0.0360035	0	NRXN1_DAG1	Nrxn1 - Dag1	NRXN	Cell-Cell Contact	PMID: 21628410	aged	1.05619	38.7528	13.7931	0.00144084	0.533549	53.3333	32.6937	0.0121785
	D1	D1	Lrfn5	Ptprd	0.0365678	0	LRFN5_PTPRD	Lrfn5 - Ptprd	PTPR	Cell-Cell Contact	PMID: 29674953;PMID: 23916315	aged	0.282556	58.2822	63.3038	7.75796e-06	-0.209833	52.7607	79.5455	0.0170088
	D1	D2	Lrfn5	Ptprd	0.0149673	0	LRFN5_PTPRD	Lrfn5 - Ptprd	PTPR	Cell-Cell Contact	PMID: 29674953;PMID: 23916315	aged	0.282556	58.2822	63.3038	7.75796e-06	-0.145577	32.6425	62.5731	0.000554883
	D1	CIN	Lrfn5	Ptprd	0.0143928	0	LRFN5_PTPRD	Lrfn5 - Ptprd	PTPR	Cell-Cell Contact	PMID: 29674953;PMID: 23916315	aged	0.282556	58.2822	63.3038	7.75796e-06	-0.651447	27.7056	67.0782	2.14983e-13
	D1	GIN	Lrfn5	Ptprd	0.0166568	0	LRFN5_PTPRD	Lrfn5 - Ptprd	PTPR	Cell-Cell Contact	PMID: 29674953;PMID: 23916315	aged	0.282556	58.2822	63.3038	7.75796e-06
	D1	A2	Lrfn5	Ptprd	0.00908359	0	LRFN5_PTPRD	Lrfn5 - Ptprd	PTPR	Cell-Cell Contact	PMID: 29674953;PMID: 23916315	aged	0.282556	58.2822	63.3038	7.75796e-06	-0.181724	26.952	49.3718	2.35223e-18
	D1	A4	Lrfn5	Ptprd	0.059932	0	LRFN5_PTPRD	Lrfn5 - Ptprd	PTPR	Cell-Cell Contact	PMID: 29674953;PMID: 23916315	aged	0.282556	58.2822	63.3038	7.75796e-06	0.934482	73.3333	29.8507	5.61773e-06
	D1	D1	Lrfn5	Ptprf	0.0108389	0	LRFN5_PTPRF	Lrfn5 - Ptprf	PTPR	Cell-Cell Contact	PMID: 29674953;PMID: 23916315	aged	0.282556	58.2822	63.3038	7.75796e-06
	D1	A2	Lrfn5	Ptprf	0.00959795	0	LRFN5_PTPRF	Lrfn5 - Ptprf	PTPR	Cell-Cell Contact	PMID: 29674953;PMID: 23916315	aged	0.282556	58.2822	63.3038	7.75796e-06	-0.151695	27.8529	48.5588	2.65803e-13
	D1	A7	Lrfn5	Ptprf	0.00242464	0	LRFN5_PTPRF	Lrfn5 - Ptprf	PTPR	Cell-Cell Contact	PMID: 29674953;PMID: 23916315	aged	0.282556	58.2822	63.3038	7.75796e-06	-0.278649	25.3968	49.1803	0.000685996
	D1	A4	Lrfn5	Ptprf	0.019781	0	LRFN5_PTPRF	Lrfn5 - Ptprf	PTPR	Cell-Cell Contact	PMID: 29674953;PMID: 23916315	aged	0.282556	58.2822	63.3038	7.75796e-06	0.580987	46.6667	23.5963	0.0084673
	D1	A8	Lrfn5	Ptprf	0.0255179	0	LRFN5_PTPRF	Lrfn5 - Ptprf	PTPR	Cell-Cell Contact	PMID: 29674953;PMID: 23916315	aged	0.282556	58.2822	63.3038	7.75796e-06
	D1	D1	Lrfn5	Ptprs	0.0365496	0	LRFN5_PTPRS	Lrfn5 - Ptprs	PTPR	Cell-Cell Contact	PMID: 29674953;PMID: 23916315	aged	0.282556	58.2822	63.3038	7.75796e-06
	D1	D2	Lrfn5	Ptprs	0.016122	0	LRFN5_PTPRS	Lrfn5 - Ptprs	PTPR	Cell-Cell Contact	PMID: 29674953;PMID: 23916315	aged	0.282556	58.2822	63.3038	7.75796e-06	-0.0945875	37.3057	63.1579	0.0138893
	D1	CIN	Lrfn5	Ptprs	0.00777654	0	LRFN5_PTPRS	Lrfn5 - Ptprs	PTPR	Cell-Cell Contact	PMID: 29674953;PMID: 23916315	aged	0.282556	58.2822	63.3038	7.75796e-06	-1.01118	25.974	84.3621	2.54974e-27
	D1	GIN	Lrfn5	Ptprs	0.0193126	0	LRFN5_PTPRS	Lrfn5 - Ptprs	PTPR	Cell-Cell Contact	PMID: 29674953;PMID: 23916315	aged	0.282556	58.2822	63.3038	7.75796e-06
	D1	A2	Lrfn5	Ptprs	0.0117183	0	LRFN5_PTPRS	Lrfn5 - Ptprs	PTPR	Cell-Cell Contact	PMID: 29674953;PMID: 23916315	aged	0.282556	58.2822	63.3038	7.75796e-06	-0.0970701	39.7898	57.6497	0.000198477
	D1	A7	Lrfn5	Ptprs	0.020273	0	LRFN5_PTPRS	Lrfn5 - Ptprs	PTPR	Cell-Cell Contact	PMID: 29674953;PMID: 23916315	aged	0.282556	58.2822	63.3038	7.75796e-06	-0.331559	50.7937	72.1311	0.000723018
	D1	A8	Lrfn5	Ptprs	0.0202232	0	LRFN5_PTPRS	Lrfn5 - Ptprs	PTPR	Cell-Cell Contact	PMID: 29674953;PMID: 23916315	aged	0.282556	58.2822	63.3038	7.75796e-06
	A4	D1	Lrrc4c	Ptprf	0.00233247	0	LRRC4C_PTPRF	Lrrc4c - Ptprf	PTPR	Cell-Cell Contact	PMID: 29674953;PMID: 23916315	aged	0.297802	26.6667	11.656	0.044301
	A4	A2	Lrrc4c	Ptprf	0.00206339	0	LRRC4C_PTPRF	Lrrc4c - Ptprf	PTPR	Cell-Cell Contact	PMID: 29674953;PMID: 23916315	aged	0.297802	26.6667	11.656	0.044301	-0.151695	27.8529	48.5588	2.65803e-13
	A4	A7	Lrrc4c	Ptprf	0.000518307	0	LRRC4C_PTPRF	Lrrc4c - Ptprf	PTPR	Cell-Cell Contact	PMID: 29674953;PMID: 23916315	aged	0.297802	26.6667	11.656	0.044301	-0.278649	25.3968	49.1803	0.000685996
	A4	A4	Lrrc4c	Ptprf	0.00428715	0	LRRC4C_PTPRF	Lrrc4c - Ptprf	PTPR	Cell-Cell Contact	PMID: 29674953;PMID: 23916315	aged	0.297802	26.6667	11.656	0.044301	0.580987	46.6667	23.5963	0.0084673
	A4	A8	Lrrc4c	Ptprf	0.00555599	0	LRRC4C_PTPRF	Lrrc4c - Ptprf	PTPR	Cell-Cell Contact	PMID: 29674953;PMID: 23916315	aged	0.297802	26.6667	11.656	0.044301
	D2	D1	Nrxn1	Lrrtm2	0.014775	0	NRXN1_LRRTM2	Nrxn1 - Lrrtm2	NRXN	Cell-Cell Contact	PMID:20519524;PMID:20064387;PMID:20064388;	aged	0.307833	56.4767	61.8421	0.000527573
	A5	D1	Nrxn1	Lrrtm2	0.00838614	0	NRXN1_LRRTM2	Nrxn1 - Lrrtm2	NRXN	Cell-Cell Contact	PMID:20519524;PMID:20064387;PMID:20064388;	aged	1.05619	38.7528	13.7931	0.00144084
	D1	D1	Nrxn3	Lrrtm2	0.029702	0	NRXN3_LRRTM2	Nrxn3 - Lrrtm2	NRXN	Cell-Cell Contact	PMID:20519524;PMID:20064387;PMID:20064388;	aged	0.36436	97.546	98.8914	7.27262e-17
	D2	D1	Nrxn3	Lrrtm2	0.0276511	0	NRXN3_LRRTM2	Nrxn3 - Lrrtm2	NRXN	Cell-Cell Contact	PMID:20519524;PMID:20064387;PMID:20064388;	aged	0.152628	76.1658	94.0789	1.16943e-07
	GIN	D1	Nrxn3	Lrrtm2	0.0291867	0	NRXN3_LRRTM2	Nrxn3 - Lrrtm2	NRXN	Cell-Cell Contact	PMID:20519524;PMID:20064387;PMID:20064388;	aged	0.10283	87.7828	90.5	0.00704283
	D2	D1	Nrxn1	Lrrtm3	0.0527201	0	NRXN1_LRRTM3	Nrxn1 - Lrrtm3	NRXN	Cell-Cell Contact	PMID:20519524;PMID:20064387;PMID:20064388;	aged	0.307833	56.4767	61.8421	0.000527573
	A5	D1	Nrxn1	Lrrtm3	0.0304301	0	NRXN1_LRRTM3	Nrxn1 - Lrrtm3	NRXN	Cell-Cell Contact	PMID:20519524;PMID:20064387;PMID:20064388;	aged	1.05619	38.7528	13.7931	0.00144084
	D2	D2	Nrxn1	Lrrtm3	0.0192523	0	NRXN1_LRRTM3	Nrxn1 - Lrrtm3	NRXN	Cell-Cell Contact	PMID:20519524;PMID:20064387;PMID:20064388;	aged	0.307833	56.4767	61.8421	0.000527573	-0.287829	34.715	70.9064	1.487e-06
	A5	D2	Nrxn1	Lrrtm3	0.0109489	0	NRXN1_LRRTM3	Nrxn1 - Lrrtm3	NRXN	Cell-Cell Contact	PMID:20519524;PMID:20064387;PMID:20064388;	aged	1.05619	38.7528	13.7931	0.00144084	-0.287829	34.715	70.9064	1.487e-06
	D2	GIN	Nrxn1	Lrrtm3	0.017039	0	NRXN1_LRRTM3	Nrxn1 - Lrrtm3	NRXN	Cell-Cell Contact	PMID:20519524;PMID:20064387;PMID:20064388;	aged	0.307833	56.4767	61.8421	0.000527573	-0.208591	30.3167	53.5	0.000346384
	A5	GIN	Nrxn1	Lrrtm3	0.00968077	0	NRXN1_LRRTM3	Nrxn1 - Lrrtm3	NRXN	Cell-Cell Contact	PMID:20519524;PMID:20064387;PMID:20064388;	aged	1.05619	38.7528	13.7931	0.00144084	-0.208591	30.3167	53.5	0.000346384
	D1	D1	Nrxn3	Lrrtm3	0.102013	0	NRXN3_LRRTM3	Nrxn3 - Lrrtm3	NRXN	Cell-Cell Contact	PMID:20519524;PMID:20064387;PMID:20064388;	aged	0.36436	97.546	98.8914	7.27262e-17
	D2	D1	Nrxn3	Lrrtm3	0.0954604	0	NRXN3_LRRTM3	Nrxn3 - Lrrtm3	NRXN	Cell-Cell Contact	PMID:20519524;PMID:20064387;PMID:20064388;	aged	0.152628	76.1658	94.0789	1.16943e-07
	GIN	D1	Nrxn3	Lrrtm3	0.100373	0	NRXN3_LRRTM3	Nrxn3 - Lrrtm3	NRXN	Cell-Cell Contact	PMID:20519524;PMID:20064387;PMID:20064388;	aged	0.10283	87.7828	90.5	0.00704283
	D1	D2	Nrxn3	Lrrtm3	0.0385256	0	NRXN3_LRRTM3	Nrxn3 - Lrrtm3	NRXN	Cell-Cell Contact	PMID:20519524;PMID:20064387;PMID:20064388;	aged	0.36436	97.546	98.8914	7.27262e-17	-0.287829	34.715	70.9064	1.487e-06
	D2	D2	Nrxn3	Lrrtm3	0.035888	0	NRXN3_LRRTM3	Nrxn3 - Lrrtm3	NRXN	Cell-Cell Contact	PMID:20519524;PMID:20064387;PMID:20064388;	aged	0.152628	76.1658	94.0789	1.16943e-07	-0.287829	34.715	70.9064	1.487e-06
	GIN	D2	Nrxn3	Lrrtm3	0.0378633	0	NRXN3_LRRTM3	Nrxn3 - Lrrtm3	NRXN	Cell-Cell Contact	PMID:20519524;PMID:20064387;PMID:20064388;	aged	0.10283	87.7828	90.5	0.00704283	-0.287829	34.715	70.9064	1.487e-06
	D1	GIN	Nrxn3	Lrrtm3	0.0341739	0	NRXN3_LRRTM3	Nrxn3 - Lrrtm3	NRXN	Cell-Cell Contact	PMID:20519524;PMID:20064387;PMID:20064388;	aged	0.36436	97.546	98.8914	7.27262e-17	-0.208591	30.3167	53.5	0.000346384
	D2	GIN	Nrxn3	Lrrtm3	0.0318244	0	NRXN3_LRRTM3	Nrxn3 - Lrrtm3	NRXN	Cell-Cell Contact	PMID:20519524;PMID:20064387;PMID:20064388;	aged	0.152628	76.1658	94.0789	1.16943e-07	-0.208591	30.3167	53.5	0.000346384
	GIN	GIN	Nrxn3	Lrrtm3	0.0335838	0	NRXN3_LRRTM3	Nrxn3 - Lrrtm3	NRXN	Cell-Cell Contact	PMID:20519524;PMID:20064387;PMID:20064388;	aged	0.10283	87.7828	90.5	0.00704283	-0.208591	30.3167	53.5	0.000346384
	D2	D1	Nrxn1	Lrrtm4	0.0183071	0	NRXN1_LRRTM4	Nrxn1 - Lrrtm4	NRXN	Cell-Cell Contact	PMID:20519524;PMID:20064387;PMID:20064388;	aged	0.307833	56.4767	61.8421	0.000527573	0.343974	49.6933	47.3947	3.54045e-06
	A5	D1	Nrxn1	Lrrtm4	0.0104071	0	NRXN1_LRRTM4	Nrxn1 - Lrrtm4	NRXN	Cell-Cell Contact	PMID:20519524;PMID:20064387;PMID:20064388;	aged	1.05619	38.7528	13.7931	0.00144084	0.343974	49.6933	47.3947	3.54045e-06
	D2	D2	Nrxn1	Lrrtm4	0.0118168	0	NRXN1_LRRTM4	Nrxn1 - Lrrtm4	NRXN	Cell-Cell Contact	PMID:20519524;PMID:20064387;PMID:20064388;	aged	0.307833	56.4767	61.8421	0.000527573	-0.107592	25.9067	46.1988	0.000832583
	A5	D2	Nrxn1	Lrrtm4	0.0066984	0	NRXN1_LRRTM4	Nrxn1 - Lrrtm4	NRXN	Cell-Cell Contact	PMID:20519524;PMID:20064387;PMID:20064388;	aged	1.05619	38.7528	13.7931	0.00144084	-0.107592	25.9067	46.1988	0.000832583
	D1	D1	Nrxn3	Lrrtm4	0.0366697	0	NRXN3_LRRTM4	Nrxn3 - Lrrtm4	NRXN	Cell-Cell Contact	PMID:20519524;PMID:20064387;PMID:20064388;	aged	0.36436	97.546	98.8914	7.27262e-17	0.343974	49.6933	47.3947	3.54045e-06
	D2	D1	Nrxn3	Lrrtm4	0.0341547	0	NRXN3_LRRTM4	Nrxn3 - Lrrtm4	NRXN	Cell-Cell Contact	PMID:20519524;PMID:20064387;PMID:20064388;	aged	0.152628	76.1658	94.0789	1.16943e-07	0.343974	49.6933	47.3947	3.54045e-06
	GIN	D1	Nrxn3	Lrrtm4	0.0360381	0	NRXN3_LRRTM4	Nrxn3 - Lrrtm4	NRXN	Cell-Cell Contact	PMID:20519524;PMID:20064387;PMID:20064388;	aged	0.10283	87.7828	90.5	0.00704283	0.343974	49.6933	47.3947	3.54045e-06
	D1	D2	Nrxn3	Lrrtm4	0.0238274	0	NRXN3_LRRTM4	Nrxn3 - Lrrtm4	NRXN	Cell-Cell Contact	PMID:20519524;PMID:20064387;PMID:20064388;	aged	0.36436	97.546	98.8914	7.27262e-17	-0.107592	25.9067	46.1988	0.000832583
	D2	D2	Nrxn3	Lrrtm4	0.022173	0	NRXN3_LRRTM4	Nrxn3 - Lrrtm4	NRXN	Cell-Cell Contact	PMID:20519524;PMID:20064387;PMID:20064388;	aged	0.152628	76.1658	94.0789	1.16943e-07	-0.107592	25.9067	46.1988	0.000832583
	GIN	D2	Nrxn3	Lrrtm4	0.0234116	0	NRXN3_LRRTM4	Nrxn3 - Lrrtm4	NRXN	Cell-Cell Contact	PMID:20519524;PMID:20064387;PMID:20064388;	aged	0.10283	87.7828	90.5	0.00704283	-0.107592	25.9067	46.1988	0.000832583
	D1	D1	Lrrtm4	Ptprs	0.0140811	0	LRRTM4_PTPRS	Lrrtm4 - Ptprs	PTPR	Cell-Cell Contact	PMID:31995730	aged	0.343974	49.6933	47.3947	3.54045e-06
	D1	D2	Lrrtm4	Ptprs	0.00613123	0	LRRTM4_PTPRS	Lrrtm4 - Ptprs	PTPR	Cell-Cell Contact	PMID:31995730	aged	0.343974	49.6933	47.3947	3.54045e-06	-0.0945875	37.3057	63.1579	0.0138893
	D1	CIN	Lrrtm4	Ptprs	0.00294198	0	LRRTM4_PTPRS	Lrrtm4 - Ptprs	PTPR	Cell-Cell Contact	PMID:31995730	aged	0.343974	49.6933	47.3947	3.54045e-06	-1.01118	25.974	84.3621	2.54974e-27
	D1	GIN	Lrrtm4	Ptprs	0.00735943	0	LRRTM4_PTPRS	Lrrtm4 - Ptprs	PTPR	Cell-Cell Contact	PMID:31995730	aged	0.343974	49.6933	47.3947	3.54045e-06
	D1	A2	Lrrtm4	Ptprs	0.00444417	0	LRRTM4_PTPRS	Lrrtm4 - Ptprs	PTPR	Cell-Cell Contact	PMID:31995730	aged	0.343974	49.6933	47.3947	3.54045e-06	-0.0970701	39.7898	57.6497	0.000198477
	D1	A7	Lrrtm4	Ptprs	0.00773011	0	LRRTM4_PTPRS	Lrrtm4 - Ptprs	PTPR	Cell-Cell Contact	PMID:31995730	aged	0.343974	49.6933	47.3947	3.54045e-06	-0.331559	50.7937	72.1311	0.000723018
	D1	A8	Lrrtm4	Ptprs	0.00771087	0	LRRTM4_PTPRS	Lrrtm4 - Ptprs	PTPR	Cell-Cell Contact	PMID:31995730	aged	0.343974	49.6933	47.3947	3.54045e-06
	D1	D1	App	Sorl1	0.135081	0	APP_SORL1	App - Sorl1	APP	Cell-Cell Contact	PMID: 24523320	aged	0.687915	98.773	98.9468	1.07945e-48	0.501552	60.1227	57.5388	1.11955e-10
	D2	D1	App	Sorl1	0.139874	0	APP_SORL1	App - Sorl1	APP	Cell-Cell Contact	PMID: 24523320	aged	1.02774	93.7824	92.6901	8.64113e-56	0.501552	60.1227	57.5388	1.11955e-10
	CIN	D1	App	Sorl1	0.132464	0	APP_SORL1	App - Sorl1	APP	Cell-Cell Contact	PMID: 24523320	aged	0.403897	82.2511	98.3539	3.62735e-19	0.501552	60.1227	57.5388	1.11955e-10
	D1	D2	App	Sorl1	0.154844	0	APP_SORL1	App - Sorl1	APP	Cell-Cell Contact	PMID: 24523320	aged	0.687915	98.773	98.9468	1.07945e-48	0.712954	59.5855	53.9474	6.02303e-14
	D2	D2	App	Sorl1	0.160208	0	APP_SORL1	App - Sorl1	APP	Cell-Cell Contact	PMID: 24523320	aged	1.02774	93.7824	92.6901	8.64113e-56	0.712954	59.5855	53.9474	6.02303e-14
	CIN	D2	App	Sorl1	0.151911	0	APP_SORL1	App - Sorl1	APP	Cell-Cell Contact	PMID: 24523320	aged	0.403897	82.2511	98.3539	3.62735e-19	0.712954	59.5855	53.9474	6.02303e-14
	D1	CIN	App	Sorl1	0.0740843	0	APP_SORL1	App - Sorl1	APP	Cell-Cell Contact	PMID: 24523320	aged	0.687915	98.773	98.9468	1.07945e-48	0.393541	42.4242	47.9424	0.0296187
	D2	CIN	App	Sorl1	0.0769054	0	APP_SORL1	App - Sorl1	APP	Cell-Cell Contact	PMID: 24523320	aged	1.02774	93.7824	92.6901	8.64113e-56	0.393541	42.4242	47.9424	0.0296187
	CIN	CIN	App	Sorl1	0.0725499	0	APP_SORL1	App - Sorl1	APP	Cell-Cell Contact	PMID: 24523320	aged	0.403897	82.2511	98.3539	3.62735e-19	0.393541	42.4242	47.9424	0.0296187
	D1	A7	App	Sorl1	0.0259994	0	APP_SORL1	App - Sorl1	APP	Cell-Cell Contact	PMID: 24523320	aged	0.687915	98.773	98.9468	1.07945e-48	0.199439	31.746	20.082	0.0163626
	D2	A7	App	Sorl1	0.0270429	0	APP_SORL1	App - Sorl1	APP	Cell-Cell Contact	PMID: 24523320	aged	1.02774	93.7824	92.6901	8.64113e-56	0.199439	31.746	20.082	0.0163626
	CIN	A7	App	Sorl1	0.0254336	0	APP_SORL1	App - Sorl1	APP	Cell-Cell Contact	PMID: 24523320	aged	0.403897	82.2511	98.3539	3.62735e-19	0.199439	31.746	20.082	0.0163626
	D1	A4	App	Sorl1	0.0280011	0	APP_SORL1	App - Sorl1	APP	Cell-Cell Contact	PMID: 24523320	aged	0.687915	98.773	98.9468	1.07945e-48
	D2	A4	App	Sorl1	0.0291225	0	APP_SORL1	App - Sorl1	APP	Cell-Cell Contact	PMID: 24523320	aged	1.02774	93.7824	92.6901	8.64113e-56
	CIN	A4	App	Sorl1	0.0273929	0	APP_SORL1	App - Sorl1	APP	Cell-Cell Contact	PMID: 24523320	aged	0.403897	82.2511	98.3539	3.62735e-19
	D1	A8	App	TREM2_TYROBP	0.258251	0	APP_TREM2_TYROBP	App - (Trem2+Tyrobp)	APP	Cell-Cell Contact	PMID:27477013	aged	0.687915	98.773	98.9468	1.07945e-48
	D2	A8	App	TREM2_TYROBP	0.26607	0	APP_TREM2_TYROBP	App - (Trem2+Tyrobp)	APP	Cell-Cell Contact	PMID:27477013	aged	1.02774	93.7824	92.6901	8.64113e-56
	CIN	A8	App	TREM2_TYROBP	0.253949	0	APP_TREM2_TYROBP	App - (Trem2+Tyrobp)	APP	Cell-Cell Contact	PMID:27477013	aged	0.403897	82.2511	98.3539	3.62735e-19
	D1	A8	Apoe	TREM2_TYROBP	0.193382	0	APOE_TREM2_TYROBP	Apoe - (Trem2+Tyrobp)	ApoE	Cell-Cell Contact	uniprot;PMID:27477015	aged	1.09532	92.638	83.592	3.0497e-46
	D2	A8	Apoe	TREM2_TYROBP	0.222236	0	APOE_TREM2_TYROBP	Apoe - (Trem2+Tyrobp)	ApoE	Cell-Cell Contact	uniprot;PMID:27477015	aged	1.32533	87.0466	83.0409	1.29485e-43
	CIN	A8	Apoe	TREM2_TYROBP	0.232312	0	APOE_TREM2_TYROBP	Apoe - (Trem2+Tyrobp)	ApoE	Cell-Cell Contact	uniprot;PMID:27477015	aged	1.27562	82.684	85.8025	1.49556e-30
	GIN	A8	Apoe	TREM2_TYROBP	0.207471	0	APOE_TREM2_TYROBP	Apoe - (Trem2+Tyrobp)	ApoE	Cell-Cell Contact	uniprot;PMID:27477015	aged	0.761149	87.7828	86.5	5.24562e-23
	A3	A8	Apoe	TREM2_TYROBP	0.338858	0	APOE_TREM2_TYROBP	Apoe - (Trem2+Tyrobp)	ApoE	Cell-Cell Contact	uniprot;PMID:27477015	aged	1.68169	100	90.3837	7.75038e-33
	A1	A8	Apoe	TREM2_TYROBP	0.361566	0	APOE_TREM2_TYROBP	Apoe - (Trem2+Tyrobp)	ApoE	Cell-Cell Contact	uniprot;PMID:27477015	aged	0.654631	99.5209	98.125	3.48462e-55
	A2	A8	Apoe	TREM2_TYROBP	0.366364	0	APOE_TREM2_TYROBP	Apoe - (Trem2+Tyrobp)	ApoE	Cell-Cell Contact	uniprot;PMID:27477015	aged	0.156241	100	100	4.29507e-25
	A5	A8	Apoe	TREM2_TYROBP	0.317672	0	APOE_TREM2_TYROBP	Apoe - (Trem2+Tyrobp)	ApoE	Cell-Cell Contact	uniprot;PMID:27477015	aged	2.32944	98.8864	68.9655	2.59629e-16
	A7	A8	Apoe	TREM2_TYROBP	0.358431	0	APOE_TREM2_TYROBP	Apoe - (Trem2+Tyrobp)	ApoE	Cell-Cell Contact	uniprot;PMID:27477015	aged	0.35927	100	100	8.98874e-07
	A4	A8	Apoe	TREM2_TYROBP	0.365683	0	APOE_TREM2_TYROBP	Apoe - (Trem2+Tyrobp)	ApoE	Cell-Cell Contact	uniprot;PMID:27477015	aged	0.712721	100	99.7157	0.000227356
	D2	A7	Cadm1	Nectin3	0.00994119	0	CADM1_NECTIN3	Cadm1 - Nectin3	CADM	Cell-Cell Contact	uniprot	aged	0.770922	55.4404	44.5906	1.46265e-13
	A3	A7	Cadm1	Nectin3	0.001208	0	CADM1_NECTIN3	Cadm1 - Nectin3	CADM	Cell-Cell Contact	uniprot	aged	0.320851	26.4368	15.0073	0.00160825
	A8	A7	Cadm1	Nectin3	0.0137243	0	CADM1_NECTIN3	Cadm1 - Nectin3	CADM	Cell-Cell Contact	uniprot	aged	0.708192	100	100	1.65553e-05
	D2	A4	Cadm1	Nectin3	0.0111964	0	CADM1_NECTIN3	Cadm1 - Nectin3	CADM	Cell-Cell Contact	uniprot	aged	0.770922	55.4404	44.5906	1.46265e-13
	A3	A4	Cadm1	Nectin3	0.00136204	0.02	CADM1_NECTIN3	Cadm1 - Nectin3	CADM	Cell-Cell Contact	uniprot	aged	0.320851	26.4368	15.0073	0.00160825
	A8	A4	Cadm1	Nectin3	0.0154496	0	CADM1_NECTIN3	Cadm1 - Nectin3	CADM	Cell-Cell Contact	uniprot	aged	0.708192	100	100	1.65553e-05
	D1	D1	Cadm3	Cadm1	0.019016	0	CADM3_CADM1	Cadm3 - Cadm1	CADM	Cell-Cell Contact	PMID: 33397712;	aged	0.67248	73.6196	58.8137	8.55679e-28
	D2	D1	Cadm3	Cadm1	0.0179728	0	CADM3_CADM1	Cadm3 - Cadm1	CADM	Cell-Cell Contact	PMID: 33397712;	aged	0.582279	54.9223	45.7602	3.62341e-11
	A7	D1	Cadm3	Cadm1	0.000951522	0	CADM3_CADM1	Cadm3 - Cadm1	CADM	Cell-Cell Contact	PMID: 33397712;	aged	0.135482	25.3968	16.8033	0.0475667
	D1	D2	Cadm3	Cadm1	0.0597026	0	CADM3_CADM1	Cadm3 - Cadm1	CADM	Cell-Cell Contact	PMID: 33397712;	aged	0.67248	73.6196	58.8137	8.55679e-28	0.770922	55.4404	44.5906	1.46265e-13
	D2	D2	Cadm3	Cadm1	0.056556	0	CADM3_CADM1	Cadm3 - Cadm1	CADM	Cell-Cell Contact	PMID: 33397712;	aged	0.582279	54.9223	45.7602	3.62341e-11	0.770922	55.4404	44.5906	1.46265e-13
	A7	D2	Cadm3	Cadm1	0.00310992	0	CADM3_CADM1	Cadm3 - Cadm1	CADM	Cell-Cell Contact	PMID: 33397712;	aged	0.135482	25.3968	16.8033	0.0475667	0.770922	55.4404	44.5906	1.46265e-13
	D1	CIN	Cadm3	Cadm1	0.0239069	0	CADM3_CADM1	Cadm3 - Cadm1	CADM	Cell-Cell Contact	PMID: 33397712;	aged	0.67248	73.6196	58.8137	8.55679e-28	-0.0987003	33.7662	57.8189	0.00392622
	D2	CIN	Cadm3	Cadm1	0.0226016	0	CADM3_CADM1	Cadm3 - Cadm1	CADM	Cell-Cell Contact	PMID: 33397712;	aged	0.582279	54.9223	45.7602	3.62341e-11	-0.0987003	33.7662	57.8189	0.00392622
	A7	CIN	Cadm3	Cadm1	0.00120195	0	CADM3_CADM1	Cadm3 - Cadm1	CADM	Cell-Cell Contact	PMID: 33397712;	aged	0.135482	25.3968	16.8033	0.0475667	-0.0987003	33.7662	57.8189	0.00392622
	D1	GIN	Cadm3	Cadm1	0.0201577	0	CADM3_CADM1	Cadm3 - Cadm1	CADM	Cell-Cell Contact	PMID: 33397712;	aged	0.67248	73.6196	58.8137	8.55679e-28
	D2	GIN	Cadm3	Cadm1	0.0190531	0	CADM3_CADM1	Cadm3 - Cadm1	CADM	Cell-Cell Contact	PMID: 33397712;	aged	0.582279	54.9223	45.7602	3.62341e-11
	A7	GIN	Cadm3	Cadm1	0.00100977	0	CADM3_CADM1	Cadm3 - Cadm1	CADM	Cell-Cell Contact	PMID: 33397712;	aged	0.135482	25.3968	16.8033	0.0475667
	D1	A3	Cadm3	Cadm1	0.00758986	0	CADM3_CADM1	Cadm3 - Cadm1	CADM	Cell-Cell Contact	PMID: 33397712;	aged	0.67248	73.6196	58.8137	8.55679e-28	0.320851	26.4368	15.0073	0.00160825
	D2	A3	Cadm3	Cadm1	0.00716891	0	CADM3_CADM1	Cadm3 - Cadm1	CADM	Cell-Cell Contact	PMID: 33397712;	aged	0.582279	54.9223	45.7602	3.62341e-11	0.320851	26.4368	15.0073	0.00160825
	A7	A3	Cadm3	Cadm1	0.000375624	0	CADM3_CADM1	Cadm3 - Cadm1	CADM	Cell-Cell Contact	PMID: 33397712;	aged	0.135482	25.3968	16.8033	0.0475667	0.320851	26.4368	15.0073	0.00160825
	D1	A1	Cadm3	Cadm1	0.0241981	0	CADM3_CADM1	Cadm3 - Cadm1	CADM	Cell-Cell Contact	PMID: 33397712;	aged	0.67248	73.6196	58.8137	8.55679e-28
	D2	A1	Cadm3	Cadm1	0.0228772	0	CADM3_CADM1	Cadm3 - Cadm1	CADM	Cell-Cell Contact	PMID: 33397712;	aged	0.582279	54.9223	45.7602	3.62341e-11
	A7	A1	Cadm3	Cadm1	0.00121693	0	CADM3_CADM1	Cadm3 - Cadm1	CADM	Cell-Cell Contact	PMID: 33397712;	aged	0.135482	25.3968	16.8033	0.0475667
	D1	A2	Cadm3	Cadm1	0.0759014	0	CADM3_CADM1	Cadm3 - Cadm1	CADM	Cell-Cell Contact	PMID: 33397712;	aged	0.67248	73.6196	58.8137	8.55679e-28	-0.126016	87.012	94.6785	0.000436795
	D2	A2	Cadm3	Cadm1	0.0719665	0	CADM3_CADM1	Cadm3 - Cadm1	CADM	Cell-Cell Contact	PMID: 33397712;	aged	0.582279	54.9223	45.7602	3.62341e-11	-0.126016	87.012	94.6785	0.000436795
	A7	A2	Cadm3	Cadm1	0.00401936	0	CADM3_CADM1	Cadm3 - Cadm1	CADM	Cell-Cell Contact	PMID: 33397712;	aged	0.135482	25.3968	16.8033	0.0475667	-0.126016	87.012	94.6785	0.000436795
	D1	A7	Cadm3	Cadm1	0.0452321	0	CADM3_CADM1	Cadm3 - Cadm1	CADM	Cell-Cell Contact	PMID: 33397712;	aged	0.67248	73.6196	58.8137	8.55679e-28
	D2	A7	Cadm3	Cadm1	0.0428135	0	CADM3_CADM1	Cadm3 - Cadm1	CADM	Cell-Cell Contact	PMID: 33397712;	aged	0.582279	54.9223	45.7602	3.62341e-11
	A7	A7	Cadm3	Cadm1	0.00232228	0	CADM3_CADM1	Cadm3 - Cadm1	CADM	Cell-Cell Contact	PMID: 33397712;	aged	0.135482	25.3968	16.8033	0.0475667
	D1	A4	Cadm3	Cadm1	0.0168516	0	CADM3_CADM1	Cadm3 - Cadm1	CADM	Cell-Cell Contact	PMID: 33397712;	aged	0.67248	73.6196	58.8137	8.55679e-28
	D2	A4	Cadm3	Cadm1	0.0159252	0	CADM3_CADM1	Cadm3 - Cadm1	CADM	Cell-Cell Contact	PMID: 33397712;	aged	0.582279	54.9223	45.7602	3.62341e-11
	A7	A4	Cadm3	Cadm1	0.000841454	0	CADM3_CADM1	Cadm3 - Cadm1	CADM	Cell-Cell Contact	PMID: 33397712;	aged	0.135482	25.3968	16.8033	0.0475667
	D1	A8	Cadm3	Cadm1	0.0808752	0	CADM3_CADM1	Cadm3 - Cadm1	CADM	Cell-Cell Contact	PMID: 33397712;	aged	0.67248	73.6196	58.8137	8.55679e-28	0.708192	100	100	1.65553e-05
	D2	A8	Cadm3	Cadm1	0.0767038	0	CADM3_CADM1	Cadm3 - Cadm1	CADM	Cell-Cell Contact	PMID: 33397712;	aged	0.582279	54.9223	45.7602	3.62341e-11	0.708192	100	100	1.65553e-05
	A7	A8	Cadm3	Cadm1	0.00430469	0	CADM3_CADM1	Cadm3 - Cadm1	CADM	Cell-Cell Contact	PMID: 33397712;	aged	0.135482	25.3968	16.8033	0.0475667	0.708192	100	100	1.65553e-05
	D1	D2	Cadm3	Cadm4	0.016846	0	CADM3_CADM4	Cadm3 - Cadm4	CADM	Cell-Cell Contact	PMID: 33397712;	aged	0.67248	73.6196	58.8137	8.55679e-28	0.396769	31.6062	26.3158	0.000318847
	D2	D2	Cadm3	Cadm4	0.0159199	0	CADM3_CADM4	Cadm3 - Cadm4	CADM	Cell-Cell Contact	PMID: 33397712;	aged	0.582279	54.9223	45.7602	3.62341e-11	0.396769	31.6062	26.3158	0.000318847
	A7	D2	Cadm3	Cadm4	0.000841169	0	CADM3_CADM4	Cadm3 - Cadm4	CADM	Cell-Cell Contact	PMID: 33397712;	aged	0.135482	25.3968	16.8033	0.0475667	0.396769	31.6062	26.3158	0.000318847
	D1	A2	Cadm3	Cadm4	0.0131693	0	CADM3_CADM4	Cadm3 - Cadm4	CADM	Cell-Cell Contact	PMID: 33397712;	aged	0.67248	73.6196	58.8137	8.55679e-28	-0.197956	36.1111	59.4974	1.03641e-15
	D2	A2	Cadm3	Cadm4	0.0124428	0	CADM3_CADM4	Cadm3 - Cadm4	CADM	Cell-Cell Contact	PMID: 33397712;	aged	0.582279	54.9223	45.7602	3.62341e-11	-0.197956	36.1111	59.4974	1.03641e-15
	A7	A2	Cadm3	Cadm4	0.000655256	0	CADM3_CADM4	Cadm3 - Cadm4	CADM	Cell-Cell Contact	PMID: 33397712;	aged	0.135482	25.3968	16.8033	0.0475667	-0.197956	36.1111	59.4974	1.03641e-15
	D1	A4	Cadm3	Cadm4	0.0103399	0	CADM3_CADM4	Cadm3 - Cadm4	CADM	Cell-Cell Contact	PMID: 33397712;	aged	0.67248	73.6196	58.8137	8.55679e-28
	D2	A4	Cadm3	Cadm4	0.00976797	0	CADM3_CADM4	Cadm3 - Cadm4	CADM	Cell-Cell Contact	PMID: 33397712;	aged	0.582279	54.9223	45.7602	3.62341e-11
	A7	A4	Cadm3	Cadm4	0.000513079	0	CADM3_CADM4	Cadm3 - Cadm4	CADM	Cell-Cell Contact	PMID: 33397712;	aged	0.135482	25.3968	16.8033	0.0475667
	D1	D1	Cadm3	Epb41l1	0.0151289	0	CADM3_EPB41L1	Cadm3 - Epb41l1	CADM	Cell-Cell Contact	uniprot	aged	0.67248	73.6196	58.8137	8.55679e-28	-0.11025	31.9018	55.0998	0.012162
	D2	D1	Cadm3	Epb41l1	0.0142958	0	CADM3_EPB41L1	Cadm3 - Epb41l1	CADM	Cell-Cell Contact	uniprot	aged	0.582279	54.9223	45.7602	3.62341e-11	-0.11025	31.9018	55.0998	0.012162
	A7	D1	Cadm3	Epb41l1	0.00075418	0	CADM3_EPB41L1	Cadm3 - Epb41l1	CADM	Cell-Cell Contact	uniprot	aged	0.135482	25.3968	16.8033	0.0475667	-0.11025	31.9018	55.0998	0.012162
	D1	GIN	Cadm3	Epb41l1	0.0166068	0	CADM3_EPB41L1	Cadm3 - Epb41l1	CADM	Cell-Cell Contact	uniprot	aged	0.67248	73.6196	58.8137	8.55679e-28
	D2	GIN	Cadm3	Epb41l1	0.0156936	0	CADM3_EPB41L1	Cadm3 - Epb41l1	CADM	Cell-Cell Contact	uniprot	aged	0.582279	54.9223	45.7602	3.62341e-11
	A7	GIN	Cadm3	Epb41l1	0.000829033	0	CADM3_EPB41L1	Cadm3 - Epb41l1	CADM	Cell-Cell Contact	uniprot	aged	0.135482	25.3968	16.8033	0.0475667
	D1	A7	Cadm3	Nectin3	0.00927262	0	CADM3_NECTIN3	Cadm3 - Nectin3	CADM	Cell-Cell Contact	uniprot	aged	0.67248	73.6196	58.8137	8.55679e-28
	D2	A7	Cadm3	Nectin3	0.00875916	0	CADM3_NECTIN3	Cadm3 - Nectin3	CADM	Cell-Cell Contact	uniprot	aged	0.582279	54.9223	45.7602	3.62341e-11
	A7	A7	Cadm3	Nectin3	0.000459646	0	CADM3_NECTIN3	Cadm3 - Nectin3	CADM	Cell-Cell Contact	uniprot	aged	0.135482	25.3968	16.8033	0.0475667
	D1	A4	Cadm3	Nectin3	0.0104443	0	CADM3_NECTIN3	Cadm3 - Nectin3	CADM	Cell-Cell Contact	uniprot	aged	0.67248	73.6196	58.8137	8.55679e-28
	D2	A4	Cadm3	Nectin3	0.00986657	0	CADM3_NECTIN3	Cadm3 - Nectin3	CADM	Cell-Cell Contact	uniprot	aged	0.582279	54.9223	45.7602	3.62341e-11
	A7	A4	Cadm3	Nectin3	0.000518307	0	CADM3_NECTIN3	Cadm3 - Nectin3	CADM	Cell-Cell Contact	uniprot	aged	0.135482	25.3968	16.8033	0.0475667
	D1	A2	Cntn1	Notch1	0.0538102	0	CNTN1_NOTCH1	Cntn1 - Notch1	CNTN	Cell-Cell Contact	PMID:14567914	aged	0.443206	84.6626	80.3215	3.51401e-18	-0.168573	56.5315	73.3925	1.73136e-07
	D2	A2	Cntn1	Notch1	0.0468774	0	CNTN1_NOTCH1	Cntn1 - Notch1	CNTN	Cell-Cell Contact	PMID:14567914	aged	0.539702	62.6943	65.424	1.37468e-09	-0.168573	56.5315	73.3925	1.73136e-07
	D1	A7	Cntn1	Notch1	0.036065	0	CNTN1_NOTCH1	Cntn1 - Notch1	CNTN	Cell-Cell Contact	PMID:14567914	aged	0.443206	84.6626	80.3215	3.51401e-18	-0.341583	55.5556	77.0492	0.00263457
	D2	A7	Cntn1	Notch1	0.0313427	0	CNTN1_NOTCH1	Cntn1 - Notch1	CNTN	Cell-Cell Contact	PMID:14567914	aged	0.539702	62.6943	65.424	1.37468e-09	-0.341583	55.5556	77.0492	0.00263457
	D1	A8	Cntn1	Notch1	0.0331551	0	CNTN1_NOTCH1	Cntn1 - Notch1	CNTN	Cell-Cell Contact	PMID:14567914	aged	0.443206	84.6626	80.3215	3.51401e-18
	D2	A8	Cntn1	Notch1	0.0288024	0	CNTN1_NOTCH1	Cntn1 - Notch1	CNTN	Cell-Cell Contact	PMID:14567914	aged	0.539702	62.6943	65.424	1.37468e-09
	D1	A2	Cntn1	Notch2	0.0155955	0	CNTN1_NOTCH2	Cntn1 - Notch2	CNTN	Cell-Cell Contact	PMID:14567914;PMID: 33957164	aged	0.443206	84.6626	80.3215	3.51401e-18
	D2	A2	Cntn1	Notch2	0.0135158	0	CNTN1_NOTCH2	Cntn1 - Notch2	CNTN	Cell-Cell Contact	PMID:14567914;PMID: 33957164	aged	0.539702	62.6943	65.424	1.37468e-09
	D1	A7	Cntn1	Notch2	0.0192405	0	CNTN1_NOTCH2	Cntn1 - Notch2	CNTN	Cell-Cell Contact	PMID:14567914;PMID: 33957164	aged	0.443206	84.6626	80.3215	3.51401e-18
	D2	A7	Cntn1	Notch2	0.016683	0	CNTN1_NOTCH2	Cntn1 - Notch2	CNTN	Cell-Cell Contact	PMID:14567914;PMID: 33957164	aged	0.539702	62.6943	65.424	1.37468e-09
	D1	A8	Cntn1	Notch2	0.0441218	0	CNTN1_NOTCH2	Cntn1 - Notch2	CNTN	Cell-Cell Contact	PMID:14567914;PMID: 33957164	aged	0.443206	84.6626	80.3215	3.51401e-18
	D2	A8	Cntn1	Notch2	0.0383866	0	CNTN1_NOTCH2	Cntn1 - Notch2	CNTN	Cell-Cell Contact	PMID:14567914;PMID: 33957164	aged	0.539702	62.6943	65.424	1.37468e-09
	A7	A7	Wnt7b	FZD2_LRP6	0.00080955	0	WNT7B_FZD2_LRP6	Wnt7b - (Fzd2+Lrp6)	WNT	Secreted Signaling	KEGG: mmu04310; PMID: 23209147	young	0.25585	44.4444	33.1967	0.00868315
	A8	A7	Wnt7b	FZD2_LRP6	0.000584888	0	WNT7B_FZD2_LRP6	Wnt7b - (Fzd2+Lrp6)	WNT	Secreted Signaling	KEGG: mmu04310; PMID: 23209147	young	0.53399	60	33.3333	0.000743543
	A7	D1	Wnt7b	FZD3_LRP6	0.00184796	0	WNT7B_FZD3_LRP6	Wnt7b - (Fzd3+Lrp6)	WNT	Secreted Signaling	KEGG: mmu04310; PMID: 23209147	young	0.25585	44.4444	33.1967	0.00868315	0.652266	71.1656	64.9667	1.04604e-23
	A8	D1	Wnt7b	FZD3_LRP6	0.00133566	0	WNT7B_FZD3_LRP6	Wnt7b - (Fzd3+Lrp6)	WNT	Secreted Signaling	KEGG: mmu04310; PMID: 23209147	young	0.53399	60	33.3333	0.000743543	0.652266	71.1656	64.9667	1.04604e-23
	A7	D2	Wnt7b	FZD3_LRP6	0.00178436	0	WNT7B_FZD3_LRP6	Wnt7b - (Fzd3+Lrp6)	WNT	Secreted Signaling	KEGG: mmu04310; PMID: 23209147	young	0.25585	44.4444	33.1967	0.00868315	-0.0764172	16.5803	34.5029	0.000161745
	A8	D2	Wnt7b	FZD3_LRP6	0.00128965	0	WNT7B_FZD3_LRP6	Wnt7b - (Fzd3+Lrp6)	WNT	Secreted Signaling	KEGG: mmu04310; PMID: 23209147	young	0.53399	60	33.3333	0.000743543	-0.0764172	16.5803	34.5029	0.000161745
	A7	A7	Wnt7b	FZD3_LRP6	0.000419594	0	WNT7B_FZD3_LRP6	Wnt7b - (Fzd3+Lrp6)	WNT	Secreted Signaling	KEGG: mmu04310; PMID: 23209147	young	0.25585	44.4444	33.1967	0.00868315
	A8	A7	Wnt7b	FZD3_LRP6	0.000303035	0	WNT7B_FZD3_LRP6	Wnt7b - (Fzd3+Lrp6)	WNT	Secreted Signaling	KEGG: mmu04310; PMID: 23209147	young	0.53399	60	33.3333	0.000743543
	A7	A7	Wnt7b	FZD5_LRP6	0.000791528	0	WNT7B_FZD5_LRP6	Wnt7b - (Fzd5+Lrp6)	WNT	Secreted Signaling	KEGG: mmu04310; PMID: 23209147	young	0.25585	44.4444	33.1967	0.00868315	-0.373882	19.0476	60.6557	3.90439e-05
	A8	A7	Wnt7b	FZD5_LRP6	0.000571857	0	WNT7B_FZD5_LRP6	Wnt7b - (Fzd5+Lrp6)	WNT	Secreted Signaling	KEGG: mmu04310; PMID: 23209147	young	0.53399	60	33.3333	0.000743543	-0.373882	19.0476	60.6557	3.90439e-05
	D1	A2	Tgfa	Egfr	0.00147634	0	TGFA_EGFR	Tgfa - Egfr	EGF	Secreted Signaling	KEGG: mmu04012	young	0.328778	39.2638	35.4213	6.81626e-05
	D1	A7	Tgfa	Egfr	0.00159829	0	TGFA_EGFR	Tgfa - Egfr	EGF	Secreted Signaling	KEGG: mmu04012	young	0.328778	39.2638	35.4213	6.81626e-05	0.333053	42.8571	36.4754	0.0310026
	D1	A8	Tgfa	Egfr	0.000295279	0	TGFA_EGFR	Tgfa - Egfr	EGF	Secreted Signaling	KEGG: mmu04012	young	0.328778	39.2638	35.4213	6.81626e-05	0.397636	60	25	0.00106488
	D1	A6	Cx3cl1	Cx3cr1	0.0361987	0	CX3CL1_CX3CR1	Cx3cl1 - Cx3cr1	CX3C	Secreted Signaling	KEGG: mmu04060	young	0.74687	93.865	90.9645	7.61382e-43
	D2	A6	Cx3cl1	Cx3cr1	0.037602	0	CX3CL1_CX3CR1	Cx3cl1 - Cx3cr1	CX3C	Secreted Signaling	KEGG: mmu04060	young	0.332444	70.9845	82.9678	1.24706e-07
	D1	A8	Cx3cl1	Cx3cr1	0.172249	0	CX3CL1_CX3CR1	Cx3cl1 - Cx3cr1	CX3C	Secreted Signaling	KEGG: mmu04060	young	0.74687	93.865	90.9645	7.61382e-43	0.287206	100	100	0.00258839
	D2	A8	Cx3cl1	Cx3cr1	0.177952	0	CX3CL1_CX3CR1	Cx3cl1 - Cx3cr1	CX3C	Secreted Signaling	KEGG: mmu04060	young	0.332444	70.9845	82.9678	1.24706e-07	0.287206	100	100	0.00258839
	D1	A5	Cx3cl1	Cx3cr1	0.0118057	0	CX3CL1_CX3CR1	Cx3cl1 - Cx3cr1	CX3C	Secreted Signaling	KEGG: mmu04060	young	0.74687	93.865	90.9645	7.61382e-43	-0.443525	1.78174	27.5862	3.13193e-17
	D2	A5	Cx3cl1	Cx3cr1	0.0122754	0	CX3CL1_CX3CR1	Cx3cl1 - Cx3cr1	CX3C	Secreted Signaling	KEGG: mmu04060	young	0.332444	70.9845	82.9678	1.24706e-07	-0.443525	1.78174	27.5862	3.13193e-17
	D1	A4	Ptn	Ptprz1	0.119208	0	PTN_PTPRZ1	Ptn - Ptprz1	PTN	Secreted Signaling	PMID: 28356350; PMID: 25620911	young	0.363266	78.5276	80.0998	1.79229e-10	0.477146	100	94.7406	0.00302844
	D2	A4	Ptn	Ptprz1	0.0912957	0	PTN_PTPRZ1	Ptn - Ptprz1	PTN	Secreted Signaling	PMID: 28356350; PMID: 25620911	young	0.355788	56.4767	66.5936	0.00243952	0.477146	100	94.7406	0.00302844
	A4	A4	Ptn	Ptprz1	0.224246	0	PTN_PTPRZ1	Ptn - Ptprz1	PTN	Secreted Signaling	PMID: 28356350; PMID: 25620911	young	0.911	100	92.0398	2.10656e-05	0.477146	100	94.7406	0.00302844
	A3	A4	Ptn	Ptprz1	0.14735	0	PTN_PTPRZ1	Ptn - Ptprz1	PTN	Secreted Signaling	PMID: 28356350; PMID: 25620911	young	0.655746	72.4138	58.7178	1.24292e-05	0.477146	100	94.7406	0.00302844
	A1	A4	Ptn	Ptprz1	0.227242	0	PTN_PTPRZ1	Ptn - Ptprz1	PTN	Secreted Signaling	PMID: 28356350; PMID: 25620911	young	0.155652	80.2483	81.25	5.53815e-05	0.477146	100	94.7406	0.00302844
	D1	A2	Ptn	Ptprz1	0.120692	0	PTN_PTPRZ1	Ptn - Ptprz1	PTN	Secreted Signaling	PMID: 28356350; PMID: 25620911	young	0.363266	78.5276	80.0998	1.79229e-10	-0.225175	99.0991	99.4087	2.88776e-26
	D2	A2	Ptn	Ptprz1	0.0924687	0	PTN_PTPRZ1	Ptn - Ptprz1	PTN	Secreted Signaling	PMID: 28356350; PMID: 25620911	young	0.355788	56.4767	66.5936	0.00243952	-0.225175	99.0991	99.4087	2.88776e-26
	A4	A2	Ptn	Ptprz1	0.226701	0	PTN_PTPRZ1	Ptn - Ptprz1	PTN	Secreted Signaling	PMID: 28356350; PMID: 25620911	young	0.911	100	92.0398	2.10656e-05	-0.225175	99.0991	99.4087	2.88776e-26
	A3	A2	Ptn	Ptprz1	0.149126	0	PTN_PTPRZ1	Ptn - Ptprz1	PTN	Secreted Signaling	PMID: 28356350; PMID: 25620911	young	0.655746	72.4138	58.7178	1.24292e-05	-0.225175	99.0991	99.4087	2.88776e-26
	A1	A2	Ptn	Ptprz1	0.22972	0	PTN_PTPRZ1	Ptn - Ptprz1	PTN	Secreted Signaling	PMID: 28356350; PMID: 25620911	young	0.155652	80.2483	81.25	5.53815e-05	-0.225175	99.0991	99.4087	2.88776e-26
	D1	A1	Ptn	Ptprz1	0.0978667	0	PTN_PTPRZ1	Ptn - Ptprz1	PTN	Secreted Signaling	PMID: 28356350; PMID: 25620911	young	0.363266	78.5276	80.0998	1.79229e-10
	D2	A1	Ptn	Ptprz1	0.0745287	0	PTN_PTPRZ1	Ptn - Ptprz1	PTN	Secreted Signaling	PMID: 28356350; PMID: 25620911	young	0.355788	56.4767	66.5936	0.00243952
	A4	A1	Ptn	Ptprz1	0.188117	0	PTN_PTPRZ1	Ptn - Ptprz1	PTN	Secreted Signaling	PMID: 28356350; PMID: 25620911	young	0.911	100	92.0398	2.10656e-05
	A3	A1	Ptn	Ptprz1	0.121667	0	PTN_PTPRZ1	Ptn - Ptprz1	PTN	Secreted Signaling	PMID: 28356350; PMID: 25620911	young	0.655746	72.4138	58.7178	1.24292e-05
	A1	A1	Ptn	Ptprz1	0.190749	0	PTN_PTPRZ1	Ptn - Ptprz1	PTN	Secreted Signaling	PMID: 28356350; PMID: 25620911	young	0.155652	80.2483	81.25	5.53815e-05
	D1	A7	Ptn	Ptprz1	0.108327	0	PTN_PTPRZ1	Ptn - Ptprz1	PTN	Secreted Signaling	PMID: 28356350; PMID: 25620911	young	0.363266	78.5276	80.0998	1.79229e-10
	D2	A7	Ptn	Ptprz1	0.0827229	0	PTN_PTPRZ1	Ptn - Ptprz1	PTN	Secreted Signaling	PMID: 28356350; PMID: 25620911	young	0.355788	56.4767	66.5936	0.00243952
	A4	A7	Ptn	Ptprz1	0.20602	0	PTN_PTPRZ1	Ptn - Ptprz1	PTN	Secreted Signaling	PMID: 28356350; PMID: 25620911	young	0.911	100	92.0398	2.10656e-05
	A3	A7	Ptn	Ptprz1	0.134292	0	PTN_PTPRZ1	Ptn - Ptprz1	PTN	Secreted Signaling	PMID: 28356350; PMID: 25620911	young	0.655746	72.4138	58.7178	1.24292e-05
	A1	A7	Ptn	Ptprz1	0.208838	0	PTN_PTPRZ1	Ptn - Ptprz1	PTN	Secreted Signaling	PMID: 28356350; PMID: 25620911	young	0.155652	80.2483	81.25	5.53815e-05
	D1	A8	Ptn	Ptprz1	0.0954809	0.03	PTN_PTPRZ1	Ptn - Ptprz1	PTN	Secreted Signaling	PMID: 28356350; PMID: 25620911	young	0.363266	78.5276	80.0998	1.79229e-10
	A4	A8	Ptn	Ptprz1	0.183979	0	PTN_PTPRZ1	Ptn - Ptprz1	PTN	Secreted Signaling	PMID: 28356350; PMID: 25620911	young	0.911	100	92.0398	2.10656e-05
	A3	A8	Ptn	Ptprz1	0.118777	0	PTN_PTPRZ1	Ptn - Ptprz1	PTN	Secreted Signaling	PMID: 28356350; PMID: 25620911	young	0.655746	72.4138	58.7178	1.24292e-05
	A1	A8	Ptn	Ptprz1	0.186567	0	PTN_PTPRZ1	Ptn - Ptprz1	PTN	Secreted Signaling	PMID: 28356350; PMID: 25620911	young	0.155652	80.2483	81.25	5.53815e-05
	A4	D1	Ptn	Sdc2	0.0197236	0	PTN_SDC2	Ptn - Sdc2	PTN	Secreted Signaling	PMID: 28356350; PMID: 25620911	young	0.911	100	92.0398	2.10656e-05	-0.0580651	19.6319	34.8115	0.00975992
	A3	D1	Ptn	Sdc2	0.0118857	0.01	PTN_SDC2	Ptn - Sdc2	PTN	Secreted Signaling	PMID: 28356350; PMID: 25620911	young	0.655746	72.4138	58.7178	1.24292e-05	-0.0580651	19.6319	34.8115	0.00975992
	A1	D1	Ptn	Sdc2	0.0200578	0	PTN_SDC2	Ptn - Sdc2	PTN	Secreted Signaling	PMID: 28356350; PMID: 25620911	young	0.155652	80.2483	81.25	5.53815e-05	-0.0580651	19.6319	34.8115	0.00975992
	A4	CIN	Ptn	Sdc2	0.0210857	0	PTN_SDC2	Ptn - Sdc2	PTN	Secreted Signaling	PMID: 28356350; PMID: 25620911	young	0.911	100	92.0398	2.10656e-05
	A1	CIN	Ptn	Sdc2	0.0214425	0	PTN_SDC2	Ptn - Sdc2	PTN	Secreted Signaling	PMID: 28356350; PMID: 25620911	young	0.155652	80.2483	81.25	5.53815e-05
	D1	A2	Ptn	Sdc2	0.036942	0	PTN_SDC2	Ptn - Sdc2	PTN	Secreted Signaling	PMID: 28356350; PMID: 25620911	young	0.363266	78.5276	80.0998	1.79229e-10	-0.130338	44.97	63.2668	5.86831e-06
	D2	A2	Ptn	Sdc2	0.0276867	0	PTN_SDC2	Ptn - Sdc2	PTN	Secreted Signaling	PMID: 28356350; PMID: 25620911	young	0.355788	56.4767	66.5936	0.00243952	-0.130338	44.97	63.2668	5.86831e-06
	A4	A2	Ptn	Sdc2	0.0757249	0	PTN_SDC2	Ptn - Sdc2	PTN	Secreted Signaling	PMID: 28356350; PMID: 25620911	young	0.911	100	92.0398	2.10656e-05	-0.130338	44.97	63.2668	5.86831e-06
	A3	A2	Ptn	Sdc2	0.0466929	0	PTN_SDC2	Ptn - Sdc2	PTN	Secreted Signaling	PMID: 28356350; PMID: 25620911	young	0.655746	72.4138	58.7178	1.24292e-05	-0.130338	44.97	63.2668	5.86831e-06
	A1	A2	Ptn	Sdc2	0.0769334	0	PTN_SDC2	Ptn - Sdc2	PTN	Secreted Signaling	PMID: 28356350; PMID: 25620911	young	0.155652	80.2483	81.25	5.53815e-05	-0.130338	44.97	63.2668	5.86831e-06
	D1	A7	Ptn	Sdc2	0.032908	0	PTN_SDC2	Ptn - Sdc2	PTN	Secreted Signaling	PMID: 28356350; PMID: 25620911	young	0.363266	78.5276	80.0998	1.79229e-10	-0.486868	23.8095	61.0656	1.54829e-07
	D2	A7	Ptn	Sdc2	0.0246374	0	PTN_SDC2	Ptn - Sdc2	PTN	Secreted Signaling	PMID: 28356350; PMID: 25620911	young	0.355788	56.4767	66.5936	0.00243952	-0.486868	23.8095	61.0656	1.54829e-07
	A4	A7	Ptn	Sdc2	0.0677537	0	PTN_SDC2	Ptn - Sdc2	PTN	Secreted Signaling	PMID: 28356350; PMID: 25620911	young	0.911	100	92.0398	2.10656e-05	-0.486868	23.8095	61.0656	1.54829e-07
	A3	A7	Ptn	Sdc2	0.0416401	0	PTN_SDC2	Ptn - Sdc2	PTN	Secreted Signaling	PMID: 28356350; PMID: 25620911	young	0.655746	72.4138	58.7178	1.24292e-05	-0.486868	23.8095	61.0656	1.54829e-07
	A1	A7	Ptn	Sdc2	0.0688445	0	PTN_SDC2	Ptn - Sdc2	PTN	Secreted Signaling	PMID: 28356350; PMID: 25620911	young	0.155652	80.2483	81.25	5.53815e-05	-0.486868	23.8095	61.0656	1.54829e-07
	D1	A8	Ptn	Sdc2	0.0186406	0.01	PTN_SDC2	Ptn - Sdc2	PTN	Secreted Signaling	PMID: 28356350; PMID: 25620911	young	0.363266	78.5276	80.0998	1.79229e-10
	A4	A8	Ptn	Sdc2	0.0389878	0	PTN_SDC2	Ptn - Sdc2	PTN	Secreted Signaling	PMID: 28356350; PMID: 25620911	young	0.911	100	92.0398	2.10656e-05
	A3	A8	Ptn	Sdc2	0.0236795	0	PTN_SDC2	Ptn - Sdc2	PTN	Secreted Signaling	PMID: 28356350; PMID: 25620911	young	0.655746	72.4138	58.7178	1.24292e-05
	A1	A8	Ptn	Sdc2	0.0396352	0	PTN_SDC2	Ptn - Sdc2	PTN	Secreted Signaling	PMID: 28356350; PMID: 25620911	young	0.155652	80.2483	81.25	5.53815e-05
	D1	A8	Ptn	Sdc3	0.00531017	0.01	PTN_SDC3	Ptn - Sdc3	PTN	Secreted Signaling	PMID: 28356350; PMID: 25620911	young	0.363266	78.5276	80.0998	1.79229e-10
	D2	A8	Ptn	Sdc3	0.00394729	0.01	PTN_SDC3	Ptn - Sdc3	PTN	Secreted Signaling	PMID: 28356350; PMID: 25620911	young	0.355788	56.4767	66.5936	0.00243952
	A4	A8	Ptn	Sdc3	0.0112737	0.01	PTN_SDC3	Ptn - Sdc3	PTN	Secreted Signaling	PMID: 28356350; PMID: 25620911	young	0.911	100	92.0398	2.10656e-05
	A3	A8	Ptn	Sdc3	0.00677049	0.01	PTN_SDC3	Ptn - Sdc3	PTN	Secreted Signaling	PMID: 28356350; PMID: 25620911	young	0.655746	72.4138	58.7178	1.24292e-05
	A1	A8	Ptn	Sdc3	0.0114664	0.01	PTN_SDC3	Ptn - Sdc3	PTN	Secreted Signaling	PMID: 28356350; PMID: 25620911	young	0.155652	80.2483	81.25	5.53815e-05
	D1	A4	Ptn	Sdc4	0.0170804	0	PTN_SDC4	Ptn - Sdc4	PTN	Secreted Signaling	PMID: 28356350; PMID: 25620911	young	0.363266	78.5276	80.0998	1.79229e-10
	D2	A4	Ptn	Sdc4	0.0127353	0	PTN_SDC4	Ptn - Sdc4	PTN	Secreted Signaling	PMID: 28356350; PMID: 25620911	young	0.355788	56.4767	66.5936	0.00243952
	A4	A4	Ptn	Sdc4	0.0357868	0	PTN_SDC4	Ptn - Sdc4	PTN	Secreted Signaling	PMID: 28356350; PMID: 25620911	young	0.911	100	92.0398	2.10656e-05
	A3	A4	Ptn	Sdc4	0.021707	0	PTN_SDC4	Ptn - Sdc4	PTN	Secreted Signaling	PMID: 28356350; PMID: 25620911	young	0.655746	72.4138	58.7178	1.24292e-05
	A1	A4	Ptn	Sdc4	0.0363831	0	PTN_SDC4	Ptn - Sdc4	PTN	Secreted Signaling	PMID: 28356350; PMID: 25620911	young	0.155652	80.2483	81.25	5.53815e-05
	D1	A2	Ptn	Sdc4	0.0626754	0	PTN_SDC4	Ptn - Sdc4	PTN	Secreted Signaling	PMID: 28356350; PMID: 25620911	young	0.363266	78.5276	80.0998	1.79229e-10	-0.212268	65.9159	83.7398	2.55996e-09
	D2	A2	Ptn	Sdc4	0.0472894	0	PTN_SDC4	Ptn - Sdc4	PTN	Secreted Signaling	PMID: 28356350; PMID: 25620911	young	0.355788	56.4767	66.5936	0.00243952	-0.212268	65.9159	83.7398	2.55996e-09
	A4	A2	Ptn	Sdc4	0.124968	0	PTN_SDC4	Ptn - Sdc4	PTN	Secreted Signaling	PMID: 28356350; PMID: 25620911	young	0.911	100	92.0398	2.10656e-05	-0.212268	65.9159	83.7398	2.55996e-09
	A3	A2	Ptn	Sdc4	0.0786638	0	PTN_SDC4	Ptn - Sdc4	PTN	Secreted Signaling	PMID: 28356350; PMID: 25620911	young	0.655746	72.4138	58.7178	1.24292e-05	-0.212268	65.9159	83.7398	2.55996e-09
	A1	A2	Ptn	Sdc4	0.126855	0	PTN_SDC4	Ptn - Sdc4	PTN	Secreted Signaling	PMID: 28356350; PMID: 25620911	young	0.155652	80.2483	81.25	5.53815e-05	-0.212268	65.9159	83.7398	2.55996e-09
	D1	A1	Ptn	Sdc4	0.0181033	0	PTN_SDC4	Ptn - Sdc4	PTN	Secreted Signaling	PMID: 28356350; PMID: 25620911	young	0.363266	78.5276	80.0998	1.79229e-10	-0.170163	19.1202	32.1875	6.09867e-10
	D2	A1	Ptn	Sdc4	0.0135016	0	PTN_SDC4	Ptn - Sdc4	PTN	Secreted Signaling	PMID: 28356350; PMID: 25620911	young	0.355788	56.4767	66.5936	0.00243952	-0.170163	19.1202	32.1875	6.09867e-10
	A4	A1	Ptn	Sdc4	0.0378867	0	PTN_SDC4	Ptn - Sdc4	PTN	Secreted Signaling	PMID: 28356350; PMID: 25620911	young	0.911	100	92.0398	2.10656e-05	-0.170163	19.1202	32.1875	6.09867e-10
	A3	A1	Ptn	Sdc4	0.0230004	0	PTN_SDC4	Ptn - Sdc4	PTN	Secreted Signaling	PMID: 28356350; PMID: 25620911	young	0.655746	72.4138	58.7178	1.24292e-05	-0.170163	19.1202	32.1875	6.09867e-10
	A1	A1	Ptn	Sdc4	0.0385165	0	PTN_SDC4	Ptn - Sdc4	PTN	Secreted Signaling	PMID: 28356350; PMID: 25620911	young	0.155652	80.2483	81.25	5.53815e-05	-0.170163	19.1202	32.1875	6.09867e-10
	D1	A7	Ptn	Sdc4	0.0429592	0	PTN_SDC4	Ptn - Sdc4	PTN	Secreted Signaling	PMID: 28356350; PMID: 25620911	young	0.363266	78.5276	80.0998	1.79229e-10
	D2	A7	Ptn	Sdc4	0.0322468	0	PTN_SDC4	Ptn - Sdc4	PTN	Secreted Signaling	PMID: 28356350; PMID: 25620911	young	0.355788	56.4767	66.5936	0.00243952
	A4	A7	Ptn	Sdc4	0.0874853	0	PTN_SDC4	Ptn - Sdc4	PTN	Secreted Signaling	PMID: 28356350; PMID: 25620911	young	0.911	100	92.0398	2.10656e-05
	A3	A7	Ptn	Sdc4	0.0542089	0	PTN_SDC4	Ptn - Sdc4	PTN	Secreted Signaling	PMID: 28356350; PMID: 25620911	young	0.655746	72.4138	58.7178	1.24292e-05
	A1	A7	Ptn	Sdc4	0.0888635	0	PTN_SDC4	Ptn - Sdc4	PTN	Secreted Signaling	PMID: 28356350; PMID: 25620911	young	0.155652	80.2483	81.25	5.53815e-05
	D1	A8	Ptn	Sdc4	0.0435835	0	PTN_SDC4	Ptn - Sdc4	PTN	Secreted Signaling	PMID: 28356350; PMID: 25620911	young	0.363266	78.5276	80.0998	1.79229e-10
	D2	A8	Ptn	Sdc4	0.0327207	0	PTN_SDC4	Ptn - Sdc4	PTN	Secreted Signaling	PMID: 28356350; PMID: 25620911	young	0.355788	56.4767	66.5936	0.00243952
	A4	A8	Ptn	Sdc4	0.0886966	0	PTN_SDC4	Ptn - Sdc4	PTN	Secreted Signaling	PMID: 28356350; PMID: 25620911	young	0.911	100	92.0398	2.10656e-05
	A3	A8	Ptn	Sdc4	0.0549873	0	PTN_SDC4	Ptn - Sdc4	PTN	Secreted Signaling	PMID: 28356350; PMID: 25620911	young	0.655746	72.4138	58.7178	1.24292e-05
	A1	A8	Ptn	Sdc4	0.090092	0	PTN_SDC4	Ptn - Sdc4	PTN	Secreted Signaling	PMID: 28356350; PMID: 25620911	young	0.155652	80.2483	81.25	5.53815e-05
	D1	D1	Ptn	Ncl	0.0386788	0	PTN_NCL	Ptn - Ncl	PTN	Secreted Signaling	PMID: 28356350; PMID: 25620911	young	0.363266	78.5276	80.0998	1.79229e-10	-0.411883	25.1534	63.4701	6.53335e-13
	D2	D1	Ptn	Ncl	0.0290014	0	PTN_NCL	Ptn - Ncl	PTN	Secreted Signaling	PMID: 28356350; PMID: 25620911	young	0.355788	56.4767	66.5936	0.00243952	-0.411883	25.1534	63.4701	6.53335e-13
	A4	D1	Ptn	Ncl	0.0791352	0	PTN_NCL	Ptn - Ncl	PTN	Secreted Signaling	PMID: 28356350; PMID: 25620911	young	0.911	100	92.0398	2.10656e-05	-0.411883	25.1534	63.4701	6.53335e-13
	A3	D1	Ptn	Ncl	0.0488648	0	PTN_NCL	Ptn - Ncl	PTN	Secreted Signaling	PMID: 28356350; PMID: 25620911	young	0.655746	72.4138	58.7178	1.24292e-05	-0.411883	25.1534	63.4701	6.53335e-13
	A1	D1	Ptn	Ncl	0.0803934	0	PTN_NCL	Ptn - Ncl	PTN	Secreted Signaling	PMID: 28356350; PMID: 25620911	young	0.155652	80.2483	81.25	5.53815e-05	-0.411883	25.1534	63.4701	6.53335e-13
	D1	D2	Ptn	Ncl	0.0346354	0.01	PTN_NCL	Ptn - Ncl	PTN	Secreted Signaling	PMID: 28356350; PMID: 25620911	young	0.363266	78.5276	80.0998	1.79229e-10	-0.304472	22.7979	53.4357	1.33328e-09
	A4	D2	Ptn	Ncl	0.0711756	0	PTN_NCL	Ptn - Ncl	PTN	Secreted Signaling	PMID: 28356350; PMID: 25620911	young	0.911	100	92.0398	2.10656e-05	-0.304472	22.7979	53.4357	1.33328e-09
	A3	D2	Ptn	Ncl	0.0438051	0.01	PTN_NCL	Ptn - Ncl	PTN	Secreted Signaling	PMID: 28356350; PMID: 25620911	young	0.655746	72.4138	58.7178	1.24292e-05	-0.304472	22.7979	53.4357	1.33328e-09
	A1	D2	Ptn	Ncl	0.0723172	0	PTN_NCL	Ptn - Ncl	PTN	Secreted Signaling	PMID: 28356350; PMID: 25620911	young	0.155652	80.2483	81.25	5.53815e-05	-0.304472	22.7979	53.4357	1.33328e-09
	A4	GIN	Ptn	Ncl	0.0403655	0.04	PTN_NCL	Ptn - Ncl	PTN	Secreted Signaling	PMID: 28356350; PMID: 25620911	young	0.911	100	92.0398	2.10656e-05	-0.189434	28.5068	48	0.00242357
	A1	GIN	Ptn	Ncl	0.0410348	0.03	PTN_NCL	Ptn - Ncl	PTN	Secreted Signaling	PMID: 28356350; PMID: 25620911	young	0.155652	80.2483	81.25	5.53815e-05	-0.189434	28.5068	48	0.00242357
	A4	A4	Ptn	Ncl	0.0367601	0.02	PTN_NCL	Ptn - Ncl	PTN	Secreted Signaling	PMID: 28356350; PMID: 25620911	young	0.911	100	92.0398	2.10656e-05	0.501939	53.3333	33.8308	0.0220862
	A1	A4	Ptn	Ncl	0.0373719	0.02	PTN_NCL	Ptn - Ncl	PTN	Secreted Signaling	PMID: 28356350; PMID: 25620911	young	0.155652	80.2483	81.25	5.53815e-05	0.501939	53.3333	33.8308	0.0220862
	A4	A3	Ptn	Ncl	0.0367597	0	PTN_NCL	Ptn - Ncl	PTN	Secreted Signaling	PMID: 28356350; PMID: 25620911	young	0.911	100	92.0398	2.10656e-05
	A1	A3	Ptn	Ncl	0.0373715	0	PTN_NCL	Ptn - Ncl	PTN	Secreted Signaling	PMID: 28356350; PMID: 25620911	young	0.155652	80.2483	81.25	5.53815e-05
	D1	A2	Ptn	Ncl	0.0387408	0.02	PTN_NCL	Ptn - Ncl	PTN	Secreted Signaling	PMID: 28356350; PMID: 25620911	young	0.363266	78.5276	80.0998	1.79229e-10	-0.217292	43.6186	66.2971	8.5969e-13
	D2	A2	Ptn	Ncl	0.0290483	0.02	PTN_NCL	Ptn - Ncl	PTN	Secreted Signaling	PMID: 28356350; PMID: 25620911	young	0.355788	56.4767	66.5936	0.00243952	-0.217292	43.6186	66.2971	8.5969e-13
	A4	A2	Ptn	Ncl	0.0792566	0	PTN_NCL	Ptn - Ncl	PTN	Secreted Signaling	PMID: 28356350; PMID: 25620911	young	0.911	100	92.0398	2.10656e-05	-0.217292	43.6186	66.2971	8.5969e-13
	A3	A2	Ptn	Ncl	0.0489423	0	PTN_NCL	Ptn - Ncl	PTN	Secreted Signaling	PMID: 28356350; PMID: 25620911	young	0.655746	72.4138	58.7178	1.24292e-05	-0.217292	43.6186	66.2971	8.5969e-13
	A1	A2	Ptn	Ncl	0.0805166	0	PTN_NCL	Ptn - Ncl	PTN	Secreted Signaling	PMID: 28356350; PMID: 25620911	young	0.155652	80.2483	81.25	5.53815e-05	-0.217292	43.6186	66.2971	8.5969e-13
	D1	A7	Ptn	Ncl	0.0724557	0	PTN_NCL	Ptn - Ncl	PTN	Secreted Signaling	PMID: 28356350; PMID: 25620911	young	0.363266	78.5276	80.0998	1.79229e-10	-0.391802	61.9048	83.6066	0.0029541
	D2	A7	Ptn	Ncl	0.0548092	0.02	PTN_NCL	Ptn - Ncl	PTN	Secreted Signaling	PMID: 28356350; PMID: 25620911	young	0.355788	56.4767	66.5936	0.00243952	-0.391802	61.9048	83.6066	0.0029541
	A4	A7	Ptn	Ncl	0.142986	0	PTN_NCL	Ptn - Ncl	PTN	Secreted Signaling	PMID: 28356350; PMID: 25620911	young	0.911	100	92.0398	2.10656e-05	-0.391802	61.9048	83.6066	0.0029541
	A3	A7	Ptn	Ncl	0.0906976	0	PTN_NCL	Ptn - Ncl	PTN	Secreted Signaling	PMID: 28356350; PMID: 25620911	young	0.655746	72.4138	58.7178	1.24292e-05	-0.391802	61.9048	83.6066	0.0029541
	A1	A7	Ptn	Ncl	0.1451	0	PTN_NCL	Ptn - Ncl	PTN	Secreted Signaling	PMID: 28356350; PMID: 25620911	young	0.155652	80.2483	81.25	5.53815e-05	-0.391802	61.9048	83.6066	0.0029541
	D1	A8	Ptn	Ncl	0.0629983	0.03	PTN_NCL	Ptn - Ncl	PTN	Secreted Signaling	PMID: 28356350; PMID: 25620911	young	0.363266	78.5276	80.0998	1.79229e-10	-0.867934	20	91.6667	0.000210938
	A4	A8	Ptn	Ncl	0.125569	0	PTN_NCL	Ptn - Ncl	PTN	Secreted Signaling	PMID: 28356350; PMID: 25620911	young	0.911	100	92.0398	2.10656e-05	-0.867934	20	91.6667	0.000210938
	A3	A8	Ptn	Ncl	0.0790621	0	PTN_NCL	Ptn - Ncl	PTN	Secreted Signaling	PMID: 28356350; PMID: 25620911	young	0.655746	72.4138	58.7178	1.24292e-05	-0.867934	20	91.6667	0.000210938
	A1	A8	Ptn	Ncl	0.127463	0	PTN_NCL	Ptn - Ncl	PTN	Secreted Signaling	PMID: 28356350; PMID: 25620911	young	0.155652	80.2483	81.25	5.53815e-05	-0.867934	20	91.6667	0.000210938
	D1	D1	Pdyn	Oprk1	0.0049995	0	PDYN_OPRK1	Pdyn - Oprk1	OPIOID	Secreted Signaling	KEGG: mmu04080	young	0.468989	50.3067	50.6098	1.04747e-05
	D1	D2	Pdyn	Oprk1	0.00346907	0	PDYN_OPRK1	Pdyn - Oprk1	OPIOID	Secreted Signaling	KEGG: mmu04080	young	0.468989	50.3067	50.6098	1.04747e-05	-0.0805188	15.0259	27.4854	0.00300829
	D1	GIN	Pdyn	Oprk1	0.00477873	0	PDYN_OPRK1	Pdyn - Oprk1	OPIOID	Secreted Signaling	KEGG: mmu04080	young	0.468989	50.3067	50.6098	1.04747e-05
	D1	D1	Penk	Oprk1	0.0022982	0	PENK_OPRK1	Penk - Oprk1	OPIOID	Secreted Signaling	KEGG: mmu04080	young	0.104544	26.9939	46.6741	0.0333516
	D1	D2	Penk	Oprk1	0.00159336	0	PENK_OPRK1	Penk - Oprk1	OPIOID	Secreted Signaling	KEGG: mmu04080	young	0.104544	26.9939	46.6741	0.0333516	-0.0805188	15.0259	27.4854	0.00300829
	D1	GIN	Penk	Oprk1	0.00219645	0	PENK_OPRK1	Penk - Oprk1	OPIOID	Secreted Signaling	KEGG: mmu04080	young	0.104544	26.9939	46.6741	0.0333516
	A2	A2	Enho	Gpr19	0.011285	0	ENHO_GPR19	Enho - Gpr19	ENHO	Secreted Signaling	PMID: 28476646	young	0.173946	86.5616	87.8788	1.18634e-17
	A7	A2	Enho	Gpr19	0.00664943	0	ENHO_GPR19	Enho - Gpr19	ENHO	Secreted Signaling	PMID: 28476646	young	0.438936	87.3016	70.4918	1.34581e-05
	A2	A8	Enho	Gpr19	0.00784078	0	ENHO_GPR19	Enho - Gpr19	ENHO	Secreted Signaling	PMID: 28476646	young	0.173946	86.5616	87.8788	1.18634e-17
	A7	A8	Enho	Gpr19	0.00461341	0	ENHO_GPR19	Enho - Gpr19	ENHO	Secreted Signaling	PMID: 28476646	young	0.438936	87.3016	70.4918	1.34581e-05
	A8	D1	Grn	Sort1	0.0492898	0	GRN_SORT1	Grn - Sort1	GRN	Secreted Signaling	PMID: 29555433	young	0.569338	100	100	2.13118e-08	0.410906	63.1902	70.51	5.20661e-09
	A8	D2	Grn	Sort1	0.0449528	0	GRN_SORT1	Grn - Sort1	GRN	Secreted Signaling	PMID: 29555433	young	0.569338	100	100	2.13118e-08	0.47527	54.9223	54.0205	7.77451e-08
	A8	CIN	Grn	Sort1	0.015166	0	GRN_SORT1	Grn - Sort1	GRN	Secreted Signaling	PMID: 29555433	young	0.569338	100	100	2.13118e-08
	A8	GIN	Grn	Sort1	0.0201418	0	GRN_SORT1	Grn - Sort1	GRN	Secreted Signaling	PMID: 29555433	young	0.569338	100	100	2.13118e-08	-0.111992	21.267	40	0.0011497
	A8	A2	Grn	Sort1	0.0420803	0	GRN_SORT1	Grn - Sort1	GRN	Secreted Signaling	PMID: 29555433	young	0.569338	100	100	2.13118e-08
	A8	A7	Grn	Sort1	0.0167949	0	GRN_SORT1	Grn - Sort1	GRN	Secreted Signaling	PMID: 29555433	young	0.569338	100	100	2.13118e-08	-0.180714	31.746	49.1803	0.0199015
	A8	A8	Grn	Sort1	0.0307876	0	GRN_SORT1	Grn - Sort1	GRN	Secreted Signaling	PMID: 29555433	young	0.569338	100	100	2.13118e-08	0.241178	60	66.6667	0.048012
	D1	A4	Psap	Gpr37l1	0.189301	0	PSAP_GPR37L1	Psap - Gpr37l1	PSAP	Secreted Signaling	PMID: 23690594	young	0.422803	94.4785	98.7251	1.13659e-23
	D2	A4	Psap	Gpr37l1	0.187638	0	PSAP_GPR37L1	Psap - Gpr37l1	PSAP	Secreted Signaling	PMID: 23690594	young	0.968333	94.8187	92.2515	8.36213e-46
	CIN	A4	Psap	Gpr37l1	0.186858	0	PSAP_GPR37L1	Psap - Gpr37l1	PSAP	Secreted Signaling	PMID: 23690594	young	0.809183	87.4459	93.4156	3.44521e-31
	D1	A2	Psap	Gpr37l1	0.205429	0	PSAP_GPR37L1	Psap - Gpr37l1	PSAP	Secreted Signaling	PMID: 23690594	young	0.422803	94.4785	98.7251	1.13659e-23	-0.293333	98.5736	99.7044	2.27968e-41
	D2	A2	Psap	Gpr37l1	0.203661	0	PSAP_GPR37L1	Psap - Gpr37l1	PSAP	Secreted Signaling	PMID: 23690594	young	0.968333	94.8187	92.2515	8.36213e-46	-0.293333	98.5736	99.7044	2.27968e-41
	CIN	A2	Psap	Gpr37l1	0.20283	0	PSAP_GPR37L1	Psap - Gpr37l1	PSAP	Secreted Signaling	PMID: 23690594	young	0.809183	87.4459	93.4156	3.44521e-31	-0.293333	98.5736	99.7044	2.27968e-41
	D1	A1	Psap	Gpr37l1	0.140816	0	PSAP_GPR37L1	Psap - Gpr37l1	PSAP	Secreted Signaling	PMID: 23690594	young	0.422803	94.4785	98.7251	1.13659e-23
	D2	A1	Psap	Gpr37l1	0.139506	0	PSAP_GPR37L1	Psap - Gpr37l1	PSAP	Secreted Signaling	PMID: 23690594	young	0.968333	94.8187	92.2515	8.36213e-46
	CIN	A1	Psap	Gpr37l1	0.138891	0	PSAP_GPR37L1	Psap - Gpr37l1	PSAP	Secreted Signaling	PMID: 23690594	young	0.809183	87.4459	93.4156	3.44521e-31
	D1	A7	Psap	Gpr37l1	0.11915	0	PSAP_GPR37L1	Psap - Gpr37l1	PSAP	Secreted Signaling	PMID: 23690594	young	0.422803	94.4785	98.7251	1.13659e-23
	D2	A7	Psap	Gpr37l1	0.118014	0	PSAP_GPR37L1	Psap - Gpr37l1	PSAP	Secreted Signaling	PMID: 23690594	young	0.968333	94.8187	92.2515	8.36213e-46
	CIN	A7	Psap	Gpr37l1	0.117481	0	PSAP_GPR37L1	Psap - Gpr37l1	PSAP	Secreted Signaling	PMID: 23690594	young	0.809183	87.4459	93.4156	3.44521e-31
	D1	A8	Psap	Gpr37l1	0.149402	0	PSAP_GPR37L1	Psap - Gpr37l1	PSAP	Secreted Signaling	PMID: 23690594	young	0.422803	94.4785	98.7251	1.13659e-23	-0.441635	80	100	0.0315486
	D2	A8	Psap	Gpr37l1	0.148026	0	PSAP_GPR37L1	Psap - Gpr37l1	PSAP	Secreted Signaling	PMID: 23690594	young	0.968333	94.8187	92.2515	8.36213e-46	-0.441635	80	100	0.0315486
	CIN	A8	Psap	Gpr37l1	0.14738	0	PSAP_GPR37L1	Psap - Gpr37l1	PSAP	Secreted Signaling	PMID: 23690594	young	0.809183	87.4459	93.4156	3.44521e-31	-0.441635	80	100	0.0315486
	D1	A2	Psap	Gpr37	0.018834	0	PSAP_GPR37	Psap - Gpr37	PSAP	Secreted Signaling	PMID: 23690594	young	0.422803	94.4785	98.7251	1.13659e-23
	D2	A2	Psap	Gpr37	0.0186342	0	PSAP_GPR37	Psap - Gpr37	PSAP	Secreted Signaling	PMID: 23690594	young	0.968333	94.8187	92.2515	8.36213e-46
	CIN	A2	Psap	Gpr37	0.0185406	0	PSAP_GPR37	Psap - Gpr37	PSAP	Secreted Signaling	PMID: 23690594	young	0.809183	87.4459	93.4156	3.44521e-31
	A5	A2	Psap	Gpr37	0.00366708	0	PSAP_GPR37	Psap - Gpr37	PSAP	Secreted Signaling	PMID: 23690594	young	0.641944	43.7639	27.5862	0.022753
	D1	A8	Psap	Gpr37	0.0138799	0	PSAP_GPR37	Psap - Gpr37	PSAP	Secreted Signaling	PMID: 23690594	young	0.422803	94.4785	98.7251	1.13659e-23
	D2	A8	Psap	Gpr37	0.0137319	0	PSAP_GPR37	Psap - Gpr37	PSAP	Secreted Signaling	PMID: 23690594	young	0.968333	94.8187	92.2515	8.36213e-46
	CIN	A8	Psap	Gpr37	0.0136626	0	PSAP_GPR37	Psap - Gpr37	PSAP	Secreted Signaling	PMID: 23690594	young	0.809183	87.4459	93.4156	3.44521e-31
	A5	A8	Psap	Gpr37	0.00269155	0.02	PSAP_GPR37	Psap - Gpr37	PSAP	Secreted Signaling	PMID: 23690594	young	0.641944	43.7639	27.5862	0.022753
	A7	A8	Rarres2	Cmklr1	0.000213533	0	RARRES2_CMKLR1	Rarres2 - Cmklr1	CHEMERIN	Secreted Signaling	PMID: 24671882	young	0.219231	57.1429	49.1803	0.0222755	0.41956	60	25	0.000158398
	D1	D1	Slitrk4	Ptprs	0.00647652	0	SLITRK4_PTPRS	Slitrk4 - Ptprs	SLITRK	Secreted Signaling	PMID: 30648269;PMID: 30822649	young	0.259431	36.8098	40.7982	0.0330017
	D1	D2	Slitrk4	Ptprs	0.00666224	0	SLITRK4_PTPRS	Slitrk4 - Ptprs	SLITRK	Secreted Signaling	PMID: 30648269;PMID: 30822649	young	0.259431	36.8098	40.7982	0.0330017	-0.0945875	37.3057	63.1579	0.0138893
	D1	CIN	Slitrk4	Ptprs	0.0136396	0	SLITRK4_PTPRS	Slitrk4 - Ptprs	SLITRK	Secreted Signaling	PMID: 30648269;PMID: 30822649	young	0.259431	36.8098	40.7982	0.0330017	-1.01118	25.974	84.3621	2.54974e-27
	D1	GIN	Slitrk4	Ptprs	0.00905	0	SLITRK4_PTPRS	Slitrk4 - Ptprs	SLITRK	Secreted Signaling	PMID: 30648269;PMID: 30822649	young	0.259431	36.8098	40.7982	0.0330017
	D1	A4	Slitrk4	Ptprs	0.00292074	0	SLITRK4_PTPRS	Slitrk4 - Ptprs	SLITRK	Secreted Signaling	PMID: 30648269;PMID: 30822649	young	0.259431	36.8098	40.7982	0.0330017	-0.643712	0	38.1663	0.00347829
	D1	A2	Slitrk4	Ptprs	0.00524336	0	SLITRK4_PTPRS	Slitrk4 - Ptprs	SLITRK	Secreted Signaling	PMID: 30648269;PMID: 30822649	young	0.259431	36.8098	40.7982	0.0330017	-0.0970701	39.7898	57.6497	0.000198477
	D1	A7	Slitrk4	Ptprs	0.00650429	0	SLITRK4_PTPRS	Slitrk4 - Ptprs	SLITRK	Secreted Signaling	PMID: 30648269;PMID: 30822649	young	0.259431	36.8098	40.7982	0.0330017	-0.331559	50.7937	72.1311	0.000723018
	D1	A8	Slitrk4	Ptprs	0.00440457	0	SLITRK4_PTPRS	Slitrk4 - Ptprs	SLITRK	Secreted Signaling	PMID: 30648269;PMID: 30822649	young	0.259431	36.8098	40.7982	0.0330017
	D1	A8	Col6a1	ITGA9_ITGB1	0.000983585	0	COL6A1_ITGA9_ITGB1	Col6a1 - (Itga9+Itgb1)	COLLAGEN	ECM-Receptor	KEGG: mmu04512	young	0.162299	31.9018	29.6563	0.0316896
	D1	A2	Col6a1	ITGAV_ITGB8	0.00302166	0	COL6A1_ITGAV_ITGB8	Col6a1 - (Itgav+Itgb8)	COLLAGEN	ECM-Receptor	KEGG: mmu04512	young	0.162299	31.9018	29.6563	0.0316896
	D1	A7	Col6a1	ITGAV_ITGB8	0.0012926	0	COL6A1_ITGAV_ITGB8	Col6a1 - (Itgav+Itgb8)	COLLAGEN	ECM-Receptor	KEGG: mmu04512	young	0.162299	31.9018	29.6563	0.0316896
	D1	A8	Col6a1	ITGAV_ITGB8	0.00419617	0	COL6A1_ITGAV_ITGB8	Col6a1 - (Itgav+Itgb8)	COLLAGEN	ECM-Receptor	KEGG: mmu04512	young	0.162299	31.9018	29.6563	0.0316896	-0.572284	0	75	3.11155e-07
	D1	A4	Col6a1	Sdc4	0.00277093	0	COL6A1_SDC4	Col6a1 - Sdc4	COLLAGEN	ECM-Receptor	KEGG: mmu04512	young	0.162299	31.9018	29.6563	0.0316896
	D1	A2	Col6a1	Sdc4	0.0105788	0	COL6A1_SDC4	Col6a1 - Sdc4	COLLAGEN	ECM-Receptor	KEGG: mmu04512	young	0.162299	31.9018	29.6563	0.0316896	-0.212268	65.9159	83.7398	2.55996e-09
	D1	A1	Col6a1	Sdc4	0.00293943	0	COL6A1_SDC4	Col6a1 - Sdc4	COLLAGEN	ECM-Receptor	KEGG: mmu04512	young	0.162299	31.9018	29.6563	0.0316896	-0.170163	19.1202	32.1875	6.09867e-10
	D1	A7	Col6a1	Sdc4	0.00712639	0	COL6A1_SDC4	Col6a1 - Sdc4	COLLAGEN	ECM-Receptor	KEGG: mmu04512	young	0.162299	31.9018	29.6563	0.0316896
	D1	A8	Col6a1	Sdc4	0.00723389	0	COL6A1_SDC4	Col6a1 - Sdc4	COLLAGEN	ECM-Receptor	KEGG: mmu04512	young	0.162299	31.9018	29.6563	0.0316896
	D1	CIN	Reln	Lrp8	0.00752402	0	RELN_LRP8	Reln - Lrp8	RELN	ECM-Receptor	PMID: 14578885	young	0.640423	63.8037	63.6918	3.36315e-14	-0.387524	6.92641	41.1523	3.10503e-19
	D2	CIN	Reln	Lrp8	0.00246626	0	RELN_LRP8	Reln - Lrp8	RELN	ECM-Receptor	PMID: 14578885	young	0.355615	36.2694	40.2778	0.0499397	-0.387524	6.92641	41.1523	3.10503e-19
	D1	A2	Reln	Lrp8	0.00629325	0	RELN_LRP8	Reln - Lrp8	RELN	ECM-Receptor	PMID: 14578885	young	0.640423	63.8037	63.6918	3.36315e-14	-0.137818	19.4444	37.2506	1.34388e-16
	D2	A2	Reln	Lrp8	0.00206111	0	RELN_LRP8	Reln - Lrp8	RELN	ECM-Receptor	PMID: 14578885	young	0.355615	36.2694	40.2778	0.0499397	-0.137818	19.4444	37.2506	1.34388e-16
	D1	A7	Reln	Lrp8	0.00598142	0	RELN_LRP8	Reln - Lrp8	RELN	ECM-Receptor	PMID: 14578885	young	0.640423	63.8037	63.6918	3.36315e-14	-0.182902	17.4603	44.6721	0.00268819
	D2	A7	Reln	Lrp8	0.00195857	0	RELN_LRP8	Reln - Lrp8	RELN	ECM-Receptor	PMID: 14578885	young	0.355615	36.2694	40.2778	0.0499397	-0.182902	17.4603	44.6721	0.00268819
	D1	A8	Reln	Lrp8	0.0114692	0	RELN_LRP8	Reln - Lrp8	RELN	ECM-Receptor	PMID: 14578885	young	0.640423	63.8037	63.6918	3.36315e-14	-0.356464	0	58.3333	2.46332e-05
	D2	A8	Reln	Lrp8	0.0037695	0	RELN_LRP8	Reln - Lrp8	RELN	ECM-Receptor	PMID: 14578885	young	0.355615	36.2694	40.2778	0.0499397	-0.356464	0	58.3333	2.46332e-05
	D1	D1	Reln	Vldlr	0.0159266	0	RELN_VLDLR	Reln - Vldlr	RELN	ECM-Receptor	PMID: 14578885	young	0.640423	63.8037	63.6918	3.36315e-14
	D2	D1	Reln	Vldlr	0.00525039	0	RELN_VLDLR	Reln - Vldlr	RELN	ECM-Receptor	PMID: 14578885	young	0.355615	36.2694	40.2778	0.0499397
	D1	D2	Reln	Vldlr	0.00788245	0	RELN_VLDLR	Reln - Vldlr	RELN	ECM-Receptor	PMID: 14578885	young	0.640423	63.8037	63.6918	3.36315e-14
	D2	D2	Reln	Vldlr	0.00258437	0	RELN_VLDLR	Reln - Vldlr	RELN	ECM-Receptor	PMID: 14578885	young	0.355615	36.2694	40.2778	0.0499397
	D1	CIN	Reln	Vldlr	0.00663583	0	RELN_VLDLR	Reln - Vldlr	RELN	ECM-Receptor	PMID: 14578885	young	0.640423	63.8037	63.6918	3.36315e-14
	D2	CIN	Reln	Vldlr	0.00217382	0	RELN_VLDLR	Reln - Vldlr	RELN	ECM-Receptor	PMID: 14578885	young	0.355615	36.2694	40.2778	0.0499397
	D1	GIN	Reln	Vldlr	0.00866691	0	RELN_VLDLR	Reln - Vldlr	RELN	ECM-Receptor	PMID: 14578885	young	0.640423	63.8037	63.6918	3.36315e-14	-0.185644	16.2896	37.125	9.98958e-06
	D2	GIN	Reln	Vldlr	0.00284308	0	RELN_VLDLR	Reln - Vldlr	RELN	ECM-Receptor	PMID: 14578885	young	0.355615	36.2694	40.2778	0.0499397	-0.185644	16.2896	37.125	9.98958e-06
	A8	D1	Cadm1	Cadm1	0.0330298	0	CADM1_CADM1	Cadm1 - Cadm1	CADM	Cell-Cell Contact	PMID: 24503895	young	0.708192	100	100	1.65553e-05
	A8	CIN	Cadm1	Cadm1	0.0473602	0	CADM1_CADM1	Cadm1 - Cadm1	CADM	Cell-Cell Contact	PMID: 24503895	young	0.708192	100	100	1.65553e-05	-0.0987003	33.7662	57.8189	0.00392622
	D2	A4	Cadm1	Cadm1	0.0137628	0	CADM1_CADM1	Cadm1 - Cadm1	CADM	Cell-Cell Contact	PMID: 24503895	young	0.770922	55.4404	44.5906	1.46265e-13
	A8	A4	Cadm1	Cadm1	0.0622024	0	CADM1_CADM1	Cadm1 - Cadm1	CADM	Cell-Cell Contact	PMID: 24503895	young	0.708192	100	100	1.65553e-05
	D2	A2	Cadm1	Cadm1	0.0203317	0	CADM1_CADM1	Cadm1 - Cadm1	CADM	Cell-Cell Contact	PMID: 24503895	young	0.770922	55.4404	44.5906	1.46265e-13	-0.126016	87.012	94.6785	0.000436795
	A8	A2	Cadm1	Cadm1	0.0897865	0	CADM1_CADM1	Cadm1 - Cadm1	CADM	Cell-Cell Contact	PMID: 24503895	young	0.708192	100	100	1.65553e-05	-0.126016	87.012	94.6785	0.000436795
	A8	A1	Cadm1	Cadm1	0.0222503	0.04	CADM1_CADM1	Cadm1 - Cadm1	CADM	Cell-Cell Contact	PMID: 24503895	young	0.708192	100	100	1.65553e-05
	A8	A7	Cadm1	Cadm1	0.0447048	0	CADM1_CADM1	Cadm1 - Cadm1	CADM	Cell-Cell Contact	PMID: 24503895	young	0.708192	100	100	1.65553e-05
	A8	A8	Cadm1	Cadm1	0.0661742	0	CADM1_CADM1	Cadm1 - Cadm1	CADM	Cell-Cell Contact	PMID: 24503895	young	0.708192	100	100	1.65553e-05	0.708192	100	100	1.65553e-05
	D1	D1	Cadm3	Cadm3	0.0159742	0	CADM3_CADM3	Cadm3 - Cadm3	CADM	Cell-Cell Contact	KEGG: mmu04514	young	0.67248	73.6196	58.8137	8.55679e-28	0.67248	73.6196	58.8137	8.55679e-28
	D2	D1	Cadm3	Cadm3	0.00696467	0	CADM3_CADM3	Cadm3 - Cadm3	CADM	Cell-Cell Contact	KEGG: mmu04514	young	0.582279	54.9223	45.7602	3.62341e-11	0.67248	73.6196	58.8137	8.55679e-28
	D1	D2	Cadm3	Cadm3	0.00696467	0	CADM3_CADM3	Cadm3 - Cadm3	CADM	Cell-Cell Contact	KEGG: mmu04514	young	0.67248	73.6196	58.8137	8.55679e-28	0.582279	54.9223	45.7602	3.62341e-11
	D2	D2	Cadm3	Cadm3	0.00302096	0	CADM3_CADM3	Cadm3 - Cadm3	CADM	Cell-Cell Contact	KEGG: mmu04514	young	0.582279	54.9223	45.7602	3.62341e-11	0.582279	54.9223	45.7602	3.62341e-11
	D1	CIN	Cadm3	Cadm3	0.0210193	0	CADM3_CADM3	Cadm3 - Cadm3	CADM	Cell-Cell Contact	KEGG: mmu04514	young	0.67248	73.6196	58.8137	8.55679e-28
	D2	CIN	Cadm3	Cadm3	0.0091909	0	CADM3_CADM3	Cadm3 - Cadm3	CADM	Cell-Cell Contact	KEGG: mmu04514	young	0.582279	54.9223	45.7602	3.62341e-11
	D1	GIN	Cadm3	Cadm3	0.00697391	0	CADM3_CADM3	Cadm3 - Cadm3	CADM	Cell-Cell Contact	KEGG: mmu04514	young	0.67248	73.6196	58.8137	8.55679e-28
	D2	GIN	Cadm3	Cadm3	0.00302498	0	CADM3_CADM3	Cadm3 - Cadm3	CADM	Cell-Cell Contact	KEGG: mmu04514	young	0.582279	54.9223	45.7602	3.62341e-11
	A4	D1	Cdh2	Cdh2	0.00399223	0	CDH2_CDH2	Cdh2 - Cdh2	CDH	Cell-Cell Contact	KEGG: mmu04514	young	0.787237	73.3333	43.7811	0.00199571
	A2	D1	Cdh2	Cdh2	0.0110636	0	CDH2_CDH2	Cdh2 - Cdh2	CDH	Cell-Cell Contact	KEGG: mmu04514	young	0.0654943	68.7688	78.6401	6.73071e-05
	A4	D2	Cdh2	Cdh2	0.00407363	0	CDH2_CDH2	Cdh2 - Cdh2	CDH	Cell-Cell Contact	KEGG: mmu04514	young	0.787237	73.3333	43.7811	0.00199571	-0.0576873	21.7617	41.5936	0.00094726
	A2	D2	Cdh2	Cdh2	0.0112876	0	CDH2_CDH2	Cdh2 - Cdh2	CDH	Cell-Cell Contact	KEGG: mmu04514	young	0.0654943	68.7688	78.6401	6.73071e-05	-0.0576873	21.7617	41.5936	0.00094726
	A4	CIN	Cdh2	Cdh2	0.00457836	0	CDH2_CDH2	Cdh2 - Cdh2	CDH	Cell-Cell Contact	KEGG: mmu04514	young	0.787237	73.3333	43.7811	0.00199571	-0.0676258	19.0476	43.8272	1.55381e-05
	A2	CIN	Cdh2	Cdh2	0.0126747	0	CDH2_CDH2	Cdh2 - Cdh2	CDH	Cell-Cell Contact	KEGG: mmu04514	young	0.0654943	68.7688	78.6401	6.73071e-05	-0.0676258	19.0476	43.8272	1.55381e-05
	A4	GIN	Cdh2	Cdh2	0.00359453	0	CDH2_CDH2	Cdh2 - Cdh2	CDH	Cell-Cell Contact	KEGG: mmu04514	young	0.787237	73.3333	43.7811	0.00199571	0.307198	32.5792	29.375	0.00176367
	A2	GIN	Cdh2	Cdh2	0.00996855	0	CDH2_CDH2	Cdh2 - Cdh2	CDH	Cell-Cell Contact	KEGG: mmu04514	young	0.0654943	68.7688	78.6401	6.73071e-05	0.307198	32.5792	29.375	0.00176367
	GIN	A4	Cdh2	Cdh2	0.00359453	0	CDH2_CDH2	Cdh2 - Cdh2	CDH	Cell-Cell Contact	KEGG: mmu04514	young	0.307198	32.5792	29.375	0.00176367	0.787237	73.3333	43.7811	0.00199571
	A4	A4	Cdh2	Cdh2	0.00637364	0	CDH2_CDH2	Cdh2 - Cdh2	CDH	Cell-Cell Contact	KEGG: mmu04514	young	0.787237	73.3333	43.7811	0.00199571	0.787237	73.3333	43.7811	0.00199571
	A2	A4	Cdh2	Cdh2	0.0175887	0	CDH2_CDH2	Cdh2 - Cdh2	CDH	Cell-Cell Contact	KEGG: mmu04514	young	0.0654943	68.7688	78.6401	6.73071e-05	0.787237	73.3333	43.7811	0.00199571
	GIN	A2	Cdh2	Cdh2	0.00996855	0	CDH2_CDH2	Cdh2 - Cdh2	CDH	Cell-Cell Contact	KEGG: mmu04514	young	0.307198	32.5792	29.375	0.00176367	0.0654943	68.7688	78.6401	6.73071e-05
	A4	A2	Cdh2	Cdh2	0.0175887	0	CDH2_CDH2	Cdh2 - Cdh2	CDH	Cell-Cell Contact	KEGG: mmu04514	young	0.787237	73.3333	43.7811	0.00199571	0.0654943	68.7688	78.6401	6.73071e-05
	A2	A2	Cdh2	Cdh2	0.0475927	0	CDH2_CDH2	Cdh2 - Cdh2	CDH	Cell-Cell Contact	KEGG: mmu04514	young	0.0654943	68.7688	78.6401	6.73071e-05	0.0654943	68.7688	78.6401	6.73071e-05
	GIN	A7	Cdh2	Cdh2	0.00793345	0	CDH2_CDH2	Cdh2 - Cdh2	CDH	Cell-Cell Contact	KEGG: mmu04514	young	0.307198	32.5792	29.375	0.00176367	-0.201902	61.9048	72.1311	0.0430606
	A4	A7	Cdh2	Cdh2	0.01402	0	CDH2_CDH2	Cdh2 - Cdh2	CDH	Cell-Cell Contact	KEGG: mmu04514	young	0.787237	73.3333	43.7811	0.00199571	-0.201902	61.9048	72.1311	0.0430606
	A2	A7	Cdh2	Cdh2	0.0381727	0	CDH2_CDH2	Cdh2 - Cdh2	CDH	Cell-Cell Contact	KEGG: mmu04514	young	0.0654943	68.7688	78.6401	6.73071e-05	-0.201902	61.9048	72.1311	0.0430606
	GIN	A8	Cdh2	Cdh2	0.00855346	0	CDH2_CDH2	Cdh2 - Cdh2	CDH	Cell-Cell Contact	KEGG: mmu04514	young	0.307198	32.5792	29.375	0.00176367
	A4	A8	Cdh2	Cdh2	0.0151084	0	CDH2_CDH2	Cdh2 - Cdh2	CDH	Cell-Cell Contact	KEGG: mmu04514	young	0.787237	73.3333	43.7811	0.00199571
	A2	A8	Cdh2	Cdh2	0.0410582	0	CDH2_CDH2	Cdh2 - Cdh2	CDH	Cell-Cell Contact	KEGG: mmu04514	young	0.0654943	68.7688	78.6401	6.73071e-05
	D1	D1	Nfasc	CNTN1_CNTNAP1	0.00554501	0	NFASC_CNTN1_CNTNAP1	Nfasc - (Cntn1+Cntnap1)	CNTN	Cell-Cell Contact	KEGG: mmu04514	young	0.379141	49.0798	49.0022	3.81203e-06	0.32965	64.1104	64.8004	0.0180155
	D1	D2	Nfasc	CNTN1_CNTNAP1	0.00469378	0	NFASC_CNTN1_CNTNAP1	Nfasc - (Cntn1+Cntnap1)	CNTN	Cell-Cell Contact	KEGG: mmu04514	young	0.379141	49.0798	49.0022	3.81203e-06	0.539702	62.6943	65.424	1.37468e-09
	D1	CIN	Nfasc	CNTN1_CNTNAP1	0.00467242	0	NFASC_CNTN1_CNTNAP1	Nfasc - (Cntn1+Cntnap1)	CNTN	Cell-Cell Contact	KEGG: mmu04514	young	0.379141	49.0798	49.0022	3.81203e-06	-0.132725	13.8528	32.3045	1.38847e-05
	D1	D1	Cntn1	Nrcam	0.0412828	0	CNTN1_NRCAM	Cntn1 - Nrcam	CNTN	Cell-Cell Contact	KEGG: mmu04514	young	0.443206	84.6626	80.3215	3.51401e-18	0.587652	76.0736	73.7805	7.58222e-25
	D2	D1	Cntn1	Nrcam	0.0306727	0	CNTN1_NRCAM	Cntn1 - Nrcam	CNTN	Cell-Cell Contact	KEGG: mmu04514	young	0.539702	62.6943	65.424	1.37468e-09	0.587652	76.0736	73.7805	7.58222e-25
	D1	D2	Cntn1	Nrcam	0.0425777	0	CNTN1_NRCAM	Cntn1 - Nrcam	CNTN	Cell-Cell Contact	KEGG: mmu04514	young	0.443206	84.6626	80.3215	3.51401e-18
	D2	D2	Cntn1	Nrcam	0.0316458	0	CNTN1_NRCAM	Cntn1 - Nrcam	CNTN	Cell-Cell Contact	KEGG: mmu04514	young	0.539702	62.6943	65.424	1.37468e-09
	D1	CIN	Cntn1	Nrcam	0.0526132	0	CNTN1_NRCAM	Cntn1 - Nrcam	CNTN	Cell-Cell Contact	KEGG: mmu04514	young	0.443206	84.6626	80.3215	3.51401e-18
	D2	CIN	Cntn1	Nrcam	0.0392103	0	CNTN1_NRCAM	Cntn1 - Nrcam	CNTN	Cell-Cell Contact	KEGG: mmu04514	young	0.539702	62.6943	65.424	1.37468e-09
	D1	GIN	Cntn1	Nrcam	0.048853	0	CNTN1_NRCAM	Cntn1 - Nrcam	CNTN	Cell-Cell Contact	KEGG: mmu04514	young	0.443206	84.6626	80.3215	3.51401e-18
	D2	GIN	Cntn1	Nrcam	0.0363712	0	CNTN1_NRCAM	Cntn1 - Nrcam	CNTN	Cell-Cell Contact	KEGG: mmu04514	young	0.539702	62.6943	65.424	1.37468e-09
	D1	A4	Cntn1	Nrcam	0.0505482	0	CNTN1_NRCAM	Cntn1 - Nrcam	CNTN	Cell-Cell Contact	KEGG: mmu04514	young	0.443206	84.6626	80.3215	3.51401e-18
	D2	A4	Cntn1	Nrcam	0.0376504	0	CNTN1_NRCAM	Cntn1 - Nrcam	CNTN	Cell-Cell Contact	KEGG: mmu04514	young	0.539702	62.6943	65.424	1.37468e-09
	D1	A2	Cntn1	Nrcam	0.0615234	0	CNTN1_NRCAM	Cntn1 - Nrcam	CNTN	Cell-Cell Contact	KEGG: mmu04514	young	0.443206	84.6626	80.3215	3.51401e-18
	D2	A2	Cntn1	Nrcam	0.0459607	0	CNTN1_NRCAM	Cntn1 - Nrcam	CNTN	Cell-Cell Contact	KEGG: mmu04514	young	0.539702	62.6943	65.424	1.37468e-09
	D1	A1	Cntn1	Nrcam	0.0192905	0	CNTN1_NRCAM	Cntn1 - Nrcam	CNTN	Cell-Cell Contact	KEGG: mmu04514	young	0.443206	84.6626	80.3215	3.51401e-18
	D2	A1	Cntn1	Nrcam	0.0142487	0	CNTN1_NRCAM	Cntn1 - Nrcam	CNTN	Cell-Cell Contact	KEGG: mmu04514	young	0.539702	62.6943	65.424	1.37468e-09
	D1	A7	Cntn1	Nrcam	0.0109137	0	CNTN1_NRCAM	Cntn1 - Nrcam	CNTN	Cell-Cell Contact	KEGG: mmu04514	young	0.443206	84.6626	80.3215	3.51401e-18	0.458395	68.254	49.1803	3.43972e-06
	D1	A8	Cntn1	Nrcam	0.0264772	0	CNTN1_NRCAM	Cntn1 - Nrcam	CNTN	Cell-Cell Contact	KEGG: mmu04514	young	0.443206	84.6626	80.3215	3.51401e-18
	D2	A8	Cntn1	Nrcam	0.0195946	0	CNTN1_NRCAM	Cntn1 - Nrcam	CNTN	Cell-Cell Contact	KEGG: mmu04514	young	0.539702	62.6943	65.424	1.37468e-09
	D1	A5	Cntn1	Nrcam	0.0274317	0	CNTN1_NRCAM	Cntn1 - Nrcam	CNTN	Cell-Cell Contact	KEGG: mmu04514	young	0.443206	84.6626	80.3215	3.51401e-18
	D2	A5	Cntn1	Nrcam	0.0203061	0	CNTN1_NRCAM	Cntn1 - Nrcam	CNTN	Cell-Cell Contact	KEGG: mmu04514	young	0.539702	62.6943	65.424	1.37468e-09
	D1	D1	Efnb2	Epha4	0.0116301	0	EFNB2_EPHA4	Efnb2 - Epha4	EPHB	Cell-Cell Contact	PMID: 15114347	young	0.256868	41.7178	42.9601	0.00319274
	D2	D1	Efnb2	Epha4	0.0114612	0	EFNB2_EPHA4	Efnb2 - Epha4	EPHB	Cell-Cell Contact	PMID: 15114347	young	0.398609	37.8238	34.8684	0.000236864
	D1	D2	Efnb2	Epha4	0.0116376	0	EFNB2_EPHA4	Efnb2 - Epha4	EPHB	Cell-Cell Contact	PMID: 15114347	young	0.256868	41.7178	42.9601	0.00319274
	D2	D2	Efnb2	Epha4	0.0114686	0	EFNB2_EPHA4	Efnb2 - Epha4	EPHB	Cell-Cell Contact	PMID: 15114347	young	0.398609	37.8238	34.8684	0.000236864
	D1	CIN	Efnb2	Epha4	0.0147713	0	EFNB2_EPHA4	Efnb2 - Epha4	EPHB	Cell-Cell Contact	PMID: 15114347	young	0.256868	41.7178	42.9601	0.00319274	-0.904411	23.3766	75.9259	1.69309e-23
	D2	CIN	Efnb2	Epha4	0.0145575	0	EFNB2_EPHA4	Efnb2 - Epha4	EPHB	Cell-Cell Contact	PMID: 15114347	young	0.398609	37.8238	34.8684	0.000236864	-0.904411	23.3766	75.9259	1.69309e-23
	D1	GIN	Efnb2	Epha4	0.00320579	0	EFNB2_EPHA4	Efnb2 - Epha4	EPHB	Cell-Cell Contact	PMID: 15114347	young	0.256868	41.7178	42.9601	0.00319274	-0.252192	22.1719	44.625	5.7498e-06
	D2	GIN	Efnb2	Epha4	0.00315885	0	EFNB2_EPHA4	Efnb2 - Epha4	EPHB	Cell-Cell Contact	PMID: 15114347	young	0.398609	37.8238	34.8684	0.000236864	-0.252192	22.1719	44.625	5.7498e-06
	D1	A2	Efnb2	Epha4	0.00152012	0	EFNB2_EPHA4	Efnb2 - Epha4	EPHB	Cell-Cell Contact	PMID: 15114347	young	0.256868	41.7178	42.9601	0.00319274	-0.0634383	17.042	28.677	8.55838e-08
	D2	A2	Efnb2	Epha4	0.00149782	0	EFNB2_EPHA4	Efnb2 - Epha4	EPHB	Cell-Cell Contact	PMID: 15114347	young	0.398609	37.8238	34.8684	0.000236864	-0.0634383	17.042	28.677	8.55838e-08
	D1	A7	Efnb2	Epha4	0.000426591	0	EFNB2_EPHA4	Efnb2 - Epha4	EPHB	Cell-Cell Contact	PMID: 15114347	young	0.256868	41.7178	42.9601	0.00319274	-0.161708	6.34921	26.2295	0.00151935
	D2	A7	Efnb2	Epha4	0.000420328	0	EFNB2_EPHA4	Efnb2 - Epha4	EPHB	Cell-Cell Contact	PMID: 15114347	young	0.398609	37.8238	34.8684	0.000236864	-0.161708	6.34921	26.2295	0.00151935
	D1	D1	Efnb2	Ephb1	0.00177383	0	EFNB2_EPHB1	Efnb2 - Ephb1	EPHB	Cell-Cell Contact	PMID: 15114347	young	0.256868	41.7178	42.9601	0.00319274
	D2	D1	Efnb2	Ephb1	0.00174782	0	EFNB2_EPHB1	Efnb2 - Ephb1	EPHB	Cell-Cell Contact	PMID: 15114347	young	0.398609	37.8238	34.8684	0.000236864
	D1	D2	Efnb2	Ephb1	0.0014281	0	EFNB2_EPHB1	Efnb2 - Ephb1	EPHB	Cell-Cell Contact	PMID: 15114347	young	0.256868	41.7178	42.9601	0.00319274	-0.0965465	8.80829	27.924	7.37973e-07
	D2	D2	Efnb2	Ephb1	0.00140715	0	EFNB2_EPHB1	Efnb2 - Ephb1	EPHB	Cell-Cell Contact	PMID: 15114347	young	0.398609	37.8238	34.8684	0.000236864	-0.0965465	8.80829	27.924	7.37973e-07
	D1	A7	Efnb2	Ephb1	0.00526431	0	EFNB2_EPHB1	Efnb2 - Ephb1	EPHB	Cell-Cell Contact	PMID: 15114347	young	0.256868	41.7178	42.9601	0.00319274	-0.284875	25.3968	52.459	0.000556028
	D2	A7	Efnb2	Ephb1	0.0051874	0	EFNB2_EPHB1	Efnb2 - Ephb1	EPHB	Cell-Cell Contact	PMID: 15114347	young	0.398609	37.8238	34.8684	0.000236864	-0.284875	25.3968	52.459	0.000556028
	D1	A2	Efnb2	Ephb3	0.00153372	0	EFNB2_EPHB3	Efnb2 - Ephb3	EPHB	Cell-Cell Contact	PMID: 15114347	young	0.256868	41.7178	42.9601	0.00319274	-0.116329	12.1622	28.0857	3.79236e-19
	D2	A2	Efnb2	Ephb3	0.00151123	0	EFNB2_EPHB3	Efnb2 - Ephb3	EPHB	Cell-Cell Contact	PMID: 15114347	young	0.398609	37.8238	34.8684	0.000236864	-0.116329	12.1622	28.0857	3.79236e-19
	D1	A8	Efnb2	Ephb3	0.000394931	0	EFNB2_EPHB3	Efnb2 - Ephb3	EPHB	Cell-Cell Contact	PMID: 15114347	young	0.256868	41.7178	42.9601	0.00319274
	D2	A8	Efnb2	Ephb3	0.000389133	0	EFNB2_EPHB3	Efnb2 - Ephb3	EPHB	Cell-Cell Contact	PMID: 15114347	young	0.398609	37.8238	34.8684	0.000236864
	D1	D1	Efnb3	Epha4	0.0110894	0	EFNB3_EPHA4	Efnb3 - Epha4	EPHB	Cell-Cell Contact	PMID: 15114347	young	0.357172	46.0123	38.1375	2.23002e-08
	CIN	D1	Efnb3	Epha4	0.00985506	0	EFNB3_EPHA4	Efnb3 - Epha4	EPHB	Cell-Cell Contact	PMID: 15114347	young	0.0590167	17.316	28.1893	0.0316487
	D1	D2	Efnb3	Epha4	0.0110966	0	EFNB3_EPHA4	Efnb3 - Epha4	EPHB	Cell-Cell Contact	PMID: 15114347	young	0.357172	46.0123	38.1375	2.23002e-08
	CIN	D2	Efnb3	Epha4	0.00986144	0	EFNB3_EPHA4	Efnb3 - Epha4	EPHB	Cell-Cell Contact	PMID: 15114347	young	0.0590167	17.316	28.1893	0.0316487
	D1	CIN	Efnb3	Epha4	0.0140867	0	EFNB3_EPHA4	Efnb3 - Epha4	EPHB	Cell-Cell Contact	PMID: 15114347	young	0.357172	46.0123	38.1375	2.23002e-08	-0.904411	23.3766	75.9259	1.69309e-23
	CIN	CIN	Efnb3	Epha4	0.012523	0	EFNB3_EPHA4	Efnb3 - Epha4	EPHB	Cell-Cell Contact	PMID: 15114347	young	0.0590167	17.316	28.1893	0.0316487	-0.904411	23.3766	75.9259	1.69309e-23
	D1	GIN	Efnb3	Epha4	0.00305554	0	EFNB3_EPHA4	Efnb3 - Epha4	EPHB	Cell-Cell Contact	PMID: 15114347	young	0.357172	46.0123	38.1375	2.23002e-08	-0.252192	22.1719	44.625	5.7498e-06
	CIN	GIN	Efnb3	Epha4	0.00271298	0	EFNB3_EPHA4	Efnb3 - Epha4	EPHB	Cell-Cell Contact	PMID: 15114347	young	0.0590167	17.316	28.1893	0.0316487	-0.252192	22.1719	44.625	5.7498e-06
	D1	A2	Efnb3	Epha4	0.00144876	0	EFNB3_EPHA4	Efnb3 - Epha4	EPHB	Cell-Cell Contact	PMID: 15114347	young	0.357172	46.0123	38.1375	2.23002e-08	-0.0634383	17.042	28.677	8.55838e-08
	CIN	A2	Efnb3	Epha4	0.00128611	0	EFNB3_EPHA4	Efnb3 - Epha4	EPHB	Cell-Cell Contact	PMID: 15114347	young	0.0590167	17.316	28.1893	0.0316487	-0.0634383	17.042	28.677	8.55838e-08
	D1	A7	Efnb3	Epha4	0.000406545	0	EFNB3_EPHA4	Efnb3 - Epha4	EPHB	Cell-Cell Contact	PMID: 15114347	young	0.357172	46.0123	38.1375	2.23002e-08	-0.161708	6.34921	26.2295	0.00151935
	CIN	A7	Efnb3	Epha4	0.00036086	0	EFNB3_EPHA4	Efnb3 - Epha4	EPHB	Cell-Cell Contact	PMID: 15114347	young	0.0590167	17.316	28.1893	0.0316487	-0.161708	6.34921	26.2295	0.00151935
	D1	D1	Efnb3	Ephb1	0.00169058	0	EFNB3_EPHB1	Efnb3 - Ephb1	EPHB	Cell-Cell Contact	PMID: 15114347	young	0.357172	46.0123	38.1375	2.23002e-08
	CIN	D1	Efnb3	Ephb1	0.00150082	0	EFNB3_EPHB1	Efnb3 - Ephb1	EPHB	Cell-Cell Contact	PMID: 15114347	young	0.0590167	17.316	28.1893	0.0316487
	D1	D2	Efnb3	Ephb1	0.00136106	0	EFNB3_EPHB1	Efnb3 - Ephb1	EPHB	Cell-Cell Contact	PMID: 15114347	young	0.357172	46.0123	38.1375	2.23002e-08	-0.0965465	8.80829	27.924	7.37973e-07
	CIN	D2	Efnb3	Ephb1	0.00120824	0	EFNB3_EPHB1	Efnb3 - Ephb1	EPHB	Cell-Cell Contact	PMID: 15114347	young	0.0590167	17.316	28.1893	0.0316487	-0.0965465	8.80829	27.924	7.37973e-07
	D1	A7	Efnb3	Ephb1	0.00501808	0	EFNB3_EPHB1	Efnb3 - Ephb1	EPHB	Cell-Cell Contact	PMID: 15114347	young	0.357172	46.0123	38.1375	2.23002e-08	-0.284875	25.3968	52.459	0.000556028
	CIN	A7	Efnb3	Ephb1	0.00445648	0	EFNB3_EPHB1	Efnb3 - Ephb1	EPHB	Cell-Cell Contact	PMID: 15114347	young	0.0590167	17.316	28.1893	0.0316487	-0.284875	25.3968	52.459	0.000556028
	D1	A2	Efnb3	Ephb3	0.00146173	0	EFNB3_EPHB3	Efnb3 - Ephb3	EPHB	Cell-Cell Contact	PMID: 15114347	young	0.357172	46.0123	38.1375	2.23002e-08	-0.116329	12.1622	28.0857	3.79236e-19
	CIN	A2	Efnb3	Ephb3	0.00129762	0	EFNB3_EPHB3	Efnb3 - Ephb3	EPHB	Cell-Cell Contact	PMID: 15114347	young	0.0590167	17.316	28.1893	0.0316487	-0.116329	12.1622	28.0857	3.79236e-19
	D1	A8	Efnb3	Ephb3	0.000376372	0	EFNB3_EPHB3	Efnb3 - Ephb3	EPHB	Cell-Cell Contact	PMID: 15114347	young	0.357172	46.0123	38.1375	2.23002e-08
	CIN	A8	Efnb3	Ephb3	0.000334076	0	EFNB3_EPHB3	Efnb3 - Ephb3	EPHB	Cell-Cell Contact	PMID: 15114347	young	0.0590167	17.316	28.1893	0.0316487
	D1	D1	Efnb3	Ephb6	0.00151835	0	EFNB3_EPHB6	Efnb3 - Ephb6	EPHB	Cell-Cell Contact	PMID: 15114347	young	0.357172	46.0123	38.1375	2.23002e-08
	CIN	D1	Efnb3	Ephb6	0.0013479	0	EFNB3_EPHB6	Efnb3 - Ephb6	EPHB	Cell-Cell Contact	PMID: 15114347	young	0.0590167	17.316	28.1893	0.0316487
	A8	A8	Jam3	ITGAM_ITGB2	0.000666278	0	JAM3_ITGAM_ITGB2	Jam3 - (Itgam+Itgb2)	JAM	Cell-Cell Contact	KEGG: mmu04514; PMID: 16118203, PMC2194005	young	0.43084	40	25	0.045641	-0.329516	80	100	0.0315486
	A8	A8	Jam3	F11r	0.000770205	0	JAM3_F11R	Jam3 - F11r	JAM	Cell-Cell Contact	KEGG: mmu04514	young	0.43084	40	25	0.045641
	A8	A2	Jam3	Jam3	0.0001237	0	JAM3_JAM3	Jam3 - Jam3	JAM	Cell-Cell Contact	KEGG: mmu04514	young	0.43084	40	25	0.045641	-0.107046	12.4625	26.0163	1.56739e-14
	A8	A7	Jam3	Jam3	0.000133641	0	JAM3_JAM3	Jam3 - Jam3	JAM	Cell-Cell Contact	KEGG: mmu04514	young	0.43084	40	25	0.045641	-0.205534	11.1111	34.4262	0.000560048
	A8	A8	Jam3	Jam3	1.42414e-05	0.03	JAM3_JAM3	Jam3 - Jam3	JAM	Cell-Cell Contact	KEGG: mmu04514	young	0.43084	40	25	0.045641	0.43084	40	25	0.045641
	D2	CIN	Ncam1	Fgfr1	0.00780849	0	NCAM1_FGFR1	Ncam1 - Fgfr1	NCAM	Cell-Cell Contact	PMID: 12791257	young	0.252218	65.285	80.9211	0.000751312	-0.148799	10.3896	25.5144	2.33856e-05
	D2	A4	Ncam1	Fgfr1	0.0180992	0	NCAM1_FGFR1	Ncam1 - Fgfr1	NCAM	Cell-Cell Contact	PMID: 12791257	young	0.252218	65.285	80.9211	0.000751312
	D2	A2	Ncam1	Fgfr1	0.0416503	0	NCAM1_FGFR1	Ncam1 - Fgfr1	NCAM	Cell-Cell Contact	PMID: 12791257	young	0.252218	65.285	80.9211	0.000751312
	D2	A7	Ncam1	Fgfr1	0.0289468	0	NCAM1_FGFR1	Ncam1 - Fgfr1	NCAM	Cell-Cell Contact	PMID: 12791257	young	0.252218	65.285	80.9211	0.000751312	-0.194484	23.8095	52.459	0.000913046
	D2	A8	Ncam1	Fgfr1	0.0284051	0	NCAM1_FGFR1	Ncam1 - Fgfr1	NCAM	Cell-Cell Contact	PMID: 12791257	young	0.252218	65.285	80.9211	0.000751312	-0.19241	20	66.6667	0.0232031
	D2	D1	Ncam1	Ncam1	0.082558	0	NCAM1_NCAM1	Ncam1 - Ncam1	NCAM	Cell-Cell Contact	KEGG: mmu04514	young	0.252218	65.285	80.9211	0.000751312
	D2	D2	Ncam1	Ncam1	0.076961	0	NCAM1_NCAM1	Ncam1 - Ncam1	NCAM	Cell-Cell Contact	KEGG: mmu04514	young	0.252218	65.285	80.9211	0.000751312	0.252218	65.285	80.9211	0.000751312
	D2	CIN	Ncam1	Ncam1	0.13988	0	NCAM1_NCAM1	Ncam1 - Ncam1	NCAM	Cell-Cell Contact	KEGG: mmu04514	young	0.252218	65.285	80.9211	0.000751312	-1.0137	60.6061	98.3539	6.15796e-14
	D2	GIN	Ncam1	Ncam1	0.0721759	0	NCAM1_NCAM1	Ncam1 - Ncam1	NCAM	Cell-Cell Contact	KEGG: mmu04514	young	0.252218	65.285	80.9211	0.000751312	-0.326697	47.9638	71	0.00113995
	D2	A4	Ncam1	Ncam1	0.0750272	0	NCAM1_NCAM1	Ncam1 - Ncam1	NCAM	Cell-Cell Contact	KEGG: mmu04514	young	0.252218	65.285	80.9211	0.000751312
	D2	A2	Ncam1	Ncam1	0.0905605	0	NCAM1_NCAM1	Ncam1 - Ncam1	NCAM	Cell-Cell Contact	KEGG: mmu04514	young	0.252218	65.285	80.9211	0.000751312	-0.249062	80.5556	91.1308	2.02617e-16
	D2	A8	Ncam1	Ncam1	0.0820218	0	NCAM1_NCAM1	Ncam1 - Ncam1	NCAM	Cell-Cell Contact	KEGG: mmu04514	young	0.252218	65.285	80.9211	0.000751312	-0.576394	60	100	0.0179225
	D2	D1	Ncam1	Ncam2	0.0283926	0	NCAM1_NCAM2	Ncam1 - Ncam2	NCAM	Cell-Cell Contact	KEGG: mmu04514	young	0.252218	65.285	80.9211	0.000751312	0.349354	52.7607	51.663	2.08804e-05
	D2	D2	Ncam1	Ncam2	0.0131306	0	NCAM1_NCAM2	Ncam1 - Ncam2	NCAM	Cell-Cell Contact	KEGG: mmu04514	young	0.252218	65.285	80.9211	0.000751312
	D2	GIN	Ncam1	Ncam2	0.0133475	0	NCAM1_NCAM2	Ncam1 - Ncam2	NCAM	Cell-Cell Contact	KEGG: mmu04514	young	0.252218	65.285	80.9211	0.000751312	-0.130571	11.7647	27.875	4.54912e-05
	D2	D1	Ncam1	L1cam	0.0353982	0	NCAM1_L1CAM	Ncam1 - L1cam	NCAM	Cell-Cell Contact	KEGG: mmu04514	young	0.252218	65.285	80.9211	0.000751312
	D2	D2	Ncam1	L1cam	0.0267458	0	NCAM1_L1CAM	Ncam1 - L1cam	NCAM	Cell-Cell Contact	KEGG: mmu04514	young	0.252218	65.285	80.9211	0.000751312
	D2	CIN	Ncam1	L1cam	0.04316	0	NCAM1_L1CAM	Ncam1 - L1cam	NCAM	Cell-Cell Contact	KEGG: mmu04514	young	0.252218	65.285	80.9211	0.000751312	-0.277872	24.2424	55.3498	3.17217e-08
	D2	GIN	Ncam1	L1cam	0.0180357	0	NCAM1_L1CAM	Ncam1 - L1cam	NCAM	Cell-Cell Contact	KEGG: mmu04514	young	0.252218	65.285	80.9211	0.000751312	-0.238427	18.0995	39	4.35396e-06
	D1	D1	Ncam2	L1cam	0.0126984	0	NCAM2_L1CAM	Ncam2 - L1cam	NCAM	Cell-Cell Contact	KEGG: mmu04514	young	0.349354	52.7607	51.663	2.08804e-05
	D1	D2	Ncam2	L1cam	0.0095396	0	NCAM2_L1CAM	Ncam2 - L1cam	NCAM	Cell-Cell Contact	KEGG: mmu04514	young	0.349354	52.7607	51.663	2.08804e-05
	D1	CIN	Ncam2	L1cam	0.0155631	0	NCAM2_L1CAM	Ncam2 - L1cam	NCAM	Cell-Cell Contact	KEGG: mmu04514	young	0.349354	52.7607	51.663	2.08804e-05	-0.277872	24.2424	55.3498	3.17217e-08
	D1	GIN	Ncam2	L1cam	0.0063961	0	NCAM2_L1CAM	Ncam2 - L1cam	NCAM	Cell-Cell Contact	KEGG: mmu04514	young	0.349354	52.7607	51.663	2.08804e-05	-0.238427	18.0995	39	4.35396e-06
	D2	D1	Nrxn1	Nlgn1	0.0298411	0	NRXN1_NLGN1	Nrxn1 - Nlgn1	NRXN	Cell-Cell Contact	KEGG: mmu04514	young	0.307833	56.4767	61.8421	0.000527573	0.461611	67.4847	74.612	1.62972e-10
	D2	D2	Nrxn1	Nlgn1	0.0256079	0	NRXN1_NLGN1	Nrxn1 - Nlgn1	NRXN	Cell-Cell Contact	KEGG: mmu04514	young	0.307833	56.4767	61.8421	0.000527573	0.340207	48.7047	55.7018	0.000783353
	D2	D1	Nrxn1	Nlgn2	0.00776091	0	NRXN1_NLGN2	Nrxn1 - Nlgn2	NRXN	Cell-Cell Contact	KEGG: mmu04514	young	0.307833	56.4767	61.8421	0.000527573	0.346523	42.9448	45.2882	0.000223581
	D2	D2	Nrxn1	Nlgn2	0.00756608	0	NRXN1_NLGN2	Nrxn1 - Nlgn2	NRXN	Cell-Cell Contact	KEGG: mmu04514	young	0.307833	56.4767	61.8421	0.000527573	0.290536	35.2332	33.845	0.0131078
	D2	CIN	Nrxn1	Nlgn2	0.00745075	0	NRXN1_NLGN2	Nrxn1 - Nlgn2	NRXN	Cell-Cell Contact	KEGG: mmu04514	young	0.307833	56.4767	61.8421	0.000527573	-0.0891272	15.5844	34.7737	6.25469e-05
	D2	GIN	Nrxn1	Nlgn2	0.00364014	0	NRXN1_NLGN2	Nrxn1 - Nlgn2	NRXN	Cell-Cell Contact	KEGG: mmu04514	young	0.307833	56.4767	61.8421	0.000527573
	D2	A7	Nrxn1	Nlgn2	0.00371123	0.02	NRXN1_NLGN2	Nrxn1 - Nlgn2	NRXN	Cell-Cell Contact	KEGG: mmu04514	young	0.307833	56.4767	61.8421	0.000527573
	D2	D1	Nrxn1	Nlgn3	0.0157456	0	NRXN1_NLGN3	Nrxn1 - Nlgn3	NRXN	Cell-Cell Contact	KEGG: mmu04514	young	0.307833	56.4767	61.8421	0.000527573
	D2	CIN	Nrxn1	Nlgn3	0.0207191	0	NRXN1_NLGN3	Nrxn1 - Nlgn3	NRXN	Cell-Cell Contact	KEGG: mmu04514	young	0.307833	56.4767	61.8421	0.000527573	-0.0556583	28.5714	51.8519	0.00247616
	D1	D1	Nrxn3	Nlgn1	0.0715626	0	NRXN3_NLGN1	Nrxn3 - Nlgn1	NRXN	Cell-Cell Contact	KEGG: mmu04514	young	0.36436	97.546	98.8914	7.27262e-17	0.461611	67.4847	74.612	1.62972e-10
	D2	D1	Nrxn3	Nlgn1	0.0692042	0	NRXN3_NLGN1	Nrxn3 - Nlgn1	NRXN	Cell-Cell Contact	KEGG: mmu04514	young	0.152628	76.1658	94.0789	1.16943e-07	0.461611	67.4847	74.612	1.62972e-10
	GIN	D1	Nrxn3	Nlgn1	0.0781025	0	NRXN3_NLGN1	Nrxn3 - Nlgn1	NRXN	Cell-Cell Contact	KEGG: mmu04514	young	0.10283	87.7828	90.5	0.00704283	0.461611	67.4847	74.612	1.62972e-10
	D1	D2	Nrxn3	Nlgn1	0.061788	0	NRXN3_NLGN1	Nrxn3 - Nlgn1	NRXN	Cell-Cell Contact	KEGG: mmu04514	young	0.36436	97.546	98.8914	7.27262e-17	0.340207	48.7047	55.7018	0.000783353
	D2	D2	Nrxn3	Nlgn1	0.059731	0	NRXN3_NLGN1	Nrxn3 - Nlgn1	NRXN	Cell-Cell Contact	KEGG: mmu04514	young	0.152628	76.1658	94.0789	1.16943e-07	0.340207	48.7047	55.7018	0.000783353
	GIN	D2	Nrxn3	Nlgn1	0.0674996	0	NRXN3_NLGN1	Nrxn3 - Nlgn1	NRXN	Cell-Cell Contact	KEGG: mmu04514	young	0.10283	87.7828	90.5	0.00704283	0.340207	48.7047	55.7018	0.000783353
	D1	GIN	Nrxn3	Nlgn1	0.0151684	0	NRXN3_NLGN1	Nrxn3 - Nlgn1	NRXN	Cell-Cell Contact	KEGG: mmu04514	young	0.36436	97.546	98.8914	7.27262e-17
	D2	GIN	Nrxn3	Nlgn1	0.0146392	0	NRXN3_NLGN1	Nrxn3 - Nlgn1	NRXN	Cell-Cell Contact	KEGG: mmu04514	young	0.152628	76.1658	94.0789	1.16943e-07
	GIN	GIN	Nrxn3	Nlgn1	0.016647	0	NRXN3_NLGN1	Nrxn3 - Nlgn1	NRXN	Cell-Cell Contact	KEGG: mmu04514	young	0.10283	87.7828	90.5	0.00704283
	D1	A2	Nrxn3	Nlgn1	0.0166092	0	NRXN3_NLGN1	Nrxn3 - Nlgn1	NRXN	Cell-Cell Contact	KEGG: mmu04514	young	0.36436	97.546	98.8914	7.27262e-17	-0.0962082	17.8679	31.3378	5.5532e-11
	D2	A2	Nrxn3	Nlgn1	0.0160305	0	NRXN3_NLGN1	Nrxn3 - Nlgn1	NRXN	Cell-Cell Contact	KEGG: mmu04514	young	0.152628	76.1658	94.0789	1.16943e-07	-0.0962082	17.8679	31.3378	5.5532e-11
	GIN	A2	Nrxn3	Nlgn1	0.0182256	0	NRXN3_NLGN1	Nrxn3 - Nlgn1	NRXN	Cell-Cell Contact	KEGG: mmu04514	young	0.10283	87.7828	90.5	0.00704283	-0.0962082	17.8679	31.3378	5.5532e-11
	D1	A7	Nrxn3	Nlgn1	0.0127617	0	NRXN3_NLGN1	Nrxn3 - Nlgn1	NRXN	Cell-Cell Contact	KEGG: mmu04514	young	0.36436	97.546	98.8914	7.27262e-17	-0.154125	12.6984	31.1475	0.00549708
	D2	A7	Nrxn3	Nlgn1	0.0123155	0	NRXN3_NLGN1	Nrxn3 - Nlgn1	NRXN	Cell-Cell Contact	KEGG: mmu04514	young	0.152628	76.1658	94.0789	1.16943e-07	-0.154125	12.6984	31.1475	0.00549708
	GIN	A7	Nrxn3	Nlgn1	0.0140091	0	NRXN3_NLGN1	Nrxn3 - Nlgn1	NRXN	Cell-Cell Contact	KEGG: mmu04514	young	0.10283	87.7828	90.5	0.00704283	-0.154125	12.6984	31.1475	0.00549708
	D1	A8	Nrxn3	Nlgn1	0.0112125	0.04	NRXN3_NLGN1	Nrxn3 - Nlgn1	NRXN	Cell-Cell Contact	KEGG: mmu04514	young	0.36436	97.546	98.8914	7.27262e-17
	D2	A8	Nrxn3	Nlgn1	0.0108198	0.03	NRXN3_NLGN1	Nrxn3 - Nlgn1	NRXN	Cell-Cell Contact	KEGG: mmu04514	young	0.152628	76.1658	94.0789	1.16943e-07
	GIN	A8	Nrxn3	Nlgn1	0.0123103	0.03	NRXN3_NLGN1	Nrxn3 - Nlgn1	NRXN	Cell-Cell Contact	KEGG: mmu04514	young	0.10283	87.7828	90.5	0.00704283
	D1	A5	Nrxn3	Nlgn1	0.0307585	0	NRXN3_NLGN1	Nrxn3 - Nlgn1	NRXN	Cell-Cell Contact	KEGG: mmu04514	young	0.36436	97.546	98.8914	7.27262e-17	-0.446212	5.45657	27.5862	1.86452e-06
	D2	A5	Nrxn3	Nlgn1	0.0297018	0	NRXN3_NLGN1	Nrxn3 - Nlgn1	NRXN	Cell-Cell Contact	KEGG: mmu04514	young	0.152628	76.1658	94.0789	1.16943e-07	-0.446212	5.45657	27.5862	1.86452e-06
	GIN	A5	Nrxn3	Nlgn1	0.0337048	0	NRXN3_NLGN1	Nrxn3 - Nlgn1	NRXN	Cell-Cell Contact	KEGG: mmu04514	young	0.10283	87.7828	90.5	0.00704283	-0.446212	5.45657	27.5862	1.86452e-06
	D1	D1	Nrxn3	Nlgn2	0.0192233	0	NRXN3_NLGN2	Nrxn3 - Nlgn2	NRXN	Cell-Cell Contact	KEGG: mmu04514	young	0.36436	97.546	98.8914	7.27262e-17	0.346523	42.9448	45.2882	0.000223581
	D2	D1	Nrxn3	Nlgn2	0.0185554	0	NRXN3_NLGN2	Nrxn3 - Nlgn2	NRXN	Cell-Cell Contact	KEGG: mmu04514	young	0.152628	76.1658	94.0789	1.16943e-07	0.346523	42.9448	45.2882	0.000223581
	GIN	D1	Nrxn3	Nlgn2	0.0210888	0	NRXN3_NLGN2	Nrxn3 - Nlgn2	NRXN	Cell-Cell Contact	KEGG: mmu04514	young	0.10283	87.7828	90.5	0.00704283	0.346523	42.9448	45.2882	0.000223581
	D1	D2	Nrxn3	Nlgn2	0.0187462	0	NRXN3_NLGN2	Nrxn3 - Nlgn2	NRXN	Cell-Cell Contact	KEGG: mmu04514	young	0.36436	97.546	98.8914	7.27262e-17	0.290536	35.2332	33.845	0.0131078
	D2	D2	Nrxn3	Nlgn2	0.0180945	0	NRXN3_NLGN2	Nrxn3 - Nlgn2	NRXN	Cell-Cell Contact	KEGG: mmu04514	young	0.152628	76.1658	94.0789	1.16943e-07	0.290536	35.2332	33.845	0.0131078
	GIN	D2	Nrxn3	Nlgn2	0.0205663	0	NRXN3_NLGN2	Nrxn3 - Nlgn2	NRXN	Cell-Cell Contact	KEGG: mmu04514	young	0.10283	87.7828	90.5	0.00704283	0.290536	35.2332	33.845	0.0131078
	D1	CIN	Nrxn3	Nlgn2	0.0184636	0	NRXN3_NLGN2	Nrxn3 - Nlgn2	NRXN	Cell-Cell Contact	KEGG: mmu04514	young	0.36436	97.546	98.8914	7.27262e-17	-0.0891272	15.5844	34.7737	6.25469e-05
	D2	CIN	Nrxn3	Nlgn2	0.0178215	0	NRXN3_NLGN2	Nrxn3 - Nlgn2	NRXN	Cell-Cell Contact	KEGG: mmu04514	young	0.152628	76.1658	94.0789	1.16943e-07	-0.0891272	15.5844	34.7737	6.25469e-05
	GIN	CIN	Nrxn3	Nlgn2	0.0202568	0	NRXN3_NLGN2	Nrxn3 - Nlgn2	NRXN	Cell-Cell Contact	KEGG: mmu04514	young	0.10283	87.7828	90.5	0.00704283	-0.0891272	15.5844	34.7737	6.25469e-05
	D1	GIN	Nrxn3	Nlgn2	0.00907207	0	NRXN3_NLGN2	Nrxn3 - Nlgn2	NRXN	Cell-Cell Contact	KEGG: mmu04514	young	0.36436	97.546	98.8914	7.27262e-17
	D2	GIN	Nrxn3	Nlgn2	0.00875368	0	NRXN3_NLGN2	Nrxn3 - Nlgn2	NRXN	Cell-Cell Contact	KEGG: mmu04514	young	0.152628	76.1658	94.0789	1.16943e-07
	GIN	GIN	Nrxn3	Nlgn2	0.00996242	0	NRXN3_NLGN2	Nrxn3 - Nlgn2	NRXN	Cell-Cell Contact	KEGG: mmu04514	young	0.10283	87.7828	90.5	0.00704283
	D1	A7	Nrxn3	Nlgn2	0.00924824	0	NRXN3_NLGN2	Nrxn3 - Nlgn2	NRXN	Cell-Cell Contact	KEGG: mmu04514	young	0.36436	97.546	98.8914	7.27262e-17
	D2	A7	Nrxn3	Nlgn2	0.00892372	0	NRXN3_NLGN2	Nrxn3 - Nlgn2	NRXN	Cell-Cell Contact	KEGG: mmu04514	young	0.152628	76.1658	94.0789	1.16943e-07
	GIN	A7	Nrxn3	Nlgn2	0.0101557	0	NRXN3_NLGN2	Nrxn3 - Nlgn2	NRXN	Cell-Cell Contact	KEGG: mmu04514	young	0.10283	87.7828	90.5	0.00704283
	D1	D1	Nrxn3	Nlgn3	0.0385428	0	NRXN3_NLGN3	Nrxn3 - Nlgn3	NRXN	Cell-Cell Contact	KEGG: mmu04514	young	0.36436	97.546	98.8914	7.27262e-17
	D2	D1	Nrxn3	Nlgn3	0.0372289	0	NRXN3_NLGN3	Nrxn3 - Nlgn3	NRXN	Cell-Cell Contact	KEGG: mmu04514	young	0.152628	76.1658	94.0789	1.16943e-07
	GIN	D1	Nrxn3	Nlgn3	0.0422023	0	NRXN3_NLGN3	Nrxn3 - Nlgn3	NRXN	Cell-Cell Contact	KEGG: mmu04514	young	0.10283	87.7828	90.5	0.00704283
	D1	D2	Nrxn3	Nlgn3	0.022827	0	NRXN3_NLGN3	Nrxn3 - Nlgn3	NRXN	Cell-Cell Contact	KEGG: mmu04514	young	0.36436	97.546	98.8914	7.27262e-17	0.36161	38.8601	44.0789	0.0413578
	D2	D2	Nrxn3	Nlgn3	0.0220366	0	NRXN3_NLGN3	Nrxn3 - Nlgn3	NRXN	Cell-Cell Contact	KEGG: mmu04514	young	0.152628	76.1658	94.0789	1.16943e-07	0.36161	38.8601	44.0789	0.0413578
	GIN	D2	Nrxn3	Nlgn3	0.0250332	0	NRXN3_NLGN3	Nrxn3 - Nlgn3	NRXN	Cell-Cell Contact	KEGG: mmu04514	young	0.10283	87.7828	90.5	0.00704283	0.36161	38.8601	44.0789	0.0413578
	D1	CIN	Nrxn3	Nlgn3	0.050349	0	NRXN3_NLGN3	Nrxn3 - Nlgn3	NRXN	Cell-Cell Contact	KEGG: mmu04514	young	0.36436	97.546	98.8914	7.27262e-17	-0.0556583	28.5714	51.8519	0.00247616
	D2	CIN	Nrxn3	Nlgn3	0.0486531	0	NRXN3_NLGN3	Nrxn3 - Nlgn3	NRXN	Cell-Cell Contact	KEGG: mmu04514	young	0.152628	76.1658	94.0789	1.16943e-07	-0.0556583	28.5714	51.8519	0.00247616
	GIN	CIN	Nrxn3	Nlgn3	0.0550652	0	NRXN3_NLGN3	Nrxn3 - Nlgn3	NRXN	Cell-Cell Contact	KEGG: mmu04514	young	0.10283	87.7828	90.5	0.00704283	-0.0556583	28.5714	51.8519	0.00247616
	D1	GIN	Nrxn3	Nlgn3	0.014847	0	NRXN3_NLGN3	Nrxn3 - Nlgn3	NRXN	Cell-Cell Contact	KEGG: mmu04514	young	0.36436	97.546	98.8914	7.27262e-17	-0.0877691	12.6697	27	0.000269504
	D2	GIN	Nrxn3	Nlgn3	0.0143288	0	NRXN3_NLGN3	Nrxn3 - Nlgn3	NRXN	Cell-Cell Contact	KEGG: mmu04514	young	0.152628	76.1658	94.0789	1.16943e-07	-0.0877691	12.6697	27	0.000269504
	GIN	GIN	Nrxn3	Nlgn3	0.0162948	0	NRXN3_NLGN3	Nrxn3 - Nlgn3	NRXN	Cell-Cell Contact	KEGG: mmu04514	young	0.10283	87.7828	90.5	0.00704283	-0.0877691	12.6697	27	0.000269504
	D1	A2	Nrxn3	Nlgn3	0.0187108	0	NRXN3_NLGN3	Nrxn3 - Nlgn3	NRXN	Cell-Cell Contact	KEGG: mmu04514	young	0.36436	97.546	98.8914	7.27262e-17	-0.0582805	28.5285	41.3895	7.82289e-05
	D2	A2	Nrxn3	Nlgn3	0.0180603	0	NRXN3_NLGN3	Nrxn3 - Nlgn3	NRXN	Cell-Cell Contact	KEGG: mmu04514	young	0.152628	76.1658	94.0789	1.16943e-07	-0.0582805	28.5285	41.3895	7.82289e-05
	GIN	A2	Nrxn3	Nlgn3	0.0205275	0	NRXN3_NLGN3	Nrxn3 - Nlgn3	NRXN	Cell-Cell Contact	KEGG: mmu04514	young	0.10283	87.7828	90.5	0.00704283	-0.0582805	28.5285	41.3895	7.82289e-05
	D1	A7	Nrxn3	Nlgn3	0.0179093	0	NRXN3_NLGN3	Nrxn3 - Nlgn3	NRXN	Cell-Cell Contact	KEGG: mmu04514	young	0.36436	97.546	98.8914	7.27262e-17
	D2	A7	Nrxn3	Nlgn3	0.0172862	0	NRXN3_NLGN3	Nrxn3 - Nlgn3	NRXN	Cell-Cell Contact	KEGG: mmu04514	young	0.152628	76.1658	94.0789	1.16943e-07
	GIN	A7	Nrxn3	Nlgn3	0.0196498	0	NRXN3_NLGN3	Nrxn3 - Nlgn3	NRXN	Cell-Cell Contact	KEGG: mmu04514	young	0.10283	87.7828	90.5	0.00704283
	D1	A8	Nrxn3	Nlgn3	0.0219337	0	NRXN3_NLGN3	Nrxn3 - Nlgn3	NRXN	Cell-Cell Contact	KEGG: mmu04514	young	0.36436	97.546	98.8914	7.27262e-17	-0.352276	0	50	0.000158398
	D2	A8	Nrxn3	Nlgn3	0.0211736	0.01	NRXN3_NLGN3	Nrxn3 - Nlgn3	NRXN	Cell-Cell Contact	KEGG: mmu04514	young	0.152628	76.1658	94.0789	1.16943e-07	-0.352276	0	50	0.000158398
	GIN	A8	Nrxn3	Nlgn3	0.0240557	0	NRXN3_NLGN3	Nrxn3 - Nlgn3	NRXN	Cell-Cell Contact	KEGG: mmu04514	young	0.10283	87.7828	90.5	0.00704283	-0.352276	0	50	0.000158398
	A2	A8	Sema4a	NRP1_PLXNA4	0.00157781	0	SEMA4A_NRP1_PLXNA4	Sema4a - (Nrp1+Plxna4)	SEMA4	Cell-Cell Contact	PMID: 27533782	young	0.0909737	26.2763	26.3858	0.00979824	-0.451258	0	66.6667	3.11091e-06
	A2	A4	Sema4a	Plxnb1	0.0027814	0	SEMA4A_PLXNB1	Sema4a - Plxnb1	SEMA4	Cell-Cell Contact	PMID: 27533782	young	0.0909737	26.2763	26.3858	0.00979824	-0.80218	0	44.9183	0.000997074
	A2	A2	Sema4a	Plxnb1	0.00491145	0	SEMA4A_PLXNB1	Sema4a - Plxnb1	SEMA4	Cell-Cell Contact	PMID: 27533782	young	0.0909737	26.2763	26.3858	0.00979824	-0.125611	46.7718	64.1537	2.32091e-05
	A2	A1	Sema4a	Plxnb1	0.00044233	0	SEMA4A_PLXNB1	Sema4a - Plxnb1	SEMA4	Cell-Cell Contact	PMID: 27533782	young	0.0909737	26.2763	26.3858	0.00979824	-0.0827686	17.0296	25	0.000112785
	A2	A7	Sema4a	Plxnb1	0.0042351	0	SEMA4A_PLXNB1	Sema4a - Plxnb1	SEMA4	Cell-Cell Contact	PMID: 27533782	young	0.0909737	26.2763	26.3858	0.00979824
	A2	A8	Sema4a	Plxnb1	0.00337198	0	SEMA4A_PLXNB1	Sema4a - Plxnb1	SEMA4	Cell-Cell Contact	PMID: 27533782	young	0.0909737	26.2763	26.3858	0.00979824	-0.507803	0	58.3333	2.46332e-05
	A2	A2	Sema4a	Plxnb2	0.000918539	0	SEMA4A_PLXNB2	Sema4a - Plxnb2	SEMA4	Cell-Cell Contact	PMID: 27533782	young	0.0909737	26.2763	26.3858	0.00979824
	A2	A7	Sema4a	Plxnb2	0.0013216	0	SEMA4A_PLXNB2	Sema4a - Plxnb2	SEMA4	Cell-Cell Contact	PMID: 27533782	young	0.0909737	26.2763	26.3858	0.00979824
	A2	A8	Sema4a	Plxnb2	0.00514004	0	SEMA4A_PLXNB2	Sema4a - Plxnb2	SEMA4	Cell-Cell Contact	PMID: 27533782	young	0.0909737	26.2763	26.3858	0.00979824	-0.77784	0	75	3.11155e-07
	D1	A8	Thy1	ITGAM_ITGB2	0.0301355	0	THY1_ITGAM_ITGB2	Thy1 - (Itgam+Itgb2)	THY1	Cell-Cell Contact	PMID: 15850796	young	0.373566	65.6442	70.9534	4.52325e-08	-0.329516	80	100	0.0315486
	D2	A8	Thy1	ITGAM_ITGB2	0.0286058	0	THY1_ITGAM_ITGB2	Thy1 - (Itgam+Itgb2)	THY1	Cell-Cell Contact	PMID: 15850796	young	0.485091	55.4404	60.2339	4.79034e-07	-0.329516	80	100	0.0315486
	A4	A4	Gja1	Gja1	0.167193	0	GJA1_GJA1	Gja1 - Gja1	GAP	Cell-Cell Contact	PMID: 32532966;PMID: 15094344	young	0.917706	100	84.0796	0.000204012	0.917706	100	84.0796	0.000204012
	A2	A4	Gja1	Gja1	0.201182	0	GJA1_GJA1	Gja1 - Gja1	GAP	Cell-Cell Contact	PMID: 32532966;PMID: 15094344	young	0.13152	99.3994	99.1131	4.16118e-13	0.917706	100	84.0796	0.000204012
	A1	A4	Gja1	Gja1	0.131485	0	GJA1_GJA1	Gja1 - Gja1	GAP	Cell-Cell Contact	PMID: 32532966;PMID: 15094344	young	0.211536	64.4817	69.2188	2.98528e-10	0.917706	100	84.0796	0.000204012
	A7	A4	Gja1	Gja1	0.14403	0	GJA1_GJA1	Gja1 - Gja1	GAP	Cell-Cell Contact	PMID: 32532966;PMID: 15094344	young	0.512576	100	91.8033	3.60446e-06	0.917706	100	84.0796	0.000204012
	A8	A4	Gja1	Gja1	0.163576	0	GJA1_GJA1	Gja1 - Gja1	GAP	Cell-Cell Contact	PMID: 32532966;PMID: 15094344	young	0.37533	100	100	0.0179928	0.917706	100	84.0796	0.000204012
	A4	A2	Gja1	Gja1	0.201182	0	GJA1_GJA1	Gja1 - Gja1	GAP	Cell-Cell Contact	PMID: 32532966;PMID: 15094344	young	0.917706	100	84.0796	0.000204012	0.13152	99.3994	99.1131	4.16118e-13
	A2	A2	Gja1	Gja1	0.240089	0	GJA1_GJA1	Gja1 - Gja1	GAP	Cell-Cell Contact	PMID: 32532966;PMID: 15094344	young	0.13152	99.3994	99.1131	4.16118e-13	0.13152	99.3994	99.1131	4.16118e-13
	A1	A2	Gja1	Gja1	0.159606	0	GJA1_GJA1	Gja1 - Gja1	GAP	Cell-Cell Contact	PMID: 32532966;PMID: 15094344	young	0.211536	64.4817	69.2188	2.98528e-10	0.13152	99.3994	99.1131	4.16118e-13
	A7	A2	Gja1	Gja1	0.174296	0	GJA1_GJA1	Gja1 - Gja1	GAP	Cell-Cell Contact	PMID: 32532966;PMID: 15094344	young	0.512576	100	91.8033	3.60446e-06	0.13152	99.3994	99.1131	4.16118e-13
	A8	A2	Gja1	Gja1	0.197004	0	GJA1_GJA1	Gja1 - Gja1	GAP	Cell-Cell Contact	PMID: 32532966;PMID: 15094344	young	0.37533	100	100	0.0179928	0.13152	99.3994	99.1131	4.16118e-13
	A4	A1	Gja1	Gja1	0.131485	0	GJA1_GJA1	Gja1 - Gja1	GAP	Cell-Cell Contact	PMID: 32532966;PMID: 15094344	young	0.917706	100	84.0796	0.000204012	0.211536	64.4817	69.2188	2.98528e-10
	A2	A1	Gja1	Gja1	0.159606	0	GJA1_GJA1	Gja1 - Gja1	GAP	Cell-Cell Contact	PMID: 32532966;PMID: 15094344	young	0.13152	99.3994	99.1131	4.16118e-13	0.211536	64.4817	69.2188	2.98528e-10
	A1	A1	Gja1	Gja1	0.102465	0	GJA1_GJA1	Gja1 - Gja1	GAP	Cell-Cell Contact	PMID: 32532966;PMID: 15094344	young	0.211536	64.4817	69.2188	2.98528e-10	0.211536	64.4817	69.2188	2.98528e-10
	A7	A1	Gja1	Gja1	0.1126	0	GJA1_GJA1	Gja1 - Gja1	GAP	Cell-Cell Contact	PMID: 32532966;PMID: 15094344	young	0.512576	100	91.8033	3.60446e-06	0.211536	64.4817	69.2188	2.98528e-10
	A8	A1	Gja1	Gja1	0.128521	0	GJA1_GJA1	Gja1 - Gja1	GAP	Cell-Cell Contact	PMID: 32532966;PMID: 15094344	young	0.37533	100	100	0.0179928	0.211536	64.4817	69.2188	2.98528e-10
	A4	A7	Gja1	Gja1	0.14403	0	GJA1_GJA1	Gja1 - Gja1	GAP	Cell-Cell Contact	PMID: 32532966;PMID: 15094344	young	0.917706	100	84.0796	0.000204012	0.512576	100	91.8033	3.60446e-06
	A2	A7	Gja1	Gja1	0.174296	0	GJA1_GJA1	Gja1 - Gja1	GAP	Cell-Cell Contact	PMID: 32532966;PMID: 15094344	young	0.13152	99.3994	99.1131	4.16118e-13	0.512576	100	91.8033	3.60446e-06
	A1	A7	Gja1	Gja1	0.1126	0	GJA1_GJA1	Gja1 - Gja1	GAP	Cell-Cell Contact	PMID: 32532966;PMID: 15094344	young	0.211536	64.4817	69.2188	2.98528e-10	0.512576	100	91.8033	3.60446e-06
	A7	A7	Gja1	Gja1	0.1236	0	GJA1_GJA1	Gja1 - Gja1	GAP	Cell-Cell Contact	PMID: 32532966;PMID: 15094344	young	0.512576	100	91.8033	3.60446e-06	0.512576	100	91.8033	3.60446e-06
	A8	A7	Gja1	Gja1	0.14083	0	GJA1_GJA1	Gja1 - Gja1	GAP	Cell-Cell Contact	PMID: 32532966;PMID: 15094344	young	0.37533	100	100	0.0179928	0.512576	100	91.8033	3.60446e-06
	A4	A8	Gja1	Gja1	0.163576	0	GJA1_GJA1	Gja1 - Gja1	GAP	Cell-Cell Contact	PMID: 32532966;PMID: 15094344	young	0.917706	100	84.0796	0.000204012	0.37533	100	100	0.0179928
	A2	A8	Gja1	Gja1	0.197004	0	GJA1_GJA1	Gja1 - Gja1	GAP	Cell-Cell Contact	PMID: 32532966;PMID: 15094344	young	0.13152	99.3994	99.1131	4.16118e-13	0.37533	100	100	0.0179928
	A1	A8	Gja1	Gja1	0.128521	0	GJA1_GJA1	Gja1 - Gja1	GAP	Cell-Cell Contact	PMID: 32532966;PMID: 15094344	young	0.211536	64.4817	69.2188	2.98528e-10	0.37533	100	100	0.0179928
	A7	A8	Gja1	Gja1	0.14083	0	GJA1_GJA1	Gja1 - Gja1	GAP	Cell-Cell Contact	PMID: 32532966;PMID: 15094344	young	0.512576	100	91.8033	3.60446e-06	0.37533	100	100	0.0179928
	A8	A8	Gja1	Gja1	0.160022	0	GJA1_GJA1	Gja1 - Gja1	GAP	Cell-Cell Contact	PMID: 32532966;PMID: 15094344	young	0.37533	100	100	0.0179928	0.37533	100	100	0.0179928
	D1	D1	Pcdhb20	Pcdhb20	0.000181825	0	PCDHB20_PCDHB20	Pcdhb20 - Pcdhb20	PCDH	Cell-Cell Contact	PMID: 35253643; PMID: 32694982	young	0.23463	31.9018	25.2217	0.000310322	0.23463	31.9018	25.2217	0.000310322
	D1	D1	Flrt3	Adgrl1	0.0375263	0	FLRT3_ADGRL1	Flrt3 - Adgrl1	ADGRL	Cell-Cell Contact	PMID: 25728924;PMID: 34022279;PMID: 27091502;PMID: 35907405	young	0.341723	56.4417	61.4191	2.03195e-06	0.350811	81.5951	88.4701	1.89574e-14
	D1	D2	Flrt3	Adgrl1	0.0389017	0	FLRT3_ADGRL1	Flrt3 - Adgrl1	ADGRL	Cell-Cell Contact	PMID: 25728924;PMID: 34022279;PMID: 27091502;PMID: 35907405	young	0.341723	56.4417	61.4191	2.03195e-06
	D1	CIN	Flrt3	Adgrl1	0.0271796	0	FLRT3_ADGRL1	Flrt3 - Adgrl1	ADGRL	Cell-Cell Contact	PMID: 25728924;PMID: 34022279;PMID: 27091502;PMID: 35907405	young	0.341723	56.4417	61.4191	2.03195e-06	-0.28872	34.632	74.4856	1.09384e-06
	D1	GIN	Flrt3	Adgrl1	0.0320888	0	FLRT3_ADGRL1	Flrt3 - Adgrl1	ADGRL	Cell-Cell Contact	PMID: 25728924;PMID: 34022279;PMID: 27091502;PMID: 35907405	young	0.341723	56.4417	61.4191	2.03195e-06	-0.228781	46.6063	71	0.0404004
	D1	A4	Flrt3	Adgrl1	0.00946131	0	FLRT3_ADGRL1	Flrt3 - Adgrl1	ADGRL	Cell-Cell Contact	PMID: 25728924;PMID: 34022279;PMID: 27091502;PMID: 35907405	young	0.341723	56.4417	61.4191	2.03195e-06
	D1	A2	Flrt3	Adgrl1	0.00680802	0	FLRT3_ADGRL1	Flrt3 - Adgrl1	ADGRL	Cell-Cell Contact	PMID: 25728924;PMID: 34022279;PMID: 27091502;PMID: 35907405	young	0.341723	56.4417	61.4191	2.03195e-06	-0.152524	30.1051	49.6674	4.54991e-13
	D1	A1	Flrt3	Adgrl1	0.00649773	0	FLRT3_ADGRL1	Flrt3 - Adgrl1	ADGRL	Cell-Cell Contact	PMID: 25728924;PMID: 34022279;PMID: 27091502;PMID: 35907405	young	0.341723	56.4417	61.4191	2.03195e-06	-0.237656	10.7578	26.7188	2.72973e-25
	D1	A7	Flrt3	Adgrl1	0.0135336	0	FLRT3_ADGRL1	Flrt3 - Adgrl1	ADGRL	Cell-Cell Contact	PMID: 25728924;PMID: 34022279;PMID: 27091502;PMID: 35907405	young	0.341723	56.4417	61.4191	2.03195e-06
	D1	A8	Flrt3	Adgrl1	0.0105536	0	FLRT3_ADGRL1	Flrt3 - Adgrl1	ADGRL	Cell-Cell Contact	PMID: 25728924;PMID: 34022279;PMID: 27091502;PMID: 35907405	young	0.341723	56.4417	61.4191	2.03195e-06	-0.475529	0	58.3333	2.46332e-05
	D1	A5	Flrt3	Adgrl1	0.00491535	0.01	FLRT3_ADGRL1	Flrt3 - Adgrl1	ADGRL	Cell-Cell Contact	PMID: 25728924;PMID: 34022279;PMID: 27091502;PMID: 35907405	young	0.341723	56.4417	61.4191	2.03195e-06	-0.0709685	12.1381	27.5862	0.0453028
	D2	D1	Nrxn1	Adgrl1	0.048121	0.04	NRXN1_ADGRL1	Nrxn1 - Adgrl1	ADGRL	Cell-Cell Contact	PMID: 25728924;PMID: 34022279;PMID: 27091502;PMID: 35907405	young	0.307833	56.4767	61.8421	0.000527573	0.350811	81.5951	88.4701	1.89574e-14
	D2	D2	Nrxn1	Adgrl1	0.0498647	0.01	NRXN1_ADGRL1	Nrxn1 - Adgrl1	ADGRL	Cell-Cell Contact	PMID: 25728924;PMID: 34022279;PMID: 27091502;PMID: 35907405	young	0.307833	56.4767	61.8421	0.000527573
	D1	D1	Nrxn3	Adgrl1	0.112438	0	NRXN3_ADGRL1	Nrxn3 - Adgrl1	ADGRL	Cell-Cell Contact	PMID: 25728924;PMID: 34022279;PMID: 27091502;PMID: 35907405	young	0.36436	97.546	98.8914	7.27262e-17	0.350811	81.5951	88.4701	1.89574e-14
	D2	D1	Nrxn3	Adgrl1	0.108891	0	NRXN3_ADGRL1	Nrxn3 - Adgrl1	ADGRL	Cell-Cell Contact	PMID: 25728924;PMID: 34022279;PMID: 27091502;PMID: 35907405	young	0.152628	76.1658	94.0789	1.16943e-07	0.350811	81.5951	88.4701	1.89574e-14
	GIN	D1	Nrxn3	Adgrl1	0.122222	0	NRXN3_ADGRL1	Nrxn3 - Adgrl1	ADGRL	Cell-Cell Contact	PMID: 25728924;PMID: 34022279;PMID: 27091502;PMID: 35907405	young	0.10283	87.7828	90.5	0.00704283	0.350811	81.5951	88.4701	1.89574e-14
	D1	D2	Nrxn3	Adgrl1	0.116228	0	NRXN3_ADGRL1	Nrxn3 - Adgrl1	ADGRL	Cell-Cell Contact	PMID: 25728924;PMID: 34022279;PMID: 27091502;PMID: 35907405	young	0.36436	97.546	98.8914	7.27262e-17
	D2	D2	Nrxn3	Adgrl1	0.112576	0	NRXN3_ADGRL1	Nrxn3 - Adgrl1	ADGRL	Cell-Cell Contact	PMID: 25728924;PMID: 34022279;PMID: 27091502;PMID: 35907405	young	0.152628	76.1658	94.0789	1.16943e-07
	GIN	D2	Nrxn3	Adgrl1	0.126294	0	NRXN3_ADGRL1	Nrxn3 - Adgrl1	ADGRL	Cell-Cell Contact	PMID: 25728924;PMID: 34022279;PMID: 27091502;PMID: 35907405	young	0.10283	87.7828	90.5	0.00704283
	D1	CIN	Nrxn3	Adgrl1	0.0832228	0	NRXN3_ADGRL1	Nrxn3 - Adgrl1	ADGRL	Cell-Cell Contact	PMID: 25728924;PMID: 34022279;PMID: 27091502;PMID: 35907405	young	0.36436	97.546	98.8914	7.27262e-17	-0.28872	34.632	74.4856	1.09384e-06
	D2	CIN	Nrxn3	Adgrl1	0.0805135	0	NRXN3_ADGRL1	Nrxn3 - Adgrl1	ADGRL	Cell-Cell Contact	PMID: 25728924;PMID: 34022279;PMID: 27091502;PMID: 35907405	young	0.152628	76.1658	94.0789	1.16943e-07	-0.28872	34.632	74.4856	1.09384e-06
	GIN	CIN	Nrxn3	Adgrl1	0.0907242	0	NRXN3_ADGRL1	Nrxn3 - Adgrl1	ADGRL	Cell-Cell Contact	PMID: 25728924;PMID: 34022279;PMID: 27091502;PMID: 35907405	young	0.10283	87.7828	90.5	0.00704283	-0.28872	34.632	74.4856	1.09384e-06
	D1	GIN	Nrxn3	Adgrl1	0.0972428	0	NRXN3_ADGRL1	Nrxn3 - Adgrl1	ADGRL	Cell-Cell Contact	PMID: 25728924;PMID: 34022279;PMID: 27091502;PMID: 35907405	young	0.36436	97.546	98.8914	7.27262e-17	-0.228781	46.6063	71	0.0404004
	D2	GIN	Nrxn3	Adgrl1	0.0941239	0	NRXN3_ADGRL1	Nrxn3 - Adgrl1	ADGRL	Cell-Cell Contact	PMID: 25728924;PMID: 34022279;PMID: 27091502;PMID: 35907405	young	0.152628	76.1658	94.0789	1.16943e-07	-0.228781	46.6063	71	0.0404004
	GIN	GIN	Nrxn3	Adgrl1	0.105862	0	NRXN3_ADGRL1	Nrxn3 - Adgrl1	ADGRL	Cell-Cell Contact	PMID: 25728924;PMID: 34022279;PMID: 27091502;PMID: 35907405	young	0.10283	87.7828	90.5	0.00704283	-0.228781	46.6063	71	0.0404004
	D1	A4	Nrxn3	Adgrl1	0.0301006	0.03	NRXN3_ADGRL1	Nrxn3 - Adgrl1	ADGRL	Cell-Cell Contact	PMID: 25728924;PMID: 34022279;PMID: 27091502;PMID: 35907405	young	0.36436	97.546	98.8914	7.27262e-17
	D1	A7	Nrxn3	Adgrl1	0.0426737	0	NRXN3_ADGRL1	Nrxn3 - Adgrl1	ADGRL	Cell-Cell Contact	PMID: 25728924;PMID: 34022279;PMID: 27091502;PMID: 35907405	young	0.36436	97.546	98.8914	7.27262e-17
	D2	A7	Nrxn3	Adgrl1	0.0412251	0	NRXN3_ADGRL1	Nrxn3 - Adgrl1	ADGRL	Cell-Cell Contact	PMID: 25728924;PMID: 34022279;PMID: 27091502;PMID: 35907405	young	0.152628	76.1658	94.0789	1.16943e-07
	GIN	A7	Nrxn3	Adgrl1	0.0467063	0	NRXN3_ADGRL1	Nrxn3 - Adgrl1	ADGRL	Cell-Cell Contact	PMID: 25728924;PMID: 34022279;PMID: 27091502;PMID: 35907405	young	0.10283	87.7828	90.5	0.00704283
	GIN	A8	Nrxn3	Adgrl1	0.0366936	0.03	NRXN3_ADGRL1	Nrxn3 - Adgrl1	ADGRL	Cell-Cell Contact	PMID: 25728924;PMID: 34022279;PMID: 27091502;PMID: 35907405	young	0.10283	87.7828	90.5	0.00704283	-0.475529	0	58.3333	2.46332e-05
	D1	D1	Tenm2	Adgrl1	0.0250672	0	TENM2_ADGRL1	Tenm2 - Adgrl1	ADGRL	Cell-Cell Contact	PMID: 25728924;PMID: 34022279;PMID: 27091502;PMID: 35907405	young	0.282308	50.9202	50.2772	0.000229456	0.350811	81.5951	88.4701	1.89574e-14
	D1	D2	Tenm2	Adgrl1	0.0259983	0	TENM2_ADGRL1	Tenm2 - Adgrl1	ADGRL	Cell-Cell Contact	PMID: 25728924;PMID: 34022279;PMID: 27091502;PMID: 35907405	young	0.282308	50.9202	50.2772	0.000229456
	D1	CIN	Tenm2	Adgrl1	0.0180911	0	TENM2_ADGRL1	Tenm2 - Adgrl1	ADGRL	Cell-Cell Contact	PMID: 25728924;PMID: 34022279;PMID: 27091502;PMID: 35907405	young	0.282308	50.9202	50.2772	0.000229456	-0.28872	34.632	74.4856	1.09384e-06
	D1	GIN	Tenm2	Adgrl1	0.0213949	0	TENM2_ADGRL1	Tenm2 - Adgrl1	ADGRL	Cell-Cell Contact	PMID: 25728924;PMID: 34022279;PMID: 27091502;PMID: 35907405	young	0.282308	50.9202	50.2772	0.000229456	-0.228781	46.6063	71	0.0404004
	D1	A4	Tenm2	Adgrl1	0.00625946	0	TENM2_ADGRL1	Tenm2 - Adgrl1	ADGRL	Cell-Cell Contact	PMID: 25728924;PMID: 34022279;PMID: 27091502;PMID: 35907405	young	0.282308	50.9202	50.2772	0.000229456
	D1	A2	Tenm2	Adgrl1	0.00450001	0	TENM2_ADGRL1	Tenm2 - Adgrl1	ADGRL	Cell-Cell Contact	PMID: 25728924;PMID: 34022279;PMID: 27091502;PMID: 35907405	young	0.282308	50.9202	50.2772	0.000229456	-0.152524	30.1051	49.6674	4.54991e-13
	D1	A1	Tenm2	Adgrl1	0.00429445	0	TENM2_ADGRL1	Tenm2 - Adgrl1	ADGRL	Cell-Cell Contact	PMID: 25728924;PMID: 34022279;PMID: 27091502;PMID: 35907405	young	0.282308	50.9202	50.2772	0.000229456	-0.237656	10.7578	26.7188	2.72973e-25
	D1	A7	Tenm2	Adgrl1	0.00896611	0	TENM2_ADGRL1	Tenm2 - Adgrl1	ADGRL	Cell-Cell Contact	PMID: 25728924;PMID: 34022279;PMID: 27091502;PMID: 35907405	young	0.282308	50.9202	50.2772	0.000229456
	D1	A8	Tenm2	Adgrl1	0.00698472	0	TENM2_ADGRL1	Tenm2 - Adgrl1	ADGRL	Cell-Cell Contact	PMID: 25728924;PMID: 34022279;PMID: 27091502;PMID: 35907405	young	0.282308	50.9202	50.2772	0.000229456	-0.475529	0	58.3333	2.46332e-05
	D1	A5	Tenm2	Adgrl1	0.00324688	0	TENM2_ADGRL1	Tenm2 - Adgrl1	ADGRL	Cell-Cell Contact	PMID: 25728924;PMID: 34022279;PMID: 27091502;PMID: 35907405	young	0.282308	50.9202	50.2772	0.000229456	-0.0709685	12.1381	27.5862	0.0453028
	D2	D1	Tenm3	Adgrl1	0.011688	0	TENM3_ADGRL1	Tenm3 - Adgrl1	ADGRL	Cell-Cell Contact	PMID: 25728924;PMID: 34022279;PMID: 27091502;PMID: 35907405	young	0.332144	31.0881	30.9211	0.0189854	0.350811	81.5951	88.4701	1.89574e-14
	D2	D2	Tenm3	Adgrl1	0.0121284	0	TENM3_ADGRL1	Tenm3 - Adgrl1	ADGRL	Cell-Cell Contact	PMID: 25728924;PMID: 34022279;PMID: 27091502;PMID: 35907405	young	0.332144	31.0881	30.9211	0.0189854
	D2	CIN	Tenm3	Adgrl1	0.00840322	0	TENM3_ADGRL1	Tenm3 - Adgrl1	ADGRL	Cell-Cell Contact	PMID: 25728924;PMID: 34022279;PMID: 27091502;PMID: 35907405	young	0.332144	31.0881	30.9211	0.0189854	-0.28872	34.632	74.4856	1.09384e-06
	D2	GIN	Tenm3	Adgrl1	0.00995574	0	TENM3_ADGRL1	Tenm3 - Adgrl1	ADGRL	Cell-Cell Contact	PMID: 25728924;PMID: 34022279;PMID: 27091502;PMID: 35907405	young	0.332144	31.0881	30.9211	0.0189854	-0.228781	46.6063	71	0.0404004
	D2	A4	Tenm3	Adgrl1	0.00288885	0	TENM3_ADGRL1	Tenm3 - Adgrl1	ADGRL	Cell-Cell Contact	PMID: 25728924;PMID: 34022279;PMID: 27091502;PMID: 35907405	young	0.332144	31.0881	30.9211	0.0189854
	D2	A2	Tenm3	Adgrl1	0.00207485	0	TENM3_ADGRL1	Tenm3 - Adgrl1	ADGRL	Cell-Cell Contact	PMID: 25728924;PMID: 34022279;PMID: 27091502;PMID: 35907405	young	0.332144	31.0881	30.9211	0.0189854	-0.152524	30.1051	49.6674	4.54991e-13
	D2	A1	Tenm3	Adgrl1	0.00197985	0	TENM3_ADGRL1	Tenm3 - Adgrl1	ADGRL	Cell-Cell Contact	PMID: 25728924;PMID: 34022279;PMID: 27091502;PMID: 35907405	young	0.332144	31.0881	30.9211	0.0189854	-0.237656	10.7578	26.7188	2.72973e-25
	D2	A7	Tenm3	Adgrl1	0.00414409	0	TENM3_ADGRL1	Tenm3 - Adgrl1	ADGRL	Cell-Cell Contact	PMID: 25728924;PMID: 34022279;PMID: 27091502;PMID: 35907405	young	0.332144	31.0881	30.9211	0.0189854
	D2	A8	Tenm3	Adgrl1	0.00322483	0	TENM3_ADGRL1	Tenm3 - Adgrl1	ADGRL	Cell-Cell Contact	PMID: 25728924;PMID: 34022279;PMID: 27091502;PMID: 35907405	young	0.332144	31.0881	30.9211	0.0189854	-0.475529	0	58.3333	2.46332e-05
	D2	A5	Tenm3	Adgrl1	0.00149605	0	TENM3_ADGRL1	Tenm3 - Adgrl1	ADGRL	Cell-Cell Contact	PMID: 25728924;PMID: 34022279;PMID: 27091502;PMID: 35907405	young	0.332144	31.0881	30.9211	0.0189854	-0.0709685	12.1381	27.5862	0.0453028
	D1	D1	Tenm4	Adgrl1	0.0382446	0	TENM4_ADGRL1	Tenm4 - Adgrl1	ADGRL	Cell-Cell Contact	PMID: 25728924;PMID: 34022279;PMID: 27091502;PMID: 35907405	young	0.354754	63.8037	61.0865	3.34412e-09	0.350811	81.5951	88.4701	1.89574e-14
	D2	D1	Tenm4	Adgrl1	0.0164268	0	TENM4_ADGRL1	Tenm4 - Adgrl1	ADGRL	Cell-Cell Contact	PMID: 25728924;PMID: 34022279;PMID: 27091502;PMID: 35907405	young	0.283371	46.6321	49.1959	0.00327188	0.350811	81.5951	88.4701	1.89574e-14
	D1	D2	Tenm4	Adgrl1	0.0396453	0	TENM4_ADGRL1	Tenm4 - Adgrl1	ADGRL	Cell-Cell Contact	PMID: 25728924;PMID: 34022279;PMID: 27091502;PMID: 35907405	young	0.354754	63.8037	61.0865	3.34412e-09
	D2	D2	Tenm4	Adgrl1	0.0170426	0	TENM4_ADGRL1	Tenm4 - Adgrl1	ADGRL	Cell-Cell Contact	PMID: 25728924;PMID: 34022279;PMID: 27091502;PMID: 35907405	young	0.283371	46.6321	49.1959	0.00327188
	D1	CIN	Tenm4	Adgrl1	0.0277056	0	TENM4_ADGRL1	Tenm4 - Adgrl1	ADGRL	Cell-Cell Contact	PMID: 25728924;PMID: 34022279;PMID: 27091502;PMID: 35907405	young	0.354754	63.8037	61.0865	3.34412e-09	-0.28872	34.632	74.4856	1.09384e-06
	D2	CIN	Tenm4	Adgrl1	0.0118262	0	TENM4_ADGRL1	Tenm4 - Adgrl1	ADGRL	Cell-Cell Contact	PMID: 25728924;PMID: 34022279;PMID: 27091502;PMID: 35907405	young	0.283371	46.6321	49.1959	0.00327188	-0.28872	34.632	74.4856	1.09384e-06
	D1	GIN	Tenm4	Adgrl1	0.0327066	0	TENM4_ADGRL1	Tenm4 - Adgrl1	ADGRL	Cell-Cell Contact	PMID: 25728924;PMID: 34022279;PMID: 27091502;PMID: 35907405	young	0.354754	63.8037	61.0865	3.34412e-09	-0.228781	46.6063	71	0.0404004
	D2	GIN	Tenm4	Adgrl1	0.0140021	0	TENM4_ADGRL1	Tenm4 - Adgrl1	ADGRL	Cell-Cell Contact	PMID: 25728924;PMID: 34022279;PMID: 27091502;PMID: 35907405	young	0.283371	46.6321	49.1959	0.00327188	-0.228781	46.6063	71	0.0404004
	D1	A4	Tenm4	Adgrl1	0.00964781	0	TENM4_ADGRL1	Tenm4 - Adgrl1	ADGRL	Cell-Cell Contact	PMID: 25728924;PMID: 34022279;PMID: 27091502;PMID: 35907405	young	0.354754	63.8037	61.0865	3.34412e-09
	D1	A2	Tenm4	Adgrl1	0.00694258	0	TENM4_ADGRL1	Tenm4 - Adgrl1	ADGRL	Cell-Cell Contact	PMID: 25728924;PMID: 34022279;PMID: 27091502;PMID: 35907405	young	0.354754	63.8037	61.0865	3.34412e-09	-0.152524	30.1051	49.6674	4.54991e-13
	D1	A1	Tenm4	Adgrl1	0.0066262	0	TENM4_ADGRL1	Tenm4 - Adgrl1	ADGRL	Cell-Cell Contact	PMID: 25728924;PMID: 34022279;PMID: 27091502;PMID: 35907405	young	0.354754	63.8037	61.0865	3.34412e-09	-0.237656	10.7578	26.7188	2.72973e-25
	D1	A7	Tenm4	Adgrl1	0.0137993	0	TENM4_ADGRL1	Tenm4 - Adgrl1	ADGRL	Cell-Cell Contact	PMID: 25728924;PMID: 34022279;PMID: 27091502;PMID: 35907405	young	0.354754	63.8037	61.0865	3.34412e-09
	D1	A8	Tenm4	Adgrl1	0.0107614	0	TENM4_ADGRL1	Tenm4 - Adgrl1	ADGRL	Cell-Cell Contact	PMID: 25728924;PMID: 34022279;PMID: 27091502;PMID: 35907405	young	0.354754	63.8037	61.0865	3.34412e-09	-0.475529	0	58.3333	2.46332e-05
	D1	D1	TENM2_FLRT1	Adgrl1	0.0154925	0	TENM2_FLRT1_ADGRL1	(Tenm2+Flrt1) - Adgrl1	ADGRL	Cell-Cell Contact	PMID: 25728924;PMID: 34022279;PMID: 27091502;PMID: 35907405	young	0.282308	50.9202	50.2772	0.000229456	0.350811	81.5951	88.4701	1.89574e-14
	D1	D2	TENM2_FLRT1	Adgrl1	0.0160738	0	TENM2_FLRT1_ADGRL1	(Tenm2+Flrt1) - Adgrl1	ADGRL	Cell-Cell Contact	PMID: 25728924;PMID: 34022279;PMID: 27091502;PMID: 35907405	young	0.282308	50.9202	50.2772	0.000229456
	D1	CIN	TENM2_FLRT1	Adgrl1	0.0111505	0	TENM2_FLRT1_ADGRL1	(Tenm2+Flrt1) - Adgrl1	ADGRL	Cell-Cell Contact	PMID: 25728924;PMID: 34022279;PMID: 27091502;PMID: 35907405	young	0.282308	50.9202	50.2772	0.000229456	-0.28872	34.632	74.4856	1.09384e-06
	D1	GIN	TENM2_FLRT1	Adgrl1	0.0132039	0	TENM2_FLRT1_ADGRL1	(Tenm2+Flrt1) - Adgrl1	ADGRL	Cell-Cell Contact	PMID: 25728924;PMID: 34022279;PMID: 27091502;PMID: 35907405	young	0.282308	50.9202	50.2772	0.000229456	-0.228781	46.6063	71	0.0404004
	D1	A4	TENM2_FLRT1	Adgrl1	0.00384029	0	TENM2_FLRT1_ADGRL1	(Tenm2+Flrt1) - Adgrl1	ADGRL	Cell-Cell Contact	PMID: 25728924;PMID: 34022279;PMID: 27091502;PMID: 35907405	young	0.282308	50.9202	50.2772	0.000229456
	D1	A2	TENM2_FLRT1	Adgrl1	0.00275895	0	TENM2_FLRT1_ADGRL1	(Tenm2+Flrt1) - Adgrl1	ADGRL	Cell-Cell Contact	PMID: 25728924;PMID: 34022279;PMID: 27091502;PMID: 35907405	young	0.282308	50.9202	50.2772	0.000229456	-0.152524	30.1051	49.6674	4.54991e-13
	D1	A1	TENM2_FLRT1	Adgrl1	0.00263271	0	TENM2_FLRT1_ADGRL1	(Tenm2+Flrt1) - Adgrl1	ADGRL	Cell-Cell Contact	PMID: 25728924;PMID: 34022279;PMID: 27091502;PMID: 35907405	young	0.282308	50.9202	50.2772	0.000229456	-0.237656	10.7578	26.7188	2.72973e-25
	D1	A7	TENM2_FLRT1	Adgrl1	0.00550667	0	TENM2_FLRT1_ADGRL1	(Tenm2+Flrt1) - Adgrl1	ADGRL	Cell-Cell Contact	PMID: 25728924;PMID: 34022279;PMID: 27091502;PMID: 35907405	young	0.282308	50.9202	50.2772	0.000229456
	D1	A8	TENM2_FLRT1	Adgrl1	0.00428646	0	TENM2_FLRT1_ADGRL1	(Tenm2+Flrt1) - Adgrl1	ADGRL	Cell-Cell Contact	PMID: 25728924;PMID: 34022279;PMID: 27091502;PMID: 35907405	young	0.282308	50.9202	50.2772	0.000229456	-0.475529	0	58.3333	2.46332e-05
	D1	A5	TENM2_FLRT1	Adgrl1	0.00198969	0	TENM2_FLRT1_ADGRL1	(Tenm2+Flrt1) - Adgrl1	ADGRL	Cell-Cell Contact	PMID: 25728924;PMID: 34022279;PMID: 27091502;PMID: 35907405	young	0.282308	50.9202	50.2772	0.000229456	-0.0709685	12.1381	27.5862	0.0453028
	D1	D1	TENM2_FLRT3	Adgrl1	0.0306903	0	TENM2_FLRT3_ADGRL1	(Tenm2+Flrt3) - Adgrl1	ADGRL	Cell-Cell Contact	PMID: 25728924;PMID: 34022279;PMID: 27091502;PMID: 35907405	young	0.312015	53.681	55.8481	0.000115744	0.350811	81.5951	88.4701	1.89574e-14
	D1	D2	TENM2_FLRT3	Adgrl1	0.0318235	0	TENM2_FLRT3_ADGRL1	(Tenm2+Flrt3) - Adgrl1	ADGRL	Cell-Cell Contact	PMID: 25728924;PMID: 34022279;PMID: 27091502;PMID: 35907405	young	0.312015	53.681	55.8481	0.000115744
	D1	CIN	TENM2_FLRT3	Adgrl1	0.022185	0	TENM2_FLRT3_ADGRL1	(Tenm2+Flrt3) - Adgrl1	ADGRL	Cell-Cell Contact	PMID: 25728924;PMID: 34022279;PMID: 27091502;PMID: 35907405	young	0.312015	53.681	55.8481	0.000115744	-0.28872	34.632	74.4856	1.09384e-06
	D1	GIN	TENM2_FLRT3	Adgrl1	0.0262164	0	TENM2_FLRT3_ADGRL1	(Tenm2+Flrt3) - Adgrl1	ADGRL	Cell-Cell Contact	PMID: 25728924;PMID: 34022279;PMID: 27091502;PMID: 35907405	young	0.312015	53.681	55.8481	0.000115744	-0.228781	46.6063	71	0.0404004
	D1	A4	TENM2_FLRT3	Adgrl1	0.00769691	0	TENM2_FLRT3_ADGRL1	(Tenm2+Flrt3) - Adgrl1	ADGRL	Cell-Cell Contact	PMID: 25728924;PMID: 34022279;PMID: 27091502;PMID: 35907405	young	0.312015	53.681	55.8481	0.000115744
	D1	A2	TENM2_FLRT3	Adgrl1	0.00553565	0	TENM2_FLRT3_ADGRL1	(Tenm2+Flrt3) - Adgrl1	ADGRL	Cell-Cell Contact	PMID: 25728924;PMID: 34022279;PMID: 27091502;PMID: 35907405	young	0.312015	53.681	55.8481	0.000115744	-0.152524	30.1051	49.6674	4.54991e-13
	D1	A1	TENM2_FLRT3	Adgrl1	0.00528305	0	TENM2_FLRT3_ADGRL1	(Tenm2+Flrt3) - Adgrl1	ADGRL	Cell-Cell Contact	PMID: 25728924;PMID: 34022279;PMID: 27091502;PMID: 35907405	young	0.312015	53.681	55.8481	0.000115744	-0.237656	10.7578	26.7188	2.72973e-25
	D1	A7	TENM2_FLRT3	Adgrl1	0.0110182	0	TENM2_FLRT3_ADGRL1	(Tenm2+Flrt3) - Adgrl1	ADGRL	Cell-Cell Contact	PMID: 25728924;PMID: 34022279;PMID: 27091502;PMID: 35907405	young	0.312015	53.681	55.8481	0.000115744
	D1	A8	TENM2_FLRT3	Adgrl1	0.00858728	0	TENM2_FLRT3_ADGRL1	(Tenm2+Flrt3) - Adgrl1	ADGRL	Cell-Cell Contact	PMID: 25728924;PMID: 34022279;PMID: 27091502;PMID: 35907405	young	0.312015	53.681	55.8481	0.000115744	-0.475529	0	58.3333	2.46332e-05
	D1	A5	TENM2_FLRT3	Adgrl1	0.00399529	0	TENM2_FLRT3_ADGRL1	(Tenm2+Flrt3) - Adgrl1	ADGRL	Cell-Cell Contact	PMID: 25728924;PMID: 34022279;PMID: 27091502;PMID: 35907405	young	0.312015	53.681	55.8481	0.000115744	-0.0709685	12.1381	27.5862	0.0453028
	D1	D1	TENM4_FLRT1	Adgrl1	0.0191943	0	TENM4_FLRT1_ADGRL1	(Tenm4+Flrt1) - Adgrl1	ADGRL	Cell-Cell Contact	PMID: 25728924;PMID: 34022279;PMID: 27091502;PMID: 35907405	young	0.354754	63.8037	61.0865	3.34412e-09	0.350811	81.5951	88.4701	1.89574e-14
	D2	D1	TENM4_FLRT1	Adgrl1	0.0109439	0	TENM4_FLRT1_ADGRL1	(Tenm4+Flrt1) - Adgrl1	ADGRL	Cell-Cell Contact	PMID: 25728924;PMID: 34022279;PMID: 27091502;PMID: 35907405	young	0.283371	46.6321	49.1959	0.00327188	0.350811	81.5951	88.4701	1.89574e-14
	D1	D2	TENM4_FLRT1	Adgrl1	0.0199118	0	TENM4_FLRT1_ADGRL1	(Tenm4+Flrt1) - Adgrl1	ADGRL	Cell-Cell Contact	PMID: 25728924;PMID: 34022279;PMID: 27091502;PMID: 35907405	young	0.354754	63.8037	61.0865	3.34412e-09
	D2	D2	TENM4_FLRT1	Adgrl1	0.0113565	0	TENM4_FLRT1_ADGRL1	(Tenm4+Flrt1) - Adgrl1	ADGRL	Cell-Cell Contact	PMID: 25728924;PMID: 34022279;PMID: 27091502;PMID: 35907405	young	0.283371	46.6321	49.1959	0.00327188
	D1	CIN	TENM4_FLRT1	Adgrl1	0.0138295	0	TENM4_FLRT1_ADGRL1	(Tenm4+Flrt1) - Adgrl1	ADGRL	Cell-Cell Contact	PMID: 25728924;PMID: 34022279;PMID: 27091502;PMID: 35907405	young	0.354754	63.8037	61.0865	3.34412e-09	-0.28872	34.632	74.4856	1.09384e-06
	D2	CIN	TENM4_FLRT1	Adgrl1	0.00786655	0	TENM4_FLRT1_ADGRL1	(Tenm4+Flrt1) - Adgrl1	ADGRL	Cell-Cell Contact	PMID: 25728924;PMID: 34022279;PMID: 27091502;PMID: 35907405	young	0.283371	46.6321	49.1959	0.00327188	-0.28872	34.632	74.4856	1.09384e-06
	D1	GIN	TENM4_FLRT1	Adgrl1	0.0163679	0	TENM4_FLRT1_ADGRL1	(Tenm4+Flrt1) - Adgrl1	ADGRL	Cell-Cell Contact	PMID: 25728924;PMID: 34022279;PMID: 27091502;PMID: 35907405	young	0.354754	63.8037	61.0865	3.34412e-09	-0.228781	46.6063	71	0.0404004
	D2	GIN	TENM4_FLRT1	Adgrl1	0.00932084	0	TENM4_FLRT1_ADGRL1	(Tenm4+Flrt1) - Adgrl1	ADGRL	Cell-Cell Contact	PMID: 25728924;PMID: 34022279;PMID: 27091502;PMID: 35907405	young	0.283371	46.6321	49.1959	0.00327188	-0.228781	46.6063	71	0.0404004
	D1	A4	TENM4_FLRT1	Adgrl1	0.0047714	0	TENM4_FLRT1_ADGRL1	(Tenm4+Flrt1) - Adgrl1	ADGRL	Cell-Cell Contact	PMID: 25728924;PMID: 34022279;PMID: 27091502;PMID: 35907405	young	0.354754	63.8037	61.0865	3.34412e-09
	D2	A4	TENM4_FLRT1	Adgrl1	0.00270339	0.03	TENM4_FLRT1_ADGRL1	(Tenm4+Flrt1) - Adgrl1	ADGRL	Cell-Cell Contact	PMID: 25728924;PMID: 34022279;PMID: 27091502;PMID: 35907405	young	0.283371	46.6321	49.1959	0.00327188
	D1	A2	TENM4_FLRT1	Adgrl1	0.00342878	0	TENM4_FLRT1_ADGRL1	(Tenm4+Flrt1) - Adgrl1	ADGRL	Cell-Cell Contact	PMID: 25728924;PMID: 34022279;PMID: 27091502;PMID: 35907405	young	0.354754	63.8037	61.0865	3.34412e-09	-0.152524	30.1051	49.6674	4.54991e-13
	D2	A2	TENM4_FLRT1	Adgrl1	0.00194155	0.03	TENM4_FLRT1_ADGRL1	(Tenm4+Flrt1) - Adgrl1	ADGRL	Cell-Cell Contact	PMID: 25728924;PMID: 34022279;PMID: 27091502;PMID: 35907405	young	0.283371	46.6321	49.1959	0.00327188	-0.152524	30.1051	49.6674	4.54991e-13
	D1	A1	TENM4_FLRT1	Adgrl1	0.00327199	0	TENM4_FLRT1_ADGRL1	(Tenm4+Flrt1) - Adgrl1	ADGRL	Cell-Cell Contact	PMID: 25728924;PMID: 34022279;PMID: 27091502;PMID: 35907405	young	0.354754	63.8037	61.0865	3.34412e-09	-0.237656	10.7578	26.7188	2.72973e-25
	D2	A1	TENM4_FLRT1	Adgrl1	0.00185264	0.03	TENM4_FLRT1_ADGRL1	(Tenm4+Flrt1) - Adgrl1	ADGRL	Cell-Cell Contact	PMID: 25728924;PMID: 34022279;PMID: 27091502;PMID: 35907405	young	0.283371	46.6321	49.1959	0.00327188	-0.237656	10.7578	26.7188	2.72973e-25
	D1	A7	TENM4_FLRT1	Adgrl1	0.00683902	0	TENM4_FLRT1_ADGRL1	(Tenm4+Flrt1) - Adgrl1	ADGRL	Cell-Cell Contact	PMID: 25728924;PMID: 34022279;PMID: 27091502;PMID: 35907405	young	0.354754	63.8037	61.0865	3.34412e-09
	D2	A7	TENM4_FLRT1	Adgrl1	0.00387836	0	TENM4_FLRT1_ADGRL1	(Tenm4+Flrt1) - Adgrl1	ADGRL	Cell-Cell Contact	PMID: 25728924;PMID: 34022279;PMID: 27091502;PMID: 35907405	young	0.283371	46.6321	49.1959	0.00327188
	D1	A8	TENM4_FLRT1	Adgrl1	0.00532516	0	TENM4_FLRT1_ADGRL1	(Tenm4+Flrt1) - Adgrl1	ADGRL	Cell-Cell Contact	PMID: 25728924;PMID: 34022279;PMID: 27091502;PMID: 35907405	young	0.354754	63.8037	61.0865	3.34412e-09	-0.475529	0	58.3333	2.46332e-05
	D2	A8	TENM4_FLRT1	Adgrl1	0.00301787	0.02	TENM4_FLRT1_ADGRL1	(Tenm4+Flrt1) - Adgrl1	ADGRL	Cell-Cell Contact	PMID: 25728924;PMID: 34022279;PMID: 27091502;PMID: 35907405	young	0.283371	46.6321	49.1959	0.00327188	-0.475529	0	58.3333	2.46332e-05
	D1	A5	TENM4_FLRT1	Adgrl1	0.00247322	0	TENM4_FLRT1_ADGRL1	(Tenm4+Flrt1) - Adgrl1	ADGRL	Cell-Cell Contact	PMID: 25728924;PMID: 34022279;PMID: 27091502;PMID: 35907405	young	0.354754	63.8037	61.0865	3.34412e-09	-0.0709685	12.1381	27.5862	0.0453028
	D2	A5	TENM4_FLRT1	Adgrl1	0.00139988	0.03	TENM4_FLRT1_ADGRL1	(Tenm4+Flrt1) - Adgrl1	ADGRL	Cell-Cell Contact	PMID: 25728924;PMID: 34022279;PMID: 27091502;PMID: 35907405	young	0.283371	46.6321	49.1959	0.00327188	-0.0709685	12.1381	27.5862	0.0453028
	D1	D1	TENM4_FLRT3	Adgrl1	0.0378838	0	TENM4_FLRT3_ADGRL1	(Tenm4+Flrt3) - Adgrl1	ADGRL	Cell-Cell Contact	PMID: 25728924;PMID: 34022279;PMID: 27091502;PMID: 35907405	young	0.348238	60.1227	61.2528	1.01765e-06	0.350811	81.5951	88.4701	1.89574e-14
	D2	D1	TENM4_FLRT3	Adgrl1	0.0239756	0	TENM4_FLRT3_ADGRL1	(Tenm4+Flrt3) - Adgrl1	ADGRL	Cell-Cell Contact	PMID: 25728924;PMID: 34022279;PMID: 27091502;PMID: 35907405	young	0.283371	46.6321	49.1959	0.00327188	0.350811	81.5951	88.4701	1.89574e-14
	D1	D2	TENM4_FLRT3	Adgrl1	0.0392718	0	TENM4_FLRT3_ADGRL1	(Tenm4+Flrt3) - Adgrl1	ADGRL	Cell-Cell Contact	PMID: 25728924;PMID: 34022279;PMID: 27091502;PMID: 35907405	young	0.348238	60.1227	61.2528	1.01765e-06
	D2	D2	TENM4_FLRT3	Adgrl1	0.0248673	0	TENM4_FLRT3_ADGRL1	(Tenm4+Flrt3) - Adgrl1	ADGRL	Cell-Cell Contact	PMID: 25728924;PMID: 34022279;PMID: 27091502;PMID: 35907405	young	0.283371	46.6321	49.1959	0.00327188
	D1	CIN	TENM4_FLRT3	Adgrl1	0.0274413	0	TENM4_FLRT3_ADGRL1	(Tenm4+Flrt3) - Adgrl1	ADGRL	Cell-Cell Contact	PMID: 25728924;PMID: 34022279;PMID: 27091502;PMID: 35907405	young	0.348238	60.1227	61.2528	1.01765e-06	-0.28872	34.632	74.4856	1.09384e-06
	D2	CIN	TENM4_FLRT3	Adgrl1	0.0172979	0	TENM4_FLRT3_ADGRL1	(Tenm4+Flrt3) - Adgrl1	ADGRL	Cell-Cell Contact	PMID: 25728924;PMID: 34022279;PMID: 27091502;PMID: 35907405	young	0.283371	46.6321	49.1959	0.00327188	-0.28872	34.632	74.4856	1.09384e-06
	D1	GIN	TENM4_FLRT3	Adgrl1	0.0323963	0	TENM4_FLRT3_ADGRL1	(Tenm4+Flrt3) - Adgrl1	ADGRL	Cell-Cell Contact	PMID: 25728924;PMID: 34022279;PMID: 27091502;PMID: 35907405	young	0.348238	60.1227	61.2528	1.01765e-06	-0.228781	46.6063	71	0.0404004
	D2	GIN	TENM4_FLRT3	Adgrl1	0.0204599	0	TENM4_FLRT3_ADGRL1	(Tenm4+Flrt3) - Adgrl1	ADGRL	Cell-Cell Contact	PMID: 25728924;PMID: 34022279;PMID: 27091502;PMID: 35907405	young	0.283371	46.6321	49.1959	0.00327188	-0.228781	46.6063	71	0.0404004
	D1	A4	TENM4_FLRT3	Adgrl1	0.00955411	0	TENM4_FLRT3_ADGRL1	(Tenm4+Flrt3) - Adgrl1	ADGRL	Cell-Cell Contact	PMID: 25728924;PMID: 34022279;PMID: 27091502;PMID: 35907405	young	0.348238	60.1227	61.2528	1.01765e-06
	D2	A4	TENM4_FLRT3	Adgrl1	0.00598187	0	TENM4_FLRT3_ADGRL1	(Tenm4+Flrt3) - Adgrl1	ADGRL	Cell-Cell Contact	PMID: 25728924;PMID: 34022279;PMID: 27091502;PMID: 35907405	young	0.283371	46.6321	49.1959	0.00327188
	D1	A2	TENM4_FLRT3	Adgrl1	0.00687497	0	TENM4_FLRT3_ADGRL1	(Tenm4+Flrt3) - Adgrl1	ADGRL	Cell-Cell Contact	PMID: 25728924;PMID: 34022279;PMID: 27091502;PMID: 35907405	young	0.348238	60.1227	61.2528	1.01765e-06	-0.152524	30.1051	49.6674	4.54991e-13
	D1	A1	TENM4_FLRT3	Adgrl1	0.00656165	0	TENM4_FLRT3_ADGRL1	(Tenm4+Flrt3) - Adgrl1	ADGRL	Cell-Cell Contact	PMID: 25728924;PMID: 34022279;PMID: 27091502;PMID: 35907405	young	0.348238	60.1227	61.2528	1.01765e-06	-0.237656	10.7578	26.7188	2.72973e-25
	D1	A7	TENM4_FLRT3	Adgrl1	0.0136658	0	TENM4_FLRT3_ADGRL1	(Tenm4+Flrt3) - Adgrl1	ADGRL	Cell-Cell Contact	PMID: 25728924;PMID: 34022279;PMID: 27091502;PMID: 35907405	young	0.348238	60.1227	61.2528	1.01765e-06
	D2	A7	TENM4_FLRT3	Adgrl1	0.00856952	0	TENM4_FLRT3_ADGRL1	(Tenm4+Flrt3) - Adgrl1	ADGRL	Cell-Cell Contact	PMID: 25728924;PMID: 34022279;PMID: 27091502;PMID: 35907405	young	0.283371	46.6321	49.1959	0.00327188
	D1	A8	TENM4_FLRT3	Adgrl1	0.010657	0	TENM4_FLRT3_ADGRL1	(Tenm4+Flrt3) - Adgrl1	ADGRL	Cell-Cell Contact	PMID: 25728924;PMID: 34022279;PMID: 27091502;PMID: 35907405	young	0.348238	60.1227	61.2528	1.01765e-06	-0.475529	0	58.3333	2.46332e-05
	D2	A8	TENM4_FLRT3	Adgrl1	0.00667518	0	TENM4_FLRT3_ADGRL1	(Tenm4+Flrt3) - Adgrl1	ADGRL	Cell-Cell Contact	PMID: 25728924;PMID: 34022279;PMID: 27091502;PMID: 35907405	young	0.283371	46.6321	49.1959	0.00327188	-0.475529	0	58.3333	2.46332e-05
	D1	A5	TENM4_FLRT3	Adgrl1	0.00496378	0.03	TENM4_FLRT3_ADGRL1	(Tenm4+Flrt3) - Adgrl1	ADGRL	Cell-Cell Contact	PMID: 25728924;PMID: 34022279;PMID: 27091502;PMID: 35907405	young	0.348238	60.1227	61.2528	1.01765e-06	-0.0709685	12.1381	27.5862	0.0453028
	D1	D1	Flrt3	Adgrl2	0.0177306	0	FLRT3_ADGRL2	Flrt3 - Adgrl2	ADGRL	Cell-Cell Contact	PMID: 25728924;PMID: 34022279;PMID: 27091502;PMID: 35907405	young	0.341723	56.4417	61.4191	2.03195e-06
	D1	D2	Flrt3	Adgrl2	0.00744231	0	FLRT3_ADGRL2	Flrt3 - Adgrl2	ADGRL	Cell-Cell Contact	PMID: 25728924;PMID: 34022279;PMID: 27091502;PMID: 35907405	young	0.341723	56.4417	61.4191	2.03195e-06
	D1	CIN	Flrt3	Adgrl2	0.00581941	0	FLRT3_ADGRL2	Flrt3 - Adgrl2	ADGRL	Cell-Cell Contact	PMID: 25728924;PMID: 34022279;PMID: 27091502;PMID: 35907405	young	0.341723	56.4417	61.4191	2.03195e-06	-0.143953	8.65801	32.3045	2.16952e-09
	D1	GIN	Flrt3	Adgrl2	0.00749394	0	FLRT3_ADGRL2	Flrt3 - Adgrl2	ADGRL	Cell-Cell Contact	PMID: 25728924;PMID: 34022279;PMID: 27091502;PMID: 35907405	young	0.341723	56.4417	61.4191	2.03195e-06
	D1	A7	Flrt3	Adgrl2	0.00454604	0	FLRT3_ADGRL2	Flrt3 - Adgrl2	ADGRL	Cell-Cell Contact	PMID: 25728924;PMID: 34022279;PMID: 27091502;PMID: 35907405	young	0.341723	56.4417	61.4191	2.03195e-06	-0.188481	12.6984	32.7869	0.00285245
	D1	D1	Tenm2	Adgrl2	0.0117635	0	TENM2_ADGRL2	Tenm2 - Adgrl2	ADGRL	Cell-Cell Contact	PMID: 25728924;PMID: 34022279;PMID: 27091502;PMID: 35907405	young	0.282308	50.9202	50.2772	0.000229456
	D1	D2	Tenm2	Adgrl2	0.00492033	0	TENM2_ADGRL2	Tenm2 - Adgrl2	ADGRL	Cell-Cell Contact	PMID: 25728924;PMID: 34022279;PMID: 27091502;PMID: 35907405	young	0.282308	50.9202	50.2772	0.000229456
	D1	CIN	Tenm2	Adgrl2	0.00384525	0	TENM2_ADGRL2	Tenm2 - Adgrl2	ADGRL	Cell-Cell Contact	PMID: 25728924;PMID: 34022279;PMID: 27091502;PMID: 35907405	young	0.282308	50.9202	50.2772	0.000229456	-0.143953	8.65801	32.3045	2.16952e-09
	D1	GIN	Tenm2	Adgrl2	0.00495455	0	TENM2_ADGRL2	Tenm2 - Adgrl2	ADGRL	Cell-Cell Contact	PMID: 25728924;PMID: 34022279;PMID: 27091502;PMID: 35907405	young	0.282308	50.9202	50.2772	0.000229456
	D1	A7	Tenm2	Adgrl2	0.00300255	0	TENM2_ADGRL2	Tenm2 - Adgrl2	ADGRL	Cell-Cell Contact	PMID: 25728924;PMID: 34022279;PMID: 27091502;PMID: 35907405	young	0.282308	50.9202	50.2772	0.000229456	-0.188481	12.6984	32.7869	0.00285245
	D2	D1	Tenm3	Adgrl2	0.0054453	0	TENM3_ADGRL2	Tenm3 - Adgrl2	ADGRL	Cell-Cell Contact	PMID: 25728924;PMID: 34022279;PMID: 27091502;PMID: 35907405	young	0.332144	31.0881	30.9211	0.0189854
	D2	D2	Tenm3	Adgrl2	0.00226917	0	TENM3_ADGRL2	Tenm3 - Adgrl2	ADGRL	Cell-Cell Contact	PMID: 25728924;PMID: 34022279;PMID: 27091502;PMID: 35907405	young	0.332144	31.0881	30.9211	0.0189854
	D2	CIN	Tenm3	Adgrl2	0.00177233	0	TENM3_ADGRL2	Tenm3 - Adgrl2	ADGRL	Cell-Cell Contact	PMID: 25728924;PMID: 34022279;PMID: 27091502;PMID: 35907405	young	0.332144	31.0881	30.9211	0.0189854	-0.143953	8.65801	32.3045	2.16952e-09
	D2	GIN	Tenm3	Adgrl2	0.00228499	0	TENM3_ADGRL2	Tenm3 - Adgrl2	ADGRL	Cell-Cell Contact	PMID: 25728924;PMID: 34022279;PMID: 27091502;PMID: 35907405	young	0.332144	31.0881	30.9211	0.0189854
	D2	A7	Tenm3	Adgrl2	0.00138329	0	TENM3_ADGRL2	Tenm3 - Adgrl2	ADGRL	Cell-Cell Contact	PMID: 25728924;PMID: 34022279;PMID: 27091502;PMID: 35907405	young	0.332144	31.0881	30.9211	0.0189854	-0.188481	12.6984	32.7869	0.00285245
	D1	D1	Tenm4	Adgrl2	0.0180771	0	TENM4_ADGRL2	Tenm4 - Adgrl2	ADGRL	Cell-Cell Contact	PMID: 25728924;PMID: 34022279;PMID: 27091502;PMID: 35907405	young	0.354754	63.8037	61.0865	3.34412e-09
	D2	D1	Tenm4	Adgrl2	0.0076727	0	TENM4_ADGRL2	Tenm4 - Adgrl2	ADGRL	Cell-Cell Contact	PMID: 25728924;PMID: 34022279;PMID: 27091502;PMID: 35907405	young	0.283371	46.6321	49.1959	0.00327188
	D1	D2	Tenm4	Adgrl2	0.00758932	0	TENM4_ADGRL2	Tenm4 - Adgrl2	ADGRL	Cell-Cell Contact	PMID: 25728924;PMID: 34022279;PMID: 27091502;PMID: 35907405	young	0.354754	63.8037	61.0865	3.34412e-09
	D2	D2	Tenm4	Adgrl2	0.00320155	0	TENM4_ADGRL2	Tenm4 - Adgrl2	ADGRL	Cell-Cell Contact	PMID: 25728924;PMID: 34022279;PMID: 27091502;PMID: 35907405	young	0.283371	46.6321	49.1959	0.00327188
	D1	CIN	Tenm4	Adgrl2	0.00593455	0	TENM4_ADGRL2	Tenm4 - Adgrl2	ADGRL	Cell-Cell Contact	PMID: 25728924;PMID: 34022279;PMID: 27091502;PMID: 35907405	young	0.354754	63.8037	61.0865	3.34412e-09	-0.143953	8.65801	32.3045	2.16952e-09
	D2	CIN	Tenm4	Adgrl2	0.00250108	0	TENM4_ADGRL2	Tenm4 - Adgrl2	ADGRL	Cell-Cell Contact	PMID: 25728924;PMID: 34022279;PMID: 27091502;PMID: 35907405	young	0.283371	46.6321	49.1959	0.00327188	-0.143953	8.65801	32.3045	2.16952e-09
	D1	GIN	Tenm4	Adgrl2	0.00764195	0	TENM4_ADGRL2	Tenm4 - Adgrl2	ADGRL	Cell-Cell Contact	PMID: 25728924;PMID: 34022279;PMID: 27091502;PMID: 35907405	young	0.354754	63.8037	61.0865	3.34412e-09
	D2	GIN	Tenm4	Adgrl2	0.00322385	0	TENM4_ADGRL2	Tenm4 - Adgrl2	ADGRL	Cell-Cell Contact	PMID: 25728924;PMID: 34022279;PMID: 27091502;PMID: 35907405	young	0.283371	46.6321	49.1959	0.00327188
	D1	A7	Tenm4	Adgrl2	0.00463611	0	TENM4_ADGRL2	Tenm4 - Adgrl2	ADGRL	Cell-Cell Contact	PMID: 25728924;PMID: 34022279;PMID: 27091502;PMID: 35907405	young	0.354754	63.8037	61.0865	3.34412e-09	-0.188481	12.6984	32.7869	0.00285245
	D2	A7	Tenm4	Adgrl2	0.00195238	0	TENM4_ADGRL2	Tenm4 - Adgrl2	ADGRL	Cell-Cell Contact	PMID: 25728924;PMID: 34022279;PMID: 27091502;PMID: 35907405	young	0.283371	46.6321	49.1959	0.00327188	-0.188481	12.6984	32.7869	0.00285245
	D1	D1	TENM2_FLRT3	Adgrl2	0.0144466	0	TENM2_FLRT3_ADGRL2	(Tenm2+Flrt3) - Adgrl2	ADGRL	Cell-Cell Contact	PMID: 25728924;PMID: 34022279;PMID: 27091502;PMID: 35907405	young	0.312015	53.681	55.8481	0.000115744
	D1	D2	TENM2_FLRT3	Adgrl2	0.00605212	0	TENM2_FLRT3_ADGRL2	(Tenm2+Flrt3) - Adgrl2	ADGRL	Cell-Cell Contact	PMID: 25728924;PMID: 34022279;PMID: 27091502;PMID: 35907405	young	0.312015	53.681	55.8481	0.000115744
	D1	CIN	TENM2_FLRT3	Adgrl2	0.00473093	0	TENM2_FLRT3_ADGRL2	(Tenm2+Flrt3) - Adgrl2	ADGRL	Cell-Cell Contact	PMID: 25728924;PMID: 34022279;PMID: 27091502;PMID: 35907405	young	0.312015	53.681	55.8481	0.000115744	-0.143953	8.65801	32.3045	2.16952e-09
	D1	GIN	TENM2_FLRT3	Adgrl2	0.00609416	0	TENM2_FLRT3_ADGRL2	(Tenm2+Flrt3) - Adgrl2	ADGRL	Cell-Cell Contact	PMID: 25728924;PMID: 34022279;PMID: 27091502;PMID: 35907405	young	0.312015	53.681	55.8481	0.000115744
	D1	A7	TENM2_FLRT3	Adgrl2	0.00369485	0	TENM2_FLRT3_ADGRL2	(Tenm2+Flrt3) - Adgrl2	ADGRL	Cell-Cell Contact	PMID: 25728924;PMID: 34022279;PMID: 27091502;PMID: 35907405	young	0.312015	53.681	55.8481	0.000115744	-0.188481	12.6984	32.7869	0.00285245
	D1	D1	Flrt3	Adgrl3	0.0354171	0	FLRT3_ADGRL3	Flrt3 - Adgrl3	ADGRL	Cell-Cell Contact	PMID: 25728924;PMID: 34022279;PMID: 27091502;PMID: 35907405	young	0.341723	56.4417	61.4191	2.03195e-06	0.154624	76.0736	87.4169	7.79537e-06
	D1	D2	Flrt3	Adgrl3	0.0350001	0	FLRT3_ADGRL3	Flrt3 - Adgrl3	ADGRL	Cell-Cell Contact	PMID: 25728924;PMID: 34022279;PMID: 27091502;PMID: 35907405	young	0.341723	56.4417	61.4191	2.03195e-06	-0.337814	42.487	76.7544	2.40308e-05
	D1	CIN	Flrt3	Adgrl3	0.028882	0	FLRT3_ADGRL3	Flrt3 - Adgrl3	ADGRL	Cell-Cell Contact	PMID: 25728924;PMID: 34022279;PMID: 27091502;PMID: 35907405	young	0.341723	56.4417	61.4191	2.03195e-06	-0.533051	28.1385	72.8395	4.37737e-16
	D1	GIN	Flrt3	Adgrl3	0.0279546	0	FLRT3_ADGRL3	Flrt3 - Adgrl3	ADGRL	Cell-Cell Contact	PMID: 25728924;PMID: 34022279;PMID: 27091502;PMID: 35907405	young	0.341723	56.4417	61.4191	2.03195e-06
	D1	A4	Flrt3	Adgrl3	0.00867842	0	FLRT3_ADGRL3	Flrt3 - Adgrl3	ADGRL	Cell-Cell Contact	PMID: 25728924;PMID: 34022279;PMID: 27091502;PMID: 35907405	young	0.341723	56.4417	61.4191	2.03195e-06	0.471715	53.3333	29.5665	0.00974709
	D1	A2	Flrt3	Adgrl3	0.00655856	0	FLRT3_ADGRL3	Flrt3 - Adgrl3	ADGRL	Cell-Cell Contact	PMID: 25728924;PMID: 34022279;PMID: 27091502;PMID: 35907405	young	0.341723	56.4417	61.4191	2.03195e-06	-0.10545	29.6547	44.9372	3.13912e-07
	D1	A7	Flrt3	Adgrl3	0.00347778	0	FLRT3_ADGRL3	Flrt3 - Adgrl3	ADGRL	Cell-Cell Contact	PMID: 25728924;PMID: 34022279;PMID: 27091502;PMID: 35907405	young	0.341723	56.4417	61.4191	2.03195e-06
	D1	A8	Flrt3	Adgrl3	0.00749775	0	FLRT3_ADGRL3	Flrt3 - Adgrl3	ADGRL	Cell-Cell Contact	PMID: 25728924;PMID: 34022279;PMID: 27091502;PMID: 35907405	young	0.341723	56.4417	61.4191	2.03195e-06
	D1	D1	Tenm2	Adgrl3	0.0236411	0	TENM2_ADGRL3	Tenm2 - Adgrl3	ADGRL	Cell-Cell Contact	PMID: 25728924;PMID: 34022279;PMID: 27091502;PMID: 35907405	young	0.282308	50.9202	50.2772	0.000229456	0.154624	76.0736	87.4169	7.79537e-06
	D1	D2	Tenm2	Adgrl3	0.0233593	0	TENM2_ADGRL3	Tenm2 - Adgrl3	ADGRL	Cell-Cell Contact	PMID: 25728924;PMID: 34022279;PMID: 27091502;PMID: 35907405	young	0.282308	50.9202	50.2772	0.000229456	-0.337814	42.487	76.7544	2.40308e-05
	D1	CIN	Tenm2	Adgrl3	0.0192356	0	TENM2_ADGRL3	Tenm2 - Adgrl3	ADGRL	Cell-Cell Contact	PMID: 25728924;PMID: 34022279;PMID: 27091502;PMID: 35907405	young	0.282308	50.9202	50.2772	0.000229456	-0.533051	28.1385	72.8395	4.37737e-16
	D1	GIN	Tenm2	Adgrl3	0.0186119	0	TENM2_ADGRL3	Tenm2 - Adgrl3	ADGRL	Cell-Cell Contact	PMID: 25728924;PMID: 34022279;PMID: 27091502;PMID: 35907405	young	0.282308	50.9202	50.2772	0.000229456
	D1	A4	Tenm2	Adgrl3	0.00573998	0	TENM2_ADGRL3	Tenm2 - Adgrl3	ADGRL	Cell-Cell Contact	PMID: 25728924;PMID: 34022279;PMID: 27091502;PMID: 35907405	young	0.282308	50.9202	50.2772	0.000229456	0.471715	53.3333	29.5665	0.00974709
	D1	A2	Tenm2	Adgrl3	0.00433474	0	TENM2_ADGRL3	Tenm2 - Adgrl3	ADGRL	Cell-Cell Contact	PMID: 25728924;PMID: 34022279;PMID: 27091502;PMID: 35907405	young	0.282308	50.9202	50.2772	0.000229456	-0.10545	29.6547	44.9372	3.13912e-07
	D1	A7	Tenm2	Adgrl3	0.00229616	0	TENM2_ADGRL3	Tenm2 - Adgrl3	ADGRL	Cell-Cell Contact	PMID: 25728924;PMID: 34022279;PMID: 27091502;PMID: 35907405	young	0.282308	50.9202	50.2772	0.000229456
	D1	A8	Tenm2	Adgrl3	0.00495707	0	TENM2_ADGRL3	Tenm2 - Adgrl3	ADGRL	Cell-Cell Contact	PMID: 25728924;PMID: 34022279;PMID: 27091502;PMID: 35907405	young	0.282308	50.9202	50.2772	0.000229456
	D2	D1	Tenm3	Adgrl3	0.0110145	0	TENM3_ADGRL3	Tenm3 - Adgrl3	ADGRL	Cell-Cell Contact	PMID: 25728924;PMID: 34022279;PMID: 27091502;PMID: 35907405	young	0.332144	31.0881	30.9211	0.0189854	0.154624	76.0736	87.4169	7.79537e-06
	D2	D2	Tenm3	Adgrl3	0.0108815	0	TENM3_ADGRL3	Tenm3 - Adgrl3	ADGRL	Cell-Cell Contact	PMID: 25728924;PMID: 34022279;PMID: 27091502;PMID: 35907405	young	0.332144	31.0881	30.9211	0.0189854	-0.337814	42.487	76.7544	2.40308e-05
	D2	CIN	Tenm3	Adgrl3	0.00894039	0	TENM3_ADGRL3	Tenm3 - Adgrl3	ADGRL	Cell-Cell Contact	PMID: 25728924;PMID: 34022279;PMID: 27091502;PMID: 35907405	young	0.332144	31.0881	30.9211	0.0189854	-0.533051	28.1385	72.8395	4.37737e-16
	D2	GIN	Tenm3	Adgrl3	0.00864759	0	TENM3_ADGRL3	Tenm3 - Adgrl3	ADGRL	Cell-Cell Contact	PMID: 25728924;PMID: 34022279;PMID: 27091502;PMID: 35907405	young	0.332144	31.0881	30.9211	0.0189854
	D2	A4	Tenm3	Adgrl3	0.00264835	0	TENM3_ADGRL3	Tenm3 - Adgrl3	ADGRL	Cell-Cell Contact	PMID: 25728924;PMID: 34022279;PMID: 27091502;PMID: 35907405	young	0.332144	31.0881	30.9211	0.0189854	0.471715	53.3333	29.5665	0.00974709
	D2	A2	Tenm3	Adgrl3	0.00199847	0	TENM3_ADGRL3	Tenm3 - Adgrl3	ADGRL	Cell-Cell Contact	PMID: 25728924;PMID: 34022279;PMID: 27091502;PMID: 35907405	young	0.332144	31.0881	30.9211	0.0189854	-0.10545	29.6547	44.9372	3.13912e-07
	D2	A7	Tenm3	Adgrl3	0.00105744	0	TENM3_ADGRL3	Tenm3 - Adgrl3	ADGRL	Cell-Cell Contact	PMID: 25728924;PMID: 34022279;PMID: 27091502;PMID: 35907405	young	0.332144	31.0881	30.9211	0.0189854
	D2	A8	Tenm3	Adgrl3	0.00228616	0	TENM3_ADGRL3	Tenm3 - Adgrl3	ADGRL	Cell-Cell Contact	PMID: 25728924;PMID: 34022279;PMID: 27091502;PMID: 35907405	young	0.332144	31.0881	30.9211	0.0189854
	D1	D1	Tenm4	Adgrl3	0.0360966	0	TENM4_ADGRL3	Tenm4 - Adgrl3	ADGRL	Cell-Cell Contact	PMID: 25728924;PMID: 34022279;PMID: 27091502;PMID: 35907405	young	0.354754	63.8037	61.0865	3.34412e-09	0.154624	76.0736	87.4169	7.79537e-06
	D2	D1	Tenm4	Adgrl3	0.0154845	0	TENM4_ADGRL3	Tenm4 - Adgrl3	ADGRL	Cell-Cell Contact	PMID: 25728924;PMID: 34022279;PMID: 27091502;PMID: 35907405	young	0.283371	46.6321	49.1959	0.00327188	0.154624	76.0736	87.4169	7.79537e-06
	D1	D2	Tenm4	Adgrl3	0.0356718	0	TENM4_ADGRL3	Tenm4 - Adgrl3	ADGRL	Cell-Cell Contact	PMID: 25728924;PMID: 34022279;PMID: 27091502;PMID: 35907405	young	0.354754	63.8037	61.0865	3.34412e-09	-0.337814	42.487	76.7544	2.40308e-05
	D2	D2	Tenm4	Adgrl3	0.0152984	0	TENM4_ADGRL3	Tenm4 - Adgrl3	ADGRL	Cell-Cell Contact	PMID: 25728924;PMID: 34022279;PMID: 27091502;PMID: 35907405	young	0.283371	46.6321	49.1959	0.00327188	-0.337814	42.487	76.7544	2.40308e-05
	D1	CIN	Tenm4	Adgrl3	0.02944	0	TENM4_ADGRL3	Tenm4 - Adgrl3	ADGRL	Cell-Cell Contact	PMID: 25728924;PMID: 34022279;PMID: 27091502;PMID: 35907405	young	0.354754	63.8037	61.0865	3.34412e-09	-0.533051	28.1385	72.8395	4.37737e-16
	D2	CIN	Tenm4	Adgrl3	0.0125794	0	TENM4_ADGRL3	Tenm4 - Adgrl3	ADGRL	Cell-Cell Contact	PMID: 25728924;PMID: 34022279;PMID: 27091502;PMID: 35907405	young	0.283371	46.6321	49.1959	0.00327188	-0.533051	28.1385	72.8395	4.37737e-16
	D1	GIN	Tenm4	Adgrl3	0.0284951	0	TENM4_ADGRL3	Tenm4 - Adgrl3	ADGRL	Cell-Cell Contact	PMID: 25728924;PMID: 34022279;PMID: 27091502;PMID: 35907405	young	0.354754	63.8037	61.0865	3.34412e-09
	D2	GIN	Tenm4	Adgrl3	0.0121689	0	TENM4_ADGRL3	Tenm4 - Adgrl3	ADGRL	Cell-Cell Contact	PMID: 25728924;PMID: 34022279;PMID: 27091502;PMID: 35907405	young	0.283371	46.6321	49.1959	0.00327188
	D1	A4	Tenm4	Adgrl3	0.00884963	0	TENM4_ADGRL3	Tenm4 - Adgrl3	ADGRL	Cell-Cell Contact	PMID: 25728924;PMID: 34022279;PMID: 27091502;PMID: 35907405	young	0.354754	63.8037	61.0865	3.34412e-09	0.471715	53.3333	29.5665	0.00974709
	D2	A4	Tenm4	Adgrl3	0.00373595	0	TENM4_ADGRL3	Tenm4 - Adgrl3	ADGRL	Cell-Cell Contact	PMID: 25728924;PMID: 34022279;PMID: 27091502;PMID: 35907405	young	0.283371	46.6321	49.1959	0.00327188	0.471715	53.3333	29.5665	0.00974709
	D1	A2	Tenm4	Adgrl3	0.00668822	0	TENM4_ADGRL3	Tenm4 - Adgrl3	ADGRL	Cell-Cell Contact	PMID: 25728924;PMID: 34022279;PMID: 27091502;PMID: 35907405	young	0.354754	63.8037	61.0865	3.34412e-09	-0.10545	29.6547	44.9372	3.13912e-07
	D1	A8	Tenm4	Adgrl3	0.00764584	0	TENM4_ADGRL3	Tenm4 - Adgrl3	ADGRL	Cell-Cell Contact	PMID: 25728924;PMID: 34022279;PMID: 27091502;PMID: 35907405	young	0.354754	63.8037	61.0865	3.34412e-09
	D2	D1	TENM3_FLRT1	Adgrl3	0.00869234	0	TENM3_FLRT1_ADGRL3	(Tenm3+Flrt1) - Adgrl3	ADGRL	Cell-Cell Contact	PMID: 25728924;PMID: 34022279;PMID: 27091502;PMID: 35907405	young	0.332144	31.0881	30.9211	0.0189854	0.154624	76.0736	87.4169	7.79537e-06
	D2	D2	TENM3_FLRT1	Adgrl3	0.00858718	0	TENM3_FLRT1_ADGRL3	(Tenm3+Flrt1) - Adgrl3	ADGRL	Cell-Cell Contact	PMID: 25728924;PMID: 34022279;PMID: 27091502;PMID: 35907405	young	0.332144	31.0881	30.9211	0.0189854	-0.337814	42.487	76.7544	2.40308e-05
	D2	CIN	TENM3_FLRT1	Adgrl3	0.0070524	0	TENM3_FLRT1_ADGRL3	(Tenm3+Flrt1) - Adgrl3	ADGRL	Cell-Cell Contact	PMID: 25728924;PMID: 34022279;PMID: 27091502;PMID: 35907405	young	0.332144	31.0881	30.9211	0.0189854	-0.533051	28.1385	72.8395	4.37737e-16
	D2	GIN	TENM3_FLRT1	Adgrl3	0.006821	0	TENM3_FLRT1_ADGRL3	(Tenm3+Flrt1) - Adgrl3	ADGRL	Cell-Cell Contact	PMID: 25728924;PMID: 34022279;PMID: 27091502;PMID: 35907405	young	0.332144	31.0881	30.9211	0.0189854
	D2	A4	TENM3_FLRT1	Adgrl3	0.00208629	0	TENM3_FLRT1_ADGRL3	(Tenm3+Flrt1) - Adgrl3	ADGRL	Cell-Cell Contact	PMID: 25728924;PMID: 34022279;PMID: 27091502;PMID: 35907405	young	0.332144	31.0881	30.9211	0.0189854	0.471715	53.3333	29.5665	0.00974709
	D2	A2	TENM3_FLRT1	Adgrl3	0.00157411	0	TENM3_FLRT1_ADGRL3	(Tenm3+Flrt1) - Adgrl3	ADGRL	Cell-Cell Contact	PMID: 25728924;PMID: 34022279;PMID: 27091502;PMID: 35907405	young	0.332144	31.0881	30.9211	0.0189854	-0.10545	29.6547	44.9372	3.13912e-07
	D2	A7	TENM3_FLRT1	Adgrl3	0.000832738	0	TENM3_FLRT1_ADGRL3	(Tenm3+Flrt1) - Adgrl3	ADGRL	Cell-Cell Contact	PMID: 25728924;PMID: 34022279;PMID: 27091502;PMID: 35907405	young	0.332144	31.0881	30.9211	0.0189854
	D2	A8	TENM3_FLRT1	Adgrl3	0.00180082	0	TENM3_FLRT1_ADGRL3	(Tenm3+Flrt1) - Adgrl3	ADGRL	Cell-Cell Contact	PMID: 25728924;PMID: 34022279;PMID: 27091502;PMID: 35907405	young	0.332144	31.0881	30.9211	0.0189854
	D1	D1	TENM3_FLRT3	Adgrl3	0.0188451	0	TENM3_FLRT3_ADGRL3	(Tenm3+Flrt3) - Adgrl3	ADGRL	Cell-Cell Contact	PMID: 25728924;PMID: 34022279;PMID: 27091502;PMID: 35907405	young	0.341723	56.4417	61.4191	2.03195e-06	0.154624	76.0736	87.4169	7.79537e-06
	D2	D1	TENM3_FLRT3	Adgrl3	0.0190948	0	TENM3_FLRT3_ADGRL3	(Tenm3+Flrt3) - Adgrl3	ADGRL	Cell-Cell Contact	PMID: 25728924;PMID: 34022279;PMID: 27091502;PMID: 35907405	young	0.332144	31.0881	30.9211	0.0189854	0.154624	76.0736	87.4169	7.79537e-06
	D1	D2	TENM3_FLRT3	Adgrl3	0.0186194	0	TENM3_FLRT3_ADGRL3	(Tenm3+Flrt3) - Adgrl3	ADGRL	Cell-Cell Contact	PMID: 25728924;PMID: 34022279;PMID: 27091502;PMID: 35907405	young	0.341723	56.4417	61.4191	2.03195e-06	-0.337814	42.487	76.7544	2.40308e-05
	D2	D2	TENM3_FLRT3	Adgrl3	0.0188661	0	TENM3_FLRT3_ADGRL3	(Tenm3+Flrt3) - Adgrl3	ADGRL	Cell-Cell Contact	PMID: 25728924;PMID: 34022279;PMID: 27091502;PMID: 35907405	young	0.332144	31.0881	30.9211	0.0189854	-0.337814	42.487	76.7544	2.40308e-05
	D1	CIN	TENM3_FLRT3	Adgrl3	0.0153192	0	TENM3_FLRT3_ADGRL3	(Tenm3+Flrt3) - Adgrl3	ADGRL	Cell-Cell Contact	PMID: 25728924;PMID: 34022279;PMID: 27091502;PMID: 35907405	young	0.341723	56.4417	61.4191	2.03195e-06	-0.533051	28.1385	72.8395	4.37737e-16
	D2	CIN	TENM3_FLRT3	Adgrl3	0.015523	0	TENM3_FLRT3_ADGRL3	(Tenm3+Flrt3) - Adgrl3	ADGRL	Cell-Cell Contact	PMID: 25728924;PMID: 34022279;PMID: 27091502;PMID: 35907405	young	0.332144	31.0881	30.9211	0.0189854	-0.533051	28.1385	72.8395	4.37737e-16
	D1	GIN	TENM3_FLRT3	Adgrl3	0.0148207	0	TENM3_FLRT3_ADGRL3	(Tenm3+Flrt3) - Adgrl3	ADGRL	Cell-Cell Contact	PMID: 25728924;PMID: 34022279;PMID: 27091502;PMID: 35907405	young	0.341723	56.4417	61.4191	2.03195e-06
	D2	GIN	TENM3_FLRT3	Adgrl3	0.0150178	0	TENM3_FLRT3_ADGRL3	(Tenm3+Flrt3) - Adgrl3	ADGRL	Cell-Cell Contact	PMID: 25728924;PMID: 34022279;PMID: 27091502;PMID: 35907405	young	0.332144	31.0881	30.9211	0.0189854
	D1	A4	TENM3_FLRT3	Adgrl3	0.00455856	0	TENM3_FLRT3_ADGRL3	(Tenm3+Flrt3) - Adgrl3	ADGRL	Cell-Cell Contact	PMID: 25728924;PMID: 34022279;PMID: 27091502;PMID: 35907405	young	0.341723	56.4417	61.4191	2.03195e-06	0.471715	53.3333	29.5665	0.00974709
	D2	A4	TENM3_FLRT3	Adgrl3	0.00461985	0	TENM3_FLRT3_ADGRL3	(Tenm3+Flrt3) - Adgrl3	ADGRL	Cell-Cell Contact	PMID: 25728924;PMID: 34022279;PMID: 27091502;PMID: 35907405	young	0.332144	31.0881	30.9211	0.0189854	0.471715	53.3333	29.5665	0.00974709
	D1	A2	TENM3_FLRT3	Adgrl3	0.00344155	0	TENM3_FLRT3_ADGRL3	(Tenm3+Flrt3) - Adgrl3	ADGRL	Cell-Cell Contact	PMID: 25728924;PMID: 34022279;PMID: 27091502;PMID: 35907405	young	0.341723	56.4417	61.4191	2.03195e-06	-0.10545	29.6547	44.9372	3.13912e-07
	D2	A2	TENM3_FLRT3	Adgrl3	0.00348788	0	TENM3_FLRT3_ADGRL3	(Tenm3+Flrt3) - Adgrl3	ADGRL	Cell-Cell Contact	PMID: 25728924;PMID: 34022279;PMID: 27091502;PMID: 35907405	young	0.332144	31.0881	30.9211	0.0189854	-0.10545	29.6547	44.9372	3.13912e-07
	D1	A7	TENM3_FLRT3	Adgrl3	0.00182226	0	TENM3_FLRT3_ADGRL3	(Tenm3+Flrt3) - Adgrl3	ADGRL	Cell-Cell Contact	PMID: 25728924;PMID: 34022279;PMID: 27091502;PMID: 35907405	young	0.341723	56.4417	61.4191	2.03195e-06
	D2	A7	TENM3_FLRT3	Adgrl3	0.00184682	0	TENM3_FLRT3_ADGRL3	(Tenm3+Flrt3) - Adgrl3	ADGRL	Cell-Cell Contact	PMID: 25728924;PMID: 34022279;PMID: 27091502;PMID: 35907405	young	0.332144	31.0881	30.9211	0.0189854
	D1	A8	TENM3_FLRT3	Adgrl3	0.00393616	0	TENM3_FLRT3_ADGRL3	(Tenm3+Flrt3) - Adgrl3	ADGRL	Cell-Cell Contact	PMID: 25728924;PMID: 34022279;PMID: 27091502;PMID: 35907405	young	0.341723	56.4417	61.4191	2.03195e-06
	D2	A8	TENM3_FLRT3	Adgrl3	0.00398911	0	TENM3_FLRT3_ADGRL3	(Tenm3+Flrt3) - Adgrl3	ADGRL	Cell-Cell Contact	PMID: 25728924;PMID: 34022279;PMID: 27091502;PMID: 35907405	young	0.332144	31.0881	30.9211	0.0189854
	D1	D1	Flrt3	Flrt3	0.0177265	0	FLRT3_FLRT3	Flrt3 - Flrt3	FLRT	Cell-Cell Contact	PMID: 27091502	young	0.341723	56.4417	61.4191	2.03195e-06	0.341723	56.4417	61.4191	2.03195e-06
	D1	D2	Flrt3	Flrt3	0.016448	0	FLRT3_FLRT3	Flrt3 - Flrt3	FLRT	Cell-Cell Contact	PMID: 27091502	young	0.341723	56.4417	61.4191	2.03195e-06
	D1	CIN	Flrt3	Flrt3	0.00635722	0	FLRT3_FLRT3	Flrt3 - Flrt3	FLRT	Cell-Cell Contact	PMID: 27091502	young	0.341723	56.4417	61.4191	2.03195e-06	-0.277394	8.65801	37.037	1.41291e-13
	D1	GIN	Flrt3	Flrt3	0.00757944	0	FLRT3_FLRT3	Flrt3 - Flrt3	FLRT	Cell-Cell Contact	PMID: 27091502	young	0.341723	56.4417	61.4191	2.03195e-06
	D1	CIN	Flrt3	Unc5d	0.00550208	0	FLRT3_UNC5D	Flrt3 - Unc5d	UNC5	Cell-Cell Contact	PMID: 27091502	young	0.341723	56.4417	61.4191	2.03195e-06
	D2	D1	Nrxn1	Clstn1	0.0632993	0	NRXN1_CLSTN1	Nrxn1 - Clstn1	NRXN	Cell-Cell Contact	PMID: 32434929	young	0.307833	56.4767	61.8421	0.000527573	0.351738	95.092	96.6741	1.34266e-12
	D2	D2	Nrxn1	Clstn1	0.0569573	0.01	NRXN1_CLSTN1	Nrxn1 - Clstn1	NRXN	Cell-Cell Contact	PMID: 32434929	young	0.307833	56.4767	61.8421	0.000527573	0.308343	75.1295	84.7953	1.74852e-08
	D2	CIN	Nrxn1	Clstn1	0.0662646	0	NRXN1_CLSTN1	Nrxn1 - Clstn1	NRXN	Cell-Cell Contact	PMID: 32434929	young	0.307833	56.4767	61.8421	0.000527573	-0.533231	51.0823	89.3004	0.000295594
	D2	D1	Nrxn1	Clstn3	0.0378394	0	NRXN1_CLSTN3	Nrxn1 - Clstn3	NRXN	Cell-Cell Contact	PMID: 32434929	young	0.307833	56.4767	61.8421	0.000527573	0.23623	64.4172	77.7162	0.000396165
	D2	D2	Nrxn1	Clstn3	0.0318291	0	NRXN1_CLSTN3	Nrxn1 - Clstn3	NRXN	Cell-Cell Contact	PMID: 32434929	young	0.307833	56.4767	61.8421	0.000527573	0.332771	55.4404	68.4942	0.00128047
	D2	CIN	Nrxn1	Clstn3	0.0536477	0	NRXN1_CLSTN3	Nrxn1 - Clstn3	NRXN	Cell-Cell Contact	PMID: 32434929	young	0.307833	56.4767	61.8421	0.000527573
	D2	A2	Nrxn1	Dag1	0.028954	0	NRXN1_DAG1	Nrxn1 - Dag1	NRXN	Cell-Cell Contact	PMID: 21628410	young	0.307833	56.4767	61.8421	0.000527573	-0.0770655	55.2553	68.3666	0.0457702
	D2	A7	Nrxn1	Dag1	0.0253309	0	NRXN1_DAG1	Nrxn1 - Dag1	NRXN	Cell-Cell Contact	PMID: 21628410	young	0.307833	56.4767	61.8421	0.000527573
	D2	A8	Nrxn1	Dag1	0.0215273	0	NRXN1_DAG1	Nrxn1 - Dag1	NRXN	Cell-Cell Contact	PMID: 21628410	young	0.307833	56.4767	61.8421	0.000527573
	D1	D1	Lrfn5	Ptprd	0.032485	0	LRFN5_PTPRD	Lrfn5 - Ptprd	PTPR	Cell-Cell Contact	PMID: 29674953;PMID: 23916315	young	0.282556	58.2822	63.3038	7.75796e-06	-0.209833	52.7607	79.5455	0.0170088
	D1	D2	Lrfn5	Ptprd	0.0234266	0	LRFN5_PTPRD	Lrfn5 - Ptprd	PTPR	Cell-Cell Contact	PMID: 29674953;PMID: 23916315	young	0.282556	58.2822	63.3038	7.75796e-06	-0.145577	32.6425	62.5731	0.000554883
	D1	CIN	Lrfn5	Ptprd	0.0358288	0	LRFN5_PTPRD	Lrfn5 - Ptprd	PTPR	Cell-Cell Contact	PMID: 29674953;PMID: 23916315	young	0.282556	58.2822	63.3038	7.75796e-06	-0.651447	27.7056	67.0782	2.14983e-13
	D1	GIN	Lrfn5	Ptprd	0.0106614	0	LRFN5_PTPRD	Lrfn5 - Ptprd	PTPR	Cell-Cell Contact	PMID: 29674953;PMID: 23916315	young	0.282556	58.2822	63.3038	7.75796e-06
	D1	A4	Lrfn5	Ptprd	0.00929628	0	LRFN5_PTPRD	Lrfn5 - Ptprd	PTPR	Cell-Cell Contact	PMID: 29674953;PMID: 23916315	young	0.282556	58.2822	63.3038	7.75796e-06	0.934482	73.3333	29.8507	5.61773e-06
	D1	A2	Lrfn5	Ptprd	0.00737796	0	LRFN5_PTPRD	Lrfn5 - Ptprd	PTPR	Cell-Cell Contact	PMID: 29674953;PMID: 23916315	young	0.282556	58.2822	63.3038	7.75796e-06	-0.181724	26.952	49.3718	2.35223e-18
	D1	A7	Lrfn5	Ptprd	0.00550312	0	LRFN5_PTPRD	Lrfn5 - Ptprd	PTPR	Cell-Cell Contact	PMID: 29674953;PMID: 23916315	young	0.282556	58.2822	63.3038	7.75796e-06	-0.316349	12.6984	40.5738	1.294e-05
	D1	A8	Lrfn5	Ptprd	0.00966258	0	LRFN5_PTPRD	Lrfn5 - Ptprd	PTPR	Cell-Cell Contact	PMID: 29674953;PMID: 23916315	young	0.282556	58.2822	63.3038	7.75796e-06	-0.435072	0	50	0.000158398
	D1	A5	Lrfn5	Ptprd	0.00512691	0	LRFN5_PTPRD	Lrfn5 - Ptprd	PTPR	Cell-Cell Contact	PMID: 29674953;PMID: 23916315	young	0.282556	58.2822	63.3038	7.75796e-06	-0.120914	10.3563	27.5862	0.0131648
	D1	D1	Lrfn5	Ptprf	0.00492066	0	LRFN5_PTPRF	Lrfn5 - Ptprf	PTPR	Cell-Cell Contact	PMID: 29674953;PMID: 23916315	young	0.282556	58.2822	63.3038	7.75796e-06
	D1	CIN	Lrfn5	Ptprf	0.00610235	0	LRFN5_PTPRF	Lrfn5 - Ptprf	PTPR	Cell-Cell Contact	PMID: 29674953;PMID: 23916315	young	0.282556	58.2822	63.3038	7.75796e-06	-0.0736674	15.5844	33.9506	4.03678e-05
	D1	A2	Lrfn5	Ptprf	0.00679021	0	LRFN5_PTPRF	Lrfn5 - Ptprf	PTPR	Cell-Cell Contact	PMID: 29674953;PMID: 23916315	young	0.282556	58.2822	63.3038	7.75796e-06	-0.151695	27.8529	48.5588	2.65803e-13
	D1	A7	Lrfn5	Ptprf	0.00724235	0	LRFN5_PTPRF	Lrfn5 - Ptprf	PTPR	Cell-Cell Contact	PMID: 29674953;PMID: 23916315	young	0.282556	58.2822	63.3038	7.75796e-06	-0.278649	25.3968	49.1803	0.000685996
	D1	A8	Lrfn5	Ptprf	0.0137309	0	LRFN5_PTPRF	Lrfn5 - Ptprf	PTPR	Cell-Cell Contact	PMID: 29674953;PMID: 23916315	young	0.282556	58.2822	63.3038	7.75796e-06
	D1	D1	Lrfn5	Ptprs	0.0222491	0	LRFN5_PTPRS	Lrfn5 - Ptprs	PTPR	Cell-Cell Contact	PMID: 29674953;PMID: 23916315	young	0.282556	58.2822	63.3038	7.75796e-06
	D1	D2	Lrfn5	Ptprs	0.0228767	0	LRFN5_PTPRS	Lrfn5 - Ptprs	PTPR	Cell-Cell Contact	PMID: 29674953;PMID: 23916315	young	0.282556	58.2822	63.3038	7.75796e-06	-0.0945875	37.3057	63.1579	0.0138893
	D1	CIN	Lrfn5	Ptprs	0.0460485	0	LRFN5_PTPRS	Lrfn5 - Ptprs	PTPR	Cell-Cell Contact	PMID: 29674953;PMID: 23916315	young	0.282556	58.2822	63.3038	7.75796e-06	-1.01118	25.974	84.3621	2.54974e-27
	D1	GIN	Lrfn5	Ptprs	0.0308951	0	LRFN5_PTPRS	Lrfn5 - Ptprs	PTPR	Cell-Cell Contact	PMID: 29674953;PMID: 23916315	young	0.282556	58.2822	63.3038	7.75796e-06
	D1	A4	Lrfn5	Ptprs	0.010122	0	LRFN5_PTPRS	Lrfn5 - Ptprs	PTPR	Cell-Cell Contact	PMID: 29674953;PMID: 23916315	young	0.282556	58.2822	63.3038	7.75796e-06	-0.643712	0	38.1663	0.00347829
	D1	A2	Lrfn5	Ptprs	0.0180674	0	LRFN5_PTPRS	Lrfn5 - Ptprs	PTPR	Cell-Cell Contact	PMID: 29674953;PMID: 23916315	young	0.282556	58.2822	63.3038	7.75796e-06	-0.0970701	39.7898	57.6497	0.000198477
	D1	A7	Lrfn5	Ptprs	0.022343	0	LRFN5_PTPRS	Lrfn5 - Ptprs	PTPR	Cell-Cell Contact	PMID: 29674953;PMID: 23916315	young	0.282556	58.2822	63.3038	7.75796e-06	-0.331559	50.7937	72.1311	0.000723018
	D1	A8	Lrfn5	Ptprs	0.0152085	0	LRFN5_PTPRS	Lrfn5 - Ptprs	PTPR	Cell-Cell Contact	PMID: 29674953;PMID: 23916315	young	0.282556	58.2822	63.3038	7.75796e-06
	D2	D1	Nrxn1	Lrrtm1	0.00671461	0	NRXN1_LRRTM1	Nrxn1 - Lrrtm1	NRXN	Cell-Cell Contact	PMID:20519524;PMID:20064387;PMID:20064388;	young	0.307833	56.4767	61.8421	0.000527573	-0.198619	9.81595	36.5299	2.05726e-09
	D2	D2	Nrxn1	Lrrtm1	0.00488431	0	NRXN1_LRRTM1	Nrxn1 - Lrrtm1	NRXN	Cell-Cell Contact	PMID:20519524;PMID:20064387;PMID:20064388;	young	0.307833	56.4767	61.8421	0.000527573	-0.066937	13.4715	28.7281	0.000342344
	D1	D1	Nrxn3	Lrrtm1	0.0166576	0	NRXN3_LRRTM1	Nrxn3 - Lrrtm1	NRXN	Cell-Cell Contact	PMID:20519524;PMID:20064387;PMID:20064388;	young	0.36436	97.546	98.8914	7.27262e-17	-0.198619	9.81595	36.5299	2.05726e-09
	D2	D1	Nrxn3	Lrrtm1	0.0160773	0	NRXN3_LRRTM1	Nrxn3 - Lrrtm1	NRXN	Cell-Cell Contact	PMID:20519524;PMID:20064387;PMID:20064388;	young	0.152628	76.1658	94.0789	1.16943e-07	-0.198619	9.81595	36.5299	2.05726e-09
	GIN	D1	Nrxn3	Lrrtm1	0.0182787	0	NRXN3_LRRTM1	Nrxn3 - Lrrtm1	NRXN	Cell-Cell Contact	PMID:20519524;PMID:20064387;PMID:20064388;	young	0.10283	87.7828	90.5	0.00704283	-0.198619	9.81595	36.5299	2.05726e-09
	D1	D2	Nrxn3	Lrrtm1	0.0121502	0	NRXN3_LRRTM1	Nrxn3 - Lrrtm1	NRXN	Cell-Cell Contact	PMID:20519524;PMID:20064387;PMID:20064388;	young	0.36436	97.546	98.8914	7.27262e-17	-0.066937	13.4715	28.7281	0.000342344
	D2	D2	Nrxn3	Lrrtm1	0.011725	0	NRXN3_LRRTM1	Nrxn3 - Lrrtm1	NRXN	Cell-Cell Contact	PMID:20519524;PMID:20064387;PMID:20064388;	young	0.152628	76.1658	94.0789	1.16943e-07	-0.066937	13.4715	28.7281	0.000342344
	GIN	D2	Nrxn3	Lrrtm1	0.0133385	0	NRXN3_LRRTM1	Nrxn3 - Lrrtm1	NRXN	Cell-Cell Contact	PMID:20519524;PMID:20064387;PMID:20064388;	young	0.10283	87.7828	90.5	0.00704283	-0.066937	13.4715	28.7281	0.000342344
	D2	D1	Nrxn1	Lrrtm2	0.00709037	0	NRXN1_LRRTM2	Nrxn1 - Lrrtm2	NRXN	Cell-Cell Contact	PMID:20519524;PMID:20064387;PMID:20064388;	young	0.307833	56.4767	61.8421	0.000527573
	D2	D2	Nrxn1	Lrrtm2	0.00632048	0	NRXN1_LRRTM2	Nrxn1 - Lrrtm2	NRXN	Cell-Cell Contact	PMID:20519524;PMID:20064387;PMID:20064388;	young	0.307833	56.4767	61.8421	0.000527573
	D1	D1	Nrxn3	Lrrtm2	0.01758	0	NRXN3_LRRTM2	Nrxn3 - Lrrtm2	NRXN	Cell-Cell Contact	PMID:20519524;PMID:20064387;PMID:20064388;	young	0.36436	97.546	98.8914	7.27262e-17
	D2	D1	Nrxn3	Lrrtm2	0.0169681	0	NRXN3_LRRTM2	Nrxn3 - Lrrtm2	NRXN	Cell-Cell Contact	PMID:20519524;PMID:20064387;PMID:20064388;	young	0.152628	76.1658	94.0789	1.16943e-07
	GIN	D1	Nrxn3	Lrrtm2	0.0192891	0	NRXN3_LRRTM2	Nrxn3 - Lrrtm2	NRXN	Cell-Cell Contact	PMID:20519524;PMID:20064387;PMID:20064388;	young	0.10283	87.7828	90.5	0.00704283
	D1	D2	Nrxn3	Lrrtm2	0.0156891	0	NRXN3_LRRTM2	Nrxn3 - Lrrtm2	NRXN	Cell-Cell Contact	PMID:20519524;PMID:20064387;PMID:20064388;	young	0.36436	97.546	98.8914	7.27262e-17
	D2	D2	Nrxn3	Lrrtm2	0.015142	0	NRXN3_LRRTM2	Nrxn3 - Lrrtm2	NRXN	Cell-Cell Contact	PMID:20519524;PMID:20064387;PMID:20064388;	young	0.152628	76.1658	94.0789	1.16943e-07
	GIN	D2	Nrxn3	Lrrtm2	0.0172176	0	NRXN3_LRRTM2	Nrxn3 - Lrrtm2	NRXN	Cell-Cell Contact	PMID:20519524;PMID:20064387;PMID:20064388;	young	0.10283	87.7828	90.5	0.00704283
	D1	A8	Nrxn3	Lrrtm2	0.00333082	0.01	NRXN3_LRRTM2	Nrxn3 - Lrrtm2	NRXN	Cell-Cell Contact	PMID:20519524;PMID:20064387;PMID:20064388;	young	0.36436	97.546	98.8914	7.27262e-17	-0.16032	0	25	0.0154525
	D2	A8	Nrxn3	Lrrtm2	0.00321327	0.01	NRXN3_LRRTM2	Nrxn3 - Lrrtm2	NRXN	Cell-Cell Contact	PMID:20519524;PMID:20064387;PMID:20064388;	young	0.152628	76.1658	94.0789	1.16943e-07	-0.16032	0	25	0.0154525
	GIN	A8	Nrxn3	Lrrtm2	0.0036598	0.02	NRXN3_LRRTM2	Nrxn3 - Lrrtm2	NRXN	Cell-Cell Contact	PMID:20519524;PMID:20064387;PMID:20064388;	young	0.10283	87.7828	90.5	0.00704283	-0.16032	0	25	0.0154525
	D2	D1	Nrxn1	Lrrtm3	0.0419071	0	NRXN1_LRRTM3	Nrxn1 - Lrrtm3	NRXN	Cell-Cell Contact	PMID:20519524;PMID:20064387;PMID:20064388;	young	0.307833	56.4767	61.8421	0.000527573
	D2	D2	Nrxn1	Lrrtm3	0.0329253	0	NRXN1_LRRTM3	Nrxn1 - Lrrtm3	NRXN	Cell-Cell Contact	PMID:20519524;PMID:20064387;PMID:20064388;	young	0.307833	56.4767	61.8421	0.000527573	-0.287829	34.715	70.9064	1.487e-06
	D2	GIN	Nrxn1	Lrrtm3	0.0281029	0	NRXN1_LRRTM3	Nrxn1 - Lrrtm3	NRXN	Cell-Cell Contact	PMID:20519524;PMID:20064387;PMID:20064388;	young	0.307833	56.4767	61.8421	0.000527573	-0.208591	30.3167	53.5	0.000346384
	D1	D1	Nrxn3	Lrrtm3	0.0987807	0	NRXN3_LRRTM3	Nrxn3 - Lrrtm3	NRXN	Cell-Cell Contact	PMID:20519524;PMID:20064387;PMID:20064388;	young	0.36436	97.546	98.8914	7.27262e-17
	D2	D1	Nrxn3	Lrrtm3	0.0956178	0	NRXN3_LRRTM3	Nrxn3 - Lrrtm3	NRXN	Cell-Cell Contact	PMID:20519524;PMID:20064387;PMID:20064388;	young	0.152628	76.1658	94.0789	1.16943e-07
	GIN	D1	Nrxn3	Lrrtm3	0.10752	0	NRXN3_LRRTM3	Nrxn3 - Lrrtm3	NRXN	Cell-Cell Contact	PMID:20519524;PMID:20064387;PMID:20064388;	young	0.10283	87.7828	90.5	0.00704283
	D1	D2	Nrxn3	Lrrtm3	0.0786096	0	NRXN3_LRRTM3	Nrxn3 - Lrrtm3	NRXN	Cell-Cell Contact	PMID:20519524;PMID:20064387;PMID:20064388;	young	0.36436	97.546	98.8914	7.27262e-17	-0.287829	34.715	70.9064	1.487e-06
	D2	D2	Nrxn3	Lrrtm3	0.0760381	0	NRXN3_LRRTM3	Nrxn3 - Lrrtm3	NRXN	Cell-Cell Contact	PMID:20519524;PMID:20064387;PMID:20064388;	young	0.152628	76.1658	94.0789	1.16943e-07	-0.287829	34.715	70.9064	1.487e-06
	GIN	D2	Nrxn3	Lrrtm3	0.0857341	0	NRXN3_LRRTM3	Nrxn3 - Lrrtm3	NRXN	Cell-Cell Contact	PMID:20519524;PMID:20064387;PMID:20064388;	young	0.10283	87.7828	90.5	0.00704283	-0.287829	34.715	70.9064	1.487e-06
	D1	CIN	Nrxn3	Lrrtm3	0.0296886	0	NRXN3_LRRTM3	Nrxn3 - Lrrtm3	NRXN	Cell-Cell Contact	PMID:20519524;PMID:20064387;PMID:20064388;	young	0.36436	97.546	98.8914	7.27262e-17	-0.308691	16.0173	48.7654	1.08683e-11
	D2	CIN	Nrxn3	Lrrtm3	0.0286676	0	NRXN3_LRRTM3	Nrxn3 - Lrrtm3	NRXN	Cell-Cell Contact	PMID:20519524;PMID:20064387;PMID:20064388;	young	0.152628	76.1658	94.0789	1.16943e-07	-0.308691	16.0173	48.7654	1.08683e-11
	GIN	CIN	Nrxn3	Lrrtm3	0.0325359	0	NRXN3_LRRTM3	Nrxn3 - Lrrtm3	NRXN	Cell-Cell Contact	PMID:20519524;PMID:20064387;PMID:20064388;	young	0.10283	87.7828	90.5	0.00704283	-0.308691	16.0173	48.7654	1.08683e-11
	D1	GIN	Nrxn3	Lrrtm3	0.0675634	0	NRXN3_LRRTM3	Nrxn3 - Lrrtm3	NRXN	Cell-Cell Contact	PMID:20519524;PMID:20064387;PMID:20064388;	young	0.36436	97.546	98.8914	7.27262e-17	-0.208591	30.3167	53.5	0.000346384
	D2	GIN	Nrxn3	Lrrtm3	0.0653276	0	NRXN3_LRRTM3	Nrxn3 - Lrrtm3	NRXN	Cell-Cell Contact	PMID:20519524;PMID:20064387;PMID:20064388;	young	0.152628	76.1658	94.0789	1.16943e-07	-0.208591	30.3167	53.5	0.000346384
	GIN	GIN	Nrxn3	Lrrtm3	0.0737669	0	NRXN3_LRRTM3	Nrxn3 - Lrrtm3	NRXN	Cell-Cell Contact	PMID:20519524;PMID:20064387;PMID:20064388;	young	0.10283	87.7828	90.5	0.00704283	-0.208591	30.3167	53.5	0.000346384
	D2	D1	Nrxn1	Lrrtm4	0.00862139	0	NRXN1_LRRTM4	Nrxn1 - Lrrtm4	NRXN	Cell-Cell Contact	PMID:20519524;PMID:20064387;PMID:20064388;	young	0.307833	56.4767	61.8421	0.000527573	0.343974	49.6933	47.3947	3.54045e-06
	D2	D2	Nrxn1	Lrrtm4	0.00998851	0	NRXN1_LRRTM4	Nrxn1 - Lrrtm4	NRXN	Cell-Cell Contact	PMID:20519524;PMID:20064387;PMID:20064388;	young	0.307833	56.4767	61.8421	0.000527573	-0.107592	25.9067	46.1988	0.000832583
	D2	CIN	Nrxn1	Lrrtm4	0.00785679	0	NRXN1_LRRTM4	Nrxn1 - Lrrtm4	NRXN	Cell-Cell Contact	PMID:20519524;PMID:20064387;PMID:20064388;	young	0.307833	56.4767	61.8421	0.000527573	-0.12425	12.1212	28.8066	2.00065e-05
	D2	GIN	Nrxn1	Lrrtm4	0.00905035	0	NRXN1_LRRTM4	Nrxn1 - Lrrtm4	NRXN	Cell-Cell Contact	PMID:20519524;PMID:20064387;PMID:20064388;	young	0.307833	56.4767	61.8421	0.000527573
	D1	D1	Nrxn3	Lrrtm4	0.0213274	0	NRXN3_LRRTM4	Nrxn3 - Lrrtm4	NRXN	Cell-Cell Contact	PMID:20519524;PMID:20064387;PMID:20064388;	young	0.36436	97.546	98.8914	7.27262e-17	0.343974	49.6933	47.3947	3.54045e-06
	D2	D1	Nrxn3	Lrrtm4	0.0205878	0	NRXN3_LRRTM4	Nrxn3 - Lrrtm4	NRXN	Cell-Cell Contact	PMID:20519524;PMID:20064387;PMID:20064388;	young	0.152628	76.1658	94.0789	1.16943e-07	0.343974	49.6933	47.3947	3.54045e-06
	GIN	D1	Nrxn3	Lrrtm4	0.0233921	0	NRXN3_LRRTM4	Nrxn3 - Lrrtm4	NRXN	Cell-Cell Contact	PMID:20519524;PMID:20064387;PMID:20064388;	young	0.10283	87.7828	90.5	0.00704283	0.343974	49.6933	47.3947	3.54045e-06
	D1	D2	Nrxn3	Lrrtm4	0.0246592	0	NRXN3_LRRTM4	Nrxn3 - Lrrtm4	NRXN	Cell-Cell Contact	PMID:20519524;PMID:20064387;PMID:20064388;	young	0.36436	97.546	98.8914	7.27262e-17	-0.107592	25.9067	46.1988	0.000832583
	D2	D2	Nrxn3	Lrrtm4	0.0238069	0	NRXN3_LRRTM4	Nrxn3 - Lrrtm4	NRXN	Cell-Cell Contact	PMID:20519524;PMID:20064387;PMID:20064388;	young	0.152628	76.1658	94.0789	1.16943e-07	-0.107592	25.9067	46.1988	0.000832583
	GIN	D2	Nrxn3	Lrrtm4	0.0270376	0	NRXN3_LRRTM4	Nrxn3 - Lrrtm4	NRXN	Cell-Cell Contact	PMID:20519524;PMID:20064387;PMID:20064388;	young	0.10283	87.7828	90.5	0.00704283	-0.107592	25.9067	46.1988	0.000832583
	D1	CIN	Nrxn3	Lrrtm4	0.019458	0	NRXN3_LRRTM4	Nrxn3 - Lrrtm4	NRXN	Cell-Cell Contact	PMID:20519524;PMID:20064387;PMID:20064388;	young	0.36436	97.546	98.8914	7.27262e-17	-0.12425	12.1212	28.8066	2.00065e-05
	D2	CIN	Nrxn3	Lrrtm4	0.0187821	0	NRXN3_LRRTM4	Nrxn3 - Lrrtm4	NRXN	Cell-Cell Contact	PMID:20519524;PMID:20064387;PMID:20064388;	young	0.152628	76.1658	94.0789	1.16943e-07	-0.12425	12.1212	28.8066	2.00065e-05
	GIN	CIN	Nrxn3	Lrrtm4	0.0213457	0	NRXN3_LRRTM4	Nrxn3 - Lrrtm4	NRXN	Cell-Cell Contact	PMID:20519524;PMID:20064387;PMID:20064388;	young	0.10283	87.7828	90.5	0.00704283	-0.12425	12.1212	28.8066	2.00065e-05
	D1	GIN	Nrxn3	Lrrtm4	0.0223743	0	NRXN3_LRRTM4	Nrxn3 - Lrrtm4	NRXN	Cell-Cell Contact	PMID:20519524;PMID:20064387;PMID:20064388;	young	0.36436	97.546	98.8914	7.27262e-17
	D2	GIN	Nrxn3	Lrrtm4	0.0215992	0	NRXN3_LRRTM4	Nrxn3 - Lrrtm4	NRXN	Cell-Cell Contact	PMID:20519524;PMID:20064387;PMID:20064388;	young	0.152628	76.1658	94.0789	1.16943e-07
	GIN	GIN	Nrxn3	Lrrtm4	0.0245378	0	NRXN3_LRRTM4	Nrxn3 - Lrrtm4	NRXN	Cell-Cell Contact	PMID:20519524;PMID:20064387;PMID:20064388;	young	0.10283	87.7828	90.5	0.00704283
	D1	D1	Lrrtm4	Ptprs	0.00804128	0	LRRTM4_PTPRS	Lrrtm4 - Ptprs	PTPR	Cell-Cell Contact	PMID:31995730	young	0.343974	49.6933	47.3947	3.54045e-06
	D1	D2	Lrrtm4	Ptprs	0.00827149	0	LRRTM4_PTPRS	Lrrtm4 - Ptprs	PTPR	Cell-Cell Contact	PMID:31995730	young	0.343974	49.6933	47.3947	3.54045e-06	-0.0945875	37.3057	63.1579	0.0138893
	D1	CIN	Lrrtm4	Ptprs	0.0169056	0	LRRTM4_PTPRS	Lrrtm4 - Ptprs	PTPR	Cell-Cell Contact	PMID:31995730	young	0.343974	49.6933	47.3947	3.54045e-06	-1.01118	25.974	84.3621	2.54974e-27
	D1	GIN	Lrrtm4	Ptprs	0.0112295	0	LRRTM4_PTPRS	Lrrtm4 - Ptprs	PTPR	Cell-Cell Contact	PMID:31995730	young	0.343974	49.6933	47.3947	3.54045e-06
	D1	A4	Lrrtm4	Ptprs	0.00362955	0	LRRTM4_PTPRS	Lrrtm4 - Ptprs	PTPR	Cell-Cell Contact	PMID:31995730	young	0.343974	49.6933	47.3947	3.54045e-06	-0.643712	0	38.1663	0.00347829
	D1	A2	Lrrtm4	Ptprs	0.00651213	0	LRRTM4_PTPRS	Lrrtm4 - Ptprs	PTPR	Cell-Cell Contact	PMID:31995730	young	0.343974	49.6933	47.3947	3.54045e-06	-0.0970701	39.7898	57.6497	0.000198477
	D1	A7	Lrrtm4	Ptprs	0.00807571	0	LRRTM4_PTPRS	Lrrtm4 - Ptprs	PTPR	Cell-Cell Contact	PMID:31995730	young	0.343974	49.6933	47.3947	3.54045e-06	-0.331559	50.7937	72.1311	0.000723018
	D1	A8	Lrrtm4	Ptprs	0.00547149	0	LRRTM4_PTPRS	Lrrtm4 - Ptprs	PTPR	Cell-Cell Contact	PMID:31995730	young	0.343974	49.6933	47.3947	3.54045e-06
	D1	D1	App	Sorl1	0.0655963	0	APP_SORL1	App - Sorl1	APP	Cell-Cell Contact	PMID: 24523320	young	0.687915	98.773	98.9468	1.07945e-48	0.501552	60.1227	57.5388	1.11955e-10
	D2	D1	App	Sorl1	0.0622953	0	APP_SORL1	App - Sorl1	APP	Cell-Cell Contact	PMID: 24523320	young	1.02774	93.7824	92.6901	8.64113e-56	0.501552	60.1227	57.5388	1.11955e-10
	CIN	D1	App	Sorl1	0.0643064	0	APP_SORL1	App - Sorl1	APP	Cell-Cell Contact	PMID: 24523320	young	0.403897	82.2511	98.3539	3.62735e-19	0.501552	60.1227	57.5388	1.11955e-10
	D1	D2	App	Sorl1	0.068641	0	APP_SORL1	App - Sorl1	APP	Cell-Cell Contact	PMID: 24523320	young	0.687915	98.773	98.9468	1.07945e-48	0.712954	59.5855	53.9474	6.02303e-14
	D2	D2	App	Sorl1	0.0651975	0	APP_SORL1	App - Sorl1	APP	Cell-Cell Contact	PMID: 24523320	young	1.02774	93.7824	92.6901	8.64113e-56	0.712954	59.5855	53.9474	6.02303e-14
	CIN	D2	App	Sorl1	0.0672956	0	APP_SORL1	App - Sorl1	APP	Cell-Cell Contact	PMID: 24523320	young	0.403897	82.2511	98.3539	3.62735e-19	0.712954	59.5855	53.9474	6.02303e-14
	D1	CIN	App	Sorl1	0.0324924	0	APP_SORL1	App - Sorl1	APP	Cell-Cell Contact	PMID: 24523320	young	0.687915	98.773	98.9468	1.07945e-48	0.393541	42.4242	47.9424	0.0296187
	D2	CIN	App	Sorl1	0.0308024	0	APP_SORL1	App - Sorl1	APP	Cell-Cell Contact	PMID: 24523320	young	1.02774	93.7824	92.6901	8.64113e-56	0.393541	42.4242	47.9424	0.0296187
	CIN	CIN	App	Sorl1	0.0318313	0	APP_SORL1	App - Sorl1	APP	Cell-Cell Contact	PMID: 24523320	young	0.403897	82.2511	98.3539	3.62735e-19	0.393541	42.4242	47.9424	0.0296187
	D1	GIN	App	Sorl1	0.0363699	0	APP_SORL1	App - Sorl1	APP	Cell-Cell Contact	PMID: 24523320	young	0.687915	98.773	98.9468	1.07945e-48	-0.405428	13.1222	47	5.55541e-14
	D2	GIN	App	Sorl1	0.0344854	0	APP_SORL1	App - Sorl1	APP	Cell-Cell Contact	PMID: 24523320	young	1.02774	93.7824	92.6901	8.64113e-56	-0.405428	13.1222	47	5.55541e-14
	CIN	GIN	App	Sorl1	0.0356328	0	APP_SORL1	App - Sorl1	APP	Cell-Cell Contact	PMID: 24523320	young	0.403897	82.2511	98.3539	3.62735e-19	-0.405428	13.1222	47	5.55541e-14
	D1	A2	App	Sorl1	0.026964	0	APP_SORL1	App - Sorl1	APP	Cell-Cell Contact	PMID: 24523320	young	0.687915	98.773	98.9468	1.07945e-48	-0.264074	20.7958	47.0067	1.3497e-34
	D2	A2	App	Sorl1	0.025554	0	APP_SORL1	App - Sorl1	APP	Cell-Cell Contact	PMID: 24523320	young	1.02774	93.7824	92.6901	8.64113e-56	-0.264074	20.7958	47.0067	1.3497e-34
	CIN	A2	App	Sorl1	0.0264123	0	APP_SORL1	App - Sorl1	APP	Cell-Cell Contact	PMID: 24523320	young	0.403897	82.2511	98.3539	3.62735e-19	-0.264074	20.7958	47.0067	1.3497e-34
	D1	A8	App	Sorl1	0.067851	0	APP_SORL1	App - Sorl1	APP	Cell-Cell Contact	PMID: 24523320	young	0.687915	98.773	98.9468	1.07945e-48	-0.509773	20	83.3333	0.000183325
	D2	A8	App	Sorl1	0.0644444	0	APP_SORL1	App - Sorl1	APP	Cell-Cell Contact	PMID: 24523320	young	1.02774	93.7824	92.6901	8.64113e-56	-0.509773	20	83.3333	0.000183325
	CIN	A8	App	Sorl1	0.06652	0	APP_SORL1	App - Sorl1	APP	Cell-Cell Contact	PMID: 24523320	young	0.403897	82.2511	98.3539	3.62735e-19	-0.509773	20	83.3333	0.000183325
	D1	CIN	App	Tnfrsf21	0.0197881	0	APP_TNFRSF21	App - Tnfrsf21	APP	Cell-Cell Contact	PMID: 33075465	young	0.687915	98.773	98.9468	1.07945e-48	-0.242724	3.4632	28.8066	1.27603e-14
	D2	CIN	App	Tnfrsf21	0.0187461	0	APP_TNFRSF21	App - Tnfrsf21	APP	Cell-Cell Contact	PMID: 33075465	young	1.02774	93.7824	92.6901	8.64113e-56	-0.242724	3.4632	28.8066	1.27603e-14
	CIN	CIN	App	Tnfrsf21	0.0193803	0	APP_TNFRSF21	App - Tnfrsf21	APP	Cell-Cell Contact	PMID: 33075465	young	0.403897	82.2511	98.3539	3.62735e-19	-0.242724	3.4632	28.8066	1.27603e-14
	D1	A8	App	Tnfrsf21	0.0147417	0	APP_TNFRSF21	App - Tnfrsf21	APP	Cell-Cell Contact	PMID: 33075465	young	0.687915	98.773	98.9468	1.07945e-48	-0.256019	0	41.6667	0.000847676
	D2	A8	App	Tnfrsf21	0.0139617	0	APP_TNFRSF21	App - Tnfrsf21	APP	Cell-Cell Contact	PMID: 33075465	young	1.02774	93.7824	92.6901	8.64113e-56	-0.256019	0	41.6667	0.000847676
	CIN	A8	App	Tnfrsf21	0.0144364	0	APP_TNFRSF21	App - Tnfrsf21	APP	Cell-Cell Contact	PMID: 33075465	young	0.403897	82.2511	98.3539	3.62735e-19	-0.256019	0	41.6667	0.000847676
	D1	A8	App	TREM2_TYROBP	0.219856	0	APP_TREM2_TYROBP	App - (Trem2+Tyrobp)	APP	Cell-Cell Contact	PMID:27477013	young	0.687915	98.773	98.9468	1.07945e-48
	D2	A8	App	TREM2_TYROBP	0.210541	0	APP_TREM2_TYROBP	App - (Trem2+Tyrobp)	APP	Cell-Cell Contact	PMID:27477013	young	1.02774	93.7824	92.6901	8.64113e-56
	CIN	A8	App	TREM2_TYROBP	0.216235	0	APP_TREM2_TYROBP	App - (Trem2+Tyrobp)	APP	Cell-Cell Contact	PMID:27477013	young	0.403897	82.2511	98.3539	3.62735e-19
	D1	A8	Apoe	TREM2_TYROBP	0.112333	0	APOE_TREM2_TYROBP	Apoe - (Trem2+Tyrobp)	ApoE	Cell-Cell Contact	uniprot;PMID:27477015	young	1.09532	92.638	83.592	3.0497e-46
	D2	A8	Apoe	TREM2_TYROBP	0.13068	0	APOE_TREM2_TYROBP	Apoe - (Trem2+Tyrobp)	ApoE	Cell-Cell Contact	uniprot;PMID:27477015	young	1.32533	87.0466	83.0409	1.29485e-43
	CIN	A8	Apoe	TREM2_TYROBP	0.137255	0	APOE_TREM2_TYROBP	Apoe - (Trem2+Tyrobp)	ApoE	Cell-Cell Contact	uniprot;PMID:27477015	young	1.27562	82.684	85.8025	1.49556e-30
	GIN	A8	Apoe	TREM2_TYROBP	0.153093	0	APOE_TREM2_TYROBP	Apoe - (Trem2+Tyrobp)	ApoE	Cell-Cell Contact	uniprot;PMID:27477015	young	0.761149	87.7828	86.5	5.24562e-23
	A4	A8	Apoe	TREM2_TYROBP	0.351349	0	APOE_TREM2_TYROBP	Apoe - (Trem2+Tyrobp)	ApoE	Cell-Cell Contact	uniprot;PMID:27477015	young	0.712721	100	99.7157	0.000227356
	A6	A8	Apoe	TREM2_TYROBP	0.263388	0	APOE_TREM2_TYROBP	Apoe - (Trem2+Tyrobp)	ApoE	Cell-Cell Contact	uniprot;PMID:27477015	young	1.88828	100	90.5213	0.000574599
	A3	A8	Apoe	TREM2_TYROBP	0.27003	0	APOE_TREM2_TYROBP	Apoe - (Trem2+Tyrobp)	ApoE	Cell-Cell Contact	uniprot;PMID:27477015	young	1.68169	100	90.3837	7.75038e-33
	A2	A8	Apoe	TREM2_TYROBP	0.369392	0	APOE_TREM2_TYROBP	Apoe - (Trem2+Tyrobp)	ApoE	Cell-Cell Contact	uniprot;PMID:27477015	young	0.156241	100	100	4.29507e-25
	A1	A8	Apoe	TREM2_TYROBP	0.349537	0	APOE_TREM2_TYROBP	Apoe - (Trem2+Tyrobp)	ApoE	Cell-Cell Contact	uniprot;PMID:27477015	young	0.654631	99.5209	98.125	3.48462e-55
	A7	A8	Apoe	TREM2_TYROBP	0.354528	0	APOE_TREM2_TYROBP	Apoe - (Trem2+Tyrobp)	ApoE	Cell-Cell Contact	uniprot;PMID:27477015	young	0.35927	100	100	8.98874e-07
	A5	A8	Apoe	TREM2_TYROBP	0.193556	0	APOE_TREM2_TYROBP	Apoe - (Trem2+Tyrobp)	ApoE	Cell-Cell Contact	uniprot;PMID:27477015	young	2.32944	98.8864	68.9655	2.59629e-16
	D2	A2	Cadm1	Nectin3	0.00246229	0	CADM1_NECTIN3	Cadm1 - Nectin3	CADM	Cell-Cell Contact	uniprot	young	0.770922	55.4404	44.5906	1.46265e-13	-0.116479	22.4474	37.8418	3.2238e-11
	A8	A2	Cadm1	Nectin3	0.0115962	0	CADM1_NECTIN3	Cadm1 - Nectin3	CADM	Cell-Cell Contact	uniprot	young	0.708192	100	100	1.65553e-05	-0.116479	22.4474	37.8418	3.2238e-11
	D2	A7	Cadm1	Nectin3	0.00183207	0	CADM1_NECTIN3	Cadm1 - Nectin3	CADM	Cell-Cell Contact	uniprot	young	0.770922	55.4404	44.5906	1.46265e-13
	A8	A7	Cadm1	Nectin3	0.00864846	0	CADM1_NECTIN3	Cadm1 - Nectin3	CADM	Cell-Cell Contact	uniprot	young	0.708192	100	100	1.65553e-05
	D2	A8	Cadm1	Nectin3	0.0038415	0	CADM1_NECTIN3	Cadm1 - Nectin3	CADM	Cell-Cell Contact	uniprot	young	0.770922	55.4404	44.5906	1.46265e-13	-0.340209	0	58.3333	2.46332e-05
	A8	A8	Cadm1	Nectin3	0.0179993	0	CADM1_NECTIN3	Cadm1 - Nectin3	CADM	Cell-Cell Contact	uniprot	young	0.708192	100	100	1.65553e-05	-0.340209	0	58.3333	2.46332e-05
	D1	D1	Cadm3	Cadm1	0.0160859	0	CADM3_CADM1	Cadm3 - Cadm1	CADM	Cell-Cell Contact	PMID: 33397712;	young	0.67248	73.6196	58.8137	8.55679e-28
	D2	D1	Cadm3	Cadm1	0.0070138	0	CADM3_CADM1	Cadm3 - Cadm1	CADM	Cell-Cell Contact	PMID: 33397712;	young	0.582279	54.9223	45.7602	3.62341e-11
	D1	D2	Cadm3	Cadm1	0.00708529	0	CADM3_CADM1	Cadm3 - Cadm1	CADM	Cell-Cell Contact	PMID: 33397712;	young	0.67248	73.6196	58.8137	8.55679e-28	0.770922	55.4404	44.5906	1.46265e-13
	D1	CIN	Cadm3	Cadm1	0.0232417	0	CADM3_CADM1	Cadm3 - Cadm1	CADM	Cell-Cell Contact	PMID: 33397712;	young	0.67248	73.6196	58.8137	8.55679e-28	-0.0987003	33.7662	57.8189	0.00392622
	D2	CIN	Cadm3	Cadm1	0.0101756	0	CADM3_CADM1	Cadm3 - Cadm1	CADM	Cell-Cell Contact	PMID: 33397712;	young	0.582279	54.9223	45.7602	3.62341e-11	-0.0987003	33.7662	57.8189	0.00392622
	D1	GIN	Cadm3	Cadm1	0.0093162	0	CADM3_CADM1	Cadm3 - Cadm1	CADM	Cell-Cell Contact	PMID: 33397712;	young	0.67248	73.6196	58.8137	8.55679e-28
	D1	A4	Cadm3	Cadm1	0.0307695	0	CADM3_CADM1	Cadm3 - Cadm1	CADM	Cell-Cell Contact	PMID: 33397712;	young	0.67248	73.6196	58.8137	8.55679e-28
	D2	A4	Cadm3	Cadm1	0.0135301	0	CADM3_CADM1	Cadm3 - Cadm1	CADM	Cell-Cell Contact	PMID: 33397712;	young	0.582279	54.9223	45.7602	3.62341e-11
	D1	A2	Cadm3	Cadm1	0.0450846	0	CADM3_CADM1	Cadm3 - Cadm1	CADM	Cell-Cell Contact	PMID: 33397712;	young	0.67248	73.6196	58.8137	8.55679e-28	-0.126016	87.012	94.6785	0.000436795
	D2	A2	Cadm3	Cadm1	0.0199902	0	CADM3_CADM1	Cadm3 - Cadm1	CADM	Cell-Cell Contact	PMID: 33397712;	young	0.582279	54.9223	45.7602	3.62341e-11	-0.126016	87.012	94.6785	0.000436795
	D1	A1	Cadm3	Cadm1	0.0107745	0	CADM3_CADM1	Cadm3 - Cadm1	CADM	Cell-Cell Contact	PMID: 33397712;	young	0.67248	73.6196	58.8137	8.55679e-28
	D2	A1	Cadm3	Cadm1	0.00468368	0	CADM3_CADM1	Cadm3 - Cadm1	CADM	Cell-Cell Contact	PMID: 33397712;	young	0.582279	54.9223	45.7602	3.62341e-11
	D1	A7	Cadm3	Cadm1	0.0219074	0	CADM3_CADM1	Cadm3 - Cadm1	CADM	Cell-Cell Contact	PMID: 33397712;	young	0.67248	73.6196	58.8137	8.55679e-28
	D2	A7	Cadm3	Cadm1	0.00958411	0	CADM3_CADM1	Cadm3 - Cadm1	CADM	Cell-Cell Contact	PMID: 33397712;	young	0.582279	54.9223	45.7602	3.62341e-11
	D1	A8	Cadm3	Cadm1	0.0328044	0	CADM3_CADM1	Cadm3 - Cadm1	CADM	Cell-Cell Contact	PMID: 33397712;	young	0.67248	73.6196	58.8137	8.55679e-28	0.708192	100	100	1.65553e-05
	D2	A8	Cadm3	Cadm1	0.0144419	0	CADM3_CADM1	Cadm3 - Cadm1	CADM	Cell-Cell Contact	PMID: 33397712;	young	0.582279	54.9223	45.7602	3.62341e-11	0.708192	100	100	1.65553e-05
	D1	D1	Cadm3	Cadm4	0.00428624	0	CADM3_CADM4	Cadm3 - Cadm4	CADM	Cell-Cell Contact	PMID: 33397712;	young	0.67248	73.6196	58.8137	8.55679e-28
	D2	D1	Cadm3	Cadm4	0.00185634	0	CADM3_CADM4	Cadm3 - Cadm4	CADM	Cell-Cell Contact	PMID: 33397712;	young	0.582279	54.9223	45.7602	3.62341e-11
	D1	D2	Cadm3	Cadm4	0.00227027	0	CADM3_CADM4	Cadm3 - Cadm4	CADM	Cell-Cell Contact	PMID: 33397712;	young	0.67248	73.6196	58.8137	8.55679e-28	0.396769	31.6062	26.3158	0.000318847
	D1	CIN	Cadm3	Cadm4	0.00503047	0	CADM3_CADM4	Cadm3 - Cadm4	CADM	Cell-Cell Contact	PMID: 33397712;	young	0.67248	73.6196	58.8137	8.55679e-28
	D2	CIN	Cadm3	Cadm4	0.00217959	0	CADM3_CADM4	Cadm3 - Cadm4	CADM	Cell-Cell Contact	PMID: 33397712;	young	0.582279	54.9223	45.7602	3.62341e-11
	D1	A2	Cadm3	Cadm4	0.0174995	0	CADM3_CADM4	Cadm3 - Cadm4	CADM	Cell-Cell Contact	PMID: 33397712;	young	0.67248	73.6196	58.8137	8.55679e-28	-0.197956	36.1111	59.4974	1.03641e-15
	D2	A2	Cadm3	Cadm4	0.00763634	0	CADM3_CADM4	Cadm3 - Cadm4	CADM	Cell-Cell Contact	PMID: 33397712;	young	0.582279	54.9223	45.7602	3.62341e-11	-0.197956	36.1111	59.4974	1.03641e-15
	D1	A7	Cadm3	Cadm4	0.00555893	0	CADM3_CADM4	Cadm3 - Cadm4	CADM	Cell-Cell Contact	PMID: 33397712;	young	0.67248	73.6196	58.8137	8.55679e-28	-0.260373	19.0476	44.2623	0.000817045
	D2	A7	Cadm3	Cadm4	0.00240928	0	CADM3_CADM4	Cadm3 - Cadm4	CADM	Cell-Cell Contact	PMID: 33397712;	young	0.582279	54.9223	45.7602	3.62341e-11	-0.260373	19.0476	44.2623	0.000817045
	D1	A8	Cadm3	Cadm4	0.0175072	0	CADM3_CADM4	Cadm3 - Cadm4	CADM	Cell-Cell Contact	PMID: 33397712;	young	0.67248	73.6196	58.8137	8.55679e-28	-0.606082	0	75	3.05438e-07
	D2	A8	Cadm3	Cadm4	0.00763974	0	CADM3_CADM4	Cadm3 - Cadm4	CADM	Cell-Cell Contact	PMID: 33397712;	young	0.582279	54.9223	45.7602	3.62341e-11	-0.606082	0	75	3.05438e-07
	D1	D1	Cadm3	Epb41l1	0.0145418	0	CADM3_EPB41L1	Cadm3 - Epb41l1	CADM	Cell-Cell Contact	uniprot	young	0.67248	73.6196	58.8137	8.55679e-28	-0.11025	31.9018	55.0998	0.012162
	D2	D1	Cadm3	Epb41l1	0.00633495	0	CADM3_EPB41L1	Cadm3 - Epb41l1	CADM	Cell-Cell Contact	uniprot	young	0.582279	54.9223	45.7602	3.62341e-11	-0.11025	31.9018	55.0998	0.012162
	D1	D2	Cadm3	Epb41l1	0.00666326	0	CADM3_EPB41L1	Cadm3 - Epb41l1	CADM	Cell-Cell Contact	uniprot	young	0.67248	73.6196	58.8137	8.55679e-28	-0.0804178	22.7979	44.5175	0.000661387
	D2	D2	Cadm3	Epb41l1	0.00288972	0	CADM3_EPB41L1	Cadm3 - Epb41l1	CADM	Cell-Cell Contact	uniprot	young	0.582279	54.9223	45.7602	3.62341e-11	-0.0804178	22.7979	44.5175	0.000661387
	D1	CIN	Cadm3	Epb41l1	0.00589141	0	CADM3_EPB41L1	Cadm3 - Epb41l1	CADM	Cell-Cell Contact	uniprot	young	0.67248	73.6196	58.8137	8.55679e-28	-0.153954	12.1212	36.214	2.23263e-08
	D2	CIN	Cadm3	Epb41l1	0.00255386	0	CADM3_EPB41L1	Cadm3 - Epb41l1	CADM	Cell-Cell Contact	uniprot	young	0.582279	54.9223	45.7602	3.62341e-11	-0.153954	12.1212	36.214	2.23263e-08
	D1	GIN	Cadm3	Epb41l1	0.00725321	0	CADM3_EPB41L1	Cadm3 - Epb41l1	CADM	Cell-Cell Contact	uniprot	young	0.67248	73.6196	58.8137	8.55679e-28
	D2	GIN	Cadm3	Epb41l1	0.00314663	0	CADM3_EPB41L1	Cadm3 - Epb41l1	CADM	Cell-Cell Contact	uniprot	young	0.582279	54.9223	45.7602	3.62341e-11
	D1	A8	Cadm3	Epb41l1	0.00305096	0	CADM3_EPB41L1	Cadm3 - Epb41l1	CADM	Cell-Cell Contact	uniprot	young	0.67248	73.6196	58.8137	8.55679e-28	-0.182682	0	33.3333	0.00386877
	D1	A2	Cadm3	Nectin3	0.00558399	0	CADM3_NECTIN3	Cadm3 - Nectin3	CADM	Cell-Cell Contact	uniprot	young	0.67248	73.6196	58.8137	8.55679e-28	-0.116479	22.4474	37.8418	3.2238e-11
	D2	A2	Cadm3	Nectin3	0.00242018	0	CADM3_NECTIN3	Cadm3 - Nectin3	CADM	Cell-Cell Contact	uniprot	young	0.582279	54.9223	45.7602	3.62341e-11	-0.116479	22.4474	37.8418	3.2238e-11
	D1	A7	Cadm3	Nectin3	0.00415812	0	CADM3_NECTIN3	Cadm3 - Nectin3	CADM	Cell-Cell Contact	uniprot	young	0.67248	73.6196	58.8137	8.55679e-28
	D2	A7	Cadm3	Nectin3	0.00180072	0	CADM3_NECTIN3	Cadm3 - Nectin3	CADM	Cell-Cell Contact	uniprot	young	0.582279	54.9223	45.7602	3.62341e-11
	D1	A8	Cadm3	Nectin3	0.00869654	0	CADM3_NECTIN3	Cadm3 - Nectin3	CADM	Cell-Cell Contact	uniprot	young	0.67248	73.6196	58.8137	8.55679e-28	-0.340209	0	58.3333	2.46332e-05
	D2	A8	Cadm3	Nectin3	0.00377589	0	CADM3_NECTIN3	Cadm3 - Nectin3	CADM	Cell-Cell Contact	uniprot	young	0.582279	54.9223	45.7602	3.62341e-11	-0.340209	0	58.3333	2.46332e-05
	D1	A4	Cntn1	Notch1	0.0205571	0	CNTN1_NOTCH1	Cntn1 - Notch1	CNTN	Cell-Cell Contact	PMID:14567914	young	0.443206	84.6626	80.3215	3.51401e-18	-0.506139	20	48.6851	0.0412917
	D2	A4	Cntn1	Notch1	0.0151893	0	CNTN1_NOTCH1	Cntn1 - Notch1	CNTN	Cell-Cell Contact	PMID:14567914	young	0.539702	62.6943	65.424	1.37468e-09	-0.506139	20	48.6851	0.0412917
	D1	A2	Cntn1	Notch1	0.0449172	0	CNTN1_NOTCH1	Cntn1 - Notch1	CNTN	Cell-Cell Contact	PMID:14567914	young	0.443206	84.6626	80.3215	3.51401e-18	-0.168573	56.5315	73.3925	1.73136e-07
	D2	A2	Cntn1	Notch1	0.0334056	0	CNTN1_NOTCH1	Cntn1 - Notch1	CNTN	Cell-Cell Contact	PMID:14567914	young	0.539702	62.6943	65.424	1.37468e-09	-0.168573	56.5315	73.3925	1.73136e-07
	D1	A1	Cntn1	Notch1	0.0158474	0	CNTN1_NOTCH1	Cntn1 - Notch1	CNTN	Cell-Cell Contact	PMID:14567914	young	0.443206	84.6626	80.3215	3.51401e-18	-0.126424	16.0714	26.4062	8.49524e-08
	D2	A1	Cntn1	Notch1	0.0116947	0	CNTN1_NOTCH1	Cntn1 - Notch1	CNTN	Cell-Cell Contact	PMID:14567914	young	0.539702	62.6943	65.424	1.37468e-09	-0.126424	16.0714	26.4062	8.49524e-08
	D1	A7	Cntn1	Notch1	0.0541859	0	CNTN1_NOTCH1	Cntn1 - Notch1	CNTN	Cell-Cell Contact	PMID:14567914	young	0.443206	84.6626	80.3215	3.51401e-18	-0.341583	55.5556	77.0492	0.00263457
	D2	A7	Cntn1	Notch1	0.0403994	0	CNTN1_NOTCH1	Cntn1 - Notch1	CNTN	Cell-Cell Contact	PMID:14567914	young	0.539702	62.6943	65.424	1.37468e-09	-0.341583	55.5556	77.0492	0.00263457
	D1	A8	Cntn1	Notch1	0.0386471	0	CNTN1_NOTCH1	Cntn1 - Notch1	CNTN	Cell-Cell Contact	PMID:14567914	young	0.443206	84.6626	80.3215	3.51401e-18
	D2	A8	Cntn1	Notch1	0.0286942	0	CNTN1_NOTCH1	Cntn1 - Notch1	CNTN	Cell-Cell Contact	PMID:14567914	young	0.539702	62.6943	65.424	1.37468e-09
	D1	A2	Cntn1	Notch2	0.0090465	0	CNTN1_NOTCH2	Cntn1 - Notch2	CNTN	Cell-Cell Contact	PMID:14567914;PMID: 33957164	young	0.443206	84.6626	80.3215	3.51401e-18
	D2	A2	Cntn1	Notch2	0.00666388	0	CNTN1_NOTCH2	Cntn1 - Notch2	CNTN	Cell-Cell Contact	PMID:14567914;PMID: 33957164	young	0.539702	62.6943	65.424	1.37468e-09
	D1	A7	Cntn1	Notch2	0.0101599	0	CNTN1_NOTCH2	Cntn1 - Notch2	CNTN	Cell-Cell Contact	PMID:14567914;PMID: 33957164	young	0.443206	84.6626	80.3215	3.51401e-18
	D2	A7	Cntn1	Notch2	0.00748625	0	CNTN1_NOTCH2	Cntn1 - Notch2	CNTN	Cell-Cell Contact	PMID:14567914;PMID: 33957164	young	0.539702	62.6943	65.424	1.37468e-09
	D1	A8	Cntn1	Notch2	0.0154817	0	CNTN1_NOTCH2	Cntn1 - Notch2	CNTN	Cell-Cell Contact	PMID:14567914;PMID: 33957164	young	0.443206	84.6626	80.3215	3.51401e-18
	D2	A8	Cntn1	Notch2	0.0114237	0	CNTN1_NOTCH2	Cntn1 - Notch2	CNTN	Cell-Cell Contact	PMID:14567914;PMID: 33957164	young	0.539702	62.6943	65.424	1.37468e-09
	A8	A8	Tgfb1	TGFbR1_R2	0.0269631	0	TGFB1_TGFBR1_TGFBR2	Tgfb1 - (Tgfbr1+Tgfbr2)	TGFb	Secreted Signaling	KEGG: mmu04350	young	-0.399479	40	83.3333	0.0166069
	A7	A8	Tgfb2	TGFbR1_R2	0.00455301	0	TGFB2_TGFBR1_TGFBR2	Tgfb2 - (Tgfbr1+Tgfbr2)	TGFb	Secreted Signaling	KEGG: mmu04350	young	-0.174296	12.6984	29.5082	0.00633384
	A8	A8	Tgfb1	ACVR1_TGFbR	0.0223724	0	TGFB1_ACVR1_TGFBR1	Tgfb1 - (Acvr1+Tgfbr1)	TGFb	Secreted Signaling	PMID: 29376829	young	-0.399479	40	83.3333	0.0166069
	A7	A8	Tgfb2	ACVR1_TGFbR	0.00372593	0	TGFB2_ACVR1_TGFBR1	Tgfb2 - (Acvr1+Tgfbr1)	TGFb	Secreted Signaling	PMID: 29376829	young	-0.174296	12.6984	29.5082	0.00633384
	A8	A7	Wnt7a	FZD2_LRP6	0.000261985	0	WNT7A_FZD2_LRP6	Wnt7a - (Fzd2+Lrp6)	WNT	Secreted Signaling	KEGG: mmu04310; PMID: 23209147	young	-0.173826	0	25	0.0154525
	A8	D1	Wnt7a	FZD3_LRP6	0.000598421	0	WNT7A_FZD3_LRP6	Wnt7a - (Fzd3+Lrp6)	WNT	Secreted Signaling	KEGG: mmu04310; PMID: 23209147	young	-0.173826	0	25	0.0154525	0.652266	71.1656	64.9667	1.04604e-23
	A8	D2	Wnt7a	FZD3_LRP6	0.000577793	0	WNT7A_FZD3_LRP6	Wnt7a - (Fzd3+Lrp6)	WNT	Secreted Signaling	KEGG: mmu04310; PMID: 23209147	young	-0.173826	0	25	0.0154525	-0.0764172	16.5803	34.5029	0.000161745
	A8	A7	Wnt7a	FZD3_LRP6	0.000135705	0	WNT7A_FZD3_LRP6	Wnt7a - (Fzd3+Lrp6)	WNT	Secreted Signaling	KEGG: mmu04310; PMID: 23209147	young	-0.173826	0	25	0.0154525
	A8	A7	Wnt7a	FZD5_LRP6	0.000256145	0	WNT7A_FZD5_LRP6	Wnt7a - (Fzd5+Lrp6)	WNT	Secreted Signaling	KEGG: mmu04310; PMID: 23209147	young	-0.173826	0	25	0.0154525	-0.373882	19.0476	60.6557	3.90439e-05
	A2	A7	Wnt7b	FZD2_LRP6	0.00164303	0	WNT7B_FZD2_LRP6	Wnt7b - (Fzd2+Lrp6)	WNT	Secreted Signaling	KEGG: mmu04310; PMID: 23209147	young	-0.0876874	27.4775	41.3895	2.84014e-06
	A2	D1	Wnt7b	FZD3_LRP6	0.00374921	0	WNT7B_FZD3_LRP6	Wnt7b - (Fzd3+Lrp6)	WNT	Secreted Signaling	KEGG: mmu04310; PMID: 23209147	young	-0.0876874	27.4775	41.3895	2.84014e-06	0.652266	71.1656	64.9667	1.04604e-23
	A2	D2	Wnt7b	FZD3_LRP6	0.00362029	0	WNT7B_FZD3_LRP6	Wnt7b - (Fzd3+Lrp6)	WNT	Secreted Signaling	KEGG: mmu04310; PMID: 23209147	young	-0.0876874	27.4775	41.3895	2.84014e-06	-0.0764172	16.5803	34.5029	0.000161745
	A2	A7	Wnt7b	FZD3_LRP6	0.000851873	0	WNT7B_FZD3_LRP6	Wnt7b - (Fzd3+Lrp6)	WNT	Secreted Signaling	KEGG: mmu04310; PMID: 23209147	young	-0.0876874	27.4775	41.3895	2.84014e-06
	A2	A7	Wnt7b	FZD5_LRP6	0.00160648	0	WNT7B_FZD5_LRP6	Wnt7b - (Fzd5+Lrp6)	WNT	Secreted Signaling	KEGG: mmu04310; PMID: 23209147	young	-0.0876874	27.4775	41.3895	2.84014e-06	-0.373882	19.0476	60.6557	3.90439e-05
	D2	A2	Tgfa	Egfr	0.00150277	0	TGFA_EGFR	Tgfa - Egfr	EGF	Secreted Signaling	KEGG: mmu04012	young	-0.056619	18.6528	33.4064	0.0038478
	D2	A7	Tgfa	Egfr	0.00162689	0	TGFA_EGFR	Tgfa - Egfr	EGF	Secreted Signaling	KEGG: mmu04012	young	-0.056619	18.6528	33.4064	0.0038478	0.333053	42.8571	36.4754	0.0310026
	D2	A8	Tgfa	Egfr	0.00030057	0	TGFA_EGFR	Tgfa - Egfr	EGF	Secreted Signaling	KEGG: mmu04012	young	-0.056619	18.6528	33.4064	0.0038478	0.397636	60	25	0.00106488
	A2	A2	Hbegf	Egfr	0.00186809	0	HBEGF_EGFR	Hbegf - Egfr	EGF	Secreted Signaling	KEGG: mmu04012	young	-0.100317	27.1772	41.3895	9.71406e-08
	A8	A2	Hbegf	Egfr	0.000257678	0	HBEGF_EGFR	Hbegf - Egfr	EGF	Secreted Signaling	KEGG: mmu04012	young	-0.248139	0	25	0.0154525
	A2	A7	Hbegf	Egfr	0.00202233	0	HBEGF_EGFR	Hbegf - Egfr	EGF	Secreted Signaling	KEGG: mmu04012	young	-0.100317	27.1772	41.3895	9.71406e-08	0.333053	42.8571	36.4754	0.0310026
	A8	A7	Hbegf	Egfr	0.000278991	0	HBEGF_EGFR	Hbegf - Egfr	EGF	Secreted Signaling	KEGG: mmu04012	young	-0.248139	0	25	0.0154525	0.333053	42.8571	36.4754	0.0310026
	A2	A8	Hbegf	Egfr	0.000373748	0	HBEGF_EGFR	Hbegf - Egfr	EGF	Secreted Signaling	KEGG: mmu04012	young	-0.100317	27.1772	41.3895	9.71406e-08	0.397636	60	25	0.00106488
	A8	A8	Hbegf	Egfr	5.14872e-05	0	HBEGF_EGFR	Hbegf - Egfr	EGF	Secreted Signaling	KEGG: mmu04012	young	-0.248139	0	25	0.0154525	0.397636	60	25	0.00106488
	A2	CIN	Hbegf	Erbb4	0.00187016	0	HBEGF_ERBB4	Hbegf - Erbb4	EGF	Secreted Signaling	KEGG: mmu04012	young	-0.100317	27.1772	41.3895	9.71406e-08	-0.0886062	12.1212	29.0123	2.17833e-05
	A8	CIN	Hbegf	Erbb4	0.000257965	0	HBEGF_ERBB4	Hbegf - Erbb4	EGF	Secreted Signaling	KEGG: mmu04012	young	-0.248139	0	25	0.0154525	-0.0886062	12.1212	29.0123	2.17833e-05
	A2	CIN	Fgf1	Fgfr1	0.00133581	0	FGF1_FGFR1	Fgf1 - Fgfr1	FGF	Secreted Signaling	PMC: 4393358	young	-0.173219	22.8228	43.7546	6.7917e-20	-0.148799	10.3896	25.5144	2.33856e-05
	A8	CIN	Fgf1	Fgfr1	0.000573575	0	FGF1_FGFR1	Fgf1 - Fgfr1	FGF	Secreted Signaling	PMC: 4393358	young	-0.255716	0	33.3333	0.00386877	-0.148799	10.3896	25.5144	2.33856e-05
	A2	A4	Fgf1	Fgfr1	0.00312311	0	FGF1_FGFR1	Fgf1 - Fgfr1	FGF	Secreted Signaling	PMC: 4393358	young	-0.173219	22.8228	43.7546	6.7917e-20
	A8	A4	Fgf1	Fgfr1	0.00134238	0	FGF1_FGFR1	Fgf1 - Fgfr1	FGF	Secreted Signaling	PMC: 4393358	young	-0.255716	0	33.3333	0.00386877
	A2	A2	Fgf1	Fgfr1	0.00733249	0	FGF1_FGFR1	Fgf1 - Fgfr1	FGF	Secreted Signaling	PMC: 4393358	young	-0.173219	22.8228	43.7546	6.7917e-20
	A8	A2	Fgf1	Fgfr1	0.00315928	0	FGF1_FGFR1	Fgf1 - Fgfr1	FGF	Secreted Signaling	PMC: 4393358	young	-0.255716	0	33.3333	0.00386877
	A2	A7	Fgf1	Fgfr1	0.00504101	0	FGF1_FGFR1	Fgf1 - Fgfr1	FGF	Secreted Signaling	PMC: 4393358	young	-0.173219	22.8228	43.7546	6.7917e-20	-0.194484	23.8095	52.459	0.000913046
	A8	A7	Fgf1	Fgfr1	0.00216912	0	FGF1_FGFR1	Fgf1 - Fgfr1	FGF	Secreted Signaling	PMC: 4393358	young	-0.255716	0	33.3333	0.00386877	-0.194484	23.8095	52.459	0.000913046
	A2	A8	Fgf1	Fgfr1	0.00494439	0	FGF1_FGFR1	Fgf1 - Fgfr1	FGF	Secreted Signaling	PMC: 4393358	young	-0.173219	22.8228	43.7546	6.7917e-20	-0.19241	20	66.6667	0.0232031
	A8	A8	Fgf1	Fgfr1	0.00212743	0	FGF1_FGFR1	Fgf1 - Fgfr1	FGF	Secreted Signaling	PMC: 4393358	young	-0.255716	0	33.3333	0.00386877	-0.19241	20	66.6667	0.0232031
	A2	A2	Fgf1	Fgfr2	0.00210152	0	FGF1_FGFR2	Fgf1 - Fgfr2	FGF	Secreted Signaling	PMC: 4393358	young	-0.173219	22.8228	43.7546	6.7917e-20	0.0940755	38.3634	39.6157	0.000230264
	A8	A2	Fgf1	Fgfr2	0.000902755	0	FGF1_FGFR2	Fgf1 - Fgfr2	FGF	Secreted Signaling	PMC: 4393358	young	-0.255716	0	33.3333	0.00386877	0.0940755	38.3634	39.6157	0.000230264
	A2	A7	Fgf1	Fgfr2	0.00218209	0	FGF1_FGFR2	Fgf1 - Fgfr2	FGF	Secreted Signaling	PMC: 4393358	young	-0.173219	22.8228	43.7546	6.7917e-20	-0.278276	19.0476	49.1803	0.000143616
	A8	A7	Fgf1	Fgfr2	0.000937409	0	FGF1_FGFR2	Fgf1 - Fgfr2	FGF	Secreted Signaling	PMC: 4393358	young	-0.255716	0	33.3333	0.00386877	-0.278276	19.0476	49.1803	0.000143616
	A2	A8	Fgf1	Fgfr2	0.00157102	0	FGF1_FGFR2	Fgf1 - Fgfr2	FGF	Secreted Signaling	PMC: 4393358	young	-0.173219	22.8228	43.7546	6.7917e-20	-0.264425	0	41.6667	0.000847676
	A8	A8	Fgf1	Fgfr2	0.000674663	0	FGF1_FGFR2	Fgf1 - Fgfr2	FGF	Secreted Signaling	PMC: 4393358	young	-0.255716	0	33.3333	0.00386877	-0.264425	0	41.6667	0.000847676
	A2	A4	Fgf1	Fgfr3	0.0115849	0	FGF1_FGFR3	Fgf1 - Fgfr3	FGF	Secreted Signaling	PMC: 4393358	young	-0.173219	22.8228	43.7546	6.7917e-20
	A8	A4	Fgf1	Fgfr3	0.00500365	0	FGF1_FGFR3	Fgf1 - Fgfr3	FGF	Secreted Signaling	PMC: 4393358	young	-0.255716	0	33.3333	0.00386877
	A2	A2	Fgf1	Fgfr3	0.0167189	0	FGF1_FGFR3	Fgf1 - Fgfr3	FGF	Secreted Signaling	PMC: 4393358	young	-0.173219	22.8228	43.7546	6.7917e-20	-0.201108	79.0541	89.357	1.08435e-09
	A8	A2	Fgf1	Fgfr3	0.00724247	0	FGF1_FGFR3	Fgf1 - Fgfr3	FGF	Secreted Signaling	PMC: 4393358	young	-0.255716	0	33.3333	0.00386877	-0.201108	79.0541	89.357	1.08435e-09
	A2	A1	Fgf1	Fgfr3	0.00484566	0	FGF1_FGFR3	Fgf1 - Fgfr3	FGF	Secreted Signaling	PMC: 4393358	young	-0.173219	22.8228	43.7546	6.7917e-20	-0.141286	31.9686	43.5938	0.000755599
	A8	A1	Fgf1	Fgfr3	0.00208483	0	FGF1_FGFR3	Fgf1 - Fgfr3	FGF	Secreted Signaling	PMC: 4393358	young	-0.255716	0	33.3333	0.00386877	-0.141286	31.9686	43.5938	0.000755599
	A2	A7	Fgf1	Fgfr3	0.00116047	0	FGF1_FGFR3	Fgf1 - Fgfr3	FGF	Secreted Signaling	PMC: 4393358	young	-0.173219	22.8228	43.7546	6.7917e-20
	A8	A7	Fgf1	Fgfr3	0.000498237	0	FGF1_FGFR3	Fgf1 - Fgfr3	FGF	Secreted Signaling	PMC: 4393358	young	-0.255716	0	33.3333	0.00386877
	A2	A8	Fgf1	Fgfr3	0.0125979	0	FGF1_FGFR3	Fgf1 - Fgfr3	FGF	Secreted Signaling	PMC: 4393358	young	-0.173219	22.8228	43.7546	6.7917e-20	-0.404108	60	100	0.0314445
	A8	A8	Fgf1	Fgfr3	0.00544436	0	FGF1_FGFR3	Fgf1 - Fgfr3	FGF	Secreted Signaling	PMC: 4393358	young	-0.255716	0	33.3333	0.00386877	-0.404108	60	100	0.0314445
	A5	A4	Pdgfa	Pdgfrb	0.00282523	0	PDGFA_PDGFRB	Pdgfa - Pdgfrb	PDGF	Secreted Signaling	PMID: 15207812	young	-0.396937	3.56347	27.5862	8.69143e-10	-0.801072	0	46.2687	0.00076303
	A5	A2	Pdgfa	Pdgfrb	0.00462937	0	PDGFA_PDGFRB	Pdgfa - Pdgfrb	PDGF	Secreted Signaling	PMID: 15207812	young	-0.396937	3.56347	27.5862	8.69143e-10	-0.0884772	47.7477	62.3799	0.0033039
	A5	A7	Pdgfa	Pdgfrb	0.00141852	0	PDGFA_PDGFRB	Pdgfa - Pdgfrb	PDGF	Secreted Signaling	PMID: 15207812	young	-0.396937	3.56347	27.5862	8.69143e-10
	A5	A8	Pdgfa	Pdgfrb	0.00257604	0	PDGFA_PDGFRB	Pdgfa - Pdgfrb	PDGF	Secreted Signaling	PMID: 15207812	young	-0.396937	3.56347	27.5862	8.69143e-10	-0.337103	40	66.6667	0.0142318
	A8	A8	Csf1	Csf1r	0.0180197	0	CSF1_CSF1R	Csf1 - Csf1r	CSF	Secreted Signaling	KEGG: mmu04060	young	-0.242712	0	33.3333	0.00382959
	D1	D1	Mdk	Sdc2	0.00117083	0	MDK_SDC2	Mdk - Sdc2	MK	Secreted Signaling	PMID: 28356350	young	-0.18707	6.74847	30.4878	2.73807e-09	-0.0580651	19.6319	34.8115	0.00975992
	A2	D1	Mdk	Sdc2	0.00569047	0	MDK_SDC2	Mdk - Sdc2	MK	Secreted Signaling	PMID: 28356350	young	-0.0634638	50.0751	62.6755	0.0294736	-0.0580651	19.6319	34.8115	0.00975992
	A7	D1	Mdk	Sdc2	0.0069028	0	MDK_SDC2	Mdk - Sdc2	MK	Secreted Signaling	PMID: 28356350	young	-0.263652	55.5556	67.2131	0.00209804	-0.0580651	19.6319	34.8115	0.00975992
	D1	CIN	Mdk	Sdc2	0.00125332	0	MDK_SDC2	Mdk - Sdc2	MK	Secreted Signaling	PMID: 28356350	young	-0.18707	6.74847	30.4878	2.73807e-09
	A2	CIN	Mdk	Sdc2	0.00608948	0	MDK_SDC2	Mdk - Sdc2	MK	Secreted Signaling	PMID: 28356350	young	-0.0634638	50.0751	62.6755	0.0294736
	A7	CIN	Mdk	Sdc2	0.00738618	0	MDK_SDC2	Mdk - Sdc2	MK	Secreted Signaling	PMID: 28356350	young	-0.263652	55.5556	67.2131	0.00209804
	D1	A2	Mdk	Sdc2	0.00475044	0	MDK_SDC2	Mdk - Sdc2	MK	Secreted Signaling	PMID: 28356350	young	-0.18707	6.74847	30.4878	2.73807e-09	-0.130338	44.97	63.2668	5.86831e-06
	A2	A2	Mdk	Sdc2	0.0227731	0	MDK_SDC2	Mdk - Sdc2	MK	Secreted Signaling	PMID: 28356350	young	-0.0634638	50.0751	62.6755	0.0294736	-0.130338	44.97	63.2668	5.86831e-06
	A7	A2	Mdk	Sdc2	0.027524	0	MDK_SDC2	Mdk - Sdc2	MK	Secreted Signaling	PMID: 28356350	young	-0.263652	55.5556	67.2131	0.00209804	-0.130338	44.97	63.2668	5.86831e-06
	D1	A7	Mdk	Sdc2	0.0042163	0	MDK_SDC2	Mdk - Sdc2	MK	Secreted Signaling	PMID: 28356350	young	-0.18707	6.74847	30.4878	2.73807e-09	-0.486868	23.8095	61.0656	1.54829e-07
	A2	A7	Mdk	Sdc2	0.0202537	0	MDK_SDC2	Mdk - Sdc2	MK	Secreted Signaling	PMID: 28356350	young	-0.0634638	50.0751	62.6755	0.0294736	-0.486868	23.8095	61.0656	1.54829e-07
	A7	A7	Mdk	Sdc2	0.0244923	0	MDK_SDC2	Mdk - Sdc2	MK	Secreted Signaling	PMID: 28356350	young	-0.263652	55.5556	67.2131	0.00209804	-0.486868	23.8095	61.0656	1.54829e-07
	D1	A8	Mdk	Sdc2	0.00235797	0	MDK_SDC2	Mdk - Sdc2	MK	Secreted Signaling	PMID: 28356350	young	-0.18707	6.74847	30.4878	2.73807e-09
	A2	A8	Mdk	Sdc2	0.0114079	0	MDK_SDC2	Mdk - Sdc2	MK	Secreted Signaling	PMID: 28356350	young	-0.0634638	50.0751	62.6755	0.0294736
	A7	A8	Mdk	Sdc2	0.0138214	0	MDK_SDC2	Mdk - Sdc2	MK	Secreted Signaling	PMID: 28356350	young	-0.263652	55.5556	67.2131	0.00209804
	D1	A4	Mdk	Sdc4	0.00215763	0	MDK_SDC4	Mdk - Sdc4	MK	Secreted Signaling	PMID: 28356350	young	-0.18707	6.74847	30.4878	2.73807e-09
	A2	A4	Mdk	Sdc4	0.0104467	0	MDK_SDC4	Mdk - Sdc4	MK	Secreted Signaling	PMID: 28356350	young	-0.0634638	50.0751	62.6755	0.0294736
	A7	A4	Mdk	Sdc4	0.0126594	0	MDK_SDC4	Mdk - Sdc4	MK	Secreted Signaling	PMID: 28356350	young	-0.263652	55.5556	67.2131	0.00209804
	D1	A2	Mdk	Sdc4	0.00825167	0	MDK_SDC4	Mdk - Sdc4	MK	Secreted Signaling	PMID: 28356350	young	-0.18707	6.74847	30.4878	2.73807e-09	-0.212268	65.9159	83.7398	2.55996e-09
	A2	A2	Mdk	Sdc4	0.0390366	0	MDK_SDC4	Mdk - Sdc4	MK	Secreted Signaling	PMID: 28356350	young	-0.0634638	50.0751	62.6755	0.0294736	-0.212268	65.9159	83.7398	2.55996e-09
	A7	A2	Mdk	Sdc4	0.0470172	0	MDK_SDC4	Mdk - Sdc4	MK	Secreted Signaling	PMID: 28356350	young	-0.263652	55.5556	67.2131	0.00209804	-0.212268	65.9159	83.7398	2.55996e-09
	D1	A1	Mdk	Sdc4	0.00228891	0	MDK_SDC4	Mdk - Sdc4	MK	Secreted Signaling	PMID: 28356350	young	-0.18707	6.74847	30.4878	2.73807e-09	-0.170163	19.1202	32.1875	6.09867e-10
	A2	A1	Mdk	Sdc4	0.0110768	0	MDK_SDC4	Mdk - Sdc4	MK	Secreted Signaling	PMID: 28356350	young	-0.0634638	50.0751	62.6755	0.0294736	-0.170163	19.1202	32.1875	6.09867e-10
	A7	A1	Mdk	Sdc4	0.0134211	0	MDK_SDC4	Mdk - Sdc4	MK	Secreted Signaling	PMID: 28356350	young	-0.263652	55.5556	67.2131	0.00209804	-0.170163	19.1202	32.1875	6.09867e-10
	D1	A7	Mdk	Sdc4	0.00555444	0	MDK_SDC4	Mdk - Sdc4	MK	Secreted Signaling	PMID: 28356350	young	-0.18707	6.74847	30.4878	2.73807e-09
	A2	A7	Mdk	Sdc4	0.026546	0	MDK_SDC4	Mdk - Sdc4	MK	Secreted Signaling	PMID: 28356350	young	-0.0634638	50.0751	62.6755	0.0294736
	A7	A7	Mdk	Sdc4	0.0320583	0	MDK_SDC4	Mdk - Sdc4	MK	Secreted Signaling	PMID: 28356350	young	-0.263652	55.5556	67.2131	0.00209804
	D1	A8	Mdk	Sdc4	0.00563836	0	MDK_SDC4	Mdk - Sdc4	MK	Secreted Signaling	PMID: 28356350	young	-0.18707	6.74847	30.4878	2.73807e-09
	A2	A8	Mdk	Sdc4	0.0269385	0	MDK_SDC4	Mdk - Sdc4	MK	Secreted Signaling	PMID: 28356350	young	-0.0634638	50.0751	62.6755	0.0294736
	A7	A8	Mdk	Sdc4	0.0325295	0	MDK_SDC4	Mdk - Sdc4	MK	Secreted Signaling	PMID: 28356350	young	-0.263652	55.5556	67.2131	0.00209804
	D1	D1	Mdk	Ptprz1	0.00111531	0.01	MDK_PTPRZ1	Mdk - Ptprz1	MK	Secreted Signaling	PMID: 28356350	young	-0.18707	6.74847	30.4878	2.73807e-09
	A2	D1	Mdk	Ptprz1	0.00542181	0	MDK_PTPRZ1	Mdk - Ptprz1	MK	Secreted Signaling	PMID: 28356350	young	-0.0634638	50.0751	62.6755	0.0294736
	A7	D1	Mdk	Ptprz1	0.00657727	0	MDK_PTPRZ1	Mdk - Ptprz1	MK	Secreted Signaling	PMID: 28356350	young	-0.263652	55.5556	67.2131	0.00209804
	D1	CIN	Mdk	Ptprz1	0.00139602	0.01	MDK_PTPRZ1	Mdk - Ptprz1	MK	Secreted Signaling	PMID: 28356350	young	-0.18707	6.74847	30.4878	2.73807e-09
	A2	CIN	Mdk	Ptprz1	0.00677905	0	MDK_PTPRZ1	Mdk - Ptprz1	MK	Secreted Signaling	PMID: 28356350	young	-0.0634638	50.0751	62.6755	0.0294736
	A7	CIN	Mdk	Ptprz1	0.00822137	0	MDK_PTPRZ1	Mdk - Ptprz1	MK	Secreted Signaling	PMID: 28356350	young	-0.263652	55.5556	67.2131	0.00209804
	D1	GIN	Mdk	Ptprz1	0.00104419	0.01	MDK_PTPRZ1	Mdk - Ptprz1	MK	Secreted Signaling	PMID: 28356350	young	-0.18707	6.74847	30.4878	2.73807e-09
	A2	GIN	Mdk	Ptprz1	0.00507746	0	MDK_PTPRZ1	Mdk - Ptprz1	MK	Secreted Signaling	PMID: 28356350	young	-0.0634638	50.0751	62.6755	0.0294736
	A7	GIN	Mdk	Ptprz1	0.00615999	0	MDK_PTPRZ1	Mdk - Ptprz1	MK	Secreted Signaling	PMID: 28356350	young	-0.263652	55.5556	67.2131	0.00209804
	D1	A4	Mdk	Ptprz1	0.016562	0	MDK_PTPRZ1	Mdk - Ptprz1	MK	Secreted Signaling	PMID: 28356350	young	-0.18707	6.74847	30.4878	2.73807e-09	0.477146	100	94.7406	0.00302844
	A2	A4	Mdk	Ptprz1	0.0759755	0	MDK_PTPRZ1	Mdk - Ptprz1	MK	Secreted Signaling	PMID: 28356350	young	-0.0634638	50.0751	62.6755	0.0294736	0.477146	100	94.7406	0.00302844
	A7	A4	Mdk	Ptprz1	0.0907943	0	MDK_PTPRZ1	Mdk - Ptprz1	MK	Secreted Signaling	PMID: 28356350	young	-0.263652	55.5556	67.2131	0.00209804	0.477146	100	94.7406	0.00302844
	D1	A2	Mdk	Ptprz1	0.0167925	0	MDK_PTPRZ1	Mdk - Ptprz1	MK	Secreted Signaling	PMID: 28356350	young	-0.18707	6.74847	30.4878	2.73807e-09	-0.225175	99.0991	99.4087	2.88776e-26
	A2	A2	Mdk	Ptprz1	0.0769684	0	MDK_PTPRZ1	Mdk - Ptprz1	MK	Secreted Signaling	PMID: 28356350	young	-0.0634638	50.0751	62.6755	0.0294736	-0.225175	99.0991	99.4087	2.88776e-26
	A7	A2	Mdk	Ptprz1	0.0919616	0	MDK_PTPRZ1	Mdk - Ptprz1	MK	Secreted Signaling	PMID: 28356350	young	-0.263652	55.5556	67.2131	0.00209804	-0.225175	99.0991	99.4087	2.88776e-26
	D1	A1	Mdk	Ptprz1	0.0133191	0	MDK_PTPRZ1	Mdk - Ptprz1	MK	Secreted Signaling	PMID: 28356350	young	-0.18707	6.74847	30.4878	2.73807e-09
	A2	A1	Mdk	Ptprz1	0.0618307	0	MDK_PTPRZ1	Mdk - Ptprz1	MK	Secreted Signaling	PMID: 28356350	young	-0.0634638	50.0751	62.6755	0.0294736
	A7	A1	Mdk	Ptprz1	0.0741119	0	MDK_PTPRZ1	Mdk - Ptprz1	MK	Secreted Signaling	PMID: 28356350	young	-0.263652	55.5556	67.2131	0.00209804
	D1	A7	Mdk	Ptprz1	0.0148918	0	MDK_PTPRZ1	Mdk - Ptprz1	MK	Secreted Signaling	PMID: 28356350	young	-0.18707	6.74847	30.4878	2.73807e-09
	A2	A7	Mdk	Ptprz1	0.0687325	0	MDK_PTPRZ1	Mdk - Ptprz1	MK	Secreted Signaling	PMID: 28356350	young	-0.0634638	50.0751	62.6755	0.0294736
	A7	A7	Mdk	Ptprz1	0.0822644	0	MDK_PTPRZ1	Mdk - Ptprz1	MK	Secreted Signaling	PMID: 28356350	young	-0.263652	55.5556	67.2131	0.00209804
	D1	A8	Mdk	Ptprz1	0.0129648	0	MDK_PTPRZ1	Mdk - Ptprz1	MK	Secreted Signaling	PMID: 28356350	young	-0.18707	6.74847	30.4878	2.73807e-09
	A2	A8	Mdk	Ptprz1	0.0602647	0	MDK_PTPRZ1	Mdk - Ptprz1	MK	Secreted Signaling	PMID: 28356350	young	-0.0634638	50.0751	62.6755	0.0294736
	A7	A8	Mdk	Ptprz1	0.0722588	0	MDK_PTPRZ1	Mdk - Ptprz1	MK	Secreted Signaling	PMID: 28356350	young	-0.263652	55.5556	67.2131	0.00209804
	D1	A2	Mdk	ITGA6_ITGB1	0.00136958	0	MDK_ITGA6_ITGB1	Mdk - (Itga6+Itgb1)	MK	Secreted Signaling	PMID: 28356350	young	-0.18707	6.74847	30.4878	2.73807e-09	-0.0911201	25.2628	39.4678	1.57756e-06
	A2	A2	Mdk	ITGA6_ITGB1	0.00665135	0	MDK_ITGA6_ITGB1	Mdk - (Itga6+Itgb1)	MK	Secreted Signaling	PMID: 28356350	young	-0.0634638	50.0751	62.6755	0.0294736	-0.0911201	25.2628	39.4678	1.57756e-06
	A7	A2	Mdk	ITGA6_ITGB1	0.00806673	0	MDK_ITGA6_ITGB1	Mdk - (Itga6+Itgb1)	MK	Secreted Signaling	PMID: 28356350	young	-0.263652	55.5556	67.2131	0.00209804	-0.0911201	25.2628	39.4678	1.57756e-06
	D1	A8	Mdk	ITGA6_ITGB1	0.00527913	0	MDK_ITGA6_ITGB1	Mdk - (Itga6+Itgb1)	MK	Secreted Signaling	PMID: 28356350	young	-0.18707	6.74847	30.4878	2.73807e-09
	A2	A8	Mdk	ITGA6_ITGB1	0.0252567	0	MDK_ITGA6_ITGB1	Mdk - (Itga6+Itgb1)	MK	Secreted Signaling	PMID: 28356350	young	-0.0634638	50.0751	62.6755	0.0294736
	A7	A8	Mdk	ITGA6_ITGB1	0.0305096	0	MDK_ITGA6_ITGB1	Mdk - (Itga6+Itgb1)	MK	Secreted Signaling	PMID: 28356350	young	-0.263652	55.5556	67.2131	0.00209804
	D1	D1	Mdk	Lrp1	0.0050616	0	MDK_LRP1	Mdk - Lrp1	MK	Secreted Signaling	PMID: 28356350	young	-0.18707	6.74847	30.4878	2.73807e-09	0.306503	62.5767	70.7871	3.74299e-06
	A2	D1	Mdk	Lrp1	0.0242361	0	MDK_LRP1	Mdk - Lrp1	MK	Secreted Signaling	PMID: 28356350	young	-0.0634638	50.0751	62.6755	0.0294736	0.306503	62.5767	70.7871	3.74299e-06
	A7	D1	Mdk	Lrp1	0.029283	0	MDK_LRP1	Mdk - Lrp1	MK	Secreted Signaling	PMID: 28356350	young	-0.263652	55.5556	67.2131	0.00209804	0.306503	62.5767	70.7871	3.74299e-06
	D1	D2	Mdk	Lrp1	0.00470208	0	MDK_LRP1	Mdk - Lrp1	MK	Secreted Signaling	PMID: 28356350	young	-0.18707	6.74847	30.4878	2.73807e-09
	A2	D2	Mdk	Lrp1	0.0225454	0	MDK_LRP1	Mdk - Lrp1	MK	Secreted Signaling	PMID: 28356350	young	-0.0634638	50.0751	62.6755	0.0294736
	A7	D2	Mdk	Lrp1	0.0272502	0	MDK_LRP1	Mdk - Lrp1	MK	Secreted Signaling	PMID: 28356350	young	-0.263652	55.5556	67.2131	0.00209804
	D1	CIN	Mdk	Lrp1	0.00536007	0	MDK_LRP1	Mdk - Lrp1	MK	Secreted Signaling	PMID: 28356350	young	-0.18707	6.74847	30.4878	2.73807e-09	-0.254373	26.8398	67.0782	7.38438e-10
	A2	CIN	Mdk	Lrp1	0.0256361	0	MDK_LRP1	Mdk - Lrp1	MK	Secreted Signaling	PMID: 28356350	young	-0.0634638	50.0751	62.6755	0.0294736	-0.254373	26.8398	67.0782	7.38438e-10
	A7	CIN	Mdk	Lrp1	0.0309653	0	MDK_LRP1	Mdk - Lrp1	MK	Secreted Signaling	PMID: 28356350	young	-0.263652	55.5556	67.2131	0.00209804	-0.254373	26.8398	67.0782	7.38438e-10
	D1	GIN	Mdk	Lrp1	0.0022103	0	MDK_LRP1	Mdk - Lrp1	MK	Secreted Signaling	PMID: 28356350	young	-0.18707	6.74847	30.4878	2.73807e-09
	A2	GIN	Mdk	Lrp1	0.0106995	0	MDK_LRP1	Mdk - Lrp1	MK	Secreted Signaling	PMID: 28356350	young	-0.0634638	50.0751	62.6755	0.0294736
	A7	GIN	Mdk	Lrp1	0.0129651	0	MDK_LRP1	Mdk - Lrp1	MK	Secreted Signaling	PMID: 28356350	young	-0.263652	55.5556	67.2131	0.00209804
	D1	A4	Mdk	Lrp1	0.00266299	0	MDK_LRP1	Mdk - Lrp1	MK	Secreted Signaling	PMID: 28356350	young	-0.18707	6.74847	30.4878	2.73807e-09
	A2	A4	Mdk	Lrp1	0.0128685	0	MDK_LRP1	Mdk - Lrp1	MK	Secreted Signaling	PMID: 28356350	young	-0.0634638	50.0751	62.6755	0.0294736
	A7	A4	Mdk	Lrp1	0.0155861	0	MDK_LRP1	Mdk - Lrp1	MK	Secreted Signaling	PMID: 28356350	young	-0.263652	55.5556	67.2131	0.00209804
	D1	A2	Mdk	Lrp1	0.00483771	0	MDK_LRP1	Mdk - Lrp1	MK	Secreted Signaling	PMID: 28356350	young	-0.18707	6.74847	30.4878	2.73807e-09
	A2	A2	Mdk	Lrp1	0.0231838	0	MDK_LRP1	Mdk - Lrp1	MK	Secreted Signaling	PMID: 28356350	young	-0.0634638	50.0751	62.6755	0.0294736
	A7	A2	Mdk	Lrp1	0.0280179	0	MDK_LRP1	Mdk - Lrp1	MK	Secreted Signaling	PMID: 28356350	young	-0.263652	55.5556	67.2131	0.00209804
	D1	A7	Mdk	Lrp1	0.00395761	0	MDK_LRP1	Mdk - Lrp1	MK	Secreted Signaling	PMID: 28356350	young	-0.18707	6.74847	30.4878	2.73807e-09
	A2	A7	Mdk	Lrp1	0.0190299	0	MDK_LRP1	Mdk - Lrp1	MK	Secreted Signaling	PMID: 28356350	young	-0.0634638	50.0751	62.6755	0.0294736
	A7	A7	Mdk	Lrp1	0.0230183	0	MDK_LRP1	Mdk - Lrp1	MK	Secreted Signaling	PMID: 28356350	young	-0.263652	55.5556	67.2131	0.00209804
	D1	A8	Mdk	Lrp1	0.00964652	0	MDK_LRP1	Mdk - Lrp1	MK	Secreted Signaling	PMID: 28356350	young	-0.18707	6.74847	30.4878	2.73807e-09	0.255224	80	91.6667	0.0410035
	A2	A8	Mdk	Lrp1	0.0453972	0	MDK_LRP1	Mdk - Lrp1	MK	Secreted Signaling	PMID: 28356350	young	-0.0634638	50.0751	62.6755	0.0294736	0.255224	80	91.6667	0.0410035
	A7	A8	Mdk	Lrp1	0.0546042	0	MDK_LRP1	Mdk - Lrp1	MK	Secreted Signaling	PMID: 28356350	young	-0.263652	55.5556	67.2131	0.00209804	0.255224	80	91.6667	0.0410035
	D1	A5	Mdk	Lrp1	0.00453623	0	MDK_LRP1	Mdk - Lrp1	MK	Secreted Signaling	PMID: 28356350	young	-0.18707	6.74847	30.4878	2.73807e-09
	A2	A5	Mdk	Lrp1	0.021764	0	MDK_LRP1	Mdk - Lrp1	MK	Secreted Signaling	PMID: 28356350	young	-0.0634638	50.0751	62.6755	0.0294736
	A7	A5	Mdk	Lrp1	0.0263101	0	MDK_LRP1	Mdk - Lrp1	MK	Secreted Signaling	PMID: 28356350	young	-0.263652	55.5556	67.2131	0.00209804
	D1	D1	Mdk	Ncl	0.0049816	0	MDK_NCL	Mdk - Ncl	MK	Secreted Signaling	PMID: 28356350	young	-0.18707	6.74847	30.4878	2.73807e-09	-0.411883	25.1534	63.4701	6.53335e-13
	A2	D1	Mdk	Ncl	0.0238603	0	MDK_NCL	Mdk - Ncl	MK	Secreted Signaling	PMID: 28356350	young	-0.0634638	50.0751	62.6755	0.0294736	-0.411883	25.1534	63.4701	6.53335e-13
	A7	D1	Mdk	Ncl	0.0288313	0	MDK_NCL	Mdk - Ncl	MK	Secreted Signaling	PMID: 28356350	young	-0.263652	55.5556	67.2131	0.00209804	-0.411883	25.1534	63.4701	6.53335e-13
	D1	D2	Mdk	Ncl	0.00444454	0	MDK_NCL	Mdk - Ncl	MK	Secreted Signaling	PMID: 28356350	young	-0.18707	6.74847	30.4878	2.73807e-09	-0.304472	22.7979	53.4357	1.33328e-09
	A2	D2	Mdk	Ncl	0.0213316	0	MDK_NCL	Mdk - Ncl	MK	Secreted Signaling	PMID: 28356350	young	-0.0634638	50.0751	62.6755	0.0294736	-0.304472	22.7979	53.4357	1.33328e-09
	A7	D2	Mdk	Ncl	0.0257897	0	MDK_NCL	Mdk - Ncl	MK	Secreted Signaling	PMID: 28356350	young	-0.263652	55.5556	67.2131	0.00209804	-0.304472	22.7979	53.4357	1.33328e-09
	D1	CIN	Mdk	Ncl	0.00190397	0	MDK_NCL	Mdk - Ncl	MK	Secreted Signaling	PMID: 28356350	young	-0.18707	6.74847	30.4878	2.73807e-09	-0.11578	20.7792	47.3251	3.41983e-06
	A2	CIN	Mdk	Ncl	0.00922755	0	MDK_NCL	Mdk - Ncl	MK	Secreted Signaling	PMID: 28356350	young	-0.0634638	50.0751	62.6755	0.0294736	-0.11578	20.7792	47.3251	3.41983e-06
	A7	CIN	Mdk	Ncl	0.011185	0	MDK_NCL	Mdk - Ncl	MK	Secreted Signaling	PMID: 28356350	young	-0.263652	55.5556	67.2131	0.00209804	-0.11578	20.7792	47.3251	3.41983e-06
	D1	GIN	Mdk	Ncl	0.00244459	0	MDK_NCL	Mdk - Ncl	MK	Secreted Signaling	PMID: 28356350	young	-0.18707	6.74847	30.4878	2.73807e-09	-0.189434	28.5068	48	0.00242357
	A2	GIN	Mdk	Ncl	0.011823	0	MDK_NCL	Mdk - Ncl	MK	Secreted Signaling	PMID: 28356350	young	-0.0634638	50.0751	62.6755	0.0294736	-0.189434	28.5068	48	0.00242357
	A7	GIN	Mdk	Ncl	0.0143231	0	MDK_NCL	Mdk - Ncl	MK	Secreted Signaling	PMID: 28356350	young	-0.263652	55.5556	67.2131	0.00209804	-0.189434	28.5068	48	0.00242357
	D1	A4	Mdk	Ncl	0.00221841	0	MDK_NCL	Mdk - Ncl	MK	Secreted Signaling	PMID: 28356350	young	-0.18707	6.74847	30.4878	2.73807e-09	0.501939	53.3333	33.8308	0.0220862
	A2	A4	Mdk	Ncl	0.0107385	0	MDK_NCL	Mdk - Ncl	MK	Secreted Signaling	PMID: 28356350	young	-0.0634638	50.0751	62.6755	0.0294736	0.501939	53.3333	33.8308	0.0220862
	A7	A4	Mdk	Ncl	0.0130122	0	MDK_NCL	Mdk - Ncl	MK	Secreted Signaling	PMID: 28356350	young	-0.263652	55.5556	67.2131	0.00209804	0.501939	53.3333	33.8308	0.0220862
	D1	A3	Mdk	Ncl	0.00221838	0	MDK_NCL	Mdk - Ncl	MK	Secreted Signaling	PMID: 28356350	young	-0.18707	6.74847	30.4878	2.73807e-09
	A2	A3	Mdk	Ncl	0.0107384	0	MDK_NCL	Mdk - Ncl	MK	Secreted Signaling	PMID: 28356350	young	-0.0634638	50.0751	62.6755	0.0294736
	A7	A3	Mdk	Ncl	0.013012	0	MDK_NCL	Mdk - Ncl	MK	Secreted Signaling	PMID: 28356350	young	-0.263652	55.5556	67.2131	0.00209804
	D1	A2	Mdk	Ncl	0.00498986	0	MDK_NCL	Mdk - Ncl	MK	Secreted Signaling	PMID: 28356350	young	-0.18707	6.74847	30.4878	2.73807e-09	-0.217292	43.6186	66.2971	8.5969e-13
	A2	A2	Mdk	Ncl	0.0238991	0	MDK_NCL	Mdk - Ncl	MK	Secreted Signaling	PMID: 28356350	young	-0.0634638	50.0751	62.6755	0.0294736	-0.217292	43.6186	66.2971	8.5969e-13
	A7	A2	Mdk	Ncl	0.028878	0	MDK_NCL	Mdk - Ncl	MK	Secreted Signaling	PMID: 28356350	young	-0.263652	55.5556	67.2131	0.00209804	-0.217292	43.6186	66.2971	8.5969e-13
	D1	A1	Mdk	Ncl	0.0022725	0	MDK_NCL	Mdk - Ncl	MK	Secreted Signaling	PMID: 28356350	young	-0.18707	6.74847	30.4878	2.73807e-09	-0.28908	16.2239	32.5	3.05029e-20
	A2	A1	Mdk	Ncl	0.010998	0	MDK_NCL	Mdk - Ncl	MK	Secreted Signaling	PMID: 28356350	young	-0.0634638	50.0751	62.6755	0.0294736	-0.28908	16.2239	32.5	3.05029e-20
	A7	A1	Mdk	Ncl	0.0133259	0	MDK_NCL	Mdk - Ncl	MK	Secreted Signaling	PMID: 28356350	young	-0.263652	55.5556	67.2131	0.00209804	-0.28908	16.2239	32.5	3.05029e-20
	D1	A7	Mdk	Ncl	0.00962654	0	MDK_NCL	Mdk - Ncl	MK	Secreted Signaling	PMID: 28356350	young	-0.18707	6.74847	30.4878	2.73807e-09	-0.391802	61.9048	83.6066	0.0029541
	A2	A7	Mdk	Ncl	0.0453065	0	MDK_NCL	Mdk - Ncl	MK	Secreted Signaling	PMID: 28356350	young	-0.0634638	50.0751	62.6755	0.0294736	-0.391802	61.9048	83.6066	0.0029541
	A7	A7	Mdk	Ncl	0.0544962	0	MDK_NCL	Mdk - Ncl	MK	Secreted Signaling	PMID: 28356350	young	-0.263652	55.5556	67.2131	0.00209804	-0.391802	61.9048	83.6066	0.0029541
	D1	A8	Mdk	Ncl	0.00829666	0	MDK_NCL	Mdk - Ncl	MK	Secreted Signaling	PMID: 28356350	young	-0.18707	6.74847	30.4878	2.73807e-09	-0.867934	20	91.6667	0.000210938
	A2	A8	Mdk	Ncl	0.0392428	0	MDK_NCL	Mdk - Ncl	MK	Secreted Signaling	PMID: 28356350	young	-0.0634638	50.0751	62.6755	0.0294736	-0.867934	20	91.6667	0.000210938
	A7	A8	Mdk	Ncl	0.0472635	0	MDK_NCL	Mdk - Ncl	MK	Secreted Signaling	PMID: 28356350	young	-0.263652	55.5556	67.2131	0.00209804	-0.867934	20	91.6667	0.000210938
	CIN	A4	Ptn	Ptprz1	0.147955	0	PTN_PTPRZ1	Ptn - Ptprz1	PTN	Secreted Signaling	PMID: 28356350; PMID: 25620911	young	-0.35907	43.29	77.572	0.000610953	0.477146	100	94.7406	0.00302844
	A2	A4	Ptn	Ptprz1	0.287725	0	PTN_PTPRZ1	Ptn - Ptprz1	PTN	Secreted Signaling	PMID: 28356350; PMID: 25620911	young	-0.204843	99.7748	100	1.21046e-25	0.477146	100	94.7406	0.00302844
	A7	A4	Ptn	Ptprz1	0.256064	0	PTN_PTPRZ1	Ptn - Ptprz1	PTN	Secreted Signaling	PMID: 28356350; PMID: 25620911	young	-0.360321	100	98.7705	1.30952e-05	0.477146	100	94.7406	0.00302844
	CIN	A2	Ptn	Ptprz1	0.149737	0	PTN_PTPRZ1	Ptn - Ptprz1	PTN	Secreted Signaling	PMID: 28356350; PMID: 25620911	young	-0.35907	43.29	77.572	0.000610953	-0.225175	99.0991	99.4087	2.88776e-26
	A2	A2	Ptn	Ptprz1	0.290615	0	PTN_PTPRZ1	Ptn - Ptprz1	PTN	Secreted Signaling	PMID: 28356350; PMID: 25620911	young	-0.204843	99.7748	100	1.21046e-25	-0.225175	99.0991	99.4087	2.88776e-26
	A7	A2	Ptn	Ptprz1	0.258751	0	PTN_PTPRZ1	Ptn - Ptprz1	PTN	Secreted Signaling	PMID: 28356350; PMID: 25620911	young	-0.360321	100	98.7705	1.30952e-05	-0.225175	99.0991	99.4087	2.88776e-26
	CIN	A1	Ptn	Ptprz1	0.122182	0	PTN_PTPRZ1	Ptn - Ptprz1	PTN	Secreted Signaling	PMID: 28356350; PMID: 25620911	young	-0.35907	43.29	77.572	0.000610953
	A2	A1	Ptn	Ptprz1	0.244593	0	PTN_PTPRZ1	Ptn - Ptprz1	PTN	Secreted Signaling	PMID: 28356350; PMID: 25620911	young	-0.204843	99.7748	100	1.21046e-25
	A7	A1	Ptn	Ptprz1	0.216237	0	PTN_PTPRZ1	Ptn - Ptprz1	PTN	Secreted Signaling	PMID: 28356350; PMID: 25620911	young	-0.360321	100	98.7705	1.30952e-05
	CIN	A7	Ptn	Ptprz1	0.134852	0	PTN_PTPRZ1	Ptn - Ptprz1	PTN	Secreted Signaling	PMID: 28356350; PMID: 25620911	young	-0.35907	43.29	77.572	0.000610953
	A2	A7	Ptn	Ptprz1	0.266109	0	PTN_PTPRZ1	Ptn - Ptprz1	PTN	Secreted Signaling	PMID: 28356350; PMID: 25620911	young	-0.204843	99.7748	100	1.21046e-25
	A7	A7	Ptn	Ptprz1	0.236038	0	PTN_PTPRZ1	Ptn - Ptprz1	PTN	Secreted Signaling	PMID: 28356350; PMID: 25620911	young	-0.360321	100	98.7705	1.30952e-05
	CIN	A8	Ptn	Ptprz1	0.119282	0	PTN_PTPRZ1	Ptn - Ptprz1	PTN	Secreted Signaling	PMID: 28356350; PMID: 25620911	young	-0.35907	43.29	77.572	0.000610953
	A2	A8	Ptn	Ptprz1	0.23958	0	PTN_PTPRZ1	Ptn - Ptprz1	PTN	Secreted Signaling	PMID: 28356350; PMID: 25620911	young	-0.204843	99.7748	100	1.21046e-25
	A7	A8	Ptn	Ptprz1	0.211643	0	PTN_PTPRZ1	Ptn - Ptprz1	PTN	Secreted Signaling	PMID: 28356350; PMID: 25620911	young	-0.360321	100	98.7705	1.30952e-05
	CIN	D1	Ptn	Sdc2	0.0119423	0.03	PTN_SDC2	Ptn - Sdc2	PTN	Secreted Signaling	PMID: 28356350; PMID: 25620911	young	-0.35907	43.29	77.572	0.000610953	-0.0580651	19.6319	34.8115	0.00975992
	A2	D1	Ptn	Sdc2	0.0273479	0	PTN_SDC2	Ptn - Sdc2	PTN	Secreted Signaling	PMID: 28356350; PMID: 25620911	young	-0.204843	99.7748	100	1.21046e-25	-0.0580651	19.6319	34.8115	0.00975992
	A7	D1	Ptn	Sdc2	0.0233974	0	PTN_SDC2	Ptn - Sdc2	PTN	Secreted Signaling	PMID: 28356350; PMID: 25620911	young	-0.360321	100	98.7705	1.30952e-05	-0.0580651	19.6319	34.8115	0.00975992
	A2	CIN	Ptn	Sdc2	0.0292209	0	PTN_SDC2	Ptn - Sdc2	PTN	Secreted Signaling	PMID: 28356350; PMID: 25620911	young	-0.204843	99.7748	100	1.21046e-25
	A7	CIN	Ptn	Sdc2	0.0250068	0	PTN_SDC2	Ptn - Sdc2	PTN	Secreted Signaling	PMID: 28356350; PMID: 25620911	young	-0.360321	100	98.7705	1.30952e-05
	CIN	A2	Ptn	Sdc2	0.0469073	0	PTN_SDC2	Ptn - Sdc2	PTN	Secreted Signaling	PMID: 28356350; PMID: 25620911	young	-0.35907	43.29	77.572	0.000610953	-0.130338	44.97	63.2668	5.86831e-06
	A2	A2	Ptn	Sdc2	0.102728	0	PTN_SDC2	Ptn - Sdc2	PTN	Secreted Signaling	PMID: 28356350; PMID: 25620911	young	-0.204843	99.7748	100	1.21046e-25	-0.130338	44.97	63.2668	5.86831e-06
	A7	A2	Ptn	Sdc2	0.0888839	0	PTN_SDC2	Ptn - Sdc2	PTN	Secreted Signaling	PMID: 28356350; PMID: 25620911	young	-0.360321	100	98.7705	1.30952e-05	-0.130338	44.97	63.2668	5.86831e-06
	CIN	A7	Ptn	Sdc2	0.0418323	0	PTN_SDC2	Ptn - Sdc2	PTN	Secreted Signaling	PMID: 28356350; PMID: 25620911	young	-0.35907	43.29	77.572	0.000610953	-0.486868	23.8095	61.0656	1.54829e-07
	A2	A7	Ptn	Sdc2	0.0921983	0	PTN_SDC2	Ptn - Sdc2	PTN	Secreted Signaling	PMID: 28356350; PMID: 25620911	young	-0.204843	99.7748	100	1.21046e-25	-0.486868	23.8095	61.0656	1.54829e-07
	A7	A7	Ptn	Sdc2	0.0796469	0	PTN_SDC2	Ptn - Sdc2	PTN	Secreted Signaling	PMID: 28356350; PMID: 25620911	young	-0.360321	100	98.7705	1.30952e-05	-0.486868	23.8095	61.0656	1.54829e-07
	CIN	A8	Ptn	Sdc2	0.0237909	0	PTN_SDC2	Ptn - Sdc2	PTN	Secreted Signaling	PMID: 28356350; PMID: 25620911	young	-0.35907	43.29	77.572	0.000610953
	A2	A8	Ptn	Sdc2	0.0536514	0	PTN_SDC2	Ptn - Sdc2	PTN	Secreted Signaling	PMID: 28356350; PMID: 25620911	young	-0.204843	99.7748	100	1.21046e-25
	A7	A8	Ptn	Sdc2	0.0460812	0	PTN_SDC2	Ptn - Sdc2	PTN	Secreted Signaling	PMID: 28356350; PMID: 25620911	young	-0.360321	100	98.7705	1.30952e-05
	CIN	A8	Ptn	Sdc3	0.00680289	0.01	PTN_SDC3	Ptn - Sdc3	PTN	Secreted Signaling	PMID: 28356350; PMID: 25620911	young	-0.35907	43.29	77.572	0.000610953
	A2	A8	Ptn	Sdc3	0.0156839	0	PTN_SDC3	Ptn - Sdc3	PTN	Secreted Signaling	PMID: 28356350; PMID: 25620911	young	-0.204843	99.7748	100	1.21046e-25
	A7	A8	Ptn	Sdc3	0.0133951	0	PTN_SDC3	Ptn - Sdc3	PTN	Secreted Signaling	PMID: 28356350; PMID: 25620911	young	-0.360321	100	98.7705	1.30952e-05
	CIN	A4	Ptn	Sdc4	0.0218093	0	PTN_SDC4	Ptn - Sdc4	PTN	Secreted Signaling	PMID: 28356350; PMID: 25620911	young	-0.35907	43.29	77.572	0.000610953
	A2	A4	Ptn	Sdc4	0.0493082	0	PTN_SDC4	Ptn - Sdc4	PTN	Secreted Signaling	PMID: 28356350; PMID: 25620911	young	-0.204843	99.7748	100	1.21046e-25
	A7	A4	Ptn	Sdc4	0.0423235	0	PTN_SDC4	Ptn - Sdc4	PTN	Secreted Signaling	PMID: 28356350; PMID: 25620911	young	-0.360321	100	98.7705	1.30952e-05
	CIN	A2	Ptn	Sdc4	0.0790128	0	PTN_SDC4	Ptn - Sdc4	PTN	Secreted Signaling	PMID: 28356350; PMID: 25620911	young	-0.35907	43.29	77.572	0.000610953	-0.212268	65.9159	83.7398	2.55996e-09
	A2	A2	Ptn	Sdc4	0.166371	0	PTN_SDC4	Ptn - Sdc4	PTN	Secreted Signaling	PMID: 28356350; PMID: 25620911	young	-0.204843	99.7748	100	1.21046e-25	-0.212268	65.9159	83.7398	2.55996e-09
	A7	A2	Ptn	Sdc4	0.145339	0	PTN_SDC4	Ptn - Sdc4	PTN	Secreted Signaling	PMID: 28356350; PMID: 25620911	young	-0.360321	100	98.7705	1.30952e-05	-0.212268	65.9159	83.7398	2.55996e-09
	CIN	A1	Ptn	Sdc4	0.0231087	0	PTN_SDC4	Ptn - Sdc4	PTN	Secreted Signaling	PMID: 28356350; PMID: 25620911	young	-0.35907	43.29	77.572	0.000610953	-0.170163	19.1202	32.1875	6.09867e-10
	A2	A1	Ptn	Sdc4	0.0521586	0	PTN_SDC4	Ptn - Sdc4	PTN	Secreted Signaling	PMID: 28356350; PMID: 25620911	young	-0.204843	99.7748	100	1.21046e-25	-0.170163	19.1202	32.1875	6.09867e-10
	A7	A1	Ptn	Sdc4	0.0447891	0	PTN_SDC4	Ptn - Sdc4	PTN	Secreted Signaling	PMID: 28356350; PMID: 25620911	young	-0.360321	100	98.7705	1.30952e-05	-0.170163	19.1202	32.1875	6.09867e-10
	CIN	A7	Ptn	Sdc4	0.0544559	0	PTN_SDC4	Ptn - Sdc4	PTN	Secreted Signaling	PMID: 28356350; PMID: 25620911	young	-0.35907	43.29	77.572	0.000610953
	A2	A7	Ptn	Sdc4	0.118147	0	PTN_SDC4	Ptn - Sdc4	PTN	Secreted Signaling	PMID: 28356350; PMID: 25620911	young	-0.204843	99.7748	100	1.21046e-25
	A7	A7	Ptn	Sdc4	0.102461	0	PTN_SDC4	Ptn - Sdc4	PTN	Secreted Signaling	PMID: 28356350; PMID: 25620911	young	-0.360321	100	98.7705	1.30952e-05
	CIN	A8	Ptn	Sdc4	0.0552376	0	PTN_SDC4	Ptn - Sdc4	PTN	Secreted Signaling	PMID: 28356350; PMID: 25620911	young	-0.35907	43.29	77.572	0.000610953
	A2	A8	Ptn	Sdc4	0.119727	0	PTN_SDC4	Ptn - Sdc4	PTN	Secreted Signaling	PMID: 28356350; PMID: 25620911	young	-0.204843	99.7748	100	1.21046e-25
	A7	A8	Ptn	Sdc4	0.103857	0	PTN_SDC4	Ptn - Sdc4	PTN	Secreted Signaling	PMID: 28356350; PMID: 25620911	young	-0.360321	100	98.7705	1.30952e-05
	CIN	D1	Ptn	Ncl	0.0490887	0	PTN_NCL	Ptn - Ncl	PTN	Secreted Signaling	PMID: 28356350; PMID: 25620911	young	-0.35907	43.29	77.572	0.000610953	-0.411883	25.1534	63.4701	6.53335e-13
	A2	D1	Ptn	Ncl	0.107214	0	PTN_NCL	Ptn - Ncl	PTN	Secreted Signaling	PMID: 28356350; PMID: 25620911	young	-0.204843	99.7748	100	1.21046e-25	-0.411883	25.1534	63.4701	6.53335e-13
	A7	D1	Ptn	Ncl	0.0928273	0	PTN_NCL	Ptn - Ncl	PTN	Secreted Signaling	PMID: 28356350; PMID: 25620911	young	-0.360321	100	98.7705	1.30952e-05	-0.411883	25.1534	63.4701	6.53335e-13
	CIN	D2	Ptn	Ncl	0.0440069	0.01	PTN_NCL	Ptn - Ncl	PTN	Secreted Signaling	PMID: 28356350; PMID: 25620911	young	-0.35907	43.29	77.572	0.000610953	-0.304472	22.7979	53.4357	1.33328e-09
	A2	D2	Ptn	Ncl	0.0967267	0	PTN_NCL	Ptn - Ncl	PTN	Secreted Signaling	PMID: 28356350; PMID: 25620911	young	-0.204843	99.7748	100	1.21046e-25	-0.304472	22.7979	53.4357	1.33328e-09
	A7	D2	Ptn	Ncl	0.0836156	0	PTN_NCL	Ptn - Ncl	PTN	Secreted Signaling	PMID: 28356350; PMID: 25620911	young	-0.360321	100	98.7705	1.30952e-05	-0.304472	22.7979	53.4357	1.33328e-09
	A2	GIN	Ptn	Ncl	0.0555173	0	PTN_NCL	Ptn - Ncl	PTN	Secreted Signaling	PMID: 28356350; PMID: 25620911	young	-0.204843	99.7748	100	1.21046e-25	-0.189434	28.5068	48	0.00242357
	A7	GIN	Ptn	Ncl	0.0476971	0.01	PTN_NCL	Ptn - Ncl	PTN	Secreted Signaling	PMID: 28356350; PMID: 25620911	young	-0.360321	100	98.7705	1.30952e-05	-0.189434	28.5068	48	0.00242357
	A2	A4	Ptn	Ncl	0.0506299	0	PTN_NCL	Ptn - Ncl	PTN	Secreted Signaling	PMID: 28356350; PMID: 25620911	young	-0.204843	99.7748	100	1.21046e-25	0.501939	53.3333	33.8308	0.0220862
	A7	A4	Ptn	Ncl	0.0434664	0.01	PTN_NCL	Ptn - Ncl	PTN	Secreted Signaling	PMID: 28356350; PMID: 25620911	young	-0.360321	100	98.7705	1.30952e-05	0.501939	53.3333	33.8308	0.0220862
	A2	A3	Ptn	Ncl	0.0506294	0	PTN_NCL	Ptn - Ncl	PTN	Secreted Signaling	PMID: 28356350; PMID: 25620911	young	-0.204843	99.7748	100	1.21046e-25
	A7	A3	Ptn	Ncl	0.043466	0	PTN_NCL	Ptn - Ncl	PTN	Secreted Signaling	PMID: 28356350; PMID: 25620911	young	-0.360321	100	98.7705	1.30952e-05
	CIN	A2	Ptn	Ncl	0.0491665	0	PTN_NCL	Ptn - Ncl	PTN	Secreted Signaling	PMID: 28356350; PMID: 25620911	young	-0.35907	43.29	77.572	0.000610953	-0.217292	43.6186	66.2971	8.5969e-13
	A2	A2	Ptn	Ncl	0.107373	0	PTN_NCL	Ptn - Ncl	PTN	Secreted Signaling	PMID: 28356350; PMID: 25620911	young	-0.204843	99.7748	100	1.21046e-25	-0.217292	43.6186	66.2971	8.5969e-13
	A7	A2	Ptn	Ncl	0.0929676	0	PTN_NCL	Ptn - Ncl	PTN	Secreted Signaling	PMID: 28356350; PMID: 25620911	young	-0.360321	100	98.7705	1.30952e-05	-0.217292	43.6186	66.2971	8.5969e-13
	A2	A1	Ptn	Ncl	0.0518031	0.01	PTN_NCL	Ptn - Ncl	PTN	Secreted Signaling	PMID: 28356350; PMID: 25620911	young	-0.204843	99.7748	100	1.21046e-25	-0.28908	16.2239	32.5	3.05029e-20
	CIN	A7	Ptn	Ncl	0.0910948	0	PTN_NCL	Ptn - Ncl	PTN	Secreted Signaling	PMID: 28356350; PMID: 25620911	young	-0.35907	43.29	77.572	0.000610953	-0.391802	61.9048	83.6066	0.0029541
	A2	A7	Ptn	Ncl	0.189069	0	PTN_NCL	Ptn - Ncl	PTN	Secreted Signaling	PMID: 28356350; PMID: 25620911	young	-0.204843	99.7748	100	1.21046e-25	-0.391802	61.9048	83.6066	0.0029541
	A7	A7	Ptn	Ncl	0.165738	0	PTN_NCL	Ptn - Ncl	PTN	Secreted Signaling	PMID: 28356350; PMID: 25620911	young	-0.360321	100	98.7705	1.30952e-05	-0.391802	61.9048	83.6066	0.0029541
	CIN	A8	Ptn	Ncl	0.0794128	0	PTN_NCL	Ptn - Ncl	PTN	Secreted Signaling	PMID: 28356350; PMID: 25620911	young	-0.35907	43.29	77.572	0.000610953	-0.867934	20	91.6667	0.000210938
	A2	A8	Ptn	Ncl	0.167133	0	PTN_NCL	Ptn - Ncl	PTN	Secreted Signaling	PMID: 28356350; PMID: 25620911	young	-0.204843	99.7748	100	1.21046e-25	-0.867934	20	91.6667	0.000210938
	A7	A8	Ptn	Ncl	0.146021	0	PTN_NCL	Ptn - Ncl	PTN	Secreted Signaling	PMID: 28356350; PMID: 25620911	young	-0.360321	100	98.7705	1.30952e-05	-0.867934	20	91.6667	0.000210938
	D1	CIN	Npy	Npy2r	0.00130983	0	NPY_NPY2R	Npy - Npy2r	NPY	Secreted Signaling	KEGG: mmu04080	young	-0.422584	0	40.3548	5.90225e-23	-0.219135	6.92641	27.3663	6.51613e-09
	D2	CIN	Npy	Npy2r	0.00138738	0	NPY_NPY2R	Npy - Npy2r	NPY	Secreted Signaling	KEGG: mmu04080	young	-0.479265	0	41.3012	3.09652e-27	-0.219135	6.92641	27.3663	6.51613e-09
	CIN	CIN	Npy	Npy2r	0.0106765	0	NPY_NPY2R	Npy - Npy2r	NPY	Secreted Signaling	KEGG: mmu04080	young	-1.87002	6.92641	63.5802	2.1046e-40	-0.219135	6.92641	27.3663	6.51613e-09
	GIN	CIN	Npy	Npy2r	0.0020825	0	NPY_NPY2R	Npy - Npy2r	NPY	Secreted Signaling	KEGG: mmu04080	young	-0.677459	0	43.5	8.84665e-32	-0.219135	6.92641	27.3663	6.51613e-09
	A4	CIN	Npy	Npy2r	0.00223785	0	NPY_NPY2R	Npy - Npy2r	NPY	Secreted Signaling	KEGG: mmu04080	young	-0.629201	0	36.9581	0.00428713	-0.219135	6.92641	27.3663	6.51613e-09
	A3	CIN	Npy	Npy2r	0.0040188	0	NPY_NPY2R	Npy - Npy2r	NPY	Secreted Signaling	KEGG: mmu04080	young	-1.24137	0	46.6246	5.9295e-16	-0.219135	6.92641	27.3663	6.51613e-09
	A2	CIN	Npy	Npy2r	0.00132679	0	NPY_NPY2R	Npy - Npy2r	NPY	Secreted Signaling	KEGG: mmu04080	young	-0.409842	0.600601	39.6896	6.1921e-137	-0.219135	6.92641	27.3663	6.51613e-09
	A1	CIN	Npy	Npy2r	0.00265641	0	NPY_NPY2R	Npy - Npy2r	NPY	Secreted Signaling	KEGG: mmu04080	young	-0.781682	0.261324	40	0	-0.219135	6.92641	27.3663	6.51613e-09
	A7	CIN	Npy	Npy2r	0.00123398	0	NPY_NPY2R	Npy - Npy2r	NPY	Secreted Signaling	KEGG: mmu04080	young	-0.397497	0	39.7541	3.66788e-09	-0.219135	6.92641	27.3663	6.51613e-09
	A8	CIN	Npy	Npy2r	0.00146878	0	NPY_NPY2R	Npy - Npy2r	NPY	Secreted Signaling	KEGG: mmu04080	young	-0.331423	0	50	0.000158398	-0.219135	6.92641	27.3663	6.51613e-09
	A5	CIN	Npy	Npy2r	0.0136756	0	NPY_NPY2R	Npy - Npy2r	NPY	Secreted Signaling	KEGG: mmu04080	young	-1.87682	0	75.8621	1.44921e-153	-0.219135	6.92641	27.3663	6.51613e-09
	D1	D1	Npy	Gpr83	0.00516183	0	NPY_GPR83	Npy - Gpr83	NPY	Secreted Signaling	KEGG: mmu04080	young	-0.422584	0	40.3548	5.90225e-23
	D2	D1	Npy	Gpr83	0.00546618	0	NPY_GPR83	Npy - Gpr83	NPY	Secreted Signaling	KEGG: mmu04080	young	-0.479265	0	41.3012	3.09652e-27
	CIN	D1	Npy	Gpr83	0.0409451	0	NPY_GPR83	Npy - Gpr83	NPY	Secreted Signaling	KEGG: mmu04080	young	-1.87002	6.92641	63.5802	2.1046e-40
	GIN	D1	Npy	Gpr83	0.00818818	0	NPY_GPR83	Npy - Gpr83	NPY	Secreted Signaling	KEGG: mmu04080	young	-0.677459	0	43.5	8.84665e-32
	A4	D1	Npy	Gpr83	0.00879498	0	NPY_GPR83	Npy - Gpr83	NPY	Secreted Signaling	KEGG: mmu04080	young	-0.629201	0	36.9581	0.00428713
	A3	D1	Npy	Gpr83	0.0157121	0	NPY_GPR83	Npy - Gpr83	NPY	Secreted Signaling	KEGG: mmu04080	young	-1.24137	0	46.6246	5.9295e-16
	A2	D1	Npy	Gpr83	0.0052284	0	NPY_GPR83	Npy - Gpr83	NPY	Secreted Signaling	KEGG: mmu04080	young	-0.409842	0.600601	39.6896	6.1921e-137
	A1	D1	Npy	Gpr83	0.0104272	0	NPY_GPR83	Npy - Gpr83	NPY	Secreted Signaling	KEGG: mmu04080	young	-0.781682	0.261324	40	0
	A7	D1	Npy	Gpr83	0.00486401	0	NPY_GPR83	Npy - Gpr83	NPY	Secreted Signaling	KEGG: mmu04080	young	-0.397497	0	39.7541	3.66788e-09
	A8	D1	Npy	Gpr83	0.00578553	0	NPY_GPR83	Npy - Gpr83	NPY	Secreted Signaling	KEGG: mmu04080	young	-0.331423	0	50	0.000158398
	A5	D1	Npy	Gpr83	0.052	0	NPY_GPR83	Npy - Gpr83	NPY	Secreted Signaling	KEGG: mmu04080	young	-1.87682	0	75.8621	1.44921e-153
	D1	D2	Npy	Gpr83	0.00228034	0	NPY_GPR83	Npy - Gpr83	NPY	Secreted Signaling	KEGG: mmu04080	young	-0.422584	0	40.3548	5.90225e-23
	D2	D2	Npy	Gpr83	0.0024152	0	NPY_GPR83	Npy - Gpr83	NPY	Secreted Signaling	KEGG: mmu04080	young	-0.479265	0	41.3012	3.09652e-27
	CIN	D2	Npy	Gpr83	0.0184589	0	NPY_GPR83	Npy - Gpr83	NPY	Secreted Signaling	KEGG: mmu04080	young	-1.87002	6.92641	63.5802	2.1046e-40
	GIN	D2	Npy	Gpr83	0.00362344	0	NPY_GPR83	Npy - Gpr83	NPY	Secreted Signaling	KEGG: mmu04080	young	-0.677459	0	43.5	8.84665e-32
	A4	D2	Npy	Gpr83	0.00389329	0	NPY_GPR83	Npy - Gpr83	NPY	Secreted Signaling	KEGG: mmu04080	young	-0.629201	0	36.9581	0.00428713
	A3	D2	Npy	Gpr83	0.00698247	0	NPY_GPR83	Npy - Gpr83	NPY	Secreted Signaling	KEGG: mmu04080	young	-1.24137	0	46.6246	5.9295e-16
	A2	D2	Npy	Gpr83	0.00230983	0	NPY_GPR83	Npy - Gpr83	NPY	Secreted Signaling	KEGG: mmu04080	young	-0.409842	0.600601	39.6896	6.1921e-137
	A1	D2	Npy	Gpr83	0.00462005	0	NPY_GPR83	Npy - Gpr83	NPY	Secreted Signaling	KEGG: mmu04080	young	-0.781682	0.261324	40	0
	A7	D2	Npy	Gpr83	0.00214841	0	NPY_GPR83	Npy - Gpr83	NPY	Secreted Signaling	KEGG: mmu04080	young	-0.397497	0	39.7541	3.66788e-09
	A8	D2	Npy	Gpr83	0.00255677	0	NPY_GPR83	Npy - Gpr83	NPY	Secreted Signaling	KEGG: mmu04080	young	-0.331423	0	50	0.000158398
	A5	D2	Npy	Gpr83	0.0235921	0	NPY_GPR83	Npy - Gpr83	NPY	Secreted Signaling	KEGG: mmu04080	young	-1.87682	0	75.8621	1.44921e-153
	D1	CIN	Npy	Gpr83	0.00275205	0	NPY_GPR83	Npy - Gpr83	NPY	Secreted Signaling	KEGG: mmu04080	young	-0.422584	0	40.3548	5.90225e-23	-0.439733	5.19481	32.9218	2.64385e-14
	D2	CIN	Npy	Gpr83	0.00291473	0	NPY_GPR83	Npy - Gpr83	NPY	Secreted Signaling	KEGG: mmu04080	young	-0.479265	0	41.3012	3.09652e-27	-0.439733	5.19481	32.9218	2.64385e-14
	CIN	CIN	Npy	Gpr83	0.0222028	0	NPY_GPR83	Npy - Gpr83	NPY	Secreted Signaling	KEGG: mmu04080	young	-1.87002	6.92641	63.5802	2.1046e-40	-0.439733	5.19481	32.9218	2.64385e-14
	GIN	CIN	Npy	Gpr83	0.00437176	0	NPY_GPR83	Npy - Gpr83	NPY	Secreted Signaling	KEGG: mmu04080	young	-0.677459	0	43.5	8.84665e-32	-0.439733	5.19481	32.9218	2.64385e-14
	A4	CIN	Npy	Gpr83	0.00469708	0	NPY_GPR83	Npy - Gpr83	NPY	Secreted Signaling	KEGG: mmu04080	young	-0.629201	0	36.9581	0.00428713	-0.439733	5.19481	32.9218	2.64385e-14
	A3	CIN	Npy	Gpr83	0.00841865	0	NPY_GPR83	Npy - Gpr83	NPY	Secreted Signaling	KEGG: mmu04080	young	-1.24137	0	46.6246	5.9295e-16	-0.439733	5.19481	32.9218	2.64385e-14
	A2	CIN	Npy	Gpr83	0.00278763	0	NPY_GPR83	Npy - Gpr83	NPY	Secreted Signaling	KEGG: mmu04080	young	-0.409842	0.600601	39.6896	6.1921e-137	-0.439733	5.19481	32.9218	2.64385e-14
	A1	CIN	Npy	Gpr83	0.00557305	0	NPY_GPR83	Npy - Gpr83	NPY	Secreted Signaling	KEGG: mmu04080	young	-0.781682	0.261324	40	0	-0.439733	5.19481	32.9218	2.64385e-14
	A7	CIN	Npy	Gpr83	0.0025929	0	NPY_GPR83	Npy - Gpr83	NPY	Secreted Signaling	KEGG: mmu04080	young	-0.397497	0	39.7541	3.66788e-09	-0.439733	5.19481	32.9218	2.64385e-14
	A8	CIN	Npy	Gpr83	0.00308548	0	NPY_GPR83	Npy - Gpr83	NPY	Secreted Signaling	KEGG: mmu04080	young	-0.331423	0	50	0.000158398	-0.439733	5.19481	32.9218	2.64385e-14
	A5	CIN	Npy	Gpr83	0.028347	0	NPY_GPR83	Npy - Gpr83	NPY	Secreted Signaling	KEGG: mmu04080	young	-1.87682	0	75.8621	1.44921e-153	-0.439733	5.19481	32.9218	2.64385e-14
	D1	GIN	Npy	Gpr83	0.00354646	0	NPY_GPR83	Npy - Gpr83	NPY	Secreted Signaling	KEGG: mmu04080	young	-0.422584	0	40.3548	5.90225e-23	-0.496266	13.5747	48	6.62916e-16
	D2	GIN	Npy	Gpr83	0.00375592	0	NPY_GPR83	Npy - Gpr83	NPY	Secreted Signaling	KEGG: mmu04080	young	-0.479265	0	41.3012	3.09652e-27	-0.496266	13.5747	48	6.62916e-16
	CIN	GIN	Npy	Gpr83	0.0284518	0	NPY_GPR83	Npy - Gpr83	NPY	Secreted Signaling	KEGG: mmu04080	young	-1.87002	6.92641	63.5802	2.1046e-40	-0.496266	13.5747	48	6.62916e-16
	GIN	GIN	Npy	Gpr83	0.00563108	0	NPY_GPR83	Npy - Gpr83	NPY	Secreted Signaling	KEGG: mmu04080	young	-0.677459	0	43.5	8.84665e-32	-0.496266	13.5747	48	6.62916e-16
	A4	GIN	Npy	Gpr83	0.00604954	0	NPY_GPR83	Npy - Gpr83	NPY	Secreted Signaling	KEGG: mmu04080	young	-0.629201	0	36.9581	0.00428713	-0.496266	13.5747	48	6.62916e-16
	A3	GIN	Npy	Gpr83	0.010831	0	NPY_GPR83	Npy - Gpr83	NPY	Secreted Signaling	KEGG: mmu04080	young	-1.24137	0	46.6246	5.9295e-16	-0.496266	13.5747	48	6.62916e-16
	A2	GIN	Npy	Gpr83	0.00359227	0	NPY_GPR83	Npy - Gpr83	NPY	Secreted Signaling	KEGG: mmu04080	young	-0.409842	0.600601	39.6896	6.1921e-137	-0.496266	13.5747	48	6.62916e-16
	A1	GIN	Npy	Gpr83	0.00717592	0	NPY_GPR83	Npy - Gpr83	NPY	Secreted Signaling	KEGG: mmu04080	young	-0.781682	0.261324	40	0	-0.496266	13.5747	48	6.62916e-16
	A7	GIN	Npy	Gpr83	0.00334153	0	NPY_GPR83	Npy - Gpr83	NPY	Secreted Signaling	KEGG: mmu04080	young	-0.397497	0	39.7541	3.66788e-09	-0.496266	13.5747	48	6.62916e-16
	A8	GIN	Npy	Gpr83	0.00397576	0	NPY_GPR83	Npy - Gpr83	NPY	Secreted Signaling	KEGG: mmu04080	young	-0.331423	0	50	0.000158398	-0.496266	13.5747	48	6.62916e-16
	A5	GIN	Npy	Gpr83	0.0362611	0	NPY_GPR83	Npy - Gpr83	NPY	Secreted Signaling	KEGG: mmu04080	young	-1.87682	0	75.8621	1.44921e-153	-0.496266	13.5747	48	6.62916e-16
	GIN	D1	Penk	Oprk1	0.012205	0	PENK_OPRK1	Penk - Oprk1	OPIOID	Secreted Signaling	KEGG: mmu04080	young	-0.657799	24.8869	60.625	1.61071e-14
	A4	D1	Penk	Oprk1	0.0035339	0	PENK_OPRK1	Penk - Oprk1	OPIOID	Secreted Signaling	KEGG: mmu04080	young	-0.664376	0	38.0242	0.00356568
	A3	D1	Penk	Oprk1	0.0064892	0	PENK_OPRK1	Penk - Oprk1	OPIOID	Secreted Signaling	KEGG: mmu04080	young	-1.2114	4.5977	49.49	1.17218e-15
	A2	D1	Penk	Oprk1	0.00238404	0	PENK_OPRK1	Penk - Oprk1	OPIOID	Secreted Signaling	KEGG: mmu04080	young	-0.476303	3.6036	47.0067	1.18378e-139
	A1	D1	Penk	Oprk1	0.00434465	0	PENK_OPRK1	Penk - Oprk1	OPIOID	Secreted Signaling	KEGG: mmu04080	young	-0.643096	3.65854	36.875	7.37352e-183
	A7	D1	Penk	Oprk1	0.00339223	0	PENK_OPRK1	Penk - Oprk1	OPIOID	Secreted Signaling	KEGG: mmu04080	young	-0.405074	12.6984	52.0492	5.28364e-07
	A8	D1	Penk	Oprk1	0.00270893	0	PENK_OPRK1	Penk - Oprk1	OPIOID	Secreted Signaling	KEGG: mmu04080	young	-0.393988	0	50	0.000158398
	A5	D1	Penk	Oprk1	0.00680485	0	PENK_OPRK1	Penk - Oprk1	OPIOID	Secreted Signaling	KEGG: mmu04080	young	-1.0506	6.68151	44.8276	9.05036e-14
	GIN	D2	Penk	Oprk1	0.00848768	0	PENK_OPRK1	Penk - Oprk1	OPIOID	Secreted Signaling	KEGG: mmu04080	young	-0.657799	24.8869	60.625	1.61071e-14	-0.0805188	15.0259	27.4854	0.00300829
	A4	D2	Penk	Oprk1	0.00245101	0	PENK_OPRK1	Penk - Oprk1	OPIOID	Secreted Signaling	KEGG: mmu04080	young	-0.664376	0	38.0242	0.00356568	-0.0805188	15.0259	27.4854	0.00300829
	A3	D2	Penk	Oprk1	0.00450481	0	PENK_OPRK1	Penk - Oprk1	OPIOID	Secreted Signaling	KEGG: mmu04080	young	-1.2114	4.5977	49.49	1.17218e-15	-0.0805188	15.0259	27.4854	0.00300829
	A2	D2	Penk	Oprk1	0.00165292	0	PENK_OPRK1	Penk - Oprk1	OPIOID	Secreted Signaling	KEGG: mmu04080	young	-0.476303	3.6036	47.0067	1.18378e-139	-0.0805188	15.0259	27.4854	0.00300829
	A1	D2	Penk	Oprk1	0.00301407	0	PENK_OPRK1	Penk - Oprk1	OPIOID	Secreted Signaling	KEGG: mmu04080	young	-0.643096	3.65854	36.875	7.37352e-183	-0.0805188	15.0259	27.4854	0.00300829
	A7	D2	Penk	Oprk1	0.00235265	0	PENK_OPRK1	Penk - Oprk1	OPIOID	Secreted Signaling	KEGG: mmu04080	young	-0.405074	12.6984	52.0492	5.28364e-07	-0.0805188	15.0259	27.4854	0.00300829
	A8	D2	Penk	Oprk1	0.00187836	0	PENK_OPRK1	Penk - Oprk1	OPIOID	Secreted Signaling	KEGG: mmu04080	young	-0.393988	0	50	0.000158398	-0.0805188	15.0259	27.4854	0.00300829
	A5	D2	Penk	Oprk1	0.0047244	0	PENK_OPRK1	Penk - Oprk1	OPIOID	Secreted Signaling	KEGG: mmu04080	young	-1.0506	6.68151	44.8276	9.05036e-14	-0.0805188	15.0259	27.4854	0.00300829
	GIN	GIN	Penk	Oprk1	0.0116698	0	PENK_OPRK1	Penk - Oprk1	OPIOID	Secreted Signaling	KEGG: mmu04080	young	-0.657799	24.8869	60.625	1.61071e-14
	A4	GIN	Penk	Oprk1	0.00337762	0	PENK_OPRK1	Penk - Oprk1	OPIOID	Secreted Signaling	KEGG: mmu04080	young	-0.664376	0	38.0242	0.00356568
	A3	GIN	Penk	Oprk1	0.00620305	0	PENK_OPRK1	Penk - Oprk1	OPIOID	Secreted Signaling	KEGG: mmu04080	young	-1.2114	4.5977	49.49	1.17218e-15
	A2	GIN	Penk	Oprk1	0.0022785	0	PENK_OPRK1	Penk - Oprk1	OPIOID	Secreted Signaling	KEGG: mmu04080	young	-0.476303	3.6036	47.0067	1.18378e-139
	A1	GIN	Penk	Oprk1	0.00415267	0	PENK_OPRK1	Penk - Oprk1	OPIOID	Secreted Signaling	KEGG: mmu04080	young	-0.643096	3.65854	36.875	7.37352e-183
	A7	GIN	Penk	Oprk1	0.0032422	0	PENK_OPRK1	Penk - Oprk1	OPIOID	Secreted Signaling	KEGG: mmu04080	young	-0.405074	12.6984	52.0492	5.28364e-07
	A8	GIN	Penk	Oprk1	0.00258905	0	PENK_OPRK1	Penk - Oprk1	OPIOID	Secreted Signaling	KEGG: mmu04080	young	-0.393988	0	50	0.000158398
	A5	GIN	Penk	Oprk1	0.00650488	0	PENK_OPRK1	Penk - Oprk1	OPIOID	Secreted Signaling	KEGG: mmu04080	young	-1.0506	6.68151	44.8276	9.05036e-14
	D1	CIN	Tac1	Tacr1	0.0528834	0	TAC1_TACR1	Tac1 - Tacr1	TAC	Secreted Signaling	KEGG: mmu04080	young	-0.34991	80.3681	94.4568	0.0168223	-0.673709	12.1212	44.6502	6.48311e-17
	CIN	CIN	Tac1	Tacr1	0.00486953	0	TAC1_TACR1	Tac1 - Tacr1	TAC	Secreted Signaling	KEGG: mmu04080	young	-0.188286	13.8528	35.3909	7.94631e-07	-0.673709	12.1212	44.6502	6.48311e-17
	GIN	CIN	Tac1	Tacr1	0.0283734	0	TAC1_TACR1	Tac1 - Tacr1	TAC	Secreted Signaling	KEGG: mmu04080	young	-0.756687	28.9593	65	2.91266e-13	-0.673709	12.1212	44.6502	6.48311e-17
	A4	CIN	Tac1	Tacr1	0.00650011	0	TAC1_TACR1	Tac1 - Tacr1	TAC	Secreted Signaling	KEGG: mmu04080	young	-0.485629	0	28.4293	0.0167968	-0.673709	12.1212	44.6502	6.48311e-17
	A3	CIN	Tac1	Tacr1	0.011679	0	TAC1_TACR1	Tac1 - Tacr1	TAC	Secreted Signaling	KEGG: mmu04080	young	-0.676187	9.1954	35.6969	9.33799e-07	-0.673709	12.1212	44.6502	6.48311e-17
	A2	CIN	Tac1	Tacr1	0.00418454	0	TAC1_TACR1	Tac1 - Tacr1	TAC	Secreted Signaling	KEGG: mmu04080	young	-0.316081	5.10511	35.4767	6.518e-81	-0.673709	12.1212	44.6502	6.48311e-17
	A1	CIN	Tac1	Tacr1	0.00735582	0	TAC1_TACR1	Tac1 - Tacr1	TAC	Secreted Signaling	KEGG: mmu04080	young	-0.486454	2.87456	30.4688	2.97062e-154	-0.673709	12.1212	44.6502	6.48311e-17
	A7	CIN	Tac1	Tacr1	0.00405838	0	TAC1_TACR1	Tac1 - Tacr1	TAC	Secreted Signaling	KEGG: mmu04080	young	-0.371171	0	36.0656	3.22874e-08	-0.673709	12.1212	44.6502	6.48311e-17
	A5	CIN	Tac1	Tacr1	0.0135722	0	TAC1_TACR1	Tac1 - Tacr1	TAC	Secreted Signaling	KEGG: mmu04080	young	-0.823257	4.00891	31.0345	5.26339e-11	-0.673709	12.1212	44.6502	6.48311e-17
	D1	CIN	Kitl	Kit	0.00266274	0	KITL_KIT	Kitl - Kit	KIT	Secreted Signaling	KEGG: mmu04080	young	-0.129388	14.7239	32.816	8.9982e-05	-0.319935	17.316	38.6831	1.72485e-07
	A8	CIN	Kitl	Kit	0.00196469	0	KITL_KIT	Kitl - Kit	KIT	Secreted Signaling	KEGG: mmu04080	young	-0.244365	0	33.3333	0.00386877	-0.319935	17.316	38.6831	1.72485e-07
	GIN	D1	Sema3e	Plxnd1	0.00109282	0	SEMA3E_PLXND1	Sema3e - Plxnd1	SEMA3	Secreted Signaling	PMID: 22325954	young	-0.195465	7.23982	25.625	4.86428e-08	0.247612	34.3558	31.929	0.00294462
	CIN	A2	Gas6	Axl	0.0013646	0	GAS6_AXL	Gas6 - Axl	GAS	Secreted Signaling	PMID: 27801848	young	-0.0664954	13.8528	28.1893	0.00071743
	A2	A2	Gas6	Axl	0.000837736	0	GAS6_AXL	Gas6 - Axl	GAS	Secreted Signaling	PMID: 27801848	young	-0.106561	11.1862	25.1293	1.12492e-16
	A8	A2	Gas6	Axl	0.00363145	0	GAS6_AXL	Gas6 - Axl	GAS	Secreted Signaling	PMID: 27801848	young	-0.0661225	20	66.6667	0.0232031
	CIN	A7	Gas6	Axl	0.00122849	0	GAS6_AXL	Gas6 - Axl	GAS	Secreted Signaling	PMID: 27801848	young	-0.0664954	13.8528	28.1893	0.00071743	-0.141696	19.0476	38.1148	0.0109759
	A2	A7	Gas6	Axl	0.000754139	0	GAS6_AXL	Gas6 - Axl	GAS	Secreted Signaling	PMID: 27801848	young	-0.106561	11.1862	25.1293	1.12492e-16	-0.141696	19.0476	38.1148	0.0109759
	A8	A7	Gas6	Axl	0.00326998	0	GAS6_AXL	Gas6 - Axl	GAS	Secreted Signaling	PMID: 27801848	young	-0.0661225	20	66.6667	0.0232031	-0.141696	19.0476	38.1148	0.0109759
	CIN	A8	Gas6	Axl	0.00115648	0	GAS6_AXL	Gas6 - Axl	GAS	Secreted Signaling	PMID: 27801848	young	-0.0664954	13.8528	28.1893	0.00071743	-0.261323	0	33.3333	0.00386877
	A2	A8	Gas6	Axl	0.000709914	0	GAS6_AXL	Gas6 - Axl	GAS	Secreted Signaling	PMID: 27801848	young	-0.106561	11.1862	25.1293	1.12492e-16	-0.261323	0	33.3333	0.00386877
	A8	A8	Gas6	Axl	0.00307868	0	GAS6_AXL	Gas6 - Axl	GAS	Secreted Signaling	PMID: 27801848	young	-0.0661225	20	66.6667	0.0232031	-0.261323	0	33.3333	0.00386877
	CIN	A4	Gas6	Mertk	0.00331848	0	GAS6_MERTK	Gas6 - Mertk	GAS	Secreted Signaling	PMID: 27801848	young	-0.0664954	13.8528	28.1893	0.00071743
	A2	A4	Gas6	Mertk	0.00203878	0	GAS6_MERTK	Gas6 - Mertk	GAS	Secreted Signaling	PMID: 27801848	young	-0.106561	11.1862	25.1293	1.12492e-16
	A8	A4	Gas6	Mertk	0.00880249	0	GAS6_MERTK	Gas6 - Mertk	GAS	Secreted Signaling	PMID: 27801848	young	-0.0661225	20	66.6667	0.0232031
	CIN	A2	Gas6	Mertk	0.00955954	0	GAS6_MERTK	Gas6 - Mertk	GAS	Secreted Signaling	PMID: 27801848	young	-0.0664954	13.8528	28.1893	0.00071743	-0.199077	64.5646	80.7095	4.52706e-09
	A2	A2	Gas6	Mertk	0.00588732	0	GAS6_MERTK	Gas6 - Mertk	GAS	Secreted Signaling	PMID: 27801848	young	-0.106561	11.1862	25.1293	1.12492e-16	-0.199077	64.5646	80.7095	4.52706e-09
	A8	A2	Gas6	Mertk	0.0250976	0	GAS6_MERTK	Gas6 - Mertk	GAS	Secreted Signaling	PMID: 27801848	young	-0.0661225	20	66.6667	0.0232031	-0.199077	64.5646	80.7095	4.52706e-09
	CIN	A7	Gas6	Mertk	0.00113398	0	GAS6_MERTK	Gas6 - Mertk	GAS	Secreted Signaling	PMID: 27801848	young	-0.0664954	13.8528	28.1893	0.00071743	0.189555	38.0952	31.5574	0.0357128
	A2	A7	Gas6	Mertk	0.000696095	0	GAS6_MERTK	Gas6 - Mertk	GAS	Secreted Signaling	PMID: 27801848	young	-0.106561	11.1862	25.1293	1.12492e-16	0.189555	38.0952	31.5574	0.0357128
	A8	A7	Gas6	Mertk	0.00301889	0	GAS6_MERTK	Gas6 - Mertk	GAS	Secreted Signaling	PMID: 27801848	young	-0.0661225	20	66.6667	0.0232031	0.189555	38.0952	31.5574	0.0357128
	CIN	A8	Gas6	Mertk	0.0105689	0	GAS6_MERTK	Gas6 - Mertk	GAS	Secreted Signaling	PMID: 27801848	young	-0.0664954	13.8528	28.1893	0.00071743
	A2	A8	Gas6	Mertk	0.00651147	0	GAS6_MERTK	Gas6 - Mertk	GAS	Secreted Signaling	PMID: 27801848	young	-0.106561	11.1862	25.1293	1.12492e-16
	A8	A8	Gas6	Mertk	0.0277016	0	GAS6_MERTK	Gas6 - Mertk	GAS	Secreted Signaling	PMID: 27801848	young	-0.0661225	20	66.6667	0.0232031
	CIN	D1	Gas6	Tyro3	0.00432929	0	GAS6_TYRO3	Gas6 - Tyro3	GAS	Secreted Signaling	PMID: 27801848	young	-0.0664954	13.8528	28.1893	0.00071743	0.443838	65.0307	56.7073	3.82301e-13
	A2	D1	Gas6	Tyro3	0.00266083	0	GAS6_TYRO3	Gas6 - Tyro3	GAS	Secreted Signaling	PMID: 27801848	young	-0.106561	11.1862	25.1293	1.12492e-16	0.443838	65.0307	56.7073	3.82301e-13
	A8	D1	Gas6	Tyro3	0.0114645	0	GAS6_TYRO3	Gas6 - Tyro3	GAS	Secreted Signaling	PMID: 27801848	young	-0.0661225	20	66.6667	0.0232031	0.443838	65.0307	56.7073	3.82301e-13
	CIN	D2	Gas6	Tyro3	0.0017936	0	GAS6_TYRO3	Gas6 - Tyro3	GAS	Secreted Signaling	PMID: 27801848	young	-0.0664954	13.8528	28.1893	0.00071743
	A2	D2	Gas6	Tyro3	0.00110129	0	GAS6_TYRO3	Gas6 - Tyro3	GAS	Secreted Signaling	PMID: 27801848	young	-0.106561	11.1862	25.1293	1.12492e-16
	A8	D2	Gas6	Tyro3	0.0047697	0	GAS6_TYRO3	Gas6 - Tyro3	GAS	Secreted Signaling	PMID: 27801848	young	-0.0661225	20	66.6667	0.0232031
	CIN	GIN	Gas6	Tyro3	0.00169833	0	GAS6_TYRO3	Gas6 - Tyro3	GAS	Secreted Signaling	PMID: 27801848	young	-0.0664954	13.8528	28.1893	0.00071743	0.253086	31.2217	30.625	0.013486
	A2	GIN	Gas6	Tyro3	0.00104275	0	GAS6_TYRO3	Gas6 - Tyro3	GAS	Secreted Signaling	PMID: 27801848	young	-0.106561	11.1862	25.1293	1.12492e-16	0.253086	31.2217	30.625	0.013486
	A8	GIN	Gas6	Tyro3	0.00451707	0	GAS6_TYRO3	Gas6 - Tyro3	GAS	Secreted Signaling	PMID: 27801848	young	-0.0661225	20	66.6667	0.0232031	0.253086	31.2217	30.625	0.013486
	CIN	A7	Gas6	Tyro3	0.00132067	0	GAS6_TYRO3	Gas6 - Tyro3	GAS	Secreted Signaling	PMID: 27801848	young	-0.0664954	13.8528	28.1893	0.00071743	-0.224335	6.34921	32.7869	8.71614e-05
	A2	A7	Gas6	Tyro3	0.000810753	0	GAS6_TYRO3	Gas6 - Tyro3	GAS	Secreted Signaling	PMID: 27801848	young	-0.106561	11.1862	25.1293	1.12492e-16	-0.224335	6.34921	32.7869	8.71614e-05
	A8	A7	Gas6	Tyro3	0.0035148	0	GAS6_TYRO3	Gas6 - Tyro3	GAS	Secreted Signaling	PMID: 27801848	young	-0.0661225	20	66.6667	0.0232031	-0.224335	6.34921	32.7869	8.71614e-05
	CIN	A8	Gas6	Tyro3	0.00013634	0	GAS6_TYRO3	Gas6 - Tyro3	GAS	Secreted Signaling	PMID: 27801848	young	-0.0664954	13.8528	28.1893	0.00071743
	A2	A8	Gas6	Tyro3	8.36605e-05	0	GAS6_TYRO3	Gas6 - Tyro3	GAS	Secreted Signaling	PMID: 27801848	young	-0.106561	11.1862	25.1293	1.12492e-16
	A8	A8	Gas6	Tyro3	0.00036357	0.01	GAS6_TYRO3	Gas6 - Tyro3	GAS	Secreted Signaling	PMID: 27801848	young	-0.0661225	20	66.6667	0.0232031
	A2	D1	Grn	Sort1	0.0065837	0	GRN_SORT1	Grn - Sort1	GRN	Secreted Signaling	PMID: 29555433	young	-0.0924597	23.7237	36.6593	7.45681e-08	0.410906	63.1902	70.51	5.20661e-09
	A2	D2	Grn	Sort1	0.00598076	0	GRN_SORT1	Grn - Sort1	GRN	Secreted Signaling	PMID: 29555433	young	-0.0924597	23.7237	36.6593	7.45681e-08	0.47527	54.9223	54.0205	7.77451e-08
	A2	CIN	Grn	Sort1	0.00196465	0	GRN_SORT1	Grn - Sort1	GRN	Secreted Signaling	PMID: 29555433	young	-0.0924597	23.7237	36.6593	7.45681e-08
	A2	GIN	Grn	Sort1	0.00262075	0	GRN_SORT1	Grn - Sort1	GRN	Secreted Signaling	PMID: 29555433	young	-0.0924597	23.7237	36.6593	7.45681e-08	-0.111992	21.267	40	0.0011497
	A2	A2	Grn	Sort1	0.00558403	0	GRN_SORT1	Grn - Sort1	GRN	Secreted Signaling	PMID: 29555433	young	-0.0924597	23.7237	36.6593	7.45681e-08
	A2	A7	Grn	Sort1	0.00217879	0	GRN_SORT1	Grn - Sort1	GRN	Secreted Signaling	PMID: 29555433	young	-0.0924597	23.7237	36.6593	7.45681e-08	-0.180714	31.746	49.1803	0.0199015
	A2	A8	Grn	Sort1	0.00404415	0	GRN_SORT1	Grn - Sort1	GRN	Secreted Signaling	PMID: 29555433	young	-0.0924597	23.7237	36.6593	7.45681e-08	0.241178	60	66.6667	0.048012
	A8	A2	Pros1	Axl	0.00342044	0	PROS1_AXL	Pros1 - Axl	PROS	Secreted Signaling	PMID: 29531161	young	-0.337551	20	58.3333	0.0104202
	A8	A7	Pros1	Axl	0.00307991	0	PROS1_AXL	Pros1 - Axl	PROS	Secreted Signaling	PMID: 29531161	young	-0.337551	20	58.3333	0.0104202	-0.141696	19.0476	38.1148	0.0109759
	A8	A8	Pros1	Axl	0.00289969	0	PROS1_AXL	Pros1 - Axl	PROS	Secreted Signaling	PMID: 29531161	young	-0.337551	20	58.3333	0.0104202	-0.261323	0	33.3333	0.00386877
	A8	D1	Pros1	Tyro3	0.0108033	0	PROS1_TYRO3	Pros1 - Tyro3	PROS	Secreted Signaling	PMID: 30501104	young	-0.337551	20	58.3333	0.0104202	0.443838	65.0307	56.7073	3.82301e-13
	A8	D2	Pros1	Tyro3	0.00449285	0	PROS1_TYRO3	Pros1 - Tyro3	PROS	Secreted Signaling	PMID: 30501104	young	-0.337551	20	58.3333	0.0104202
	A8	GIN	Pros1	Tyro3	0.00425482	0	PROS1_TYRO3	Pros1 - Tyro3	PROS	Secreted Signaling	PMID: 30501104	young	-0.337551	20	58.3333	0.0104202	0.253086	31.2217	30.625	0.013486
	A8	A7	Pros1	Tyro3	0.00331055	0	PROS1_TYRO3	Pros1 - Tyro3	PROS	Secreted Signaling	PMID: 30501104	young	-0.337551	20	58.3333	0.0104202	-0.224335	6.34921	32.7869	8.71614e-05
	A8	A8	Pros1	Tyro3	0.000342379	0	PROS1_TYRO3	Pros1 - Tyro3	PROS	Secreted Signaling	PMID: 30501104	young	-0.337551	20	58.3333	0.0104202
	A2	A4	Psap	Gpr37l1	0.186716	0	PSAP_GPR37L1	Psap - Gpr37l1	PSAP	Secreted Signaling	PMID: 23690594	young	-0.310027	88.5135	98.8174	3.47592e-22
	A7	A4	Psap	Gpr37l1	0.178171	0	PSAP_GPR37L1	Psap - Gpr37l1	PSAP	Secreted Signaling	PMID: 23690594	young	-0.140664	100	95.082	0.0206539
	A8	A4	Psap	Gpr37l1	0.212448	0	PSAP_GPR37L1	Psap - Gpr37l1	PSAP	Secreted Signaling	PMID: 23690594	young	-0.512169	100	100	0.00258839
	A2	A2	Psap	Gpr37l1	0.202679	0	PSAP_GPR37L1	Psap - Gpr37l1	PSAP	Secreted Signaling	PMID: 23690594	young	-0.310027	88.5135	98.8174	3.47592e-22	-0.293333	98.5736	99.7044	2.27968e-41
	A7	A2	Psap	Gpr37l1	0.193578	0	PSAP_GPR37L1	Psap - Gpr37l1	PSAP	Secreted Signaling	PMID: 23690594	young	-0.140664	100	95.082	0.0206539	-0.293333	98.5736	99.7044	2.27968e-41
	A8	A2	Psap	Gpr37l1	0.229989	0	PSAP_GPR37L1	Psap - Gpr37l1	PSAP	Secreted Signaling	PMID: 23690594	young	-0.512169	100	100	0.00258839	-0.293333	98.5736	99.7044	2.27968e-41
	A2	A1	Psap	Gpr37l1	0.13878	0	PSAP_GPR37L1	Psap - Gpr37l1	PSAP	Secreted Signaling	PMID: 23690594	young	-0.310027	88.5135	98.8174	3.47592e-22
	A7	A1	Psap	Gpr37l1	0.132072	0	PSAP_GPR37L1	Psap - Gpr37l1	PSAP	Secreted Signaling	PMID: 23690594	young	-0.140664	100	95.082	0.0206539
	A8	A1	Psap	Gpr37l1	0.159198	0	PSAP_GPR37L1	Psap - Gpr37l1	PSAP	Secreted Signaling	PMID: 23690594	young	-0.512169	100	100	0.00258839
	A2	A7	Psap	Gpr37l1	0.117385	0	PSAP_GPR37L1	Psap - Gpr37l1	PSAP	Secreted Signaling	PMID: 23690594	young	-0.310027	88.5135	98.8174	3.47592e-22
	A7	A7	Psap	Gpr37l1	0.111577	0	PSAP_GPR37L1	Psap - Gpr37l1	PSAP	Secreted Signaling	PMID: 23690594	young	-0.140664	100	95.082	0.0206539
	A8	A7	Psap	Gpr37l1	0.13515	0	PSAP_GPR37L1	Psap - Gpr37l1	PSAP	Secreted Signaling	PMID: 23690594	young	-0.512169	100	100	0.00258839
	A2	A8	Psap	Gpr37l1	0.147263	0	PSAP_GPR37L1	Psap - Gpr37l1	PSAP	Secreted Signaling	PMID: 23690594	young	-0.310027	88.5135	98.8174	3.47592e-22	-0.441635	80	100	0.0315486
	A7	A8	Psap	Gpr37l1	0.140212	0	PSAP_GPR37L1	Psap - Gpr37l1	PSAP	Secreted Signaling	PMID: 23690594	young	-0.140664	100	95.082	0.0206539	-0.441635	80	100	0.0315486
	A8	A8	Psap	Gpr37l1	0.168685	0	PSAP_GPR37L1	Psap - Gpr37l1	PSAP	Secreted Signaling	PMID: 23690594	young	-0.512169	100	100	0.00258839	-0.441635	80	100	0.0315486
	A2	A2	Psap	Gpr37	0.0185236	0	PSAP_GPR37	Psap - Gpr37	PSAP	Secreted Signaling	PMID: 23690594	young	-0.310027	88.5135	98.8174	3.47592e-22
	A7	A2	Psap	Gpr37	0.0175102	0	PSAP_GPR37	Psap - Gpr37	PSAP	Secreted Signaling	PMID: 23690594	young	-0.140664	100	95.082	0.0206539
[truncated: 2,033 more rows]

## Sheet: CellChat_Microglia
source	target	ligand	receptor	prob	pval	interaction_name	interaction_name_2	pathway_name	annotation	evidence	datasets	ligand.logFC	ligand.pct.1	ligand.pct.2	ligand.pvalues	receptor.logFC	receptor.pct.1	receptor.pct.2	receptor.pvalues
M6	D1	Igf2	Igf1r	0.00321034	0	IGF2_IGF1R	Igf2 - Igf1r	IGF	Secreted Signaling	PMID: 14604834	aged	0.353742	33.3333	28.3186	0.0171143	0.277795	35.3333	30.7229	0.00236123
M6	CIN	Igf2	Igf1r	0.00180705	0	IGF2_IGF1R	Igf2 - Igf1r	IGF	Secreted Signaling	PMID: 14604834	aged	0.353742	33.3333	28.3186	0.0171143
M6	M8	Igf2	Igf1r	0.00139108	0	IGF2_IGF1R	Igf2 - Igf1r	IGF	Secreted Signaling	PMID: 14604834	aged	0.353742	33.3333	28.3186	0.0171143
M6	D2	Igf2	Igf2r	0.00262614	0	IGF2_IGF2R	Igf2 - Igf2r	IGF	Secreted Signaling	PMID: 14604834	aged	0.353742	33.3333	28.3186	0.0171143	0.22814	29.0909	26.5928	0.00375669
M11	M5	Ccl4	Ccr5	0.00692808	0	CCL4_CCR5	Ccl4 - Ccr5	CCL	Secreted Signaling	KEGG: mmu04060	aged	0.971834	36.3636	0	0.000584016	-0.527015	44.1083	77.7778	0.0379741
M11	M3	Ccl4	Ccr5	0.00771338	0	CCL4_CCR5	Ccl4 - Ccr5	CCL	Secreted Signaling	KEGG: mmu04060	aged	0.971834	36.3636	0	0.000584016
M11	M1	Ccl4	Ccr5	0.0134005	0	CCL4_CCR5	Ccl4 - Ccr5	CCL	Secreted Signaling	KEGG: mmu04060	aged	0.971834	36.3636	0	0.000584016	-0.296764	66.0299	85.9053	1.10855e-24
M11	M11	Ccl4	Ccr5	0.00285718	0	CCL4_CCR5	Ccl4 - Ccr5	CCL	Secreted Signaling	KEGG: mmu04060	aged	0.971834	36.3636	0	0.000584016	-0.897705	31.8182	100	2.62997e-09
M6	M5	Ccl8	Ccr5	0.0165656	0	CCL8_CCR5	Ccl8 - Ccr5	CCL	Secreted Signaling	KEGG: mmu04060	aged	0.631604	51.2821	41.5929	0.000343673	-0.527015	44.1083	77.7778	0.0379741
M6	M3	Ccl8	Ccr5	0.018423	0	CCL8_CCR5	Ccl8 - Ccr5	CCL	Secreted Signaling	KEGG: mmu04060	aged	0.631604	51.2821	41.5929	0.000343673
M6	M1	Ccl8	Ccr5	0.0317538	0	CCL8_CCR5	Ccl8 - Ccr5	CCL	Secreted Signaling	KEGG: mmu04060	aged	0.631604	51.2821	41.5929	0.000343673	-0.296764	66.0299	85.9053	1.10855e-24
M6	M11	Ccl8	Ccr5	0.00687091	0	CCL8_CCR5	Ccl8 - Ccr5	CCL	Secreted Signaling	KEGG: mmu04060	aged	0.631604	51.2821	41.5929	0.000343673	-0.897705	31.8182	100	2.62997e-09
M6	D2	Ccl2	Ackr1	0.00423521	0	CCL2_ACKR1	Ccl2 - Ackr1	CCL	Secreted Signaling	PMID: 26740381	aged	0.485644	33.3333	25.6637	0.000737442	0.286242	36.3636	30.4709	3.68331e-06
M6	D2	Ccl8	Ackr1	0.0110899	0	CCL8_ACKR1	Ccl8 - Ackr1	CCL	Secreted Signaling	PMID: 26740381	aged	0.631604	51.2821	41.5929	0.000343673	0.286242	36.3636	30.4709	3.68331e-06
D2	M5	Cx3cl1	Cx3cr1	0.209292	0	CX3CL1_CX3CR1	Cx3cl1 - Cx3cr1	CX3C	Secreted Signaling	KEGG: mmu04060	aged	0.443655	90.4545	97.2299	3.61887e-30
D2	M4	Cx3cl1	Cx3cr1	0.142249	0	CX3CL1_CX3CR1	Cx3cl1 - Cx3cr1	CX3C	Secreted Signaling	KEGG: mmu04060	aged	0.443655	90.4545	97.2299	3.61887e-30
D2	M7	Cx3cl1	Cx3cr1	0.0472416	0	CX3CL1_CX3CR1	Cx3cl1 - Cx3cr1	CX3C	Secreted Signaling	KEGG: mmu04060	aged	0.443655	90.4545	97.2299	3.61887e-30
D2	M3	Cx3cl1	Cx3cr1	0.211197	0	CX3CL1_CX3CR1	Cx3cl1 - Cx3cr1	CX3C	Secreted Signaling	KEGG: mmu04060	aged	0.443655	90.4545	97.2299	3.61887e-30	1.16224	97.2938	66.6667	0.0494165
D2	M1	Cx3cl1	Cx3cr1	0.212994	0	CX3CL1_CX3CR1	Cx3cl1 - Cx3cr1	CX3C	Secreted Signaling	KEGG: mmu04060	aged	0.443655	90.4545	97.2299	3.61887e-30
D2	M9	Cx3cl1	Cx3cr1	0.116776	0	CX3CL1_CX3CR1	Cx3cl1 - Cx3cr1	CX3C	Secreted Signaling	KEGG: mmu04060	aged	0.443655	90.4545	97.2299	3.61887e-30	1.9757	69.2308	0	0.000691596
D2	M11	Cx3cl1	Cx3cr1	0.180059	0	CX3CL1_CX3CR1	Cx3cl1 - Cx3cr1	CX3C	Secreted Signaling	KEGG: mmu04060	aged	0.443655	90.4545	97.2299	3.61887e-30	-0.544064	100	100	0.00346953
D2	M6	Cx3cl1	Cx3cr1	0.0366313	0	CX3CL1_CX3CR1	Cx3cl1 - Cx3cr1	CX3C	Secreted Signaling	KEGG: mmu04060	aged	0.443655	90.4545	97.2299	3.61887e-30
D2	M8	Cx3cl1	Cx3cr1	0.164795	0	CX3CL1_CX3CR1	Cx3cl1 - Cx3cr1	CX3C	Secreted Signaling	KEGG: mmu04060	aged	0.443655	90.4545	97.2299	3.61887e-30
D2	M2	Cx3cl1	Cx3cr1	0.207119	0	CX3CL1_CX3CR1	Cx3cl1 - Cx3cr1	CX3C	Secreted Signaling	KEGG: mmu04060	aged	0.443655	90.4545	97.2299	3.61887e-30
D1	D1	Ptn	Ptprz1	0.0164963	0	PTN_PTPRZ1	Ptn - Ptprz1	PTN	Secreted Signaling	PMID: 28356350; PMID: 25620911	aged	0.20196	55.3333	67.2189	0.0135007	0.337442	36.6667	31.5261	0.000660553
D2	D1	Ptn	Ptprz1	0.0164961	0	PTN_PTPRZ1	Ptn - Ptprz1	PTN	Secreted Signaling	PMID: 28356350; PMID: 25620911	aged	0.174403	71.3636	81.7175	0.00016552	0.337442	36.6667	31.5261	0.000660553
M6	D1	Ptn	Ptprz1	0.019098	0	PTN_PTPRZ1	Ptn - Ptprz1	PTN	Secreted Signaling	PMID: 28356350; PMID: 25620911	aged	0.480392	61.5385	61.9469	6.24682e-05	0.337442	36.6667	31.5261	0.000660553
D1	CIN	Ptn	Ptprz1	0.00752959	0	PTN_PTPRZ1	Ptn - Ptprz1	PTN	Secreted Signaling	PMID: 28356350; PMID: 25620911	aged	0.20196	55.3333	67.2189	0.0135007
D2	CIN	Ptn	Ptprz1	0.00752949	0	PTN_PTPRZ1	Ptn - Ptprz1	PTN	Secreted Signaling	PMID: 28356350; PMID: 25620911	aged	0.174403	71.3636	81.7175	0.00016552
M6	CIN	Ptn	Ptprz1	0.00872967	0	PTN_PTPRZ1	Ptn - Ptprz1	PTN	Secreted Signaling	PMID: 28356350; PMID: 25620911	aged	0.480392	61.5385	61.9469	6.24682e-05
D1	D2	Ptn	Sdc3	0.013058	0	PTN_SDC3	Ptn - Sdc3	PTN	Secreted Signaling	PMID: 28356350; PMID: 25620911	aged	0.20196	55.3333	67.2189	0.0135007	0.392788	37.2727	30.1939	2.39232e-07
D2	D2	Ptn	Sdc3	0.0130579	0	PTN_SDC3	Ptn - Sdc3	PTN	Secreted Signaling	PMID: 28356350; PMID: 25620911	aged	0.174403	71.3636	81.7175	0.00016552	0.392788	37.2727	30.1939	2.39232e-07
M6	D2	Ptn	Sdc3	0.0151258	0	PTN_SDC3	Ptn - Sdc3	PTN	Secreted Signaling	PMID: 28356350; PMID: 25620911	aged	0.480392	61.5385	61.9469	6.24682e-05	0.392788	37.2727	30.1939	2.39232e-07
D1	M6	Ptn	Sdc4	0.0131754	0	PTN_SDC4	Ptn - Sdc4	PTN	Secreted Signaling	PMID: 28356350; PMID: 25620911	aged	0.20196	55.3333	67.2189	0.0135007	-0.288546	43.5897	69.0265	1.66365e-05
D2	M6	Ptn	Sdc4	0.0131752	0	PTN_SDC4	Ptn - Sdc4	PTN	Secreted Signaling	PMID: 28356350; PMID: 25620911	aged	0.174403	71.3636	81.7175	0.00016552	-0.288546	43.5897	69.0265	1.66365e-05
M6	M6	Ptn	Sdc4	0.0152615	0	PTN_SDC4	Ptn - Sdc4	PTN	Secreted Signaling	PMID: 28356350; PMID: 25620911	aged	0.480392	61.5385	61.9469	6.24682e-05	-0.288546	43.5897	69.0265	1.66365e-05
D1	D1	Ptn	Ncl	0.00903584	0	PTN_NCL	Ptn - Ncl	PTN	Secreted Signaling	PMID: 28356350; PMID: 25620911	aged	0.20196	55.3333	67.2189	0.0135007	-0.249651	27.3333	54.9699	1.30518e-05
D2	D1	Ptn	Ncl	0.00903572	0	PTN_NCL	Ptn - Ncl	PTN	Secreted Signaling	PMID: 28356350; PMID: 25620911	aged	0.174403	71.3636	81.7175	0.00016552	-0.249651	27.3333	54.9699	1.30518e-05
M6	D1	Ptn	Ncl	0.0104735	0	PTN_NCL	Ptn - Ncl	PTN	Secreted Signaling	PMID: 28356350; PMID: 25620911	aged	0.480392	61.5385	61.9469	6.24682e-05	-0.249651	27.3333	54.9699	1.30518e-05
D1	D2	Ptn	Ncl	0.0103262	0	PTN_NCL	Ptn - Ncl	PTN	Secreted Signaling	PMID: 28356350; PMID: 25620911	aged	0.20196	55.3333	67.2189	0.0135007	-0.440031	29.0909	68.9058	3.66682e-17
D2	D2	Ptn	Ncl	0.010326	0	PTN_NCL	Ptn - Ncl	PTN	Secreted Signaling	PMID: 28356350; PMID: 25620911	aged	0.174403	71.3636	81.7175	0.00016552	-0.440031	29.0909	68.9058	3.66682e-17
M6	D2	Ptn	Ncl	0.0119666	0	PTN_NCL	Ptn - Ncl	PTN	Secreted Signaling	PMID: 28356350; PMID: 25620911	aged	0.480392	61.5385	61.9469	6.24682e-05	-0.440031	29.0909	68.9058	3.66682e-17
D1	M5	Ptn	Ncl	0.0134816	0	PTN_NCL	Ptn - Ncl	PTN	Secreted Signaling	PMID: 28356350; PMID: 25620911	aged	0.20196	55.3333	67.2189	0.0135007
D2	M5	Ptn	Ncl	0.0134814	0	PTN_NCL	Ptn - Ncl	PTN	Secreted Signaling	PMID: 28356350; PMID: 25620911	aged	0.174403	71.3636	81.7175	0.00016552
M6	M5	Ptn	Ncl	0.0156154	0	PTN_NCL	Ptn - Ncl	PTN	Secreted Signaling	PMID: 28356350; PMID: 25620911	aged	0.480392	61.5385	61.9469	6.24682e-05
D1	M10	Ptn	Ncl	0.0177424	0	PTN_NCL	Ptn - Ncl	PTN	Secreted Signaling	PMID: 28356350; PMID: 25620911	aged	0.20196	55.3333	67.2189	0.0135007	-1.20293	31.6547	100	2.29928e-05
D2	M10	Ptn	Ncl	0.0177422	0	PTN_NCL	Ptn - Ncl	PTN	Secreted Signaling	PMID: 28356350; PMID: 25620911	aged	0.174403	71.3636	81.7175	0.00016552	-1.20293	31.6547	100	2.29928e-05
M6	M10	Ptn	Ncl	0.0205366	0	PTN_NCL	Ptn - Ncl	PTN	Secreted Signaling	PMID: 28356350; PMID: 25620911	aged	0.480392	61.5385	61.9469	6.24682e-05	-1.20293	31.6547	100	2.29928e-05
D1	M1	Ptn	Ncl	0.050196	0	PTN_NCL	Ptn - Ncl	PTN	Secreted Signaling	PMID: 28356350; PMID: 25620911	aged	0.20196	55.3333	67.2189	0.0135007	-0.15612	78.4884	89.0947	6.26182e-09
D2	M1	Ptn	Ncl	0.0501953	0	PTN_NCL	Ptn - Ncl	PTN	Secreted Signaling	PMID: 28356350; PMID: 25620911	aged	0.174403	71.3636	81.7175	0.00016552	-0.15612	78.4884	89.0947	6.26182e-09
M6	M1	Ptn	Ncl	0.0578003	0	PTN_NCL	Ptn - Ncl	PTN	Secreted Signaling	PMID: 28356350; PMID: 25620911	aged	0.480392	61.5385	61.9469	6.24682e-05	-0.15612	78.4884	89.0947	6.26182e-09
D1	M11	Ptn	Ncl	0.043745	0	PTN_NCL	Ptn - Ncl	PTN	Secreted Signaling	PMID: 28356350; PMID: 25620911	aged	0.20196	55.3333	67.2189	0.0135007	-0.460045	75.4545	83.3333	0.00457373
D2	M11	Ptn	Ncl	0.0437445	0	PTN_NCL	Ptn - Ncl	PTN	Secreted Signaling	PMID: 28356350; PMID: 25620911	aged	0.174403	71.3636	81.7175	0.00016552	-0.460045	75.4545	83.3333	0.00457373
M6	M11	Ptn	Ncl	0.0504239	0	PTN_NCL	Ptn - Ncl	PTN	Secreted Signaling	PMID: 28356350; PMID: 25620911	aged	0.480392	61.5385	61.9469	6.24682e-05	-0.460045	75.4545	83.3333	0.00457373
D1	M6	Ptn	Ncl	0.0176431	0	PTN_NCL	Ptn - Ncl	PTN	Secreted Signaling	PMID: 28356350; PMID: 25620911	aged	0.20196	55.3333	67.2189	0.0135007	-0.374201	43.5897	78.7611	9.34654e-05
D2	M6	Ptn	Ncl	0.0176429	0	PTN_NCL	Ptn - Ncl	PTN	Secreted Signaling	PMID: 28356350; PMID: 25620911	aged	0.174403	71.3636	81.7175	0.00016552	-0.374201	43.5897	78.7611	9.34654e-05
M6	M6	Ptn	Ncl	0.020422	0	PTN_NCL	Ptn - Ncl	PTN	Secreted Signaling	PMID: 28356350; PMID: 25620911	aged	0.480392	61.5385	61.9469	6.24682e-05	-0.374201	43.5897	78.7611	9.34654e-05
D1	M8	Ptn	Ncl	0.0409099	0	PTN_NCL	Ptn - Ncl	PTN	Secreted Signaling	PMID: 28356350; PMID: 25620911	aged	0.20196	55.3333	67.2189	0.0135007
D2	M8	Ptn	Ncl	0.0409093	0	PTN_NCL	Ptn - Ncl	PTN	Secreted Signaling	PMID: 28356350; PMID: 25620911	aged	0.174403	71.3636	81.7175	0.00016552
M6	M8	Ptn	Ncl	0.0471772	0	PTN_NCL	Ptn - Ncl	PTN	Secreted Signaling	PMID: 28356350; PMID: 25620911	aged	0.480392	61.5385	61.9469	6.24682e-05
D1	M2	Ptn	Ncl	0.0175639	0	PTN_NCL	Ptn - Ncl	PTN	Secreted Signaling	PMID: 28356350; PMID: 25620911	aged	0.20196	55.3333	67.2189	0.0135007
D2	M2	Ptn	Ncl	0.0175636	0	PTN_NCL	Ptn - Ncl	PTN	Secreted Signaling	PMID: 28356350; PMID: 25620911	aged	0.174403	71.3636	81.7175	0.00016552
M6	M2	Ptn	Ncl	0.0203305	0	PTN_NCL	Ptn - Ncl	PTN	Secreted Signaling	PMID: 28356350; PMID: 25620911	aged	0.480392	61.5385	61.9469	6.24682e-05
M3	D1	Grn	Sort1	0.0258746	0	GRN_SORT1	Grn - Sort1	GRN	Secreted Signaling	PMID: 29555433	aged	0.87542	69.0722	66.6667	0.00391654
M2	D1	Grn	Sort1	0.0326324	0	GRN_SORT1	Grn - Sort1	GRN	Secreted Signaling	PMID: 29555433	aged	0.43291	81.1321	72.8006	0.0156919
M3	D2	Grn	Sort1	0.067018	0	GRN_SORT1	Grn - Sort1	GRN	Secreted Signaling	PMID: 29555433	aged	0.87542	69.0722	66.6667	0.00391654	0.310518	65.9091	78.8781	1.83077e-09
M2	D2	Grn	Sort1	0.0835992	0	GRN_SORT1	Grn - Sort1	GRN	Secreted Signaling	PMID: 29555433	aged	0.43291	81.1321	72.8006	0.0156919	0.310518	65.9091	78.8781	1.83077e-09
M3	CIN	Grn	Sort1	0.0170002	0	GRN_SORT1	Grn - Sort1	GRN	Secreted Signaling	PMID: 29555433	aged	0.87542	69.0722	66.6667	0.00391654
M2	CIN	Grn	Sort1	0.0214914	0	GRN_SORT1	Grn - Sort1	GRN	Secreted Signaling	PMID: 29555433	aged	0.43291	81.1321	72.8006	0.0156919
M3	GIN	Grn	Sort1	0.0278134	0	GRN_SORT1	Grn - Sort1	GRN	Secreted Signaling	PMID: 29555433	aged	0.87542	69.0722	66.6667	0.00391654
M2	GIN	Grn	Sort1	0.0350593	0	GRN_SORT1	Grn - Sort1	GRN	Secreted Signaling	PMID: 29555433	aged	0.43291	81.1321	72.8006	0.0156919
M3	M1	Grn	Sort1	0.0175545	0	GRN_SORT1	Grn - Sort1	GRN	Secreted Signaling	PMID: 29555433	aged	0.87542	69.0722	66.6667	0.00391654
M2	M1	Grn	Sort1	0.0221888	0	GRN_SORT1	Grn - Sort1	GRN	Secreted Signaling	PMID: 29555433	aged	0.43291	81.1321	72.8006	0.0156919
M3	M8	Grn	Sort1	0.0174502	0	GRN_SORT1	Grn - Sort1	GRN	Secreted Signaling	PMID: 29555433	aged	0.87542	69.0722	66.6667	0.00391654	-0.431834	33.3333	83.6735	1.1032e-06
M2	M8	Grn	Sort1	0.0220575	0	GRN_SORT1	Grn - Sort1	GRN	Secreted Signaling	PMID: 29555433	aged	0.43291	81.1321	72.8006	0.0156919	-0.431834	33.3333	83.6735	1.1032e-06
M1	M5	Lgals9	Ptprc	0.0113485	0	LGALS9_CD45	Lgals9 - Cd45	GALECTIN	Secreted Signaling	PMID: 30120235	aged	0.0913834	52.5748	53.6008	8.03373e-06
M1	M10	Lgals9	Ptprc	0.0403906	0	LGALS9_CD45	Lgals9 - Cd45	GALECTIN	Secreted Signaling	PMID: 30120235	aged	0.0913834	52.5748	53.6008	8.03373e-06
M1	M7	Lgals9	Ptprc	0.00802823	0	LGALS9_CD45	Lgals9 - Cd45	GALECTIN	Secreted Signaling	PMID: 30120235	aged	0.0913834	52.5748	53.6008	8.03373e-06	-0.904222	27.6817	51.2821	0.000311017
M1	M1	Lgals9	Ptprc	0.0218094	0	LGALS9_CD45	Lgals9 - Cd45	GALECTIN	Secreted Signaling	PMID: 30120235	aged	0.0913834	52.5748	53.6008	8.03373e-06
M1	M11	Lgals9	Ptprc	0.0167255	0	LGALS9_CD45	Lgals9 - Cd45	GALECTIN	Secreted Signaling	PMID: 30120235	aged	0.0913834	52.5748	53.6008	8.03373e-06	-0.773867	50.9091	100	8.05148e-06
M1	M6	Lgals9	Ptprc	0.00954047	0	LGALS9_CD45	Lgals9 - Cd45	GALECTIN	Secreted Signaling	PMID: 30120235	aged	0.0913834	52.5748	53.6008	8.03373e-06
M1	M2	Lgals9	Ptprc	0.0314915	0	LGALS9_CD45	Lgals9 - Cd45	GALECTIN	Secreted Signaling	PMID: 30120235	aged	0.0913834	52.5748	53.6008	8.03373e-06	0.480445	58.4906	41.6465	0.000625004
M1	M5	Lgals9	Ighm	0.00135391	0	LGALS9_IGHM	Lgals9 - Ighm	GALECTIN	Secreted Signaling	PMID: 30120235	aged	0.0913834	52.5748	53.6008	8.03373e-06
M1	M10	Lgals9	Ighm	0.0665834	0	LGALS9_IGHM	Lgals9 - Ighm	GALECTIN	Secreted Signaling	PMID: 30120235	aged	0.0913834	52.5748	53.6008	8.03373e-06	0.767673	86.3309	100	0.00222171
M1	M1	Lgals9	Ighm	0.020919	0	LGALS9_IGHM	Lgals9 - Ighm	GALECTIN	Secreted Signaling	PMID: 30120235	aged	0.0913834	52.5748	53.6008	8.03373e-06	-0.142421	64.3688	77.1605	1.22106e-05
M1	M11	Lgals9	Ighm	0.00442652	0	LGALS9_IGHM	Lgals9 - Ighm	GALECTIN	Secreted Signaling	PMID: 30120235	aged	0.0913834	52.5748	53.6008	8.03373e-06	-0.785519	27.2727	100	8.77018e-09
M1	M6	Lgals9	Ighm	0.00899089	0	LGALS9_IGHM	Lgals9 - Ighm	GALECTIN	Secreted Signaling	PMID: 30120235	aged	0.0913834	52.5748	53.6008	8.03373e-06	-0.395005	33.3333	69.0265	1.37248e-07
D1	M8	Psap	Gpr37	0.0874622	0	PSAP_GPR37	Psap - Gpr37	PSAP	Secreted Signaling	PMID: 23690594	aged	0.0574573	82	93.3735	0.00161899	-0.260776	72.2222	89.7959	0.025343
D2	M8	Psap	Gpr37	0.0988495	0	PSAP_GPR37	Psap - Gpr37	PSAP	Secreted Signaling	PMID: 23690594	aged	0.46137	95.9091	99.446	5.14804e-35	-0.260776	72.2222	89.7959	0.025343
CIN	M8	Psap	Gpr37	0.111343	0	PSAP_GPR37	Psap - Gpr37	PSAP	Secreted Signaling	PMID: 23690594	aged	0.962842	97.9866	94.697	1.49999e-34	-0.260776	72.2222	89.7959	0.025343
GIN	M8	Psap	Gpr37	0.0744063	0	PSAP_GPR37	Psap - Gpr37	PSAP	Secreted Signaling	PMID: 23690594	aged	0.716359	69.4006	67.6471	3.35339e-12	-0.260776	72.2222	89.7959	0.025343
M6	M8	Psap	Gpr37	0.091614	0	PSAP_GPR37	Psap - Gpr37	PSAP	Secreted Signaling	PMID: 23690594	aged	0.427408	89.7436	90.2655	9.89433e-14	-0.260776	72.2222	89.7959	0.025343
M2	M8	Psap	Gpr37	0.112106	0	PSAP_GPR37	Psap - Gpr37	PSAP	Secreted Signaling	PMID: 23690594	aged	0.453881	88.6792	85.3914	4.06099e-05	-0.260776	72.2222	89.7959	0.025343
M1	M5	Lgals9	Havcr2	0.00961325	0	LGALS9_HAVCR2	Lgals9 - Havcr2	GALECTIN	Secreted Signaling	PMID: 27192565	aged	0.0913834	52.5748	53.6008	8.03373e-06	-0.300447	38.6943	77.7778	0.0482125
M1	M3	Lgals9	Havcr2	0.0121368	0	LGALS9_HAVCR2	Lgals9 - Havcr2	GALECTIN	Secreted Signaling	PMID: 27192565	aged	0.0913834	52.5748	53.6008	8.03373e-06	0.69568	27.9639	0	0.03458
M1	M1	Lgals9	Havcr2	0.0170467	0	LGALS9_HAVCR2	Lgals9 - Havcr2	GALECTIN	Secreted Signaling	PMID: 27192565	aged	0.0913834	52.5748	53.6008	8.03373e-06
M1	M11	Lgals9	Havcr2	0.00550531	0	LGALS9_HAVCR2	Lgals9 - Havcr2	GALECTIN	Secreted Signaling	PMID: 27192565	aged	0.0913834	52.5748	53.6008	8.03373e-06
M1	M2	Lgals9	Havcr2	0.0267085	0	LGALS9_HAVCR2	Lgals9 - Havcr2	GALECTIN	Secreted Signaling	PMID: 27192565	aged	0.0913834	52.5748	53.6008	8.03373e-06	0.676182	52.8302	25.9887	1.50556e-07
D2	D1	Ptprs	Ntrk3	0.0380071	0	PTPRS_NTRK3	Ptprs - Ntrk3	PTPR	Secreted Signaling	PMID:21262467;PMID:25385546;	aged	0.0967643	56.8182	78.4626	0.0368175	0.364532	60.6667	65.8635	1.45816e-06
D2	D2	Ptprs	Ntrk3	0.0481481	0	PTPRS_NTRK3	Ptprs - Ntrk3	PTPR	Secreted Signaling	PMID:21262467;PMID:25385546;	aged	0.0967643	56.8182	78.4626	0.0368175	0.44148	80.4545	86.7036	1.39632e-21
D2	CIN	Ptprs	Ntrk3	0.0126161	0	PTPRS_NTRK3	Ptprs - Ntrk3	PTPR	Secreted Signaling	PMID:21262467;PMID:25385546;	aged	0.0967643	56.8182	78.4626	0.0368175
D2	GIN	Ptprs	Ntrk3	0.0142849	0	PTPRS_NTRK3	Ptprs - Ntrk3	PTPR	Secreted Signaling	PMID:21262467;PMID:25385546;	aged	0.0967643	56.8182	78.4626	0.0368175	-0.22432	35.3312	58.2043	0.000375928
M1	D1	Lgals9	P4hb	0.00788301	0	LGALS9_P4HB	Lgals9 - P4hb	GALECTIN	Secreted Signaling	PMID:21670307;uniprot	aged	0.0913834	52.5748	53.6008	8.03373e-06	0.338474	34.6667	23.494	5.42604e-06
M1	D2	Lgals9	P4hb	0.00746199	0	LGALS9_P4HB	Lgals9 - P4hb	GALECTIN	Secreted Signaling	PMID:21670307;uniprot	aged	0.0913834	52.5748	53.6008	8.03373e-06
M1	M5	Lgals9	P4hb	0.00647192	0	LGALS9_P4HB	Lgals9 - P4hb	GALECTIN	Secreted Signaling	PMID:21670307;uniprot	aged	0.0913834	52.5748	53.6008	8.03373e-06
M1	M1	Lgals9	P4hb	0.00695904	0	LGALS9_P4HB	Lgals9 - P4hb	GALECTIN	Secreted Signaling	PMID:21670307;uniprot	aged	0.0913834	52.5748	53.6008	8.03373e-06	0.136292	48.1728	47.3251	2.81872e-10
M1	M11	Lgals9	P4hb	0.00670461	0	LGALS9_P4HB	Lgals9 - P4hb	GALECTIN	Secreted Signaling	PMID:21670307;uniprot	aged	0.0913834	52.5748	53.6008	8.03373e-06	-0.28039	43.6364	83.3333	0.024558
M1	M6	Lgals9	P4hb	0.00802551	0	LGALS9_P4HB	Lgals9 - P4hb	GALECTIN	Secreted Signaling	PMID:21670307;uniprot	aged	0.0913834	52.5748	53.6008	8.03373e-06	0.256019	41.0256	41.5929	0.0229032
M1	M8	Lgals9	P4hb	0.00653129	0	LGALS9_P4HB	Lgals9 - P4hb	GALECTIN	Secreted Signaling	PMID:21670307;uniprot	aged	0.0913834	52.5748	53.6008	8.03373e-06
M6	M1	Vtn	ITGAV_ITGB1	0.00424495	0	VTN_ITGAV_ITGB1	Vtn - (Itgav+Itgb1)	VTN	ECM-Receptor	KEGG: mmu04512	aged	0.284935	33.3333	23.8938	0.00292667	-0.115701	37.4585	54.1152	2.1568e-08
M6	M11	Vtn	ITGAV_ITGB1	0.00336231	0	VTN_ITGAV_ITGB1	Vtn - (Itgav+Itgb1)	VTN	ECM-Receptor	KEGG: mmu04512	aged	0.284935	33.3333	23.8938	0.00292667	-0.267571	29.0909	66.6667	0.00493169
M6	M8	Vtn	ITGAV_ITGB1	0.00317305	0	VTN_ITGAV_ITGB1	Vtn - (Itgav+Itgb1)	VTN	ECM-Receptor	KEGG: mmu04512	aged	0.284935	33.3333	23.8938	0.00292667
M6	M2	Vtn	ITGAV_ITGB1	0.00476915	0	VTN_ITGAV_ITGB1	Vtn - (Itgav+Itgb1)	VTN	ECM-Receptor	KEGG: mmu04512	aged	0.284935	33.3333	23.8938	0.00292667	0.339811	42.4528	33.2526	0.0107181
M6	M1	Vtn	ITGAV_ITGB5	0.00612751	0	VTN_ITGAV_ITGB5	Vtn - (Itgav+Itgb5)	VTN	ECM-Receptor	KEGG: mmu04512	aged	0.284935	33.3333	23.8938	0.00292667	-0.225912	65.2409	76.5947	1.0784e-08
M6	M11	Vtn	ITGAV_ITGB5	0.00436229	0	VTN_ITGAV_ITGB5	Vtn - (Itgav+Itgb5)	VTN	ECM-Receptor	KEGG: mmu04512	aged	0.284935	33.3333	23.8938	0.00292667	-0.556502	53.6364	83.3333	0.00246636
M6	M8	Vtn	ITGAV_ITGB5	0.00297545	0	VTN_ITGAV_ITGB5	Vtn - (Itgav+Itgb5)	VTN	ECM-Receptor	KEGG: mmu04512	aged	0.284935	33.3333	23.8938	0.00292667	-0.510267	50	95.9184	0.0027629
M6	M2	Vtn	ITGAV_ITGB5	0.00758691	0	VTN_ITGAV_ITGB5	Vtn - (Itgav+Itgb5)	VTN	ECM-Receptor	KEGG: mmu04512	aged	0.284935	33.3333	23.8938	0.00292667	0.355322	37.7358	25.6659	0.00497525
D2	M6	Col6a1	Sdc4	0.00347879	0	COL6A1_SDC4	Col6a1 - Sdc4	COLLAGEN	ECM-Receptor	KEGG: mmu04512	aged	0.313357	30.9091	19.6676	6.72169e-08	-0.288546	43.5897	69.0265	1.66365e-05
D1	M6	Tnr	Sdc4	0.00421452	0	TNR_SDC4	Tnr - Sdc4	TENASCIN	ECM-Receptor	KEGG: mmu04512	aged	0.361731	40.6667	36.8474	0.000655178	-0.288546	43.5897	69.0265	1.66365e-05
D2	M6	Tnr	Sdc4	0.00397997	0	TNR_SDC4	Tnr - Sdc4	TENASCIN	ECM-Receptor	KEGG: mmu04512	aged	0.337567	39.0909	36.3573	5.01815e-05	-0.288546	43.5897	69.0265	1.66365e-05
M6	M11	Vtn	Plaur	0.00194126	0	VTN_PLAUR	Vtn - Plaur	VTN	ECM-Receptor	PMID: 29222114	aged	0.284935	33.3333	23.8938	0.00292667	0.312794	36.3636	16.6667	0.0325536
D1	D1	Reln	Vldlr	0.00490852	0	RELN_VLDLR	Reln - Vldlr	RELN	ECM-Receptor	PMID: 14578885	aged	0.284275	32.6667	31.9277	0.0311871
D2	D1	Reln	Vldlr	0.0158237	0	RELN_VLDLR	Reln - Vldlr	RELN	ECM-Receptor	PMID: 14578885	aged	0.464675	61.3636	74.169	4.18371e-10
D1	D2	Reln	Vldlr	0.00430132	0	RELN_VLDLR	Reln - Vldlr	RELN	ECM-Receptor	PMID: 14578885	aged	0.284275	32.6667	31.9277	0.0311871
D2	D2	Reln	Vldlr	0.0138851	0	RELN_VLDLR	Reln - Vldlr	RELN	ECM-Receptor	PMID: 14578885	aged	0.464675	61.3636	74.169	4.18371e-10
D1	CIN	Reln	Vldlr	0.00244473	0	RELN_VLDLR	Reln - Vldlr	RELN	ECM-Receptor	PMID: 14578885	aged	0.284275	32.6667	31.9277	0.0311871
D2	CIN	Reln	Vldlr	0.00792476	0	RELN_VLDLR	Reln - Vldlr	RELN	ECM-Receptor	PMID: 14578885	aged	0.464675	61.3636	74.169	4.18371e-10
D2	M10	App	Cd74	0.313089	0	APP_CD74	App - Cd74	APP	Cell-Cell Contact	PMID: 19849849	aged	0.62277	98.1818	100	4.32427e-61	-0.346657	100	100	0.02127
CIN	M10	App	Cd74	0.311712	0	APP_CD74	App - Cd74	APP	Cell-Cell Contact	PMID: 19849849	aged	0.501534	87.2483	98.4848	2.58076e-20	-0.346657	100	100	0.02127
GIN	M10	App	Cd74	0.233676	0	APP_CD74	App - Cd74	APP	Cell-Cell Contact	PMID: 19849849	aged	0.802131	70.9779	67.8019	5.56005e-15	-0.346657	100	100	0.02127
M7	M10	App	Cd74	0.0588358	0	APP_CD74	App - Cd74	APP	Cell-Cell Contact	PMID: 19849849	aged	0.667909	30.4498	7.69231	0.00139327	-0.346657	100	100	0.02127
M8	M10	App	Cd74	0.288081	0	APP_CD74	App - Cd74	APP	Cell-Cell Contact	PMID: 19849849	aged	0.357276	100	100	7.44271e-07	-0.346657	100	100	0.02127
D2	M11	App	Cd74	0.0818935	0	APP_CD74	App - Cd74	APP	Cell-Cell Contact	PMID: 19849849	aged	0.62277	98.1818	100	4.32427e-61
CIN	M11	App	Cd74	0.0814128	0	APP_CD74	App - Cd74	APP	Cell-Cell Contact	PMID: 19849849	aged	0.501534	87.2483	98.4848	2.58076e-20
GIN	M11	App	Cd74	0.0563143	0	APP_CD74	App - Cd74	APP	Cell-Cell Contact	PMID: 19849849	aged	0.802131	70.9779	67.8019	5.56005e-15
M7	M11	App	Cd74	0.012086	0	APP_CD74	App - Cd74	APP	Cell-Cell Contact	PMID: 19849849	aged	0.667909	30.4498	7.69231	0.00139327
M8	M11	App	Cd74	0.0733795	0	APP_CD74	App - Cd74	APP	Cell-Cell Contact	PMID: 19849849	aged	0.357276	100	100	7.44271e-07
D2	M6	App	Cd74	0.0707792	0	APP_CD74	App - Cd74	APP	Cell-Cell Contact	PMID: 19849849	aged	0.62277	98.1818	100	4.32427e-61	1.16084	35.8974	18.5841	4.1736e-09
CIN	M6	App	Cd74	0.0703588	0	APP_CD74	App - Cd74	APP	Cell-Cell Contact	PMID: 19849849	aged	0.501534	87.2483	98.4848	2.58076e-20	1.16084	35.8974	18.5841	4.1736e-09
GIN	M6	App	Cd74	0.0484882	0	APP_CD74	App - Cd74	APP	Cell-Cell Contact	PMID: 19849849	aged	0.802131	70.9779	67.8019	5.56005e-15	1.16084	35.8974	18.5841	4.1736e-09
M7	M6	App	Cd74	0.0103391	0	APP_CD74	App - Cd74	APP	Cell-Cell Contact	PMID: 19849849	aged	0.667909	30.4498	7.69231	0.00139327	1.16084	35.8974	18.5841	4.1736e-09
M8	M6	App	Cd74	0.063341	0	APP_CD74	App - Cd74	APP	Cell-Cell Contact	PMID: 19849849	aged	0.357276	100	100	7.44271e-07	1.16084	35.8974	18.5841	4.1736e-09
D2	M2	App	Cd74	0.0469775	0	APP_CD74	App - Cd74	APP	Cell-Cell Contact	PMID: 19849849	aged	0.62277	98.1818	100	4.32427e-61	0.794515	37.7358	3.55125	1.40416e-29
CIN	M2	App	Cd74	0.0466913	0	APP_CD74	App - Cd74	APP	Cell-Cell Contact	PMID: 19849849	aged	0.501534	87.2483	98.4848	2.58076e-20	0.794515	37.7358	3.55125	1.40416e-29
GIN	M2	App	Cd74	0.031925	0	APP_CD74	App - Cd74	APP	Cell-Cell Contact	PMID: 19849849	aged	0.802131	70.9779	67.8019	5.56005e-15	0.794515	37.7358	3.55125	1.40416e-29
M7	M2	App	Cd74	0.00671536	0	APP_CD74	App - Cd74	APP	Cell-Cell Contact	PMID: 19849849	aged	0.667909	30.4498	7.69231	0.00139327	0.794515	37.7358	3.55125	1.40416e-29
M8	M2	App	Cd74	0.0419277	0	APP_CD74	App - Cd74	APP	Cell-Cell Contact	PMID: 19849849	aged	0.357276	100	100	7.44271e-07	0.794515	37.7358	3.55125	1.40416e-29
D1	D1	Cadm1	Cadm1	0.040514	0	CADM1_CADM1	Cadm1 - Cadm1	CADM	Cell-Cell Contact	PMID: 24503895	aged	0.333142	57.3333	55.2209	4.17272e-05	0.333142	57.3333	55.2209	4.17272e-05
D2	D1	Cadm1	Cadm1	0.0358913	0	CADM1_CADM1	Cadm1 - Cadm1	CADM	Cell-Cell Contact	PMID: 24503895	aged	0.442343	55	50.9695	9.19314e-12	0.333142	57.3333	55.2209	4.17272e-05
D1	D2	Cadm1	Cadm1	0.0358913	0	CADM1_CADM1	Cadm1 - Cadm1	CADM	Cell-Cell Contact	PMID: 24503895	aged	0.333142	57.3333	55.2209	4.17272e-05	0.442343	55	50.9695	9.19314e-12
D2	D2	Cadm1	Cadm1	0.0317787	0	CADM1_CADM1	Cadm1 - Cadm1	CADM	Cell-Cell Contact	PMID: 24503895	aged	0.442343	55	50.9695	9.19314e-12	0.442343	55	50.9695	9.19314e-12
D1	CIN	Cadm1	Cadm1	0.0189649	0	CADM1_CADM1	Cadm1 - Cadm1	CADM	Cell-Cell Contact	PMID: 24503895	aged	0.333142	57.3333	55.2209	4.17272e-05
D2	CIN	Cadm1	Cadm1	0.016758	0	CADM1_CADM1	Cadm1 - Cadm1	CADM	Cell-Cell Contact	PMID: 24503895	aged	0.442343	55	50.9695	9.19314e-12
D1	GIN	Cadm1	Cadm1	0.0155485	0	CADM1_CADM1	Cadm1 - Cadm1	CADM	Cell-Cell Contact	PMID: 24503895	aged	0.333142	57.3333	55.2209	4.17272e-05
D2	GIN	Cadm1	Cadm1	0.0137336	0	CADM1_CADM1	Cadm1 - Cadm1	CADM	Cell-Cell Contact	PMID: 24503895	aged	0.442343	55	50.9695	9.19314e-12
D1	M1	Cadm1	Cadm1	0.0102492	0	CADM1_CADM1	Cadm1 - Cadm1	CADM	Cell-Cell Contact	PMID: 24503895	aged	0.333142	57.3333	55.2209	4.17272e-05
D2	M1	Cadm1	Cadm1	0.00904724	0	CADM1_CADM1	Cadm1 - Cadm1	CADM	Cell-Cell Contact	PMID: 24503895	aged	0.442343	55	50.9695	9.19314e-12
D1	M11	Cadm1	Cadm1	0.0230826	0	CADM1_CADM1	Cadm1 - Cadm1	CADM	Cell-Cell Contact	PMID: 24503895	aged	0.333142	57.3333	55.2209	4.17272e-05
D2	M11	Cadm1	Cadm1	0.0204066	0	CADM1_CADM1	Cadm1 - Cadm1	CADM	Cell-Cell Contact	PMID: 24503895	aged	0.442343	55	50.9695	9.19314e-12
D1	M8	Cadm1	Cadm1	0.00881182	0	CADM1_CADM1	Cadm1 - Cadm1	CADM	Cell-Cell Contact	PMID: 24503895	aged	0.333142	57.3333	55.2209	4.17272e-05	-0.115042	33.3333	69.3878	0.00200799
D2	M8	Cadm1	Cadm1	0.00777707	0	CADM1_CADM1	Cadm1 - Cadm1	CADM	Cell-Cell Contact	PMID: 24503895	aged	0.442343	55	50.9695	9.19314e-12	-0.115042	33.3333	69.3878	0.00200799
D2	D1	Cadm3	Cadm3	0.0150317	0	CADM3_CADM3	Cadm3 - Cadm3	CADM	Cell-Cell Contact	KEGG: mmu04514	aged	0.527984	70.9091	67.5208	5.52913e-24
D2	D2	Cadm3	Cadm3	0.0420895	0	CADM3_CADM3	Cadm3 - Cadm3	CADM	Cell-Cell Contact	KEGG: mmu04514	aged	0.527984	70.9091	67.5208	5.52913e-24	0.527984	70.9091	67.5208	5.52913e-24
D2	CIN	Cadm3	Cadm3	0.0184929	0	CADM3_CADM3	Cadm3 - Cadm3	CADM	Cell-Cell Contact	KEGG: mmu04514	aged	0.527984	70.9091	67.5208	5.52913e-24
D2	GIN	Cadm3	Cadm3	0.0177864	0	CADM3_CADM3	Cadm3 - Cadm3	CADM	Cell-Cell Contact	KEGG: mmu04514	aged	0.527984	70.9091	67.5208	5.52913e-24
M5	D2	Entpd1	Adora1	0.0140697	0	ENTPD1_ADORA1	Entpd1 - Adora1	CD39	Cell-Cell Contact	PMID: 21677139	aged	0.751576	59.3949	44.4444	0.00538155	0.331048	41.8182	37.1191	5.5426e-07
M1	D2	Entpd1	Adora1	0.0161787	0	ENTPD1_ADORA1	Entpd1 - Adora1	CD39	Cell-Cell Contact	PMID: 21677139	aged	0.281174	82.8073	82.8189	2.48192e-50	0.331048	41.8182	37.1191	5.5426e-07
M2	D2	Entpd1	Adora1	0.0140969	0	ENTPD1_ADORA1	Entpd1 - Adora1	CD39	Cell-Cell Contact	PMID: 21677139	aged	0.455826	56.6038	36.481	0.00112308	0.331048	41.8182	37.1191	5.5426e-07
M5	D2	Entpd1	Adora2a	0.0155294	0	ENTPD1_ADORA2A	Entpd1 - Adora2a	CD39	Cell-Cell Contact	PMID: 21677139	aged	0.751576	59.3949	44.4444	0.00538155
M1	D2	Entpd1	Adora2a	0.0178532	0	ENTPD1_ADORA2A	Entpd1 - Adora2a	CD39	Cell-Cell Contact	PMID: 21677139	aged	0.281174	82.8073	82.8189	2.48192e-50
M2	D2	Entpd1	Adora2a	0.0155594	0	ENTPD1_ADORA2A	Entpd1 - Adora2a	CD39	Cell-Cell Contact	PMID: 21677139	aged	0.455826	56.6038	36.481	0.00112308
M2	M6	Ptprc	Mrc1	0.121161	0	PTPRC_MRC1	Ptprc - Mrc1	CD45	Cell-Cell Contact	PMID: 27601670; PMID: 10575006	aged	0.480445	58.4906	41.6465	0.000625004
M5	M10	Cd52	Siglecg	0.0181457	0	CD52_SIGLECG	Cd52 - Siglecg	CD52	Cell-Cell Contact	PMID: 23685786	aged	0.893944	53.5032	22.2222	0.00138848
M1	M10	Cd52	Siglecg	0.0248542	0	CD52_SIGLECG	Cd52 - Siglecg	CD52	Cell-Cell Contact	PMID: 23685786	aged	0.643244	76.9934	61.5226	2.41255e-120
M9	M10	Cd52	Siglecg	0.0164725	0	CD52_SIGLECG	Cd52 - Siglecg	CD52	Cell-Cell Contact	PMID: 23685786	aged	1.30596	50	0	0.00961963
M11	M10	Cd52	Siglecg	0.0433074	0	CD52_SIGLECG	Cd52 - Siglecg	CD52	Cell-Cell Contact	PMID: 23685786	aged	0.558864	100	100	0.000141752
M6	M10	Cd52	Siglecg	0.00444923	0	CD52_SIGLECG	Cd52 - Siglecg	CD52	Cell-Cell Contact	PMID: 23685786	aged	0.436015	30.7692	18.5841	1.06582e-05
M2	M10	Cd52	Siglecg	0.0410322	0	CD52_SIGLECG	Cd52 - Siglecg	CD52	Cell-Cell Contact	PMID: 23685786	aged	1.87887	84.9057	22.276	1.52392e-37
D1	D1	Cdh2	Cdh2	0.00574563	0	CDH2_CDH2	Cdh2 - Cdh2	CDH	Cell-Cell Contact	KEGG: mmu04514	aged	0.407473	48.6667	42.6707	9.85904e-07	0.407473	48.6667	42.6707	9.85904e-07
M8	D1	Cdh2	Cdh2	0.0198027	0	CDH2_CDH2	Cdh2 - Cdh2	CDH	Cell-Cell Contact	KEGG: mmu04514	aged	0.71137	61.1111	69.3878	0.000311631	0.407473	48.6667	42.6707	9.85904e-07
D1	D2	Cdh2	Cdh2	0.00455156	0	CDH2_CDH2	Cdh2 - Cdh2	CDH	Cell-Cell Contact	KEGG: mmu04514	aged	0.407473	48.6667	42.6707	9.85904e-07
M8	D2	Cdh2	Cdh2	0.0157335	0	CDH2_CDH2	Cdh2 - Cdh2	CDH	Cell-Cell Contact	KEGG: mmu04514	aged	0.71137	61.1111	69.3878	0.000311631
D1	M8	Cdh2	Cdh2	0.0198027	0	CDH2_CDH2	Cdh2 - Cdh2	CDH	Cell-Cell Contact	KEGG: mmu04514	aged	0.407473	48.6667	42.6707	9.85904e-07	0.71137	61.1111	69.3878	0.000311631
M8	M8	Cdh2	Cdh2	0.0659694	0	CDH2_CDH2	Cdh2 - Cdh2	CDH	Cell-Cell Contact	KEGG: mmu04514	aged	0.71137	61.1111	69.3878	0.000311631	0.71137	61.1111	69.3878	0.000311631
D2	D2	Nfasc	CNTN1_CNTNAP1	0.0329842	0	NFASC_CNTN1_CNTNAP1	Nfasc - (Cntn1+Cntnap1)	CNTN	Cell-Cell Contact	KEGG: mmu04514	aged	0.346962	50.9091	56.856	2.92957e-06	0.292904	66.5909	76.5582	0.00495613
D2	D1	Cntn1	Nrcam	0.0257444	0	CNTN1_NRCAM	Cntn1 - Nrcam	CNTN	Cell-Cell Contact	KEGG: mmu04514	aged	0.380641	82.2727	86.4266	7.40785e-20
GIN	D1	Cntn1	Nrcam	0.00930494	0	CNTN1_NRCAM	Cntn1 - Nrcam	CNTN	Cell-Cell Contact	KEGG: mmu04514	aged	0.305013	34.3849	36.2229	0.0319462
D2	D2	Cntn1	Nrcam	0.0678962	0	CNTN1_NRCAM	Cntn1 - Nrcam	CNTN	Cell-Cell Contact	KEGG: mmu04514	aged	0.380641	82.2727	86.4266	7.40785e-20	0.43307	72.2727	81.9945	6.21779e-22
GIN	D2	Cntn1	Nrcam	0.0252374	0	CNTN1_NRCAM	Cntn1 - Nrcam	CNTN	Cell-Cell Contact	KEGG: mmu04514	aged	0.305013	34.3849	36.2229	0.0319462	0.43307	72.2727	81.9945	6.21779e-22
D2	CIN	Cntn1	Nrcam	0.0292885	0	CNTN1_NRCAM	Cntn1 - Nrcam	CNTN	Cell-Cell Contact	KEGG: mmu04514	aged	0.380641	82.2727	86.4266	7.40785e-20
GIN	CIN	Cntn1	Nrcam	0.0106106	0	CNTN1_NRCAM	Cntn1 - Nrcam	CNTN	Cell-Cell Contact	KEGG: mmu04514	aged	0.305013	34.3849	36.2229	0.0319462
D2	GIN	Cntn1	Nrcam	0.0292277	0	CNTN1_NRCAM	Cntn1 - Nrcam	CNTN	Cell-Cell Contact	KEGG: mmu04514	aged	0.380641	82.2727	86.4266	7.40785e-20
GIN	GIN	Cntn1	Nrcam	0.0105881	0	CNTN1_NRCAM	Cntn1 - Nrcam	CNTN	Cell-Cell Contact	KEGG: mmu04514	aged	0.305013	34.3849	36.2229	0.0319462
D2	D1	Efnb2	Epha4	0.00530206	0	EFNB2_EPHA4	Efnb2 - Epha4	EPHB	Cell-Cell Contact	PMID: 15114347	aged	0.361922	49.0909	49.8615	2.07175e-07	-0.241461	38	64.508	0.000975422
D2	D2	Efnb2	Epha4	0.0143585	0	EFNB2_EPHA4	Efnb2 - Epha4	EPHB	Cell-Cell Contact	PMID: 15114347	aged	0.361922	49.0909	49.8615	2.07175e-07	-0.227293	59.5455	90.097	0.0265301
D2	GIN	Efnb2	Epha4	0.00596775	0	EFNB2_EPHA4	Efnb2 - Epha4	EPHB	Cell-Cell Contact	PMID: 15114347	aged	0.361922	49.0909	49.8615	2.07175e-07	-0.124747	30.2839	50.6192	0.00298777
D1	D1	Efnb3	Epha4	0.00545415	0	EFNB3_EPHA4	Efnb3 - Epha4	EPHB	Cell-Cell Contact	PMID: 15114347	aged	0.373979	36.6667	28.5643	2.75548e-05	-0.241461	38	64.508	0.000975422
D2	D1	Efnb3	Epha4	0.00482059	0	EFNB3_EPHA4	Efnb3 - Epha4	EPHB	Cell-Cell Contact	PMID: 15114347	aged	0.203915	40.4545	47.6454	0.00898721	-0.241461	38	64.508	0.000975422
D1	D2	Efnb3	Epha4	0.0147665	0	EFNB3_EPHA4	Efnb3 - Epha4	EPHB	Cell-Cell Contact	PMID: 15114347	aged	0.373979	36.6667	28.5643	2.75548e-05	-0.227293	59.5455	90.097	0.0265301
D2	D2	Efnb3	Epha4	0.0130654	0	EFNB3_EPHA4	Efnb3 - Epha4	EPHB	Cell-Cell Contact	PMID: 15114347	aged	0.203915	40.4545	47.6454	0.00898721	-0.227293	59.5455	90.097	0.0265301
D1	GIN	Efnb3	Epha4	0.00613881	0	EFNB3_EPHA4	Efnb3 - Epha4	EPHB	Cell-Cell Contact	PMID: 15114347	aged	0.373979	36.6667	28.5643	2.75548e-05	-0.124747	30.2839	50.6192	0.00298777
D2	GIN	Efnb3	Epha4	0.00542616	0	EFNB3_EPHA4	Efnb3 - Epha4	EPHB	Cell-Cell Contact	PMID: 15114347	aged	0.203915	40.4545	47.6454	0.00898721	-0.124747	30.2839	50.6192	0.00298777
D2	D1	Ncam1	Ncam1	0.0719475	0	NCAM1_NCAM1	Ncam1 - Ncam1	NCAM	Cell-Cell Contact	KEGG: mmu04514	aged	0.152151	79.5455	90.8587	4.93614e-05
D2	D2	Ncam1	Ncam1	0.0714598	0	NCAM1_NCAM1	Ncam1 - Ncam1	NCAM	Cell-Cell Contact	KEGG: mmu04514	aged	0.152151	79.5455	90.8587	4.93614e-05	0.152151	79.5455	90.8587	4.93614e-05
D2	CIN	Ncam1	Ncam1	0.112657	0	NCAM1_NCAM1	Ncam1 - Ncam1	NCAM	Cell-Cell Contact	KEGG: mmu04514	aged	0.152151	79.5455	90.8587	4.93614e-05	-0.492549	78.5235	97.9167	0.00385031
D2	GIN	Ncam1	Ncam1	0.0251529	0	NCAM1_NCAM1	Ncam1 - Ncam1	NCAM	Cell-Cell Contact	KEGG: mmu04514	aged	0.152151	79.5455	90.8587	4.93614e-05
D2	M8	Ncam1	Ncam1	0.0390727	0	NCAM1_NCAM1	Ncam1 - Ncam1	NCAM	Cell-Cell Contact	KEGG: mmu04514	aged	0.152151	79.5455	90.8587	4.93614e-05	-0.484909	61.1111	95.9184	0.00335713
D2	D2	Ncam1	Ncam2	0.0199239	0	NCAM1_NCAM2	Ncam1 - Ncam2	NCAM	Cell-Cell Contact	KEGG: mmu04514	aged	0.152151	79.5455	90.8587	4.93614e-05	0.238539	49.0909	56.7175	0.00266777
D2	M8	Ncam1	Ncam2	0.00883153	0	NCAM1_NCAM2	Ncam1 - Ncam2	NCAM	Cell-Cell Contact	KEGG: mmu04514	aged	0.152151	79.5455	90.8587	4.93614e-05	-0.202733	27.7778	67.3469	2.51664e-05
D2	D2	Ncam1	L1cam	0.0192179	0	NCAM1_L1CAM	Ncam1 - L1cam	NCAM	Cell-Cell Contact	KEGG: mmu04514	aged	0.152151	79.5455	90.8587	4.93614e-05
D2	CIN	Ncam1	L1cam	0.0176685	0	NCAM1_L1CAM	Ncam1 - L1cam	NCAM	Cell-Cell Contact	KEGG: mmu04514	aged	0.152151	79.5455	90.8587	4.93614e-05
D2	D2	Ncam2	L1cam	0.00514925	0	NCAM2_L1CAM	Ncam2 - L1cam	NCAM	Cell-Cell Contact	KEGG: mmu04514	aged	0.238539	49.0909	56.7175	0.00266777
D2	CIN	Ncam2	L1cam	0.00472863	0	NCAM2_L1CAM	Ncam2 - L1cam	NCAM	Cell-Cell Contact	KEGG: mmu04514	aged	0.238539	49.0909	56.7175	0.00266777
D1	D1	Nrxn2	Nlgn1	0.0156161	0	NRXN2_NLGN1	Nrxn2 - Nlgn1	NRXN	Cell-Cell Contact	KEGG: mmu04514	aged	0.223965	56	58.4337	0.00120701
D1	D2	Nrxn2	Nlgn1	0.0468559	0	NRXN2_NLGN1	Nrxn2 - Nlgn1	NRXN	Cell-Cell Contact	KEGG: mmu04514	aged	0.223965	56	58.4337	0.00120701	0.421264	68.6364	78.8781	1.50515e-13
D1	GIN	Nrxn2	Nlgn1	0.0139408	0	NRXN2_NLGN1	Nrxn2 - Nlgn1	NRXN	Cell-Cell Contact	KEGG: mmu04514	aged	0.223965	56	58.4337	0.00120701
D1	D1	Nrxn2	Nlgn2	0.0134962	0	NRXN2_NLGN2	Nrxn2 - Nlgn2	NRXN	Cell-Cell Contact	KEGG: mmu04514	aged	0.223965	56	58.4337	0.00120701	0.235311	31.3333	30.9739	0.0481557
D1	D2	Nrxn2	Nlgn2	0.0144974	0	NRXN2_NLGN2	Nrxn2 - Nlgn2	NRXN	Cell-Cell Contact	KEGG: mmu04514	aged	0.223965	56	58.4337	0.00120701	0.324335	48.1818	53.7396	1.80703e-05
D1	D2	Nrxn2	Nlgn3	0.0124551	0	NRXN2_NLGN3	Nrxn2 - Nlgn3	NRXN	Cell-Cell Contact	KEGG: mmu04514	aged	0.223965	56	58.4337	0.00120701
D1	CIN	Nrxn2	Nlgn3	0.0152144	0	NRXN2_NLGN3	Nrxn2 - Nlgn3	NRXN	Cell-Cell Contact	KEGG: mmu04514	aged	0.223965	56	58.4337	0.00120701
D1	D1	Nrxn3	Nlgn1	0.0310612	0	NRXN3_NLGN1	Nrxn3 - Nlgn1	NRXN	Cell-Cell Contact	KEGG: mmu04514	aged	0.103325	88.6667	96.988	0.000790369
D2	D1	Nrxn3	Nlgn1	0.0330672	0	NRXN3_NLGN1	Nrxn3 - Nlgn1	NRXN	Cell-Cell Contact	KEGG: mmu04514	aged	0.483224	95.9091	99.169	1.33244e-36
D1	D2	Nrxn3	Nlgn1	0.0903623	0	NRXN3_NLGN1	Nrxn3 - Nlgn1	NRXN	Cell-Cell Contact	KEGG: mmu04514	aged	0.103325	88.6667	96.988	0.000790369	0.421264	68.6364	78.8781	1.50515e-13
D2	D2	Nrxn3	Nlgn1	0.0958195	0	NRXN3_NLGN1	Nrxn3 - Nlgn1	NRXN	Cell-Cell Contact	KEGG: mmu04514	aged	0.483224	95.9091	99.169	1.33244e-36	0.421264	68.6364	78.8781	1.50515e-13
D1	GIN	Nrxn3	Nlgn1	0.0277757	0	NRXN3_NLGN1	Nrxn3 - Nlgn1	NRXN	Cell-Cell Contact	KEGG: mmu04514	aged	0.103325	88.6667	96.988	0.000790369
D2	GIN	Nrxn3	Nlgn1	0.029576	0	NRXN3_NLGN1	Nrxn3 - Nlgn1	NRXN	Cell-Cell Contact	KEGG: mmu04514	aged	0.483224	95.9091	99.169	1.33244e-36
D1	D1	Nrxn3	Nlgn2	0.0269018	0	NRXN3_NLGN2	Nrxn3 - Nlgn2	NRXN	Cell-Cell Contact	KEGG: mmu04514	aged	0.103325	88.6667	96.988	0.000790369	0.235311	31.3333	30.9739	0.0481557
D2	D1	Nrxn3	Nlgn2	0.0286472	0	NRXN3_NLGN2	Nrxn3 - Nlgn2	NRXN	Cell-Cell Contact	KEGG: mmu04514	aged	0.483224	95.9091	99.169	1.33244e-36	0.235311	31.3333	30.9739	0.0481557
D1	D2	Nrxn3	Nlgn2	0.0288684	0	NRXN3_NLGN2	Nrxn3 - Nlgn2	NRXN	Cell-Cell Contact	KEGG: mmu04514	aged	0.103325	88.6667	96.988	0.000790369	0.324335	48.1818	53.7396	1.80703e-05
D2	D2	Nrxn3	Nlgn2	0.0307373	0	NRXN3_NLGN2	Nrxn3 - Nlgn2	NRXN	Cell-Cell Contact	KEGG: mmu04514	aged	0.483224	95.9091	99.169	1.33244e-36	0.324335	48.1818	53.7396	1.80703e-05
D1	D2	Nrxn3	Nlgn3	0.0248527	0	NRXN3_NLGN3	Nrxn3 - Nlgn3	NRXN	Cell-Cell Contact	KEGG: mmu04514	aged	0.103325	88.6667	96.988	0.000790369
D2	D2	Nrxn3	Nlgn3	0.0264687	0	NRXN3_NLGN3	Nrxn3 - Nlgn3	NRXN	Cell-Cell Contact	KEGG: mmu04514	aged	0.483224	95.9091	99.169	1.33244e-36
D1	CIN	Nrxn3	Nlgn3	0.0302744	0	NRXN3_NLGN3	Nrxn3 - Nlgn3	NRXN	Cell-Cell Contact	KEGG: mmu04514	aged	0.103325	88.6667	96.988	0.000790369
D2	CIN	Nrxn3	Nlgn3	0.0322314	0	NRXN3_NLGN3	Nrxn3 - Nlgn3	NRXN	Cell-Cell Contact	KEGG: mmu04514	aged	0.483224	95.9091	99.169	1.33244e-36
M4	M10	Selplg	Sell	0.0104886	0	SELPLG_SELL	Selplg - Sell	SELPLG	Cell-Cell Contact	PMC2431087; PMID: 8892633,PMID: 8896607	aged	1.17118	40.8971	0	0.0250019
CIN	D1	Sema6a	Plxna2	0.00395089	0	SEMA6A_PLXNA2	Sema6a - Plxna2	SEMA6	Cell-Cell Contact	PMID: 27533782	aged	0.526584	26.1745	9.09091	4.6134e-10
CIN	D2	Sema6a	Plxna2	0.00395789	0	SEMA6A_PLXNA2	Sema6a - Plxna2	SEMA6	Cell-Cell Contact	PMID: 27533782	aged	0.526584	26.1745	9.09091	4.6134e-10
D1	D1	Sema6b	Plxna2	0.00393923	0	SEMA6B_PLXNA2	Sema6b - Plxna2	SEMA6	Cell-Cell Contact	PMID: 27533782	aged	0.280526	27.3333	19.5783	0.000350739
D1	D2	Sema6b	Plxna2	0.00394622	0	SEMA6B_PLXNA2	Sema6b - Plxna2	SEMA6	Cell-Cell Contact	PMID: 27533782	aged	0.280526	27.3333	19.5783	0.000350739
CIN	CIN	Sema6a	Plxna4	0.00499197	0	SEMA6A_PLXNA4	Sema6a - Plxna4	SEMA6	Cell-Cell Contact	PMID: 27533782	aged	0.526584	26.1745	9.09091	4.6134e-10	0.272649	45.6376	42.6136	0.0280587
D1	CIN	Sema6b	Plxna4	0.00497726	0	SEMA6B_PLXNA4	Sema6b - Plxna4	SEMA6	Cell-Cell Contact	PMID: 27533782	aged	0.280526	27.3333	19.5783	0.000350739	0.272649	45.6376	42.6136	0.0280587
D2	M5	Thy1	ITGAM_ITGB2	0.0339134	0	THY1_ITGAM_ITGB2	Thy1 - (Itgam+Itgb2)	THY1	Cell-Cell Contact	PMID: 15850796	aged	0.289587	70.9091	85.8726	5.89967e-11
CIN	M5	Thy1	ITGAM_ITGB2	0.0295156	0	THY1_ITGAM_ITGB2	Thy1 - (Itgam+Itgb2)	THY1	Cell-Cell Contact	PMID: 15850796	aged	0.476641	51.6779	55.303	0.000531482
D2	M1	Thy1	ITGAM_ITGB2	0.0533967	0	THY1_ITGAM_ITGB2	Thy1 - (Itgam+Itgb2)	THY1	Cell-Cell Contact	PMID: 15850796	aged	0.289587	70.9091	85.8726	5.89967e-11	-0.00529821	79.1944	83.4877	0.00135685
CIN	M1	Thy1	ITGAM_ITGB2	0.0465942	0	THY1_ITGAM_ITGB2	Thy1 - (Itgam+Itgb2)	THY1	Cell-Cell Contact	PMID: 15850796	aged	0.476641	51.6779	55.303	0.000531482	-0.00529821	79.1944	83.4877	0.00135685
D2	M11	Thy1	ITGAM_ITGB2	0.0210285	0	THY1_ITGAM_ITGB2	Thy1 - (Itgam+Itgb2)	THY1	Cell-Cell Contact	PMID: 15850796	aged	0.289587	70.9091	85.8726	5.89967e-11	-0.887063	52.7273	100	0.0101781
CIN	M11	Thy1	ITGAM_ITGB2	0.01827	0	THY1_ITGAM_ITGB2	Thy1 - (Itgam+Itgb2)	THY1	Cell-Cell Contact	PMID: 15850796	aged	0.476641	51.6779	55.303	0.000531482	-0.887063	52.7273	100	0.0101781
D2	M8	Thy1	ITGAM_ITGB2	0.0176895	0	THY1_ITGAM_ITGB2	Thy1 - (Itgam+Itgb2)	THY1	Cell-Cell Contact	PMID: 15850796	aged	0.289587	70.9091	85.8726	5.89967e-11	-0.261035	38.8889	81.6327	0.00908871
CIN	M8	Thy1	ITGAM_ITGB2	0.0153621	0	THY1_ITGAM_ITGB2	Thy1 - (Itgam+Itgb2)	THY1	Cell-Cell Contact	PMID: 15850796	aged	0.476641	51.6779	55.303	0.000531482	-0.261035	38.8889	81.6327	0.00908871
D2	M2	Thy1	ITGAM_ITGB2	0.0237638	0	THY1_ITGAM_ITGB2	Thy1 - (Itgam+Itgb2)	THY1	Cell-Cell Contact	PMID: 15850796	aged	0.289587	70.9091	85.8726	5.89967e-11	0.376647	43.3962	30.9927	0.00678638
CIN	M2	Thy1	ITGAM_ITGB2	0.020654	0	THY1_ITGAM_ITGB2	Thy1 - (Itgam+Itgb2)	THY1	Cell-Cell Contact	PMID: 15850796	aged	0.476641	51.6779	55.303	0.000531482	0.376647	43.3962	30.9927	0.00678638
D2	M11	Thy1	ITGAX_ITGB2	0.0191403	0	THY1_ITGAX_ITGB2	Thy1 - (Itgax+Itgb2)	THY1	Cell-Cell Contact	PMID: 15850796	aged	0.289587	70.9091	85.8726	5.89967e-11	-0.351942	45.9091	83.3333	0.0221351
CIN	M11	Thy1	ITGAX_ITGB2	0.0166253	0	THY1_ITGAX_ITGB2	Thy1 - (Itgax+Itgb2)	THY1	Cell-Cell Contact	PMID: 15850796	aged	0.476641	51.6779	55.303	0.000531482	-0.351942	45.9091	83.3333	0.0221351
M2	D1	ITGAV_ITGB5	Adgrb1	0.0331247	0	ITGAV_ITGB5_ADGRB1	(Itgav+Itgb5) - Adgrb1	ADGRB	Cell-Cell Contact	PMID: 31462748	aged	0.355322	37.7358	25.6659	0.00497525	0.329652	53.3333	60.6426	0.000132481
M2	D2	ITGAV_ITGB5	Adgrb1	0.0313914	0	ITGAV_ITGB5_ADGRB1	(Itgav+Itgb5) - Adgrb1	ADGRB	Cell-Cell Contact	PMID: 31462748	aged	0.355322	37.7358	25.6659	0.00497525
D2	M10	Thy1	Adgre5	0.0200772	0	THY1_ADGRE5	Thy1 - Adgre5	ADGRE	Cell-Cell Contact	PMID: 31462748	aged	0.289587	70.9091	85.8726	5.89967e-11
CIN	M10	Thy1	Adgre5	0.0174413	0	THY1_ADGRE5	Thy1 - Adgre5	ADGRE	Cell-Cell Contact	PMID: 31462748	aged	0.476641	51.6779	55.303	0.000531482
M2	M10	ITGAV_ITGB1	Adgre5	0.00837131	0	ITGAV_ITGB1_ADGRE5	(Itgav+Itgb1) - Adgre5	ADGRE	Cell-Cell Contact	PMID: 31462748	aged	0.339811	42.4528	33.2526	0.0107181
D2	D1	Flrt3	Adgrl1	0.0436604	0	FLRT3_ADGRL1	Flrt3 - Adgrl1	ADGRL	Cell-Cell Contact	PMID: 25728924;PMID: 34022279;PMID: 27091502;PMID: 35907405	aged	0.354495	55	64.1967	2.93698e-07	0.0781784	64.6667	79.9197	0.0295188
D2	D2	Flrt3	Adgrl1	0.0470751	0	FLRT3_ADGRL1	Flrt3 - Adgrl1	ADGRL	Cell-Cell Contact	PMID: 25728924;PMID: 34022279;PMID: 27091502;PMID: 35907405	aged	0.354495	55	64.1967	2.93698e-07
D2	CIN	Flrt3	Adgrl1	0.0193774	0	FLRT3_ADGRL1	Flrt3 - Adgrl1	ADGRL	Cell-Cell Contact	PMID: 25728924;PMID: 34022279;PMID: 27091502;PMID: 35907405	aged	0.354495	55	64.1967	2.93698e-07	-0.148067	42.2819	74.4318	0.0221829
D2	GIN	Flrt3	Adgrl1	0.0177146	0	FLRT3_ADGRL1	Flrt3 - Adgrl1	ADGRL	Cell-Cell Contact	PMID: 25728924;PMID: 34022279;PMID: 27091502;PMID: 35907405	aged	0.354495	55	64.1967	2.93698e-07	-0.325362	38.1703	66.8731	0.000109542
D1	D1	Nrxn2	Adgrl1	0.047526	0	NRXN2_ADGRL1	Nrxn2 - Adgrl1	ADGRL	Cell-Cell Contact	PMID: 25728924;PMID: 34022279;PMID: 27091502;PMID: 35907405	aged	0.223965	56	58.4337	0.00120701	0.0781784	64.6667	79.9197	0.0295188
D1	D2	Nrxn2	Adgrl1	0.0512269	0	NRXN2_ADGRL1	Nrxn2 - Adgrl1	ADGRL	Cell-Cell Contact	PMID: 25728924;PMID: 34022279;PMID: 27091502;PMID: 35907405	aged	0.223965	56	58.4337	0.00120701
D1	CIN	Nrxn2	Adgrl1	0.0211406	0	NRXN2_ADGRL1	Nrxn2 - Adgrl1	ADGRL	Cell-Cell Contact	PMID: 25728924;PMID: 34022279;PMID: 27091502;PMID: 35907405	aged	0.223965	56	58.4337	0.00120701	-0.148067	42.2819	74.4318	0.0221829
D1	GIN	Nrxn2	Adgrl1	0.0193294	0	NRXN2_ADGRL1	Nrxn2 - Adgrl1	ADGRL	Cell-Cell Contact	PMID: 25728924;PMID: 34022279;PMID: 27091502;PMID: 35907405	aged	0.223965	56	58.4337	0.00120701	-0.325362	38.1703	66.8731	0.000109542
D1	D1	Nrxn3	Adgrl1	0.0915947	0	NRXN3_ADGRL1	Nrxn3 - Adgrl1	ADGRL	Cell-Cell Contact	PMID: 25728924;PMID: 34022279;PMID: 27091502;PMID: 35907405	aged	0.103325	88.6667	96.988	0.000790369	0.0781784	64.6667	79.9197	0.0295188
D2	D1	Nrxn3	Adgrl1	0.0971184	0	NRXN3_ADGRL1	Nrxn3 - Adgrl1	ADGRL	Cell-Cell Contact	PMID: 25728924;PMID: 34022279;PMID: 27091502;PMID: 35907405	aged	0.483224	95.9091	99.169	1.33244e-36	0.0781784	64.6667	79.9197	0.0295188
D1	D2	Nrxn3	Adgrl1	0.0983729	0	NRXN3_ADGRL1	Nrxn3 - Adgrl1	ADGRL	Cell-Cell Contact	PMID: 25728924;PMID: 34022279;PMID: 27091502;PMID: 35907405	aged	0.103325	88.6667	96.988	0.000790369
D2	D2	Nrxn3	Adgrl1	0.104258	0	NRXN3_ADGRL1	Nrxn3 - Adgrl1	ADGRL	Cell-Cell Contact	PMID: 25728924;PMID: 34022279;PMID: 27091502;PMID: 35907405	aged	0.483224	95.9091	99.169	1.33244e-36
D1	CIN	Nrxn3	Adgrl1	0.0418175	0	NRXN3_ADGRL1	Nrxn3 - Adgrl1	ADGRL	Cell-Cell Contact	PMID: 25728924;PMID: 34022279;PMID: 27091502;PMID: 35907405	aged	0.103325	88.6667	96.988	0.000790369	-0.148067	42.2819	74.4318	0.0221829
D2	CIN	Nrxn3	Adgrl1	0.0444863	0	NRXN3_ADGRL1	Nrxn3 - Adgrl1	ADGRL	Cell-Cell Contact	PMID: 25728924;PMID: 34022279;PMID: 27091502;PMID: 35907405	aged	0.483224	95.9091	99.169	1.33244e-36	-0.148067	42.2819	74.4318	0.0221829
D1	GIN	Nrxn3	Adgrl1	0.0383042	0	NRXN3_ADGRL1	Nrxn3 - Adgrl1	ADGRL	Cell-Cell Contact	PMID: 25728924;PMID: 34022279;PMID: 27091502;PMID: 35907405	aged	0.103325	88.6667	96.988	0.000790369	-0.325362	38.1703	66.8731	0.000109542
D2	GIN	Nrxn3	Adgrl1	0.0407584	0	NRXN3_ADGRL1	Nrxn3 - Adgrl1	ADGRL	Cell-Cell Contact	PMID: 25728924;PMID: 34022279;PMID: 27091502;PMID: 35907405	aged	0.483224	95.9091	99.169	1.33244e-36	-0.325362	38.1703	66.8731	0.000109542
D2	D1	Tenm2	Adgrl1	0.0373825	0	TENM2_ADGRL1	Tenm2 - Adgrl1	ADGRL	Cell-Cell Contact	PMID: 25728924;PMID: 34022279;PMID: 27091502;PMID: 35907405	aged	0.251934	51.8182	59.2105	0.000519886	0.0781784	64.6667	79.9197	0.0295188
D2	D2	Tenm2	Adgrl1	0.0403269	0	TENM2_ADGRL1	Tenm2 - Adgrl1	ADGRL	Cell-Cell Contact	PMID: 25728924;PMID: 34022279;PMID: 27091502;PMID: 35907405	aged	0.251934	51.8182	59.2105	0.000519886
D2	CIN	Tenm2	Adgrl1	0.0165308	0	TENM2_ADGRL1	Tenm2 - Adgrl1	ADGRL	Cell-Cell Contact	PMID: 25728924;PMID: 34022279;PMID: 27091502;PMID: 35907405	aged	0.251934	51.8182	59.2105	0.000519886	-0.148067	42.2819	74.4318	0.0221829
D2	GIN	Tenm2	Adgrl1	0.0151085	0	TENM2_ADGRL1	Tenm2 - Adgrl1	ADGRL	Cell-Cell Contact	PMID: 25728924;PMID: 34022279;PMID: 27091502;PMID: 35907405	aged	0.251934	51.8182	59.2105	0.000519886	-0.325362	38.1703	66.8731	0.000109542
D2	D1	Tenm3	Adgrl1	0.0165319	0	TENM3_ADGRL1	Tenm3 - Adgrl1	ADGRL	Cell-Cell Contact	PMID: 25728924;PMID: 34022279;PMID: 27091502;PMID: 35907405	aged	0.396528	44.5455	40.9972	2.23883e-07	0.0781784	64.6667	79.9197	0.0295188
D2	D2	Tenm3	Adgrl1	0.0178645	0	TENM3_ADGRL1	Tenm3 - Adgrl1	ADGRL	Cell-Cell Contact	PMID: 25728924;PMID: 34022279;PMID: 27091502;PMID: 35907405	aged	0.396528	44.5455	40.9972	2.23883e-07
D2	CIN	Tenm3	Adgrl1	0.00722324	0	TENM3_ADGRL1	Tenm3 - Adgrl1	ADGRL	Cell-Cell Contact	PMID: 25728924;PMID: 34022279;PMID: 27091502;PMID: 35907405	aged	0.396528	44.5455	40.9972	2.23883e-07	-0.148067	42.2819	74.4318	0.0221829
D2	GIN	Tenm3	Adgrl1	0.00659638	0	TENM3_ADGRL1	Tenm3 - Adgrl1	ADGRL	Cell-Cell Contact	PMID: 25728924;PMID: 34022279;PMID: 27091502;PMID: 35907405	aged	0.396528	44.5455	40.9972	2.23883e-07	-0.325362	38.1703	66.8731	0.000109542
D2	D1	Tenm4	Adgrl1	0.0409474	0	TENM4_ADGRL1	Tenm4 - Adgrl1	ADGRL	Cell-Cell Contact	PMID: 25728924;PMID: 34022279;PMID: 27091502;PMID: 35907405	aged	0.377042	61.3636	61.2881	1.22825e-12	0.0781784	64.6667	79.9197	0.0295188
D2	D2	Tenm4	Adgrl1	0.0441598	0	TENM4_ADGRL1	Tenm4 - Adgrl1	ADGRL	Cell-Cell Contact	PMID: 25728924;PMID: 34022279;PMID: 27091502;PMID: 35907405	aged	0.377042	61.3636	61.2881	1.22825e-12
D2	CIN	Tenm4	Adgrl1	0.0181447	0	TENM4_ADGRL1	Tenm4 - Adgrl1	ADGRL	Cell-Cell Contact	PMID: 25728924;PMID: 34022279;PMID: 27091502;PMID: 35907405	aged	0.377042	61.3636	61.2881	1.22825e-12	-0.148067	42.2819	74.4318	0.0221829
D2	GIN	Tenm4	Adgrl1	0.0165859	0	TENM4_ADGRL1	Tenm4 - Adgrl1	ADGRL	Cell-Cell Contact	PMID: 25728924;PMID: 34022279;PMID: 27091502;PMID: 35907405	aged	0.377042	61.3636	61.2881	1.22825e-12	-0.325362	38.1703	66.8731	0.000109542
D2	D1	TENM2_FLRT3	Adgrl1	0.0404048	0	TENM2_FLRT3_ADGRL1	(Tenm2+Flrt3) - Adgrl1	ADGRL	Cell-Cell Contact	PMID: 25728924;PMID: 34022279;PMID: 27091502;PMID: 35907405	aged	0.303215	53.4091	61.7036	0.00026009	0.0781784	64.6667	79.9197	0.0295188
D2	D2	TENM2_FLRT3	Adgrl1	0.0435765	0	TENM2_FLRT3_ADGRL1	(Tenm2+Flrt3) - Adgrl1	ADGRL	Cell-Cell Contact	PMID: 25728924;PMID: 34022279;PMID: 27091502;PMID: 35907405	aged	0.303215	53.4091	61.7036	0.00026009
D2	CIN	TENM2_FLRT3	Adgrl1	0.0178986	0	TENM2_FLRT3_ADGRL1	(Tenm2+Flrt3) - Adgrl1	ADGRL	Cell-Cell Contact	PMID: 25728924;PMID: 34022279;PMID: 27091502;PMID: 35907405	aged	0.303215	53.4091	61.7036	0.00026009	-0.148067	42.2819	74.4318	0.0221829
D2	GIN	TENM2_FLRT3	Adgrl1	0.0163606	0	TENM2_FLRT3_ADGRL1	(Tenm2+Flrt3) - Adgrl1	ADGRL	Cell-Cell Contact	PMID: 25728924;PMID: 34022279;PMID: 27091502;PMID: 35907405	aged	0.303215	53.4091	61.7036	0.00026009	-0.325362	38.1703	66.8731	0.000109542
D2	D1	TENM4_FLRT3	Adgrl1	0.0422831	0	TENM4_FLRT3_ADGRL1	(Tenm4+Flrt3) - Adgrl1	ADGRL	Cell-Cell Contact	PMID: 25728924;PMID: 34022279;PMID: 27091502;PMID: 35907405	aged	0.365768	58.1818	62.7424	1.4685e-07	0.0781784	64.6667	79.9197	0.0295188
D2	D2	TENM4_FLRT3	Adgrl1	0.0455953	0	TENM4_FLRT3_ADGRL1	(Tenm4+Flrt3) - Adgrl1	ADGRL	Cell-Cell Contact	PMID: 25728924;PMID: 34022279;PMID: 27091502;PMID: 35907405	aged	0.365768	58.1818	62.7424	1.4685e-07
D2	CIN	TENM4_FLRT3	Adgrl1	0.0187511	0	TENM4_FLRT3_ADGRL1	(Tenm4+Flrt3) - Adgrl1	ADGRL	Cell-Cell Contact	PMID: 25728924;PMID: 34022279;PMID: 27091502;PMID: 35907405	aged	0.365768	58.1818	62.7424	1.4685e-07	-0.148067	42.2819	74.4318	0.0221829
D2	GIN	TENM4_FLRT3	Adgrl1	0.0171411	0	TENM4_FLRT3_ADGRL1	(Tenm4+Flrt3) - Adgrl1	ADGRL	Cell-Cell Contact	PMID: 25728924;PMID: 34022279;PMID: 27091502;PMID: 35907405	aged	0.365768	58.1818	62.7424	1.4685e-07	-0.325362	38.1703	66.8731	0.000109542
D2	D1	Flrt3	Adgrl2	0.00482321	0	FLRT3_ADGRL2	Flrt3 - Adgrl2	ADGRL	Cell-Cell Contact	PMID: 25728924;PMID: 34022279;PMID: 27091502;PMID: 35907405	aged	0.354495	55	64.1967	2.93698e-07	-0.141556	25.3333	45.4317	0.00176881
D2	D2	Flrt3	Adgrl2	0.0119536	0	FLRT3_ADGRL2	Flrt3 - Adgrl2	ADGRL	Cell-Cell Contact	PMID: 25728924;PMID: 34022279;PMID: 27091502;PMID: 35907405	aged	0.354495	55	64.1967	2.93698e-07
D2	D1	Tenm2	Adgrl2	0.0041057	0	TENM2_ADGRL2	Tenm2 - Adgrl2	ADGRL	Cell-Cell Contact	PMID: 25728924;PMID: 34022279;PMID: 27091502;PMID: 35907405	aged	0.251934	51.8182	59.2105	0.000519886	-0.141556	25.3333	45.4317	0.00176881
D2	D2	Tenm2	Adgrl2	0.0101862	0	TENM2_ADGRL2	Tenm2 - Adgrl2	ADGRL	Cell-Cell Contact	PMID: 25728924;PMID: 34022279;PMID: 27091502;PMID: 35907405	aged	0.251934	51.8182	59.2105	0.000519886
D2	D1	Tenm3	Adgrl2	0.00178134	0	TENM3_ADGRL2	Tenm3 - Adgrl2	ADGRL	Cell-Cell Contact	PMID: 25728924;PMID: 34022279;PMID: 27091502;PMID: 35907405	aged	0.396528	44.5455	40.9972	2.23883e-07	-0.141556	25.3333	45.4317	0.00176881
D2	D2	Tenm3	Adgrl2	0.00443484	0	TENM3_ADGRL2	Tenm3 - Adgrl2	ADGRL	Cell-Cell Contact	PMID: 25728924;PMID: 34022279;PMID: 27091502;PMID: 35907405	aged	0.396528	44.5455	40.9972	2.23883e-07
D2	D1	Tenm4	Adgrl2	0.00451211	0	TENM4_ADGRL2	Tenm4 - Adgrl2	ADGRL	Cell-Cell Contact	PMID: 25728924;PMID: 34022279;PMID: 27091502;PMID: 35907405	aged	0.377042	61.3636	61.2881	1.22825e-12	-0.141556	25.3333	45.4317	0.00176881
D2	D2	Tenm4	Adgrl2	0.0111878	0	TENM4_ADGRL2	Tenm4 - Adgrl2	ADGRL	Cell-Cell Contact	PMID: 25728924;PMID: 34022279;PMID: 27091502;PMID: 35907405	aged	0.377042	61.3636	61.2881	1.22825e-12
D2	D1	TENM2_FLRT3	Adgrl2	0.00445008	0	TENM2_FLRT3_ADGRL2	(Tenm2+Flrt3) - Adgrl2	ADGRL	Cell-Cell Contact	PMID: 25728924;PMID: 34022279;PMID: 27091502;PMID: 35907405	aged	0.303215	53.4091	61.7036	0.00026009	-0.141556	25.3333	45.4317	0.00176881
D2	D2	TENM2_FLRT3	Adgrl2	0.011035	0	TENM2_FLRT3_ADGRL2	(Tenm2+Flrt3) - Adgrl2	ADGRL	Cell-Cell Contact	PMID: 25728924;PMID: 34022279;PMID: 27091502;PMID: 35907405	aged	0.303215	53.4091	61.7036	0.00026009
D2	D1	Flrt3	Adgrl3	0.0388262	0	FLRT3_ADGRL3	Flrt3 - Adgrl3	ADGRL	Cell-Cell Contact	PMID: 25728924;PMID: 34022279;PMID: 27091502;PMID: 35907405	aged	0.354495	55	64.1967	2.93698e-07
D2	D2	Flrt3	Adgrl3	0.0486447	0	FLRT3_ADGRL3	Flrt3 - Adgrl3	ADGRL	Cell-Cell Contact	PMID: 25728924;PMID: 34022279;PMID: 27091502;PMID: 35907405	aged	0.354495	55	64.1967	2.93698e-07	0.204125	75	89.7507	5.92594e-11
D2	CIN	Flrt3	Adgrl3	0.0129397	0	FLRT3_ADGRL3	Flrt3 - Adgrl3	ADGRL	Cell-Cell Contact	PMID: 25728924;PMID: 34022279;PMID: 27091502;PMID: 35907405	aged	0.354495	55	64.1967	2.93698e-07	-0.323995	40.2685	73.6742	2.48206e-05
D2	GIN	Flrt3	Adgrl3	0.0141286	0	FLRT3_ADGRL3	Flrt3 - Adgrl3	ADGRL	Cell-Cell Contact	PMID: 25728924;PMID: 34022279;PMID: 27091502;PMID: 35907405	aged	0.354495	55	64.1967	2.93698e-07	-0.22235	27.7603	50.1548	0.000107227
D2	D1	Tenm2	Adgrl3	0.0332192	0	TENM2_ADGRL3	Tenm2 - Adgrl3	ADGRL	Cell-Cell Contact	PMID: 25728924;PMID: 34022279;PMID: 27091502;PMID: 35907405	aged	0.251934	51.8182	59.2105	0.000519886
D2	D2	Tenm2	Adgrl3	0.0416813	0	TENM2_ADGRL3	Tenm2 - Adgrl3	ADGRL	Cell-Cell Contact	PMID: 25728924;PMID: 34022279;PMID: 27091502;PMID: 35907405	aged	0.251934	51.8182	59.2105	0.000519886	0.204125	75	89.7507	5.92594e-11
D2	CIN	Tenm2	Adgrl3	0.0110281	0	TENM2_ADGRL3	Tenm2 - Adgrl3	ADGRL	Cell-Cell Contact	PMID: 25728924;PMID: 34022279;PMID: 27091502;PMID: 35907405	aged	0.251934	51.8182	59.2105	0.000519886	-0.323995	40.2685	73.6742	2.48206e-05
D2	GIN	Tenm2	Adgrl3	0.0120436	0	TENM2_ADGRL3	Tenm2 - Adgrl3	ADGRL	Cell-Cell Contact	PMID: 25728924;PMID: 34022279;PMID: 27091502;PMID: 35907405	aged	0.251934	51.8182	59.2105	0.000519886	-0.22235	27.7603	50.1548	0.000107227
D2	D1	Tenm3	Adgrl3	0.0146554	0	TENM3_ADGRL3	Tenm3 - Adgrl3	ADGRL	Cell-Cell Contact	PMID: 25728924;PMID: 34022279;PMID: 27091502;PMID: 35907405	aged	0.396528	44.5455	40.9972	2.23883e-07
D2	D2	Tenm3	Adgrl3	0.018479	0	TENM3_ADGRL3	Tenm3 - Adgrl3	ADGRL	Cell-Cell Contact	PMID: 25728924;PMID: 34022279;PMID: 27091502;PMID: 35907405	aged	0.396528	44.5455	40.9972	2.23883e-07	0.204125	75	89.7507	5.92594e-11
D2	CIN	Tenm3	Adgrl3	0.00480368	0	TENM3_ADGRL3	Tenm3 - Adgrl3	ADGRL	Cell-Cell Contact	PMID: 25728924;PMID: 34022279;PMID: 27091502;PMID: 35907405	aged	0.396528	44.5455	40.9972	2.23883e-07	-0.323995	40.2685	73.6742	2.48206e-05
D2	GIN	Tenm3	Adgrl3	0.00524905	0	TENM3_ADGRL3	Tenm3 - Adgrl3	ADGRL	Cell-Cell Contact	PMID: 25728924;PMID: 34022279;PMID: 27091502;PMID: 35907405	aged	0.396528	44.5455	40.9972	2.23883e-07	-0.22235	27.7603	50.1548	0.000107227
D2	D1	Tenm4	Adgrl3	0.0364022	0	TENM4_ADGRL3	Tenm4 - Adgrl3	ADGRL	Cell-Cell Contact	PMID: 25728924;PMID: 34022279;PMID: 27091502;PMID: 35907405	aged	0.377042	61.3636	61.2881	1.22825e-12
D2	D2	Tenm4	Adgrl3	0.0456368	0	TENM4_ADGRL3	Tenm4 - Adgrl3	ADGRL	Cell-Cell Contact	PMID: 25728924;PMID: 34022279;PMID: 27091502;PMID: 35907405	aged	0.377042	61.3636	61.2881	1.22825e-12	0.204125	75	89.7507	5.92594e-11
D2	CIN	Tenm4	Adgrl3	0.0121114	0	TENM4_ADGRL3	Tenm4 - Adgrl3	ADGRL	Cell-Cell Contact	PMID: 25728924;PMID: 34022279;PMID: 27091502;PMID: 35907405	aged	0.377042	61.3636	61.2881	1.22825e-12	-0.323995	40.2685	73.6742	2.48206e-05
D2	GIN	Tenm4	Adgrl3	0.0132253	0	TENM4_ADGRL3	Tenm4 - Adgrl3	ADGRL	Cell-Cell Contact	PMID: 25728924;PMID: 34022279;PMID: 27091502;PMID: 35907405	aged	0.377042	61.3636	61.2881	1.22825e-12	-0.22235	27.7603	50.1548	0.000107227
[truncated: 2,785 more rows]

## Sheet: CellChat_Endothelial
source	target	ligand	receptor	prob	pval	interaction_name	interaction_name_2	pathway_name	annotation	evidence	datasets	ligand.logFC	ligand.pct.1	ligand.pct.2	ligand.pvalues	receptor.logFC	receptor.pct.1	receptor.pct.2	receptor.pvalues
[truncated: 3,125 more rows]

[truncated: 1 more sheets: CellChat_Neuron]
