# Supplementary material for: Aging in mice alters regionally enriched striatal astrocytes
Source: Nat Commun. 2025 Sep 26;16:8496. doi: 10.1038/s41467-025-63429-8 (PMC12475473; doi:10.1038/s41467-025-63429-8)
Supplement: Supplementary file 7 — Supplementary Data 5 [file 41467_2025_63429_MOESM7_ESM.xlsx]

## Sheet: Human Comparison Full Gene list
A1 genes from this paper							Murine Aging Astrocyte genes from this paper							Human PD				Human aging	Fold Changed (old vs. young) Putamen		Human Hd
	p_val	avg_log2FC	pct.1	pct.2	p_val_adj			p_val	avg_log2FC	pct.1	pct.2	p_val_adj		Gene name	Log2FC	P-value		Gene	log2FC		Gene	log2FC	p_val	p_val_adj	diffexpressed
ECEL1	2.93146e-05	-5.42955	0.036	0.284	0.0473138		TCTEX1D1	3.4837e-05	-0.0145791	0.711	0.686	0.0562272		NEAT1	1.10217	0		ZNRF3	0.111644		ARL5A	-1.42865	1.5646e-05	0.00241618	DOWN
CLDN11	2.40291e-05	-0.447719	0.428	0.551	0.0387829		CAR2	2.8114e-05	0.176587	0.869	0.842	0.0453753		RANBP3L	1.07865	1.63884e-178		EGFR	0.0851642		AL513283.1	-1.05014	0.00032598	0.0162639	DOWN
BBOX1	2.29697e-05	-0.230604	0.628	0.618	0.0370731		HIGD1B	2.2124e-05	0.0239968	0.717	0.683	0.0357086		SLC39A11	0.718438	1.5604e-161		GPAM	0.221764		NBPF8	-1.08041	0.00035215	0.0168889	DOWN
GBP5	2.29169e-05	-1.00575	0.888	0.791	0.0369878		CLDN10	1.5778e-05	0.134445	0.934	0.948	0.0254652		MRPS6	1.72156	4.60082e-124		PPP1R3G	0.00435761		TRAF3IP2	-1.04918	0.00072271	0.024671	DOWN
GM12326	1.97911e-05	-0.421215	0.258	0.371	0.0319428		CARMN	1.1192e-05	-0.0115974	0.934	0.921	0.0180636		COL27A1	1.07717	2.11272e-123		NMB	0.0441676		NOS1AP	-1.03107	0.00132189	0.035724	DOWN
ALCAM	1.89586e-05	0.213508	0.826	0.739	0.0305991		AURKB	5.7082e-06	-0.0109479	0.883	0.865	0.00921301		SLC38A2	1.66512	6.38944e-108		TTPA	0.0990834		FGF14	-2.46678	0.00237193	0.0495657	DOWN
TUBA1C	1.45666e-05	-0.871257	0.603	0.632	0.0235104		HES1	4.1263e-06	0.222539	0.485	0.516	0.00665983		SPARC	0.844191	3.15105e-103		FZD2	-0.00518276		AC092957.1	-1.40842	2.5668e-23	2.176e-21	DOWN
RGS5	1.37714e-05	-1.34715	0.848	0.68	0.022227		PLCB4	3.5322e-06	-0.0434507	0.781	0.81	0.00570103		SLC7A11	0.766596	2.18397e-97		A2M	0.0682296		GYS2	-1.72155	1.2113e-21	8.1279e-20	DOWN
WWTR1	1.17787e-05	0.381124	0.742	0.757	0.0190108		SLC16A1	3.5039e-06	0.0464703	0.733	0.745	0.00565525		SMTN	1.83482	4.51472e-95		KCNE1L	-0.0192969		HSPA6	-1.22477	8.3137e-21	4.9627e-19	DOWN
PLN	9.61976e-06	-0.506116	0.508	0.47	0.0155263		GMFG	3.2504e-06	0.101033	0.197	0.232	0.00524607		CLIP2	1.26844	9.13915e-92		GLB1L	-0.0244613		AC099548.2	-1.29159	9.3526e-21	5.5284e-19	DOWN
SEMA3C	9.30161e-06	0.293692	0.565	0.475	0.0150128		OLFML3	3.0105e-06	-0.0713394	0.751	0.712	0.00485901		NPAS2	0.70509	2.26942e-82		MFGE8	0.0888137		CORIN	-1.97086	1.0565e-20	6.1478e-19	DOWN
PHLDB2	7.86991e-06	2.33767	0.301	0.385	0.012702		ECT2	2.9283e-06	-0.0102762	0.804	0.782	0.00472627		IFRD1	1.24149	1.92258e-80		CHRDL1	0.105013		LINC02147	-1.36392	3.1968e-19	1.5768e-17	DOWN
CYTH4	7.28443e-06	-2.18415	0.42	0.481	0.0117571		SYNM	2.0967e-06	-0.103565	0.283	0.256	0.00338409		AC245297.3	0.565533	1.12549e-76		AMOT	0.0193122		FAM129A	-1.20651	4.2128e-19	2.0375e-17	DOWN
CENPA	7.06778e-06	-1.71115	0.918	0.663	0.0114074		GBP7	2.094e-06	0.0907398	0.444	0.484	0.00337968		TNRC6A	0.367229	7.758e-74		GLUD1	0.0708155		EBF1	-1.14246	4.7615e-19	2.288e-17	DOWN
DPY19L2	6.91408e-06	-5.5242	0.422	0.589	0.0111593		GM973	1.545e-06	0.156888	0.905	0.879	0.00249367		AC016831.7	0.427113	1.44538e-68		AMOT	-0.00894334		AL031599.1	-1.20896	6.2511e-19	2.9282e-17	DOWN
TBXA2R	6.8374e-06	-2.6811	0.173	0.476	0.0110356		GNG11	1.543e-06	0.0822936	0.416	0.392	0.0024904		CHI3L1	1.65174	2.63683e-65		CYBRD1	0.190556		TNFSF13B	-1.84836	5.2607e-18	2.2648e-16	DOWN
TUBB3	5.64419e-06	-1.66746	0.881	0.788	0.00910972		ABCC4	1.2745e-06	0.107309	0.489	0.459	0.00205704		PFKP	0.820458	3.07278e-63		APPL2	0.0697163		COL6A6	-1.8992	5.5528e-18	2.3768e-16	DOWN
LRRC23	5.63184e-06	-1.08315	0.6	0.473	0.00908979		LRRC23	1.0271e-06	-0.0127945	0.512	0.536	0.00165777		COL5A3	0.712439	1.2065e-61		SLC7A10	-0.0141979		FAM160A1	-1.14462	1.5418e-17	6.2751e-16	DOWN
MEGF11	5.08932e-06	1.97721	0.526	0.613	0.00821416		CCR5	9.896e-07	-0.0605541	0.107	0.095	0.00159722		OLMALINC	0.766339	4.94848e-61		ATP13A4	0.162116		AC109927.1	-1.80757	2.8179e-17	1.1345e-15	DOWN
STMN4	5.06282e-06	-0.502122	0.691	0.632	0.00817139		S100A9	9.1484e-07	-0.215877	0.311	0.343	0.00147655		ANAPC16	0.828673	2.40727e-59		ATP13A4	0.216811		TFCP2L1	-1.52697	2.9231e-17	1.1705e-15	DOWN
VXN	4.76912e-06	-0.950445	0.827	0.747	0.00769736		LPP	8.0763e-07	0.0447715	0.815	0.839	0.00130352		LINC00499	1.22735	5.90886e-58		ATP13A4	0.211494		AHSA2P	-2.11573	3.5435e-17	1.389e-15	DOWN
CYP1B1	4.50501e-06	3.42247	0.585	0.477	0.00727109		IGKC	4.7807e-07	0.0143567	0.337	0.296	0.0007716		NEDD4L	0.732096	1.04965e-55		TLCD1	0.0566614		LINC00504	-1.44136	4.491e-17	1.7421e-15	DOWN
TUBB5	3.6909e-06	-0.381411	0.87	0.704	0.00595711		CCL6	3.6589e-07	0.0252381	0.486	0.533	0.00059054		ST6GAL1	1.21328	1.32329e-55		SLC7A11	0.216083		LINC00298	-2.62267	5.1065e-17	1.9706e-15	DOWN
SNTN	3.41076e-06	-2.19948	0.562	0.721	0.00550496		HPGDS	3.5393e-07	0.0105092	0.286	0.305	0.00057125		OGFRL1	0.495391	1.0761e-54		BMPR1B	0.15427		PLEKHG4B	-1.50175	9.8792e-17	3.735e-15	DOWN
JOSD2	2.71958e-06	0.32083	0.24	0.329	0.00438941		ZFP36L1	3.0383e-07	0.269646	0.668	0.708	0.00049039		RFX2	0.528078	8.13405e-54		SLC30A10	0.0435538		AL050403.2	-1.25939	1.4323e-16	5.2714e-15	DOWN
LRRC71	2.63338e-06	0.367299	0.04	0.083	0.00425028		EFHD1	2.9133e-07	0.0629226	0.913	0.933	0.00047021		NUPR1	1.08674	8.94128e-54		DAAM2	-0.0135519		AC010168.1	-1.48429	1.5986e-16	5.8155e-15	DOWN
NDC80	1.89276e-06	0.660746	0.55	0.46	0.00305492		DNAIC1	2.6366e-07	0.116134	0.748	0.733	0.00042555		SASH1	0.36839	1.56817e-53		CLDN10	0.152902		PXDN	-1.15372	1.6007e-16	5.8155e-15	DOWN
HIST1H4H	1.81544e-06	1.02199	0.445	0.326	0.00293013		SYTL2	2.5158e-07	-0.0262064	0.526	0.507	0.00040605		DCLK1	0.680638	5.85504e-53		ELOVL5	0.0286838		LINC01340	-1.23646	4.236e-16	1.4812e-14	DOWN
PDYN	1.57463e-06	-0.750957	0.858	0.664	0.00254145		GM29508	2.5031e-07	0.144575	0.849	0.822	0.000404		CDKL1	1.21439	1.17394e-51		GPC4	0.160058		TCAF2	-1.17408	5.152e-16	1.7848e-14	DOWN
ACVR1C	1.47406e-06	-0.519636	0.613	0.59	0.00237913		JOSD2	1.9167e-07	0.0166178	0.302	0.285	0.00030935		ATRNL1	2.03393	1.90091e-51		MTMR11	-0.0276819		AC104389.4	-1.8379	5.5929e-16	1.9285e-14	DOWN
JPH2	1.44404e-06	-0.35272	0.976	0.868	0.00233069		A530053G22RIK	1.7032e-07	0.0335114	0.135	0.158	0.0002749		PDE4DIP	0.30449	2.98143e-51		NGEF	-0.0894667		VTRNA1-3	-1.15891	6.2633e-16	2.1399e-14	DOWN
ADGRA2	1.29788e-06	-1.19192	0.781	0.733	0.00209477		PIH1D2	1.6097e-07	-0.0190379	0.891	0.877	0.0002598		GLIS3	0.370319	1.87923e-48		HGF	0.239485		XIST	-1.22477	9.5111e-16	3.2199e-14	DOWN
HEG1	9.50323e-07	1.12214	0.148	0.323	0.00153382		COL15A1	1.2174e-07	0.0276691	0.173	0.143	0.00019648		SAMD4A	0.497005	5.49406e-48		LGR6	-0.0938946		AL353753.1	-1.27817	1.2079e-15	4.0525e-14	DOWN
CKS2	9.44967e-07	-4.37815	0.045	0.266	0.00152518		RSPH4A	1.1402e-07	-0.0170848	0.158	0.186	0.00018403		FBXO2	0.900036	1.89745e-47		LGR6	0.00547778		LINC02506	-1.24637	1.7407e-15	5.7622e-14	DOWN
TENM2	7.35047e-07	-1.42341	0.683	0.743	0.00118637		GATM	1.0557e-07	-0.0116131	0.842	0.875	0.00017039		IRS2	0.616563	1.05984e-46		FGFR3	0.0653242		AC021351.1	-1.66339	3.1923e-15	1.0118e-13	DOWN
SLC19A1	7.00165e-07	0.314293	0.687	0.657	0.00113007		GYPA	8.8142e-08	0.0281871	0.209	0.241	0.00014226		MT1F	1.33854	1.03242e-45		LRIG1	0.0882076		MTMR8	-1.64042	4.7498e-15	1.4802e-13	DOWN
FOXF2	6.84285e-07	1.84863	0.942	0.846	0.00110444		ITGA1	8.1728e-08	-0.0192022	0.524	0.5	0.00013191		ADAMTS9-AS2	0.576083	4.18124e-45		ENTPD2	0.024579		TEX15	-1.45403	6.3765e-15	1.9464e-13	DOWN
HSPH1	6.78348e-07	-0.82562	0.57	0.551	0.00109485		GOT1L1	6.1311e-08	-0.0192014	0.348	0.374	9.8955e-05		SYBU	0.686354	4.56365e-45		GRM3	0.00750439		AP003181.1	-1.41817	8.7526e-15	2.6286e-13	DOWN
ETS1	5.7192e-07	0.27471	0.942	0.759	0.000923079		FABP5	5.8017e-08	0.378873	0.874	0.887	9.3639e-05		KCNJ10	0.721415	1.23838e-44		TULP3	0.125398		PRKCQ	-1.73547	9.2547e-15	2.7572e-13	DOWN
NET1	5.6158e-07	-1.38576	0.589	0.453	0.000906391		CYB5R3	5.5737e-08	-0.0830512	0.596	0.633	8.996e-05		TSHZ2	0.450713	2.50295e-44		ABCB9	-0.0483467		C5orf17	-1.02616	1.9499e-14	5.6073e-13	DOWN
SV2B	5.41032e-07	0.111166	0.894	0.851	0.000873225		ADGRL4	4.7765e-08	0.0188062	0.246	0.29	7.7093e-05		SNAP25	1.12694	1.80487e-43		ABCB9	0.00207942		LINC00159	-1.2421	2.9394e-14	8.1626e-13	DOWN
MEIG1	4.93947e-07	-0.716562	0.791	0.784	0.00079723		CFAP54	3.8691e-08	-0.0357844	0.639	0.622	6.2447e-05		CAPN2	0.548857	5.55495e-43		CCND2	-0.0990178		CRYZ	-1.63906	2.949e-14	8.1626e-13	DOWN
EGFL8	3.93702e-07	0.272183	0.606	0.517	0.000635435		GM26871	3.2848e-08	-0.0408026	0.692	0.72	5.3017e-05		UTRN	0.367354	1.23612e-41		PDK4	0.292619		DNAH3	-1.30293	3.1711e-14	8.6197e-13	DOWN
STPG1	3.4931e-07	-6.4835	0.606	0.711	0.000563786		CLDN14	1.4124e-08	-0.0371528	0.097	0.101	2.2796e-05		SEM1	0.780475	1.53805e-41		LCAT	0.014149		SPATA6L	-1.81925	3.8761e-14	1.0347e-12	DOWN
CTXN1	2.91884e-07	-0.548252	0.96	0.754	0.0004711		CRYBB1	1.2398e-08	0.0315372	0.773	0.733	2.001e-05		SYNM	0.888758	2.82976e-41		DBX2	0.0516739		AC233296.1	-1.29485	8.6511e-14	2.1842e-12	DOWN
KIF9	2.47493e-07	-1.78189	0.51	0.723	0.000399454		EGFR	1.1332e-08	0.224997	0.737	0.776	1.829e-05		GNAS	0.555286	7.2637e-41		SORCS2	0.0150226		SPDYA	-1.81717	9.5474e-14	2.3862e-12	DOWN
GM44096	1.84689e-07	-0.737359	0.985	0.833	0.000298087		CNTN1	1.069e-08	0.0157657	0.342	0.392	1.7253e-05		LCOR	0.552164	9.47856e-41		CECR5	-0.0421228		SLC44A5	-1.57894	1.2217e-13	2.9931e-12	DOWN
CLU	1.6817e-07	-0.243055	0.899	0.928	0.000271427		EGFL8	8.0864e-09	0.026101	0.567	0.535	1.3051e-05		NDRG2	0.406021	1.02785e-40		MEGF10	0.094466		TRIM5	-1.32991	1.5505e-13	3.6894e-12	DOWN
MAATS1	1.6e-07	-4.84258	0.938	0.87	0.000258241		XDH	7.5452e-09	0.0342113	0.299	0.251	1.2178e-05		LSMEM1	2.4204	1.42067e-40		SLC25A18	0.0524585		DNAH14	-1.41168	2.2202e-13	5.2164e-12	DOWN
MAP1A	1.56217e-07	-0.666963	0.552	0.556	0.000252134		HYDIN	6.3376e-09	-0.0110203	0.673	0.626	1.0229e-05		S100A6	1.13833	1.65319e-40		HSD11B1	0.125185		DISC1FP1	-1.27856	2.2698e-13	5.3161e-12	DOWN
EMB	1.25893e-07	-3.25483	0.305	0.435	0.000203191		SOX18	6.0698e-09	0.0170379	0.303	0.325	9.7966e-06		KCNE4	2.31978	1.7291e-40		SLC7A2	0.247993		SLC19A1	-1.77736	2.6145e-13	6.0852e-12	DOWN
SAP30BPOS	1.16523e-07	-3.61879	0.007	0.142	0.000188069		TMEM141	5.0038e-09	-0.0137105	0.934	0.915	8.0761e-06		B4GALNT4	0.63302	2.46068e-40		FGFBP3	0.0356119		ADAMTS6	-1.2353	3.0551e-13	7.0666e-12	DOWN
CKAP2	8.99876e-08	-2.0537	0.921	0.71	0.00014524		CCDC189	4.9193e-09	-0.0593469	0.325	0.295	7.9398e-06		ABCA1	0.444852	5.67839e-40		PPAP2B	0.128277		LINC01579	-1.25062	3.3961e-13	7.8068e-12	DOWN
SPAG8	8.87653e-08	1.02104	0.285	0.373	0.000143267		STK33	4.3708e-09	-0.0148158	0.334	0.366	7.0544e-06		PTGES3	0.80799	3.67665e-39		SLC7A11	0.091507		AC244517.11	-1.57553	3.6071e-13	8.2664e-12	DOWN
CALB2	8.58989e-08	-0.921033	0.483	0.479	0.000138641		PIMREG	4.066e-09	-0.0336099	0.183	0.188	6.5625e-06		PLCB4	0.880986	5.17888e-39		SOX9	0.0953409		AC112206.2	-1.24291	4.3302e-13	9.8629e-12	DOWN
COL3A1	7.6459e-08	-5.83407	0.708	0.537	0.000123405		CDR1OS	3.5783e-09	0.0732929	0.926	0.94	5.7753e-06		DDR2	0.696681	8.63508e-39		SLC6A11	0.0453321		IL7	-1.31825	6.8781e-13	1.5023e-11	DOWN
FXYD1	7.41628e-08	0.766909	0.612	0.621	0.000119699		HIST1H4H	3.2496e-09	0.189417	0.385	0.36	5.2449e-06		AL390755.1	0.919527	1.08005e-38		DTNA	0.0775912		AC244230.2	-0.976893	6.9011e-13	1.5029e-11	DOWN
ERBB3	2.9714e-08	-0.121762	0.893	0.672	4.79583e-05		DEGS2	2.4997e-09	0.0154986	0.85	0.831	4.0346e-06		DDX17	0.25492	2.78087e-37		RFX4	0.192903		ARHGAP10	-1.25455	7.9533e-13	1.722e-11	DOWN
GLTP	2.82088e-08	-0.310742	0.626	0.645	4.5529e-05		PAX6	2.1755e-09	0.027933	0.877	0.909	3.5112e-06		P4HA1	0.56063	3.6119e-37		TRPS1	0.1114		GRM8	-1.42656	8.107e-13	1.7502e-11	DOWN
ENO4	2.81716e-08	-6.96372	0.978	0.798	4.54689e-05		RAMP2	2.156e-09	0.0861764	0.745	0.739	3.4799e-06		BOC	0.451058	1.64822e-35		SLC1A2	0.0764593		LINC01933	-1.09625	8.6685e-13	1.859e-11	DOWN
CAR2	2.21534e-08	0.545651	0.901	0.827	3.57556e-05		DES	2.1362e-09	-0.0726172	0.114	0.128	3.4478e-06		MT1G	1.04925	2.62508e-35		FZD2	0.0204507		DEPP1	-1.0947	9.4568e-13	2.0067e-11	DOWN
KCNA4	7.92662e-09	-1.46395	0.743	0.645	1.27936e-05		CD74	1.4503e-09	0.0548355	0.562	0.609	2.3408e-06		TAFA5	0.461607	7.3827e-35		GFAP	0.0636813		AC090518.1	-1.43314	1.0197e-12	2.1576e-11	DOWN
RBMS3	4.57625e-09	-0.798784	0.64	0.582	7.38606e-06		GM45159	1.4293e-09	-0.0296472	0.645	0.609	2.307e-06		MAML2	0.332666	1.27899e-34		EPHX2	0.0339352		SLC13A4	-1.73407	1.0497e-12	2.2099e-11	DOWN
PRF1	4.30344e-09	-4.61888	0.97	0.867	6.94575e-06		CAST	1.286e-09	-0.0882439	0.207	0.212	2.0756e-06		FAM135B	0.707551	1.77423e-34		ADHFE1	0.0301597		IQCM	-1.1461	1.1283e-12	2.3496e-11	DOWN
CXCL12	3.94631e-09	-1.02282	0.749	0.629	6.36934e-06		UHRF1	1.2305e-09	-0.0290898	0.415	0.389	1.986e-06		GSN	0.44422	1.88722e-34		COX10	-0.093987		AC096719.1	-1.18759	1.4451e-12	2.9733e-11	DOWN
AKAP12	3.81552e-09	-0.524657	0.273	0.345	6.15825e-06		PDE3B	1.0567e-09	-0.036554	0.899	0.921	1.7056e-06		PSAP	0.451859	6.237e-34		ELOVL2	0.127039		DISP3	-1.70227	1.6032e-12	3.2803e-11	DOWN
TENT5A	2.74036e-09	-1.34242	0.923	0.646	4.42295e-06		PPP1R36	9.0394e-10	-0.0293071	0.483	0.463	1.459e-06		SLCO3A1	0.776881	1.14065e-33		SLC1A3	0.174773		P3H2	-1.40719	2.3645e-12	4.7596e-11	DOWN
RARRES2	2.5052e-09	0.295441	0.811	0.747	4.0434e-06		CD14	6.6791e-10	0.0114492	0.539	0.484	1.078e-06		BNIP3L	0.793315	2.11022e-33		IGFBP2	-0.165723		LRGUK	-1.43829	3.6272e-12	7.1849e-11	DOWN
WDR63	2.45122e-09	-2.18535	0.677	0.775	3.95627e-06		PVALB	5.435e-10	-0.014333	0.451	0.493	8.772e-07		TMOD1	1.42969	3.88619e-33		GLI2	0.0448365		PARD6G-AS1	-1.38112	6.6301e-12	1.2713e-10	DOWN
SHE	2.35621e-09	1.31397	0.933	0.776	3.80292e-06		CAPSL	4.0587e-10	-0.0350173	0.824	0.822	6.5507e-07		DNAJB6	0.783528	1.29688e-32		SLC39A12	0.33053		IRS1	-1.61566	8.4932e-12	1.5974e-10	DOWN
CFAP53	2.11688e-09	-1.74853	0.72	0.641	3.41664e-06		MGST1	3.8506e-10	0.138767	0.428	0.454	6.2149e-07		MT2A	0.507668	2.12195e-32		PLCD4	-0.043345		VEGFC	-1.35235	9.6046e-12	1.7884e-10	DOWN
THRSP	1.98334e-09	0.736378	0.696	0.622	3.20111e-06		GM10115	3.2712e-10	-0.0230652	0.626	0.641	5.2797e-07		YARS	0.839863	2.71224e-32		SLC14A1	0.38992		C4orf19	-2.23572	9.8122e-12	1.8179e-10	DOWN
PHLDB1	1.70966e-09	-0.557568	0.508	0.49	2.75939e-06		KNDC1	3.1788e-10	-0.0547233	0.831	0.864	5.1305e-07		ZBTB7C	0.559944	3.13708e-32		SLC15A2	0.14599		FRMPD3	-1.04667	1.2887e-11	2.3434e-10	DOWN
ASPN	1.35196e-09	-5.73939	0.006	0.299	2.18206e-06		LRRC51	2.4803e-10	-0.0335184	0.182	0.22	4.0032e-07		RASSF8	0.494364	4.1415e-32		SLC15A2	0.158578		AC073569.2	-1.07653	1.533e-11	2.7446e-10	DOWN
ADGRL4	9.3076e-10	0.329874	0.192	0.315	1.50225e-06		CMTM8	2.1673e-10	-0.058877	0.404	0.422	3.4981e-07		APBA2	0.490851	4.1415e-32		CCDC80	-0.0259978		ADAMTS9	-1.62353	1.6946e-11	2.998e-10	DOWN
SCNN1A	4.64125e-10	-0.954228	0.624	0.649	7.49097e-07		ANLN	1.6961e-10	-0.080862	0.37	0.405	2.7375e-07		ZBTB20	0.185753	4.66612e-32		MAPK4	0.0585834		SLC22A3	-1.03972	2.2182e-11	3.8601e-10	DOWN
TCTEX1D4	3.93771e-10	-2.17191	0.572	0.556	6.35547e-07		LRFN5	1.6658e-10	-0.0331302	0.713	0.691	2.6886e-07		ITGB8	0.366095	1.1095e-31		SLC13A3	-0.0148122		PDE7A	-1.77792	2.379e-11	4.1303e-10	DOWN
PTPRG	3.78647e-10	0.543548	0.479	0.468	6.11136e-07		NOTCH3	1.579e-10	-0.186397	0.288	0.334	2.5485e-07		CLU	0.361081	1.34984e-31		CBS	0.0673086		EGFEM1P	-1.04859	2.5439e-11	4.3961e-10	DOWN
ECT2	3.70144e-10	-0.41391	0.93	0.704	5.97412e-07		EDNRB	1.273e-10	0.1215	0.978	0.97	2.0546e-07		STK32A	0.391257	5.86248e-31		PPP1R3C	0.0664657		AC011477.1	-0.9955	2.56e-11	4.4136e-10	DOWN
TNFSF10	3.39965e-10	-1.59254	0.622	0.653	5.48703e-07		ITGA6	1.1317e-10	-0.118667	0.446	0.502	1.8266e-07		MRAS	0.443776	1.20128e-30		FGFBP3	-0.00791008		CHODL	-1.01608	2.6762e-11	4.6033e-10	DOWN
PLPPR4	2.04351e-10	-1.85907	0.606	0.476	3.29822e-07		IFIT3	1.0155e-10	-0.191703	0.149	0.191	1.639e-07		MEIS2	0.518444	1.73342e-30		GABRB1	0.109715		AL445426.1	-2.5283	2.6996e-11	4.6328e-10	DOWN
DNAH3	1.68513e-10	-6.40895	0.518	0.401	2.7198e-07		PCDH18	1.0114e-10	-0.0671359	0.892	0.895	1.6325e-07		NFIB	0.300477	2.5575e-30		EMP2	0.123092		MIR181A1HG	-1.23648	2.8729e-11	4.8742e-10	DOWN
OLFR558	1.57589e-10	-3.02389	0.433	0.481	2.54348e-07		CD68	0	-0.0551251	0.293	0.268	9.4995e-08		ABHD2	0.539371	5.95773e-30		TST	0.132553		AL109809.4	-1.69777	3.6301e-11	6.0431e-10	DOWN
RESP18	1.23033e-10	-1.91239	0.977	0.799	1.98576e-07		TNFAIP6	0	0.0580015	0.85	0.816	9.3403e-08		PSAT1	0.679288	1.30291e-29		NCAN	0.0368472		ATP8B1	-1.49875	3.6349e-11	6.0431e-10	DOWN
CCDC39	9.57534e-11	-0.649517	0.797	0.747	1.54546e-07		CROCC	0	-0.0337636	0.825	0.8	7.2927e-08		ATP1B3	0.865905	1.74049e-29		PTPLB	-0.0338842		AL160272.1	-1.26748	5.7689e-11	9.3405e-10	DOWN
FRMD8	8.63198e-11	-0.136717	0.62	0.513	1.3932e-07		BGN	0	0.0349858	0.939	0.954	6.6167e-08		CARS	0.906739	2.88057e-29		CD44	0.0711856		SLC7A11-AS1	-1.27662	7.2933e-11	1.1607e-09	DOWN
TTC16	6.49489e-11	-1.03616	0.23	0.331	1.04827e-07		GNGT2	0	0.0311974	0.328	0.378	5.7659e-08		ASTN2	0.293675	7.0312e-29		SLC25A18	0.14015		APLF	-1.34106	7.8621e-11	1.2459e-09	DOWN
CSPG4	6.11583e-11	-0.401133	0.338	0.414	9.87095e-08		AFAP1L1	0	-0.054219	0.71	0.663	5.4585e-08		DDX3Y	0.998394	8.00146e-29		FJX1	-0.0467327		PRMT3	-2.1708	9.2168e-11	1.4513e-09	DOWN
TTLL7	3.77048e-11	-0.459073	0.909	0.805	6.08556e-08		RASIP1	0	-0.0429624	0.121	0.161	4.9856e-08		PNPLA6	0.833402	9.83094e-29		PPAP2B	-0.0069692		MT1H	-1.77197	9.2364e-11	1.4513e-09	DOWN
CAR9	3.59506e-11	-1.3196	0.515	0.516	5.80242e-08		POU2F2	0	-0.0401577	0.645	0.609	4.2051e-08		ADAM33	1.23829	1.04262e-28		AQP4	0.21744		TPRG1	-1.20104	1.0456e-10	1.6292e-09	DOWN
UCKL1OS	3.20919e-11	5.97768	0.001	0.025	5.17964e-08		FOXF2	0	0.0174198	0.902	0.863	4.0772e-08		BANP	0.765506	1.9614e-28		ALDH1L1	0.130884		AL133346.1	-1.08729	1.0593e-10	1.6471e-09	DOWN
PDGFA	2.94065e-11	-0.877351	0.57	0.521	4.74621e-08		CCL24	0	0.032066	0.561	0.612	3.4937e-08		PLXNA4	0.893371	4.70484e-28		GLI3	0.0833574		AC007529.2	-1.13753	1.222e-10	1.8882e-09	DOWN
KNSTRN	2.8345e-11	-1.95167	0.425	0.551	4.57488e-08		PLEKHH1	0	-0.0938114	0.355	0.386	3.1851e-08		JDP2	0.823905	5.30086e-28		F3	0.111207		ANKRD30BL	-1.37171	1.6152e-10	2.4702e-09	DOWN
GJA1	1.98921e-11	0.159668	0.851	0.765	3.21059e-08		FBLN7	0	0.0327276	0.441	0.386	2.8137e-08		METTL7A	0.458916	9.8472e-28		GJA1	0.351667		ZDHHC15	-1.59008	1.8425e-10	2.7892e-09	DOWN
PTPN18	1.58104e-11	-0.383604	0.191	0.294	2.5518e-08		SNHG18	0	0.0754413	0.91	0.927	2.6156e-08		LDB2	0.760848	2.06158e-27		NOTCH3	-0.0482542		RASL12	-1.37694	2.0635e-10	3.0923e-09	DOWN
MGP	1.47327e-11	0.514409	0.354	0.554	2.37785e-08		LTBP1	0	0.0699217	0.618	0.589	1.2936e-08		ZBTB16	0.38907	2.20638e-27		RGS20	0.111621		BACE2	-1.13711	2.6436e-10	3.8759e-09	DOWN
H2-EB1	1.22295e-11	2.42589	0.217	0.399	1.97384e-08		ID1	0	0.0768224	0.479	0.541	1.2046e-08		CHDH	0.748235	4.87975e-27		FABP7	0.154044		PLOD3	-1.36166	3.8449e-10	5.5311e-09	DOWN
LRRC51	1.20588e-11	-0.687288	0.13	0.246	1.9463e-08		TMEM204	0	-0.0182167	0.605	0.562	1.0503e-08		IARS	0.843194	5.28808e-27		HTRA1	0.0357415		LMNTD1	-2.20368	4.78e-10	6.7812e-09	DOWN
H2-Q7	1.1958e-11	1.09396	0.158	0.166	1.93003e-08		S100A8	0	-0.17903	0.236	0.279	8.8916e-09		NOS1AP	0.732586	1.33512e-26		AIFM3	-0.0272736		LINC00534	-1.15716	5.1177e-10	7.2054e-09	DOWN
LRGUK	1.09351e-11	-0.586501	0.74	0.604	1.76493e-08		CCDC39	0	-0.022076	0.748	0.788	7.7135e-09		SRRM2	0.416176	2.52824e-26		DIO2	0.0151011		KCNT2	-1.22884	6.3034e-10	8.7489e-09	DOWN
CLSTN3	8.48201e-12	-1.28444	0.883	0.601	1.369e-08		C3AR1	0	0.0269296	0.343	0.402	7.1075e-09		CERS6	0.579052	3.31556e-26		SFXN5	-0.00465782		CSMD2	-1.20332	6.5534e-10	9.0725e-09	DOWN
CCDC65	7.94476e-12	0.42655	0.293	0.46	1.28228e-08		ALPL	0	0.0589178	0.426	0.483	4.5755e-09		FTL	0.496964	3.90075e-26		LONRF3	0.0818319		AC069368.1	-1.40292	7.9166e-10	1.0839e-08	DOWN
CRISPLD2	6.68317e-12	-2.58186	0.831	0.673	1.07866e-08		QDPR	0	-0.197722	0.877	0.859	2.6626e-09		DAB1	0.808525	4.49394e-26		ACSBG1	0.0619973		AC233699.1	-1.5899	9.4292e-10	1.2815e-08	DOWN
MAP1B	6.21496e-12	-1.21082	0.937	0.871	1.00309e-08		CLEC14A	0	0.0711435	0.634	0.694	1.8863e-09		AEBP1	0.619663	5.23533e-26		SLC4A4	0.169537		TAF4	-1.73804	1.0628e-09	1.434e-08	DOWN
ITGAL	5.26774e-12	-5.12361	0.081	0.186	8.50213e-09		CFAP43	0	-0.0361906	0.821	0.863	1.698e-09		CP	0.977796	1.19833e-25		FXYD1	0.0352269		PPM1D	-1.37634	1.289e-09	1.7082e-08	DOWN
EPB41L3	4.65329e-12	-0.112239	0.837	0.755	7.51042e-09		ELAVL4	0	0.0175602	0.554	0.612	1.3828e-09		C14orf132	0.641124	2.48369e-25		GRIN2C	0.0480062		RELL1	-1.2857	2.1105e-09	2.7056e-08	DOWN
ESAM	4.02188e-12	-0.289747	0.442	0.4	6.49131e-09		ASPM	0	-0.016211	0.982	0.966	1.2439e-09		MBNL2	0.389433	4.48184e-25		GLUD1	-0.0860169		LINC02355	-0.949254	2.164e-09	2.7694e-08	DOWN
SYTL2	2.87318e-12	-0.181783	0.515	0.519	4.63732e-09		FMO2	0	0.0279496	0.655	0.599	1.0968e-09		C8orf34	1.0414	4.55469e-25		SOX9	0.0205506		BCO2	-1.23168	2.2451e-09	2.8584e-08	DOWN
SLC39A8	2.84578e-12	-0.672791	0.735	0.808	4.59309e-09		TGFBR3	0	0.0327076	0.231	0.178	8.4608e-10		NEBL	0.21232	1.05364e-24		PYGB	0.0180615		GRIK1	-1.18573	2.3292e-09	2.9553e-08	DOWN
TMEM107	1.92671e-12	1.2359	0.354	0.365	3.1097e-09		PADI2	0	0.0323417	0.607	0.563	7.0128e-10		RNF19B	1.01069	1.35976e-24		LTBP1	0.0539091		RBM14-RBM4	-1.34035	2.9574e-09	3.6896e-08	DOWN
ADSSL1	1.15802e-12	-0.906358	0.64	0.52	1.86905e-09		WFDC17	0	-0.0390947	0.601	0.652	6.125e-10		STIP1	1.05674	1.49197e-24		MLC1	0.0974251		SFTPD	-1.58577	3.4538e-09	4.2873e-08	DOWN
HPGD	1.12704e-12	-0.770398	0.922	0.763	1.81904e-09		CSPG5	0	0.285278	0.994	1	5.8441e-10		OLFM2	0.59999	1.96784e-24		PHKG1	0.0469053		CU633967.1	-1.4146	3.9059e-09	4.8005e-08	DOWN
CSF1R	5.16917e-13	-1.36942	0.824	0.655	8.34305e-10		RAN	0	-0.188364	0.753	0.776	5.1595e-10		RHOQ	0.552555	2.10756e-24		HES5	0.0108948		KLRD1	-1.24229	5.0065e-09	6.0631e-08	DOWN
TAC1	4.63145e-13	-1.29492	0.835	0.611	7.47516e-10		NCKAP5	0	-0.0543219	0.501	0.522	3.9397e-10		EBF1	0.934357	2.88111e-24					AL354696.2	-1.20849	5.167e-09	6.2272e-08	DOWN
NTS	4.24395e-13	-6.23169	0.692	0.595	6.84974e-10		SLC19A1	0	0.0245522	0.645	0.695	3.8748e-10		FXR1	0.508173	4.0557e-24					BACH1	-2.06998	5.2236e-09	6.2753e-08	DOWN
CCDC189	3.70084e-13	-1.43061	0.299	0.319	5.97315e-10		SYT10	0	-0.0507416	0.542	0.577	3.502e-10		TIAM1	0.632709	6.74355e-24					NADK	-1.36722	6.0331e-09	7.1666e-08	DOWN
SEZ6	3.55393e-13	-1.52149	0.174	0.471	5.73604e-10		H2-Q7	0	0.0166307	0.144	0.183	3.3662e-10		PRRX1	0.40656	8.03112e-24					COL27A1	-1.69436	6.045e-09	7.1693e-08	DOWN
DUT	2.20538e-13	-0.741117	0.92	0.766	3.55948e-10		LPCAT2	0	0.046876	0.652	0.606	2.6945e-10		SPACA6	0.873955	8.21309e-24					NEK5	-1.14806	7.5808e-09	8.8637e-08	DOWN
DES	1.14793e-13	-2.79653	0.115	0.124	1.85275e-10		CDH5	0	-0.0198431	0.304	0.25	2.5084e-10		CSRP1	0.375465	8.72397e-24					PCDH15	-1.16729	1.0562e-08	1.2197e-07	DOWN
DNAAF3	1.05755e-13	-4.05198	0.06	0.049	1.70688e-10		CAVIN1	0	0.107188	0.411	0.348	1.986e-10		LINC01088	0.258893	9.568e-24					AC093865.1	-2.36589	1.1415e-08	1.3072e-07	DOWN
GM10457	9.32031e-14	-1.33443	0.461	0.506	1.5043e-10		TENM2	0	-0.130011	0.735	0.701	1.5996e-10		TMEM161B-AS1	0.314572	2.5084e-23					CRISPLD1	-0.985719	1.1425e-08	1.3072e-07	DOWN
CYP26B1	7.71592e-14	-5.39246	0.72	0.611	1.24535e-10		CFAP47	0	0.0566409	0.617	0.674	1.5879e-10		HSPB1	0.583847	3.20634e-23					ADAMTSL3	-1.24891	1.3382e-08	1.5124e-07	DOWN
IFITM2	4.76243e-14	-0.267069	0.227	0.364	7.68657e-11		CPED1	0	0.134078	0.338	0.382	1.4371e-10		TRIL	0.586058	3.24591e-23					RNF103-CHMP3	-1.07491	1.3729e-08	1.5399e-07	DOWN
MIS18BP1	4.10012e-14	3.07205	0.456	0.523	6.61759e-11		HHIP	0	-0.195489	0.477	0.506	1.3693e-10		CHST6	0.832101	3.61252e-23					CHSY3	-1.40662	1.4306e-08	1.5951e-07	DOWN
MS4A6C	3.17889e-14	-3.26497	0.768	0.633	5.13073e-11		MELK	0	-0.0540973	0.52	0.497	1.113e-10		C2CD2	0.476152	5.5417e-23					GALNTL6	-1.87158	1.4981e-08	1.6604e-07	DOWN
PTPRB	2.92152e-14	-0.267101	0.715	0.476	4.71533e-11		TMEM212	0	0.0257513	0.607	0.549	1.1082e-10		COL6A1	0.791964	5.57688e-23					TMEM243	-1.10225	1.5899e-08	1.7465e-07	DOWN
SLC13A4	2.81643e-14	1.42395	0.8	0.733	4.54572e-11		1700012B09RIK	0	0.0241171	0.18	0.492	0		ZBTB1	0.552707	7.65776e-23					ATP13A5	-1.32723	1.7215e-08	1.8801e-07	DOWN
KNDC1	2.22955e-14	-0.617886	0.81	0.871	3.5985e-11		1700024G13RIK	0	-0.0190124	0.028	0.304	0		FGFR1	0.476507	7.76556e-23					GRM5	-1.65661	2.1796e-08	2.3391e-07	DOWN
CCDC113	1.37711e-14	-7.28292	0.682	0.585	2.22266e-11		1700063D05RIK	0	0.0249268	0.641	0.883	0		SESN1	0.477898	1.40101e-22					BCL2L14	-1.28129	2.2148e-08	2.3735e-07	DOWN
AHNAK	1.33702e-14	-1.10213	0.659	0.531	2.15795e-11		6330403K07RIK	0	-0.450951	0.989	0.773	0		SMOC1	0.683338	1.58714e-22					LRP4-AS1	-1.17256	2.2686e-08	2.4242e-07	DOWN
CD163	1.17997e-14	-6.05741	0.526	0.414	1.90448e-11		ACE2	0	0.0376037	0.764	0.398	0		TMEM38A	0.604166	2.15527e-22					KCTD9	-1.29339	2.7397e-08	2.9026e-07	DOWN
FGD5	1.09205e-14	-1.23451	0.415	0.528	1.76257e-11		ACTA2	0	0.151439	0.828	0.233	0		ITPRID1	0.840009	3.28135e-22					SLC4A7	-1.46718	3.0086e-08	3.165e-07	DOWN
DBI	8.80601e-15	0.186094	0.901	0.925	1.42129e-11		ACTN1	0	-0.441585	0.954	0.729	0		SARAF	0.519279	3.86794e-22					EGF	-1.25198	3.0656e-08	3.2204e-07	DOWN
RAN	7.81144e-15	0.223785	0.854	0.705	1.26077e-11		ADAMTS4	0	-0.071589	0.947	0.491	0		TRIO	0.331203	5.39904e-22					SESN2	-1.01772	3.163e-08	3.3134e-07	DOWN
PRDX6	7.24894e-15	-0.169509	0.769	0.911	1.16998e-11		ADCY5	0	-0.0181555	0.955	0.622	0		DLGAP1	0.421852	5.4705e-22					KLHL29	-1.15658	4.5847e-08	4.6713e-07	DOWN
C1QC	6.77532e-15	-0.100885	0.909	0.757	1.09354e-11		AEBP1	0	0.0611212	0.708	0.172	0		SHISA9	1.1168	7.25554e-22					AC007405.1	-1.12873	6.0826e-08	6.0404e-07	DOWN
SLC14A2	2.22647e-15	0.843201	0.284	0.233	3.59352e-12		ALAS2	0	-0.0475958	0.02	0.249	0		EYA2	0.341629	7.5087e-22					COL5A3	-2.44902	6.9252e-08	6.8136e-07	DOWN
BMX	1.57341e-15	-7.84289	0.958	0.816	2.53948e-12		ANK3	0	-0.578696	0.849	0.549	0		TPT1	0.682145	8.63628e-22					APIP	-1.67533	8.3128e-08	8.0095e-07	DOWN
CNN1	1.31531e-15	-7.41489	0.41	0.421	2.12292e-12		ANKS1B	0	-0.189479	0.869	0.52	0		TMEM245	0.453117	1.51788e-21					PLEKHH2	-1.39135	9.0413e-08	8.6333e-07	DOWN
GM28729	1.22654e-15	-6.30631	0.415	0.551	1.97964e-12		ANO3	0	-0.271708	0.859	0.58	0		APP	0.38244	1.60844e-21					AC009226.1	-0.909842	9.4232e-08	8.9635e-07	DOWN
SHISA8	1.18814e-15	-1.19496	0.569	0.446	1.91766e-12		ANXA2	0	-0.0495705	0.765	0.399	0		RNF24	0.469125	2.59974e-21					FLNB	-1.03317	9.9023e-08	9.3833e-07	DOWN
FXYD6	1.1789e-15	-1.31736	0.755	0.502	1.90275e-12		AOC3	0	-0.0134941	0.447	0.797	0		NR2F1	0.462355	2.73352e-21					KAT2A	-1.64804	1.0415e-07	9.8565e-07	DOWN
TUBB2B	1.16683e-15	0.320293	0.992	0.891	1.88327e-12		ART3	0	0.0814017	0.622	0.227	0		ACTN4	0.635385	3.45862e-21					LINC00535	-1.24282	1.1032e-07	1.0374e-06	DOWN
GJB1	9.7322e-16	0.227328	0.143	0.244	1.57078e-12		ASPA	0	-0.306922	0.964	0.694	0		GPC4	0.839544	5.0806e-21					EPHA7	-1.07231	1.139e-07	1.0697e-06	DOWN
RAB3B	5.48393e-16	-0.940133	0.584	0.679	8.85106e-13		ASPN	0	-0.0194278	0.041	0.343	0		MIB1	0.438926	5.87412e-21					MIR2052HG	-1.31848	1.2142e-07	1.1359e-06	DOWN
ERC2	4.85039e-16	-1.02051	0.979	0.861	7.82853e-13		ATAD2	0	-0.0350788	0.735	0.376	0		KAT2A	0.475991	9.27488e-21					SMG1P7	-1.24692	1.3352e-07	1.24e-06	DOWN
IGSF8	3.30763e-16	-0.468643	0.804	0.624	5.33851e-13		ATF5	0	-0.217305	0.495	0.806	0		GRK3	0.394771	9.5983e-21					ADAM32	-1.19667	1.3799e-07	1.2799e-06	DOWN
FANK1	3.27433e-16	0.321643	0.369	0.379	5.28476e-13		ATP2B1	0	-0.104027	1	0.778	0		IL17RB	0.636208	1.11465e-20					CCDC173	-1.25673	1.5934e-07	1.4562e-06	DOWN
RAI14	2.92576e-16	-2.51003	0.72	0.627	4.72217e-13		ATP2B4	0	-0.0435561	0.824	0.501	0		PLCXD3	0.971903	1.28801e-20					KCNE4	-1.14232	1.6054e-07	1.4653e-06	DOWN
ITGA4	2.48367e-16	0.350527	0.814	0.824	4.00864e-13		B230334C09RIK	0	-0.147805	0.684	0.295	0		SLC39A12	0.465708	1.30212e-20					ZNF804A	-0.951719	1.6833e-07	1.527e-06	DOWN
CROCC	2.07521e-16	-1.12149	0.779	0.836	3.34939e-13		BACE2	0	-0.0486555	0.41	0.793	0		GPRC5B	0.313951	2.67584e-20					ADAM33	-1.04663	1.9974e-07	1.7852e-06	DOWN
CETN4	1.79574e-16	-1.07629	0.923	0.686	2.89832e-13		BEX2	0	-0.182844	0.944	0.56	0		ST3GAL6	0.835946	3.31134e-20					AL590867.1	-0.814751	2.0433e-07	1.8204e-06	DOWN
MBP	1.62265e-16	0.602502	0.843	0.675	2.61896e-13		BMX	0	-0.165401	0.978	0.753	0		HSPA1B	0.674977	4.87755e-20					AC005162.3	-1.2082	2.995e-07	2.6029e-06	DOWN
MAF	1.62047e-16	-0.410352	0.504	0.654	2.61544e-13		BRINP1	0	-0.43234	0.958	0.495	0		BCL6	0.296249	5.30964e-20					GRK5	-1.11152	3.0816e-07	2.675e-06	DOWN
RGS22	1.46641e-16	-0.319691	0.549	0.469	2.36678e-13		BST2	0	0.0985159	0.2	0.614	0		HMBOX1	0.329073	5.5955e-20					TP53	-1.23696	3.0906e-07	2.6797e-06	DOWN
GJA4	1.38043e-16	1.12889	0.454	0.602	2.22801e-13		C130074G19RIK	0	-0.028005	0.434	0.802	0		HP1BP3	0.400012	5.99094e-20					AC114763.1	-1.09143	3.295e-07	2.8306e-06	DOWN
EMP1	1.13731e-16	-1.11322	0.55	0.643	1.83563e-13		C1QL1	0	-0.257843	0.942	0.686	0		EEF1A1	0.65086	8.8396e-20					ZBED4	-1.49158	3.4354e-07	2.9384e-06	DOWN
UNC80	4.66947e-17	-0.589375	0.554	0.658	7.53653e-14		CACNA2D3	0	-0.377938	0.895	0.624	0		NRXN3	0.871873	1.7984e-19					PCBP3	-1.30221	3.8981e-07	3.2992e-06	DOWN
CDCA7	4.29261e-17	-0.703403	0.316	0.498	6.92828e-14		CACNG4	0	-0.127864	0.936	0.592	0		STARD13	0.288974	1.83753e-19					HDX	-1.08036	3.9078e-07	3.3037e-06	DOWN
SPOCK2	4.18115e-17	-1.13598	0.588	0.582	6.74838e-14		CALB1	0	-0.325099	0.892	0.452	0		PLXNB1	0.336616	5.64415e-19					SLC35D1	-1.57222	4.3324e-07	3.6256e-06	DOWN
LRRIQ1	3.15612e-17	-1.31611	0.954	0.942	5.09397e-14		CALML4	0	-0.0258071	0.04	0.507	0		PAPOLA	0.49704	7.72495e-19					HHIP	-1.18624	4.6268e-07	3.8375e-06	DOWN
NPY	1.60241e-17	-0.996347	0.974	0.797	2.58629e-14		CALY	0	-0.577413	0.999	0.735	0		MTUS1	0.345084	9.5853e-19					CLIC4	-1.47795	5.0229e-07	4.1475e-06	DOWN
GABRD	1.47569e-17	-1.13415	0.87	0.624	2.38176e-14		CAR4	0	-0.0520392	0.87	0.515	0		CRELD1	0.643797	9.97186e-19					ADAM12	-1.5958	5.0392e-07	4.1564e-06	DOWN
MATN4	1.25817e-17	-1.01877	0.856	0.739	2.03069e-14		CASQ2	0	-0.0115496	0.392	0.725	0		EYA4	0.898721	1.65176e-18					SLCO3A1	-1.12371	5.7087e-07	4.6468e-06	DOWN
EEF1A2	7.19462e-18	-0.78826	0.914	0.78	1.16121e-14		CBLN2	0	-0.0577482	0.982	0.803	0		SOS1	0.368966	2.72415e-18					FAM189A1	-1.25611	5.8843e-07	4.7839e-06	DOWN
NELL1	5.49754e-18	-4.88963	0.713	0.612	8.87302e-15		CBR2	0	-0.0499893	0.157	0.672	0		GREB1L	0.648512	2.89494e-18					ADAL	-1.34779	6.033e-07	4.8788e-06	DOWN
CFAP46	5.31854e-18	-1.15307	0.171	0.351	8.58413e-15		CCDC113	0	-0.0531506	0.789	0.436	0		THUMPD3-AS1	0.608072	2.91914e-18					FRMD6	-1.30537	6.715e-07	5.3605e-06	DOWN
ADAMTS4	5.14342e-18	-1.3513	0.947	0.593	8.30148e-15		CCDC65	0	0.019283	0.209	0.603	0		NAIP	0.445972	3.33625e-18					CCDC192	-0.888258	6.7803e-07	5.3983e-06	DOWN
SCN7A	3.63389e-18	-5.79678	0.029	0.065	5.86509e-15		CCDC78	0	-0.0322262	0.996	0.827	0		DNAJB1	0.694827	3.82097e-18					CHORDC1	-1.76053	7.129e-07	5.6486e-06	DOWN
ARHGAP29	1.47167e-18	-1.25509	0.282	0.493	2.37527e-15		CCL9	0	-0.0594748	0.859	0.419	0		HSPA1A	0.489481	4.60401e-18					TRNAU1AP	-1.36977	7.2937e-07	5.7533e-06	DOWN
SOD3	1.37644e-18	0.201265	0.226	0.386	2.22158e-15		CCND2	0	-0.303666	0.898	0.588	0		SIPA1L1	0.341228	4.88816e-18					NFATC1	-1.30569	7.8898e-07	6.1726e-06	DOWN
EGR1	1.13998e-18	-1.59854	0.202	0.465	1.83992e-15		CD59A	0	-0.168268	0.514	0.227	0		SLC7A2	0.644535	7.95441e-18					GSDME	-1.24547	8.2199e-07	6.404e-06	DOWN
PAQR5	9.64807e-19	0.596387	0.467	0.343	1.5572e-15		CDC20	0	-0.0911208	0.649	0.329	0		AK3	0.362974	1.60827e-17					MRPS6	-1.61211	8.8092e-07	6.8061e-06	DOWN
MOG	7.24233e-19	-0.263604	0.59	0.499	1.16891e-15		CDCA3	0	-0.0823479	0.988	0.771	0		PNRC1	0.752219	1.88483e-17					FRMD3	-1.04643	9.3282e-07	7.1551e-06	DOWN
CPLX2	7.03629e-19	-1.02123	0.62	0.614	1.13566e-15		CDCA8	0	-0.172768	0.968	0.751	0		CLCN7	0.666888	1.94129e-17					LINC01726	-1.4227	9.4834e-07	7.2592e-06	DOWN
CYBB	5.7896e-19	-9.3077	0.234	0.277	9.34442e-16		CDH13	0	-0.195458	0.979	0.368	0		ASAP2	0.39866	2.43011e-17					DNAJC2	-1.45714	1.0426e-06	7.8759e-06	DOWN
BICC1	5.75324e-19	0.551561	0.863	0.794	9.28573e-16		CENPH	0	-0.0506524	0.342	0.881	0		DYNLL1	0.556972	2.84756e-17					DAB1	-2.0188	1.0535e-06	7.9338e-06	DOWN
EFCAB10	5.34738e-19	-0.88959	0.529	0.49	8.63067e-16		CENPK	0	-0.103782	0.997	0.497	0		GFPT2	0.630217	3.21282e-17					PDE1C	-0.990197	1.5041e-06	1.1015e-05	DOWN
CNTNAP5A	5.26905e-19	-0.319208	0.881	0.856	8.50424e-16		CETN4	0	-0.109636	0.92	0.621	0		HSPH1	0.864256	3.97936e-17					LCORL	-1.53063	1.8589e-06	1.3377e-05	DOWN
NASP	4.8403e-19	0.155419	0.952	0.69	7.81225e-16		CFAP65	0	-0.0186883	0.363	0.088	0		RAMP1	0.363541	4.0848e-17					AC009041.2	-1.3247	1.9934e-06	1.4221e-05	DOWN
TUBB4A	1.14168e-19	-0.441209	0.638	0.638	1.84266e-16		CHGB	0	-0.319298	0.869	0.498	0		CROCC	0.634897	4.9345e-17					TRMT9B	-1.21444	2.0764e-06	1.4749e-05	DOWN
UBL3	1.13061e-19	0.393803	0.71	0.532	1.8248e-16		CHN2	0	-0.271531	0.758	0.368	0		LAMC1	0.643061	5.64291e-17					VEZF1	-1.31839	2.1788e-06	1.5411e-05	DOWN
GM29508	4.92007e-20	0.729464	0.867	0.816	7.941e-17		CNR1	0	-0.101294	0.97	0.479	0		CD44	0.338845	5.81872e-17					CD44	-1.26166	2.2787e-06	1.6026e-05	DOWN
HK2	4.85403e-20	0.413008	0.324	0.465	7.8344e-17		CNTN5	0	-0.0484344	0.189	0.505	0		LRRN2	0.657977	6.80832e-17					C2orf88	-1.52594	2.4983e-06	1.7374e-05	DOWN
RBPMS	3.57708e-20	-4.74605	0.24	0.487	5.77341e-17		COL3A1	0	-0.0122947	0.767	0.421	0		HMGB1	0.33439	9.217e-17					AC004076.1	-1.08353	4.0038e-06	2.6841e-05	DOWN
MRVI1	2.30055e-20	-0.248608	0.999	0.994	3.71308e-17		COLEC12	0	-0.0757089	0.347	0.722	0		SELENOW	0.462461	1.34128e-16					AR	-1.03665	4.3424e-06	2.8877e-05	DOWN
NOSTRIN	1.63145e-20	0.799732	0.632	0.684	2.63316e-17		CORO1A	0	0.0171291	0.999	0.729	0		TEAD1	0.256595	1.39043e-16					TMLHE	-1.26817	4.7184e-06	3.1072e-05	DOWN
CLEC2D	1.32038e-20	-1.21737	0.6	0.601	2.1311e-17		CPN1	0	-0.0222863	0.995	0.772	0		UTP23	0.67891	2.32759e-16					HVCN1	-1.18435	4.7365e-06	3.1164e-05	DOWN
SGCZ	1.21228e-20	-2.74844	0.074	0.452	1.95662e-17		CSF1R	0	-0.236513	0.888	0.534	0		FBXO32	0.914076	2.43286e-16					SEM1	-1.94256	4.8129e-06	3.161e-05	DOWN
SCN2B	9.75933e-21	-1.45144	0.611	0.568	1.57516e-17		CSRP2	0	-0.0532065	0.962	0.619	0		TGFBR3	0.420218	2.46747e-16					UBASH3B	-1.06519	5.3841e-06	3.5023e-05	DOWN
F3	5.9837e-21	0.230433	0.585	0.752	9.65769e-18		CTXN1	0	-0.331105	0.997	0.653	0		CRNDE	0.534748	3.40515e-16					NWD1	-1.89499	6.7386e-06	4.2605e-05	DOWN
TXNIP	4.9471e-21	0.182813	0.274	0.424	7.98462e-18		CX3CL1	0	-0.159219	0.996	0.81	0		LINC00513	0.582477	4.89419e-16					AC091167.6	-0.899469	7.1344e-06	4.469e-05	DOWN
LY6H	4.1336e-21	-2.35553	0.689	0.594	6.67164e-18		CX3CR1	0	-0.259161	0.918	0.68	0		FLNB	0.676196	6.78588e-16					MIR4300HG	-2.28841	8.8544e-06	5.4188e-05	DOWN
DDIT4L	2.51551e-21	-2.98705	0.187	0.481	4.06003e-18		D16ERTD472E	0	-0.018153	0.656	0.935	0		WDFY2	0.296316	1.1133e-15					LINC01094	-1.50633	9.0814e-06	5.5396e-05	DOWN
HBA-A1	1.94175e-21	-1.10678	0.438	0.475	3.13399e-18		DBF4	0	-0.0880422	0.314	0.655	0		CDR2	0.485804	1.42506e-15					SLC38A2	-1.52352	1.1885e-05	7.0705e-05	DOWN
CCDC141	1.8407e-21	0.219328	0.932	0.842	2.9709e-18		DCN	0	0.0175216	0.225	0.586	0		ARHGEF10L	0.31743	1.42816e-15					LINC01088	-1.36897	1.2238e-05	7.2396e-05	DOWN
SLCO1C1	1.08674e-21	0.709534	0.759	0.561	1.75399e-18		DCX	0	-0.0898141	0.984	0.741	0		WFS1	0.374531	1.55054e-15					MPP7	-1.02186	1.2934e-05	7.621e-05	DOWN
SNHG11	4.04476e-22	-0.72167	0.842	0.675	6.52825e-19		DDR1	0	-0.0577561	0.896	0.632	0		MKNK2	0.67669	1.85415e-15					LRRC9	-0.76948	1.4526e-05	8.4524e-05	DOWN
COL4A2	3.46104e-22	0.510718	0.475	0.723	5.58611e-19		DEPP1	0	-0.0283312	0.006	0.232	0		WNK1	0.371127	2.31132e-15					PARVB	-1.01385	1.9023e-05	0.00010857	DOWN
KLF2	3.29716e-22	0.305015	0.551	0.601	5.32162e-19		DESI1	0	-0.108815	0.966	0.703	0		SLITRK5	0.657496	2.39332e-15					ACTL6A	-0.901527	2.0198e-05	0.00011447	DOWN
HSPB1	3.10394e-22	-0.958792	0.153	0.288	5.00977e-19		DLX2	0	-0.112725	0.947	0.641	0		TIAM2	0.410751	2.42411e-15					NUP188	-1.16934	2.029e-05	0.0001147	DOWN
GSTM7	2.06017e-22	-1.06329	0.946	0.723	3.32511e-19		DLX6OS1	0	-0.105288	0.883	0.382	0		STK40	0.776858	2.90251e-15					KCNIP4	-1.89	2.223e-05	0.00012468	DOWN
SLC7A5	1.73798e-22	0.316493	0.568	0.565	2.8051e-19		DRD1	0	-0.130625	0.917	0.544	0		SEC61A1	0.65144	3.52995e-15					RUNX1	-0.874466	2.4588e-05	0.00013677	DOWN
DSG2	1.08952e-22	0.107261	0.423	0.587	1.75849e-19		DSC3	0	0.0146529	0.06	0.371	0		CNTNAP3B	0.410022	4.1916e-15					UBA6-AS1	-1.65761	2.6374e-05	0.00014529	DOWN
BRINP3	6.8173e-23	0.599552	0.793	0.593	1.10031e-19		DSCAM	0	-0.063683	0.974	0.761	0		MAX	0.461306	5.238e-15					SLC17A5	-1.55245	2.6581e-05	0.00014611	DOWN
SGO2A	5.52238e-23	-3.35198	0.221	0.523	8.91312e-20		EDNRA	0	-0.0131715	0.908	0.548	0		CRYAB	0.544006	5.6887e-15					ADGRL2	-1.26168	3.5786e-05	0.0001912	DOWN
TPM2	4.82146e-23	-0.681067	0.506	0.396	7.78184e-20		EEF1A2	0	-0.177486	0.99	0.657	0		TKT	0.473334	7.18528e-15					AL354809.1	-0.898803	4.4119e-05	0.00023027	DOWN
TSPAN13	3.37701e-23	-0.295876	0.379	0.39	5.4505e-20		ELAVL3	0	-0.104656	0.956	0.592	0		GEM	0.858011	8.40367e-15					DYRK3	-0.930034	4.4263e-05	0.0002307	DOWN
C1QTNF4	3.27046e-23	-0.791734	0.713	0.658	5.27853e-20		ELMOD1	0	-0.371921	0.917	0.502	0		KIF13A	0.323443	8.95645e-15					MOB3B	-1.09508	5.2461e-05	0.00026966	DOWN
ADGRE5	2.78083e-23	0.92294	0.414	0.458	4.48826e-20		ENO2	0	-0.344177	0.897	0.571	0		AP1S2	0.700359	9.16292e-15					AC241952.1	-1.52885	7.0297e-05	0.00035257	DOWN
SLC32A1	2.42603e-23	-0.755643	0.976	0.817	3.91562e-20		ENPEP	0	-0.0216736	0.308	0.658	0		GAS7	0.768058	1.00978e-14					SOAT1	-0.999607	8.1121e-05	0.00040199	DOWN
MYL6	1.95205e-23	-0.540161	0.962	0.921	3.15062e-20		ERBB3	0	0.0223358	0.919	0.579	0		SSBP2	0.226535	1.17276e-14					GABPA	-1.03817	0.0001145	0.00054701	DOWN
ITGB7	1.54447e-23	-1.00812	0.783	0.633	2.49278e-20		ERG	0	-0.0347741	0.192	0.61	0		MCPH1	0.504595	1.28723e-14					ZEB1-AS1	-0.959277	0.00011542	0.00055035	DOWN
CFAP43	1.36873e-23	-0.444341	0.963	0.761	2.20913e-20		ETNPPL	0	0.220495	0.247	0.68	0		2021-03-06	0.298656	1.32164e-14					CACNG7	-1.07299	0.00011932	0.0005657	DOWN
CNTN1	1.32704e-23	0.215135	0.244	0.445	2.14185e-20		F13A1	0	-0.0262234	0.01	0.277	0		OSMR	0.606117	1.34869e-14					PLOD1	-0.856176	0.00012058	0.0005713	DOWN
TYROBP	9.06855e-24	0.298261	0.738	0.659	1.46366e-20		F3	0	0.232527	0.582	0.804	0		MT1E	0.360816	1.4039e-14					BAALC-AS1	-0.866072	0.00012432	0.00058751	DOWN
CST3	3.74458e-24	-0.164502	0.998	0.997	6.04375e-21		FBLN2	0	-0.0573803	0.223	0.641	0		HAGHL	0.697178	1.53551e-14					LRFN5	-1.31683	0.00012498	0.00059029	DOWN
PCDH18	2.35237e-24	-1.00655	0.97	0.843	3.79673e-21		FBXO2	0	-0.146949	0.411	0.766	0		CSF1	0.639117	1.5624e-14					SCARB1	-0.913931	0.00013182	0.00061555	DOWN
KCTD12	1.70392e-24	-0.962357	0.553	0.659	2.75012e-21		FCNA	0	-0.0109799	0.15	0.676	0		MARS	0.683968	1.62096e-14					SALL1	-0.795358	0.00014921	0.00068599	DOWN
NTNG1	1.51391e-24	-2.90682	0.831	0.609	2.44345e-21		FILIP1L	0	-0.0183872	0.24	0.582	0		ARNTL	0.529802	2.13444e-14					TTLL11	-1.06257	0.00016729	0.00075835	DOWN
PILRB2	8.95181e-25	0.647675	0.164	0.255	1.44482e-21		FOLR2	0	-0.0148083	0.4	0.871	0		SHC2	0.608103	2.66728e-14					PAN2	-0.921358	0.00017674	0.00079538	DOWN
DNALI1	5.70482e-25	-0.196134	0.943	0.8	9.20758e-22		FOXP2	0	-0.231949	0.979	0.634	0		ZNF706	0.476522	2.7046e-14					HSPB8	-1.053	0.00020577	0.00090899	DOWN
ITIH3	5.42875e-25	1.37467	0.87	0.728	8.762e-22		FXYD6	0	-0.215437	0.857	0.314	0		EDNRB	0.356185	4.11978e-14					PLCL2	-0.884012	0.00021539	0.00094645	DOWN
HES1	3.43266e-25	0.227989	0.423	0.55	5.54031e-22		FYN	0	-0.0300107	0.948	0.71	0		GAREM2	0.621942	4.60313e-14					AL138760.1	-0.918781	0.00024949	0.00107319	DOWN
FABP5	3.11106e-25	0.763896	0.937	0.842	5.02126e-22		GABRD	0	-0.15262	0.872	0.551	0		CTBP2	0.305994	5.017e-14					WNT7A	-0.869124	0.00025296	0.00108497	DOWN
MNS1	2.80135e-25	-1.30047	0.458	0.482	4.52138e-22		GAD2	0	-0.290166	0.999	0.777	0		CPE	0.199571	7.42825e-14					RAPH1	-0.98317	0.0002532	0.00108499	DOWN
GPR88	2.3151e-25	-1.57432	0.505	0.57	3.73656e-22		GAP43	0	-0.358459	1	0.838	0		PHYHD1	0.390687	8.49684e-14					ZNF133	-0.872542	0.00025628	0.00109575	DOWN
GPR182	1.55489e-25	-4.5462	0.002	0.016	2.50959e-22		GATA2	0	0.0142009	0.101	0.398	0		LRRC1	0.431815	1.13916e-13					LAMA2	-0.90816	0.00030702	0.00128682	DOWN
LIMA1	9.24666e-26	0.266061	0.934	0.799	1.49241e-22		GJC2	0	-0.0394054	0.697	0.35	0		ST8SIA1	0.32085	1.24926e-13					FSTL4	-0.782438	0.00030821	0.00129037	DOWN
IQCG	7.62547e-26	-1.12198	0.818	0.517	1.23075e-22		GM10714	0	-0.0550932	0.98	0.751	0		P2RX7	0.643448	1.46927e-13					SEC24D	-0.684292	0.00031166	0.00130259	DOWN
EFCAB1	6.92549e-26	-1.62487	0.705	0.555	1.11777e-22		GM9946	0	0.0108218	0.142	0.621	0		AC005261.1	0.492468	1.63435e-13					BARD1	-0.961531	0.00036325	0.001489	DOWN
CELF4	5.2694e-26	-1.16436	0.297	0.41	8.50481e-23		GNG2	0	-0.14146	0.963	0.605	0		CHST15	0.565475	1.64077e-13					NEDD4	-0.945018	0.00037382	0.00152726	DOWN
MAK	3.9264e-26	-1.91382	0.765	0.758	6.33721e-23		GNG3	0	-0.377929	0.955	0.713	0		ANO6	0.418545	1.81949e-13					ST6GAL1	-0.758786	0.00039021	0.00158552	DOWN
INPP4B	2.22191e-26	-0.35027	0.436	0.521	3.58616e-23		GPR88	0	-0.280129	0.648	0.426	0		SACS	0.506626	1.84598e-13					TLR4	-1.11152	0.00059933	0.00229856	DOWN
LRRC43	2.08117e-26	0.314921	0.422	0.59	3.359e-23		GRIN2B	0	-0.382498	0.899	0.609	0		TSEN15	0.562279	1.93096e-13					GALM	-0.811894	0.00065734	0.00249282	DOWN
CAVIN1	2.06196e-26	-0.25954	0.31	0.429	3.328e-23		GRM5	0	-0.399345	0.903	0.629	0		CAMK2D	0.353313	2.80034e-13					MT1X	-1.3763	0.00070343	0.00263858	DOWN
CD36	1.66314e-26	3.82909	0.015	0.27	2.6843e-23		H1FX	0	-0.140832	0.644	0.324	0		DAAM2	0.264507	3.46834e-13					STK40	-0.693727	0.00071658	0.00268061	DOWN
TMEM151A	1.4892e-26	-0.627913	0.773	0.761	2.40358e-23		H2AFZ	0	-0.319936	0.971	0.72	0		PPFIA2	0.346302	3.60465e-13					PDE4DIP	-1.2933	0.00074739	0.00277494	DOWN
MYH11	8.09094e-27	-1.05492	0.844	0.749	1.30588e-23		HAP1	0	-0.14046	0.705	0.389	0		IGFBP7	0.392618	3.63792e-13					RFC3	-0.583434	0.00081135	0.00299154	DOWN
GM13889	5.51985e-27	-1.28756	0.412	0.526	8.90904e-24		HAPLN2	0	-0.220314	0.801	0.488	0		FIGN	0.287937	4.1846e-13					DNAH12	-0.66703	0.00102915	0.00370118	DOWN
ADAMTS20	2.58094e-27	-0.671918	0.93	0.733	4.16563e-24		HBA-A1	0	0.271063	0.384	0.547	0		CD63	0.585577	4.1846e-13					NUTM2A-AS1	-1.36655	0.00103473	0.00371942	DOWN
GM10115	2.46143e-27	-0.786894	0.6	0.655	3.97275e-24		HBA-A2	0	-0.191768	0.258	0.386	0		EPHX1	0.358165	4.25072e-13					AC245297.1	-0.993555	0.00108629	0.00388414	DOWN
CASQ2	2.01427e-27	-0.443629	0.365	0.668	3.25104e-24		HBB-BT	0	-1.39532	0.269	0.434	0		NUDT3	0.56799	4.83066e-13					RALYL	-1.41427	0.00115518	0.00410292	DOWN
MKI67	5.52323e-28	0.291538	0.128	0.444	8.91449e-25		HIST1H1A	0	-0.0407371	0.694	0.294	0		RGMA	0.229412	6.40475e-13					AC090568.2	-0.648898	0.00116451	0.00413015	DOWN
SLC6A19	4.0934e-28	0.501162	0.422	0.59	6.60675e-25		HIST1H2AE	0	-0.172808	0.645	0.292	0		SLC25A29	0.346734	6.95072e-13					GPR39	-0.781234	0.00146253	0.00501745	DOWN
GKN3	3.83053e-28	0.379367	0.911	0.687	6.18247e-25		HMGB3	0	-0.32312	0.995	0.85	0		SLC6A9	0.529843	8.79197e-13					FBXO32	-0.809359	0.00149571	0.0051195	DOWN
SOX4	3.26651e-28	-1.02924	0.89	0.794	5.27215e-25		HOPX	0	0.779678	0.19	0.288	0		DCHS2	0.616506	1.27758e-12					ARHGEF10	-0.833904	0.00168022	0.00564215	DOWN
S100A11	2.36177e-28	0.420304	0.696	0.617	3.81189e-25		HPGD	0	-0.0702855	0.952	0.683	0		PRICKLE2	0.290207	1.46802e-12					AC008127.1	-0.609167	0.00231185	0.00745397	DOWN
EGFR	2.32575e-28	0.41283	0.802	0.725	3.75376e-25		IFI203	0	-0.0300404	0.96	0.723	0		PHKA1	0.339624	1.58953e-12					LINC00844	-0.772929	0.00248117	0.00789057	DOWN
AQP4	2.04456e-28	0.247106	0.804	0.908	3.29992e-25		IFIT1	0	-0.0228581	0.398	0.741	0		SUGT1	0.585558	2.06525e-12					ITGA9	-0.60812	0.00417537	0.0122918	DOWN
SLCO3A1	1.12125e-28	-0.909983	0.55	0.58	1.80969e-25		IGF1	0	-0.0236129	0.073	0.406	0		DOK5	0.499756	2.35695e-12					B4GALNT4	-0.947242	0.00459781	0.0133611	DOWN
SOX18	4.98154e-29	1.71559	0.308	0.316	8.0402e-26		IGFBPL1	0	-0.200444	0.965	0.488	0		ITM2B	0.343418	2.42024e-12					PFKP	-1.24792	0.00464618	0.0134649	DOWN
GRIN2B	3.70428e-29	-0.764201	0.927	0.656	5.97871e-26		IL1R1	0	0.0504779	0.678	0.949	0		GAS2L1	0.628171	3.70927e-12					DNAJB4	-0.831879	0.0048157	0.0138812	DOWN
GMFG	3.145e-29	2.17383	0.176	0.238	5.07603e-26		IQUB	0	0.0203056	0.632	0.864	0		AARS	0.605333	4.216e-12					BANP	-0.738381	0.00495264	0.0142202	DOWN
ODF3B	3.02235e-29	-6.01176	0.775	0.658	4.87808e-26		ITGB7	0	-0.0119035	0.842	0.523	0		ATP2B4	0.25086	6.2826e-12					HSPB1	-1.0499	0.00573282	0.0161185	DOWN
SIGLECH	2.10577e-29	-1.21051	0.605	0.617	3.39871e-26		JPT1	0	-0.48364	0.918	0.631	0		SSBP4	0.65557	7.05952e-12					MITD1	-0.631447	0.00577924	0.0162307	DOWN
EZR	1.34149e-29	0.441648	0.91	0.869	2.16517e-26		KCNJ4	0	-0.180246	0.613	0.239	0		SGSM1	0.594332	1.00094e-11					CRYM	-0.620419	0.00661363	0.0182303	DOWN
TBX3	9.42628e-30	1.34408	0.477	0.433	1.5214e-26		KDR	0	-0.146544	0.383	0.781	0		TMPRSS5	0.551007	1.03086e-11					ARL15	-1.12101	0.00703843	0.0192658	DOWN
LTBP1	8.30972e-30	0.730511	0.674	0.559	1.34119e-26		KIF20B	0	-0.0300659	0.989	0.713	0		TMBIM6	0.353353	1.37553e-11					GFRA1	-0.754248	0.0078017	0.0210915	DOWN
CAVIN2	7.82107e-30	-0.491651	0.869	0.759	1.26232e-26		KIF23	0	-0.0493319	0.604	0.915	0		KIAA1217	0.334851	1.38867e-11					KLHL13	-0.568709	0.00790639	0.0213281	DOWN
PADI2	4.19762e-30	0.191643	0.561	0.603	6.77497e-27		KIF2C	0	-0.0382481	0.002	0.308	0		PRKD1	0.230911	1.44582e-11					SLC7A5	-0.602763	0.0080043	0.0215532	DOWN
PARM1	3.53753e-30	-3.721	0.697	0.58	5.70957e-27		LUM	0	-0.0161436	0.77	0.296	0		GRIP1	0.629917	1.58278e-11					ZDHHC14	-1.09232	0.0103438	0.0266668	DOWN
CFAP54	3.242e-30	-0.155402	0.552	0.682	5.23259e-27		LY6C1	0	0.0544432	0.776	0.445	0		PACS1	0.309349	1.65331e-11					KCND2	-1.25687	0.010517	0.0270479	DOWN
TEKT4	2.46395e-30	0.670809	0.651	0.443	3.97682e-27		LY6H	0	-0.550292	0.836	0.4	0		GGA2	0.536111	1.71366e-11					DNAJA4	-0.554722	0.0108651	0.0278087	DOWN
SPTBN1	2.10579e-30	-0.114819	0.945	0.947	3.39875e-27		MAG	0	-0.486686	0.981	0.729	0		MATN2	0.393388	1.77735e-11					AK3	-1.04554	0.0135607	0.0335549	DOWN
FCNAOS	1.98488e-30	-4.79512	0.193	0.238	3.2036e-27		MAL	0	-0.257747	0.77	0.553	0		GALNT10	0.503747	2.33412e-11					CCDC59	-0.613077	0.0143339	0.0350965	DOWN
NCKAP5	1.12959e-30	-0.257629	0.454	0.549	1.82317e-27		MAP1B	0	-0.800647	0.996	0.785	0		KIAA0930	0.226259	2.33412e-11					ABLIM2	-0.67822	0.0145487	0.0354924	DOWN
ENPP6	9.31808e-31	-2.65503	0.9	0.667	1.50394e-27		MEG3	0	-0.762269	0.971	0.681	0		OGT	0.412964	2.40352e-11					AHSA1	-0.720717	0.0170107	0.0405167	DOWN
CCL8	7.33046e-31	-1.49124	0.358	0.324	1.18314e-27		MIAT	0	-0.295367	0.963	0.621	0		DDX5	0.269532	2.52675e-11					CHST11	-1.1309	0.017347	0.0411336	DOWN
LRRC46	5.60566e-31	-3.68415	0.989	0.909	9.04754e-28		MOBP	0	-0.413602	0.946	0.728	0		MAN1C1	0.518563	2.6001e-11					SYNPO2	-0.511034	0.0176545	0.041677	DOWN
CASC1	5.20261e-31	-0.809164	0.745	0.625	8.39701e-28		MOG	0	-0.234548	0.641	0.414	0		INPP4A	0.393497	2.67676e-11					WNT5B	-0.503882	0.0187919	0.0439579	DOWN
SPAG6L	3.74678e-31	-4.82484	0.631	0.718	6.04731e-28		MPEG1	0	-0.136342	0.454	0.816	0		PDZRN4	0.402888	2.78705e-11					NPAS2	-1.01264	0.0200944	0.046566	DOWN
MT1	1.38089e-31	0.152362	0.975	0.986	2.22875e-28		MRC1	0	-0.100071	0.729	0.3	0		PTCHD1	0.3277	3.76432e-11					AL035078.4	-1.08339	4.582e-11	2.9586e-09	DOWN
FOLR1	8.36523e-32	-0.674125	0.422	0.591	1.35015e-28		MT2	0	-0.0210483	0.834	0.997	0		CAMKK1	0.663231	4.06439e-11					BBOX1-AS1	-1.06837	5.6681e-11	3.5761e-09	DOWN
FAM166B	6.57499e-32	0.689457	0.631	0.538	1.0612e-28		MXD3	0	-0.0719155	0.024	0.317	0		RAPGEF4	0.74701	4.13034e-11					RPH3A	-1.16913	6.0195e-11	3.7128e-09	DOWN
NEK5	6.04871e-32	-2.37673	0.424	0.582	9.76262e-29		MYCBPAP	0	0.0123473	0.363	0.773	0		CHST11	0.33192	4.697e-11					AC092958.1	-1.03837	6.13e-11	3.7529e-09	DOWN
APLP1	4.05005e-32	-0.250742	0.986	0.966	6.53679e-29		MYT1L	0	-0.45538	0.942	0.66	0		MGLL	0.572017	5.23068e-11					AC092650.1	-1.11022	6.8458e-11	4.1e-09	DOWN
PTCRA	3.10017e-32	-0.586423	0.819	0.587	5.00368e-29		NAP1L5	0	-0.0491137	0.901	0.635	0		MTHFD1L	0.421081	5.695e-11					ISM1	-0.990436	7.5545e-11	4.4282e-09	DOWN
CDKL4	2.64419e-32	0.646135	0.177	0.3	4.26772e-29		NCAPD2	0	-0.0110955	0.85	0.452	0		ADAM12	0.507924	5.86075e-11					AC079380.1	-0.965042	7.9258e-11	4.606e-09	DOWN
COL6A5	1.93027e-32	-3.54412	0.302	0.566	3.11546e-29		NCAPG	0	-0.0546111	0.642	0.196	0		DUT	0.563787	6.79238e-11					TARID	-1.05915	8.025e-11	4.606e-09	DOWN
OLIG2	5.80293e-33	-0.392115	0.721	0.664	9.36593e-30		NDRG4	0	-0.428052	0.951	0.71	0		SMARCC2	0.461485	9.15434e-11					SPRY4	-1.06864	9.71e-11	5.4594e-09	DOWN
ARL4C	3.59187e-33	-0.785204	0.778	0.73	5.79727e-30		NELL2	0	-0.11949	0.736	0.361	0		PTOV1	0.512411	9.2852e-11					AC105094.2	-0.974587	1.0202e-10	5.6588e-09	DOWN
PECAM1	2.75527e-33	0.578896	0.207	0.399	4.44701e-30		NEXN	0	-0.319221	0.943	0.578	0		PLEKHA7	0.290826	9.38259e-11					AL110292.1	-1.0265	1.1759e-10	6.2299e-09	DOWN
TEK	1.05069e-33	0.173433	0.757	0.728	1.69582e-30		NKX2-1	0	-0.0274619	0.142	0.496	0		KIAA0232	0.3498	1.41483e-10					AC005165.1	-1.11755	1.5801e-10	7.915e-09	DOWN
HMMR	1.0475e-33	-4.49239	0.062	0.22	1.69067e-30		NOS3	0	-0.0873213	0.351	0.733	0		IGFBP5	0.596102	1.50426e-10					NUAK2	-0.973917	1.6747e-10	8.3382e-09	DOWN
CATIP	6.2973e-34	-2.87872	0.357	0.281	1.01638e-30		NPY	0	-0.947018	1	0.717	0		NFASC	0.330406	1.72619e-10					CNGB3	-1.00306	2.037e-10	9.8453e-09	DOWN
1700012B09RIK	4.42945e-34	0.20984	0.171	0.429	7.14914e-31		NR2F2	0	-0.108987	0.865	0.583	0		FAM171A1	0.209384	1.99832e-10					CASS4	-1.07325	2.0774e-10	9.9161e-09	DOWN
DLGAP5	3.91643e-34	-1.24737	0.025	0.065	6.32111e-31		NRP2	0	0.109091	0.722	0.182	0		PARVA	0.620881	2.14001e-10					AC037486.1	-0.936549	2.3514e-10	1.0797e-08	DOWN
C4B	2.44922e-34	0.84518	0.303	0.481	3.95304e-31		NRSN1	0	-0.0202402	0.938	0.615	0		CRB2	0.388771	2.23369e-10					APCDD1L-AS1	-1.01042	2.8369e-10	1.2726e-08	DOWN
DNAH9	1.66999e-35	0.571065	0.638	0.666	2.69537e-32		NRXN3	0	-0.264201	0.741	0.476	0		DNAJB2	0.422566	2.438e-10					AL442163.1	-0.91314	3.3008e-10	1.4358e-08	DOWN
MATN1	1.49433e-35	1.49868	0.001	0.046	2.41186e-32		NTNG1	0	-0.107961	0.824	0.553	0		IGDCC4	0.500913	2.64537e-10					LINC02331	-0.918178	3.5124e-10	1.5041e-08	DOWN
DPYSL3	9.03028e-36	-1.90771	0.483	0.667	1.45749e-32		NTRK3	0	-0.0379424	0.951	0.694	0		LYRM2	0.588219	3.12558e-10					MEOX2	-1.04474	3.6141e-10	1.5397e-08	DOWN
H2AFZ	6.15891e-36	-0.466255	0.952	0.788	9.94047e-33		NTS	0	-0.0576177	0.806	0.438	0		CCNY	0.280375	3.309e-10					AC010127.1	-0.997259	4.8363e-10	1.9691e-08	DOWN
ARPP21	4.2628e-36	-0.492215	0.623	0.642	6.88015e-33		OLIG1	0	-0.0678018	0.952	0.685	0		SNX3	0.54591	3.60572e-10					PTGFR	-0.965537	5.4169e-10	2.1733e-08	DOWN
ZMYND12	4.2293e-36	-0.389615	0.344	0.376	6.82609e-33		ONECUT2	0	-0.136083	0.299	0.808	0		ZDHHC14	0.351038	3.73691e-10					AL591242.1	-1.24326	6.3335e-10	2.4692e-08	DOWN
GM44109	2.83541e-36	0.591005	0.422	0.589	4.57635e-33		PCSK2	0	-0.3517	0.949	0.33	0		CTTN	0.353957	4.22912e-10					DCC	-1.2437	6.6955e-10	2.5739e-08	DOWN
SNAP25	2.30779e-36	-0.830086	0.654	0.67	3.72478e-33		PDE10A	0	0.221422	0.989	0.667	0		DPH6-DT	0.291918	4.917e-10					AC097634.3	-1.10706	8.408e-10	3.0083e-08	DOWN
UGT8A	1.89954e-36	-0.110869	0.959	0.858	3.06585e-33		PDE5A	0	0.0349101	0.988	0.686	0		ZFP36L1	0.255509	4.98149e-10					ZFPM2-AS1	-0.993208	8.6716e-10	3.0892e-08	DOWN
SV2C	1.81681e-36	0.451475	0.915	0.686	2.93233e-33		PDLIM2	0	-0.0618062	0.976	0.674	0		LARGE1	0.312903	5.21084e-10					NOS1	-0.984397	1.1128e-09	3.7539e-08	DOWN
PLEC	8.71616e-37	-0.496838	0.908	0.805	1.40679e-33		PENK	0	-0.313117	0.895	0.6	0		SHPRH	0.325944	5.30817e-10					ARHGAP25	-0.957112	1.2828e-09	4.2239e-08	DOWN
FZD6	7.55181e-37	0.785546	0.843	0.663	1.21886e-33		PIGZ	0	0.0620975	0.849	0.536	0		PALLD	0.299254	5.40544e-10					NLRC3	-1.34162	1.7473e-09	5.5332e-08	DOWN
TCTE1	5.09741e-37	-1.43474	0.422	0.591	8.22723e-34		PLPPR4	0	-0.334909	0.654	0.385	0		NUDT4	0.707897	6.1287e-10					RASSF9	-0.937349	2.0272e-09	6.2518e-08	DOWN
SLC16A1	4.98332e-37	0.63967	0.822	0.684	8.04309e-34		PLSCR2	0	0.0137013	0.762	0.399	0		SYNPO2	0.456941	6.35549e-10					AC107072.1	-0.933163	2.6205e-09	7.7839e-08	DOWN
TMEM141	4.24029e-37	0.127808	0.942	0.914	6.84383e-34		PPBP	0	0.0203195	0.815	0.417	0		SH3PXD2B	0.302536	6.38648e-10					CENPO	-1.18417	2.6276e-09	7.7839e-08	DOWN
CD68	3.95435e-37	-0.970165	0.197	0.337	6.38232e-34		PPP1R12B	0	-0.123163	0.89	0.674	0		LHFPL2	0.566701	6.86774e-10					SCN9A	-0.978757	3.549e-09	1.0055e-07	DOWN
GM45159	1.7512e-37	-0.876608	0.61	0.639	2.82644e-34		PRDX6	0	0.0525131	0.756	0.967	0		TCP11L2	0.515339	7.06275e-10					AL157884.3	-0.969274	3.9337e-09	1.1096e-07	DOWN
ATAD2	1.35432e-37	-3.0622	0.703	0.477	2.18588e-34		PRELP	0	0.361917	0.368	0.666	0		ZBED5	0.503264	7.12628e-10					IL15	-1.01371	4.8047e-09	1.3149e-07	DOWN
DTHD1	1.33838e-37	1.83186	0.209	0.327	2.16014e-34		PSRC1	0	0.0260752	0.805	0.976	0		DNAJC3	0.462671	7.48524e-10					POLR2M	-1.12874	4.8437e-09	1.3169e-07	DOWN
CDK6	6.33523e-38	-5.94083	0.124	0.434	1.02251e-34		PTGIS	0	0.0167959	0.659	0.198	0		PHGDH	0.530167	7.74552e-10					EID3	-0.885574	4.9089e-09	1.3259e-07	DOWN
NAPSA	3.91167e-38	1.00479	0.312	0.362	6.31343e-35		PTPN5	0	-0.740949	0.971	0.726	0		SEPTIN9	0.415587	8.82051e-10					LINC02058	-0.975758	4.9567e-09	1.3344e-07	DOWN
CMTM8	3.20454e-38	-1.5849	0.541	0.329	5.17212e-35		RAB3A	0	-0.281236	0.834	0.502	0		SLC17A5	0.604888	9.37222e-10					GCNT1	-0.936709	5.9519e-09	1.5518e-07	DOWN
NMRAL1	9.61592e-39	-0.448608	0.406	0.566	1.55201e-35		RAB3C	0	0.0910027	0.966	0.711	0		PDS5B	0.313462	9.43488e-10					AC021504.1	-0.8703	7.3486e-09	1.8461e-07	DOWN
ALAS2	4.26809e-39	-2.54207	0.006	0.207	6.8887e-36		RASL12	0	0.0404971	0.536	0.846	0		CTSF	0.510157	9.78328e-10					MSR1	-0.919319	7.442e-09	1.8639e-07	DOWN
FLNA	3.97184e-39	-0.666067	0.704	0.628	6.41055e-36		RBM24	0	0.0511774	0.747	0.402	0		PLCH1	0.425183	1.24511e-09					CRNDE	-0.943622	8.4227e-09	2.0355e-07	DOWN
RBPMS2	3.52637e-39	-0.171078	0.501	0.682	5.69156e-36		RGS4	0	-0.543615	0.941	0.46	0		LAMB2	0.563267	1.44966e-09					ANKDD1B	-1.10828	9.5076e-09	2.2491e-07	DOWN
CDH13	2.18783e-39	-1.33548	0.918	0.544	3.53116e-36		RGS9	0	-0.404429	0.96	0.457	0		TPD52L1	0.333878	1.6952e-09					AL662795.1	-1.21924	1.0911e-08	2.4852e-07	DOWN
IIGP1	1.66928e-39	0.12423	0.594	0.44	2.69423e-36		RIAN	0	-0.0830934	0.966	0.599	0		ARHGEF3	0.401101	1.71098e-09					CLDN18	-1.13221	1.0984e-08	2.4871e-07	DOWN
STOML3	1.54816e-39	0.382885	0.656	0.566	2.49873e-36		RIMS2	0	-0.111466	0.983	0.782	0		KCNJ3	0.410847	1.83425e-09					AC092162.2	-0.929484	1.1291e-08	2.5365e-07	DOWN
DNAH1	7.17164e-40	1.61157	0.888	0.784	1.1575e-36		RSPH9	0	0.0872362	0.483	0.789	0		CPEB4	0.203324	2.13788e-09					PCDHGA12	-0.979155	1.3927e-08	3.0053e-07	DOWN
NUSAP1	3.02703e-40	-2.06397	0.366	0.61	4.88563e-37		RYR3	0	-0.258222	0.89	0.619	0		AL139260.1	0.316432	2.28361e-09					PON1	-1.08411	1.4059e-08	3.026e-07	DOWN
CCDC30	2.72922e-40	-0.587458	0.772	0.779	4.40496e-37		SCCPDH	0	0.219028	0.936	0.537	0		GPR135	0.565623	2.30567e-09					NR2F2-AS1	-0.969056	1.7495e-08	3.6792e-07	DOWN
GM867	1.16897e-40	-6.17364	0.002	0.024	1.88671e-37		SCG2	0	-0.393857	0.669	0.377	0		HILPDA	0.458603	2.45125e-09					ACPP	-0.966014	2.5197e-08	4.994e-07	DOWN
POU3F1	6.68548e-41	-0.923559	0.785	0.835	1.07904e-37		SCN4B	0	0.11316	0.819	0.359	0		FNDC3B	0.25368	2.69017e-09					WDR63	-1.1014	3.2625e-08	6.176e-07	DOWN
ACTN1	1.60964e-41	-1.62182	0.903	0.813	2.59796e-38		SCN8A	0	0.0282652	0.925	0.542	0		CD99	0.376167	2.90371e-09					CTHRC1	-1.09456	3.4546e-08	6.4597e-07	DOWN
ALOX12	1.01096e-41	-0.562677	0.057	0.342	1.63168e-38		SELENOH	0	-0.0516192	0.855	0.569	0		FAM13A	0.324034	3.70044e-09					CEP41	-1.18376	3.4934e-08	6.5176e-07	DOWN
BRINP1	8.48586e-42	-2.69768	0.878	0.651	1.36962e-38		SEMA5A	0	0.0304876	0.721	0.311	0		DOCK7	0.180849	4.27812e-09					CLCN2	-1.15196	3.7011e-08	6.828e-07	DOWN
AI593442	3.02488e-42	-0.449562	0.442	0.61	4.88215e-39		SEZ6L2	0	-0.545836	0.894	0.567	0		PLPP1	0.308082	4.4064e-09					IGSF5	-1.13334	3.7311e-08	6.8681e-07	DOWN
CAMK2N2	1.34847e-42	-0.884869	0.155	0.446	2.17643e-39		SGCZ	0	-0.0230413	0.104	0.526	0		IFT172	0.363002	5.15001e-09					DKK2	-0.9117	3.968e-08	7.2717e-07	DOWN
ADAMTS1	1.08988e-42	0.577839	0.298	0.489	1.75906e-39		SGO2A	0	-0.0301397	0.244	0.584	0		PLIN4	0.586257	5.1808e-09					ZNF385B	-0.976091	4.1306e-08	7.5196e-07	DOWN
ABI3	1.06177e-42	-1.1927	0.921	0.865	1.71369e-39		SLAIN1	0	-0.395828	0.459	0.849	0		LARP1	0.329319	5.40579e-09					ANO2	-0.869134	4.3283e-08	7.8107e-07	DOWN
RNASE4	9.79576e-43	-1.13107	0.561	0.529	1.58103e-39		SLC32A1	0	-0.334952	0.984	0.763	0		PRNP	0.383312	5.43648e-09					EPHA5-AS1	-0.964792	4.9105e-08	8.6168e-07	DOWN
TMEM204	9.48122e-43	-0.339483	0.517	0.629	1.53027e-39		SLC38A11	0	-0.014655	0.339	0.871	0		TMEM132A	0.340341	5.8877e-09					AC128689.1	-0.898324	5.1861e-08	9.0429e-07	DOWN
4833427G06RIK	7.79383e-43	-2.5098	0.283	0.35	1.25792e-39		SLC38A5	0	-0.0426106	0.992	0.645	0		ATP1A2	0.143116	6.6256e-09					CCDC152	-1.08869	6.1024e-08	1.0399e-06	DOWN
CFAP52	7.70613e-43	-0.641533	0.479	0.243	1.24377e-39		SLCO1A4	0	-0.202618	0.398	0.784	0		ANKH	0.362875	6.75279e-09					CCDC163	-0.945752	6.1519e-08	1.0462e-06	DOWN
1700019G24RIK	4.19723e-43	-6.70874	0.903	0.79	6.77433e-40		SNCB	0	-0.357512	0.984	0.743	0		ALDH2	0.371177	7.03922e-09					AL139352.1	-0.95413	7.0097e-08	1.1634e-06	DOWN
NKX6-2	3.11532e-43	0.3502	0.202	0.305	5.02813e-40		SNHG11	0	-0.422913	0.921	0.538	0		THRB	0.250995	7.45206e-09					KIF4A	-0.875125	7.2809e-08	1.194e-06	DOWN
ELAVL4	2.0573e-43	-0.184647	0.509	0.628	3.32048e-40		SOX11	0	-0.16546	0.954	0.683	0		UHRF1BP1	0.51119	8.09224e-09					AC078845.1	-0.874709	7.7943e-08	1.2625e-06	DOWN
HSPB2	7.73068e-44	0.111611	0.789	0.778	1.24773e-40		SOX17	0	0.0375042	0.387	0.8	0		FZD3	0.371425	8.28311e-09					NET1	-0.898084	8.6266e-08	1.3871e-06	DOWN
CLEC3B	5.62549e-44	2.11831	0.208	0.258	9.07954e-41		SOX9	0	0.235996	0.558	0.885	0		SIPA1L3	0.36465	8.5383e-09					TOPORS	-1.1974	9.1491e-08	1.4514e-06	DOWN
HYDIN	3.80634e-44	0.710388	0.675	0.635	6.14344e-41		SPHKAP	0	-0.060636	0.635	0.98	0		NTNG1	0.274504	8.60007e-09					FAM66A	-1.09221	1.0647e-07	1.6553e-06	DOWN
WTIP	2.56338e-44	0.372298	0.159	0.356	4.1373e-41		SST	0	-0.526033	0.999	0.75	0		CDH4	0.451613	1.13133e-08					F13A1	-0.878476	1.0899e-07	1.6901e-06	DOWN
KCNMB1	2.49842e-44	0.324191	0.004	0.063	4.03244e-41		ST8SIA3	0	-0.403001	0.983	0.575	0		HSP90AB1	0.394366	1.43994e-08					AL591368.1	-1.00769	1.232e-07	1.865e-06	DOWN
CARTPT	1.31938e-44	0.200918	0.324	0.394	2.12948e-41		STMN2	0	-0.628316	0.873	0.464	0		EXPH5	0.520195	1.46835e-08					SPINDOC	-1.05588	1.3808e-07	2.0528e-06	DOWN
MCAM	1.24414e-44	-1.50142	0.168	0.317	2.00804e-41		STMN3	0	-0.534065	0.92	0.532	0		FAM92A	0.496301	1.4775e-08					AC105430.1	-0.849079	1.4343e-07	2.1207e-06	DOWN
SLC38A5	1.09959e-44	-4.82035	0.925	0.766	1.77473e-41		STMN4	0	-0.203347	0.811	0.48	0		SLC29A4	0.55412	1.5983e-08					AC019186.1	-0.952293	1.6233e-07	2.3663e-06	DOWN
ENO2	7.1822e-45	-0.885981	0.896	0.644	1.15921e-41		SUSD5	0	-0.0211687	0.855	0.527	0		ADORA1	0.549423	1.61701e-08					TRIB3	-0.863116	1.7719e-07	2.5424e-06	DOWN
AU021092	4.91525e-45	-1.46323	0.244	0.349	7.93321e-42		SYT1	0	-0.208185	0.805	0.521	0		PTPRS	0.343116	1.67092e-08					BICD2	-1.21018	2.0483e-07	2.889e-06	DOWN
GFAP	3.72066e-45	0.467978	0.475	0.618	6.00515e-42		TAC1	0	-0.580784	0.924	0.447	0		APTX	0.462398	1.7088e-08					SCYL3	-1.1559	2.1997e-07	3.0658e-06	DOWN
CCL12	1.76702e-45	-1.0578	0.621	0.649	2.85196e-42		TAC2	0	-0.0354435	0.665	0.255	0		MLLT6	0.413354	1.74985e-08					AL122019.1	-0.770474	2.4684e-07	3.3777e-06	DOWN
2900026A02RIK	3.94273e-46	-0.49182	0.823	0.558	6.36356e-43		TACC3	0	-0.0641264	0.496	0.903	0		TACC1	0.325678	1.81646e-08					AC092656.1	-0.954765	2.6354e-07	3.5766e-06	DOWN
CRIP2	1.26052e-46	0.47242	0.961	0.866	2.03447e-43		TENM1	0	-0.070466	0.906	0.605	0		RTN1	0.337825	1.94956e-08					LINC01435	-0.865947	2.6407e-07	3.5779e-06	DOWN
APOLD1	5.88087e-47	-0.621054	0.611	0.706	9.49172e-44		TESC	0	-0.325763	0.982	0.657	0		TMTC1	0.265172	2.05758e-08					ZEB2P1	-0.977404	2.925e-07	3.9182e-06	DOWN
GM26737	5.25933e-47	-0.43578	0.741	0.614	8.48856e-44		TGFBI	0	-0.0261276	0.291	0.756	0		KLF15	0.467955	2.22622e-08					LINC01317	-0.888932	2.9331e-07	3.9226e-06	DOWN
TENT5C	4.07078e-47	-0.651244	0.911	0.809	6.57023e-44		TGFBR1	0	-0.0101348	0.604	0.287	0		NWD1	0.330093	2.34931e-08					SHROOM4	-0.89857	3.4067e-07	4.4979e-06	DOWN
MOBP	2.24668e-47	-0.128254	0.946	0.777	3.62614e-44		THBD	0	-0.0235238	0.956	0.685	0		MYRIP	0.667546	2.55359e-08					ANLN	-0.841282	3.8657e-07	4.9844e-06	DOWN
ESYT1	1.7338e-47	0.487231	0.28	0.307	2.79836e-44		TIE1	0	-0.0543669	0.577	0.924	0		HNRNPDL	0.314499	2.85923e-08					MRPL18	-1.07121	4.0823e-07	5.223e-06	DOWN
MXD3	1.24606e-47	-1.85849	0.013	0.259	2.01115e-44		TMEM125	0	-0.123581	0.105	0.393	0		HSPA5	0.51125	3.18e-08					NDNF	-0.958372	4.2768e-07	5.4215e-06	DOWN
ST8SIA3	1.19114e-47	-0.914233	0.936	0.697	1.92251e-44		TMEM158	0	-0.244971	0.982	0.565	0		SSBP3	0.400259	3.27437e-08					AC108156.1	-0.890343	4.5989e-07	5.7881e-06	DOWN
ERICH2	9.8333e-48	-0.117308	0.678	0.604	1.58709e-44		TMSB10	0	-0.0683867	0.998	0.717	0		EZR	0.329914	3.78182e-08					RSPO3	-0.796301	5.1993e-07	6.4138e-06	DOWN
CCDC170	4.09698e-48	-2.742	0.86	0.821	6.61253e-45		TOX3	0	-0.0938302	0.536	0.845	0		CACNB2	0.269788	4.03352e-08					STEAP4	-0.972039	5.9256e-07	7.1811e-06	DOWN
ZWINT	3.14742e-48	-0.498444	0.961	0.89	5.07993e-45		TPM2	0	-0.0635007	0.625	0.229	0		PLTP	0.430353	4.72777e-08					POLR3F	-1.10555	7.3051e-07	8.6376e-06	DOWN
CCNB1	9.73892e-49	-1.20767	0.792	0.5	1.57186e-45		TPPP	0	-0.124283	0.848	0.494	0		LINC01094	0.363205	4.78972e-08					GGH	-1.011	7.3935e-07	8.6679e-06	DOWN
ZFP474	8.71625e-49	-1.72735	0.897	0.591	1.4068e-45		TPX2	0	-0.100877	0.226	0.681	0		ZNF273	0.37731	4.78972e-08					HIF1A-AS1	-0.873737	7.4804e-07	8.745e-06	DOWN
CPED1	7.96603e-49	1.12574	0.371	0.351	1.28572e-45		TSHZ2	0	-0.0634401	0.719	0.397	0		MAP4K5	0.229534	4.8184e-08					CCDC113	-1.06606	7.9164e-07	9.1638e-06	DOWN
PLPP3	2.61616e-49	0.321596	1	0.979	4.22249e-46		TTC29	0	0.0146496	0.146	0.68	0		TGFB2	0.360396	5.0672e-08					FHAD1	-0.909136	9.6848e-07	1.0905e-05	DOWN
LRRC74B	2.18157e-49	0.409901	0.634	0.613	3.52106e-46		TUBA1A	0	0.111788	1	0.871	0		PLCG2	0.295505	5.09726e-08					TEKT1	-0.937337	1.1863e-06	1.3029e-05	DOWN
PRRG4	1.34349e-49	0.975496	0.772	0.828	2.16839e-46		TUBB3	0	-0.818769	0.935	0.7	0		SALL3	0.50342	5.28221e-08					SUPT7L	-1.09731	1.1927e-06	1.3074e-05	DOWN
BST2	7.01967e-50	0.413781	0.222	0.507	1.13298e-46		TUBB4B	0	0.0388768	0.968	0.784	0		EPRS	0.444844	5.846e-08					GABRA3	-0.827697	1.1992e-06	1.3128e-05	DOWN
PROX1	4.70729e-50	0.182151	0.921	0.873	7.59757e-47		TUBB5	0	-0.378647	0.911	0.61	0		ZNF692	0.549617	5.90733e-08					AL358154.1	-1.15035	1.2892e-06	1.3964e-05	DOWN
IGF1R	2.62575e-50	-0.279849	0.591	0.675	4.23796e-47		UBE2C	0	-0.196033	0.999	0.668	0		G3BP1	0.369555	6.53499e-08					LRMP	-0.900993	1.3833e-06	1.4828e-05	DOWN
LAMB2	1.85944e-50	0.340913	0.97	0.912	3.00114e-47		UBE2L6	0	-0.0371778	0.288	0.663	0		NME9	0.461633	6.65916e-08					TGIF1	-1.1435	1.5024e-06	1.5798e-05	DOWN
GM32913	1.40234e-50	-1.19708	0.236	0.364	2.26337e-47		UCHL1	0	-0.441386	1	0.691	0		CBX5	0.390921	6.65916e-08					TCTEX1D1	-0.817901	1.5861e-06	1.6541e-05	DOWN
PODXL	1.2105e-50	-0.748745	0.774	0.712	1.95375e-47		USP31	0	-0.215976	0.382	0.807	0		ARHGEF40	0.513395	7.31496e-08					HS1BP3	-1.01582	1.8168e-06	1.8584e-05	DOWN
SGMS1	1.10628e-50	-0.550055	0.522	0.621	1.78553e-47		WDR93	0	0.0230335	0.827	0.993	0		NDUFS2	0.51469	7.34416e-08					QSOX2	-1.0425	1.9814e-06	1.9995e-05	DOWN
CENPW	8.47509e-51	-0.782761	0.955	0.816	1.36788e-47		ZFP366	0	0.0217855	0.775	0.211	0		MAPKBP1	0.391556	8.15591e-08					TMEM175	-1.39875	2.0205e-06	2.0365e-05	DOWN
CLSPN	5.1589e-51	-0.956842	0.922	0.62	8.32647e-48		TTLL9	0	-0.0233412	0.897	0.629	0		CDH23	0.277466	9.435e-08					AC023355.1	-0.818786	2.1238e-06	2.1097e-05	DOWN
LCP1	3.30307e-51	0.411462	0.738	0.924	5.33116e-48		MARCKSL1	0	-0.336795	0.902	0.677	0		AC139887.2	0.353073	1.18529e-07					Z97200.1	-1.04615	2.7756e-06	2.6551e-05	DOWN
9630013A20RIK	1.95169e-51	-1.08241	0.468	0.656	3.15004e-48		TUBA1B	0	-0.0246426	0.999	0.861	0		TEX2	0.359097	1.22891e-07					MMRN2	-0.954547	3.1748e-06	3.0022e-05	DOWN
DNAJA4	1.21173e-51	-0.167892	0.805	0.66	1.95573e-48		CPOX	0	-0.064584	0.925	0.679	0		MRPL41	0.459013	1.89414e-07					LINC01483	-0.749493	3.2024e-06	3.0249e-05	DOWN
ITIH5	1.06845e-51	0.690219	0.822	0.932	1.72449e-48		SNCG	0	0.0718154	0.675	0.869	0		EIF5	0.435278	2.17117e-07					TOMM70	-1.24513	3.7884e-06	3.5102e-05	DOWN
RIIAD1	5.90431e-52	1.05122	0.39	0.446	9.52956e-49		ITM2A	0	-0.0751908	0.859	0.577	0		MPDZ	0.243935	2.29889e-07					PITPNA	-1.48778	3.8537e-06	3.5667e-05	DOWN
GAS1	3.4639e-52	0.14539	0.899	0.872	5.59074e-49		CNTNAP2	0	0.0877952	0.817	0.509	0		PRCP	0.319172	2.35764e-07					SMARCA1	-1.34861	4.0008e-06	3.6864e-05	DOWN
STK33	1.53584e-52	-0.166583	0.297	0.383	2.47884e-49		IL34	0	-0.0968473	0.763	0.458	0		SERGEF	0.406745	2.74413e-07					ZNF354A	-1.05983	4.327e-06	3.9517e-05	DOWN
HIST1H4D	1.10687e-52	0.490304	0.473	0.369	1.78648e-49		SCN2A	0	-0.402044	0.888	0.652	0		RORA	0.111839	2.8143e-07					AP002373.1	-0.772767	4.3823e-06	3.9977e-05	DOWN
REC114	1.75833e-53	-2.14257	0.529	0.406	2.83794e-50		HIST1H1E	0	0.246113	0.283	0.552	0		TBC1D5	0.18389	2.8259e-07					AC092042.3	-0.912078	4.7204e-06	4.2591e-05	DOWN
CD14	1.26594e-53	-0.673416	0.576	0.472	2.04322e-50		PCP4	0	-0.360257	1	0.887	0		ALKBH5	0.508408	3.03049e-07					TTC34	-0.881354	4.7645e-06	4.2896e-05	DOWN
PTPN5	5.29405e-54	-1.65708	0.931	0.807	8.54459e-51		SBF1	0	0.0462242	0.884	0.61	0		HACD2	0.442392	3.06286e-07					COG4	-1.31763	5.4459e-06	4.8502e-05	DOWN
PVALB	3.4388e-54	-0.561207	0.499	0.452	5.55022e-51		SIRT2	0	0.0671699	0.888	0.653	0		PRPSAP1	0.443209	3.07747e-07					LINC02056	-0.803581	5.6257e-06	4.9889e-05	DOWN
CCDC146	1.26071e-54	1.30911	0.352	0.429	2.03479e-51		LMO7	0	-0.131145	0.953	0.739	0		ERGIC1	0.387695	3.17832e-07					L3MBTL1	-1.09071	6.5665e-06	5.6592e-05	DOWN
CAR4	9.03067e-55	0.670273	0.884	0.585	1.45755e-51		CCNB1	0	-0.125288	0.758	0.455	0		PMPCB	0.501908	3.36312e-07					DEDD	-1.05161	6.7555e-06	5.81e-05	DOWN
POU2F2	4.19955e-55	-1.0168	0.736	0.557	6.77808e-52		HIC1	0	0.0575418	0.039	0.251	0		MAP1B	0.233496	3.4232e-07					MGST2	-0.948269	6.9377e-06	5.9359e-05	DOWN
NEK2	8.13168e-56	-1.19958	0.998	0.773	1.31245e-52		ESCO2	0	-0.0427559	0.998	0.847	0		TANC1	0.312846	3.70209e-07					KDELC2	-0.921506	8.2866e-06	6.8764e-05	DOWN
CCL19	6.09694e-56	-3.13897	0.067	0.064	9.84046e-53		APOL11B	0	0.0103421	0.285	0.604	0		NFIC	0.251005	5.146e-07					AL161757.5	-0.860083	8.4302e-06	6.9885e-05	DOWN
NRSN1	5.10722e-56	-0.393421	0.891	0.718	8.24306e-53		LY6E	0	0.0173831	0.736	0.441	0		CMTM4	0.330886	5.17533e-07					CLIC2	-0.799238	9.5896e-06	7.8087e-05	DOWN
SLC10A4	1.49893e-56	-4.85289	0.887	0.742	2.41928e-53		RORB	0	-0.0565802	0.751	0.96	0		PDXDC1	0.310161	5.54005e-07					ZUFSP	-1.05959	9.729e-06	7.8988e-05	DOWN
TGFBI	7.74501e-57	-1.10567	0.409	0.575	1.25004e-53		FGR	0	0.0165451	0.244	0.556	0		SERF2	0.396697	5.69112e-07					MND1	-0.727777	9.749e-06	7.9073e-05	DOWN
CRIM1	7.516e-57	0.497465	0.923	0.906	1.21308e-53		SERPINB1A	0	-0.22657	0.342	0.662	0		SAFB2	0.271459	5.7202e-07					C11orf70	-0.886743	9.9516e-06	8.0401e-05	DOWN
PLEK	6.67638e-57	-1.12349	0.406	0.62	1.07757e-53		ECM1	0	-0.0179599	0.932	0.694	0		BRD4	0.343539	6.12018e-07					AC010754.1	-0.870655	1.0176e-05	8.1971e-05	DOWN
WDR49	6.0343e-57	-3.00844	0.328	0.468	9.73936e-54		TENT5A	0	-0.0369124	0.881	0.613	0		CC2D1A	0.397136	6.27067e-07					AC006305.1	-0.689187	1.3898e-05	0.00010786	DOWN
HPGDS	4.18748e-57	-1.30026	0.165	0.38	6.7586e-54		MDK	0	-0.124799	0.411	0.696	0		KANSL1L	0.2436	6.51146e-07					TUBGCP6	-1.12601	1.4282e-05	0.00011009	DOWN
C3AR1	2.48492e-57	0.368777	0.327	0.399	4.01066e-54		GSTM7	0	-0.286423	0.915	0.694	0		HS6ST3	0.572236	8.4755e-07					MYO5B	-0.97056	1.5031e-05	0.00011481	DOWN
SLC22A8	1.94739e-57	-1.1595	0.508	0.429	3.14308e-54		NUDT4	0	-0.0583549	0.956	0.765	0		PDIA3	0.441395	1.1758e-06					SH2B3	-0.946742	1.5445e-05	0.0001177	DOWN
CCDC3	7.91623e-58	-3.17924	0.666	0.811	1.27768e-54		NXPH1	0	-0.107587	0.319	0.635	0		SIRPA	0.259727	1.19656e-06					VPS4B	-1.14176	1.5451e-05	0.0001177	DOWN
GFOD2	4.07869e-58	0.404262	0.818	0.741	6.58301e-55		1700001L19RIK	0	-0.0595099	0.995	0.847	0		NUP50-DT	0.409765	1.32053e-06					AP002444.1	-0.758912	1.5561e-05	0.00011823	DOWN
RIAN	2.98531e-58	-0.78624	0.938	0.699	4.8183e-55		ZWINT	0	-0.508152	0.987	0.841	0		PBXIP1	0.240367	1.38105e-06					POLR2H	-1.03872	1.6817e-05	0.00012659	DOWN
SLC30A1	2.83154e-58	0.215921	0.768	0.56	4.57011e-55		STMN1	0	0.382398	1	0.863	0		CLASRP	0.382367	1.64177e-06					CCT8	-1.01445	1.7261e-05	0.00012915	DOWN
TM4SF1	2.54286e-58	0.346045	0.275	0.447	4.10418e-55		FHAD1	0	-0.0127307	0.384	0.698	0		SMAD1	0.264643	1.65042e-06					CCNG2	-1.10959	1.7288e-05	0.00012919	DOWN
CDC20	1.54636e-58	-1.96635	0.614	0.424	2.49582e-55		CCL4	0	0.0515412	0.358	0.668	0		AK4	0.390186	1.68661e-06					SATL1	-0.846269	1.8591e-05	0.00013805	DOWN
PALLD	9.2495e-59	0.133515	0.748	0.606	1.49287e-55		H2AFX	0	-0.164186	0.992	0.836	0		AC105402.3	0.305177	1.70136e-06					AC092910.3	-0.868618	1.9593e-05	0.0001442	DOWN
TUBA1B	6.91415e-59	-0.293524	0.989	0.899	1.11594e-55		PARM1	0	-0.0904768	0.762	0.472	0		ASAP1	0.159579	1.72222e-06					STPG1	-0.975683	1.9948e-05	0.00014577	DOWN
HBB-BT	3.46463e-59	-2.6234	0.265	0.399	5.59191e-56		TCTE1	0	-0.0175408	0.378	0.69	0		CRADD	0.201312	1.74918e-06					SPEF2	-1.12809	2.021e-05	0.00014717	DOWN
SGO1	1.208e-59	-1.19836	0.991	0.934	1.94971e-56		CLIC5	0	0.0711194	0.117	0.005	0		CADPS2	0.263341	1.75166e-06					PDE6C	-0.929469	2.054e-05	0.00014905	DOWN
HMGB3	1.02397e-60	-0.785917	0.95	0.912	1.65269e-57		GRIN1	0	-0.521753	0.852	0.697	0		GYG2	0.377796	1.77248e-06					CXorf38	-0.912589	2.4396e-05	0.00017323	DOWN
GAS6	8.64944e-61	0.752657	0.352	0.318	1.39602e-57		DPY19L2	0	-0.0160083	0.377	0.689	0		NAV2	0.140504	1.88126e-06					RFXAP	-0.941456	2.4559e-05	0.00017423	DOWN
SPEF2	2.11871e-61	-0.492085	0.901	0.973	3.41959e-58		IGSF9B	0	-0.155416	0.583	0.859	0		KLC4	0.477389	1.89286e-06					RPL23	-1.28725	2.597e-05	0.00018159	DOWN
GNG2	3.62455e-62	-1.0413	0.932	0.706	5.85002e-59		KCND2	0	-0.185765	0.972	0.797	0		GLB1	0.387807	1.95633e-06					SLC25A23	-1.13021	2.7284e-05	0.00018886	DOWN
CEP126	2.4504e-62	-1.79459	0.638	0.411	3.95494e-59		ELOF1	0	0.0828458	0.991	0.831	0		PEA15	0.400393	2.02825e-06					AP001025.1	-0.787838	2.8176e-05	0.00019406	DOWN
CD37	2.33464e-62	-0.473973	0.662	0.451	3.76811e-59		GJC1	0	-0.107761	0.485	0.307	0		SEPTIN8	0.41288	2.07637e-06					CU633906.2	-0.848632	3.0553e-05	0.00020681	DOWN
ANKS1B	2.20937e-62	-0.185793	0.879	0.591	3.56593e-59		CCN2	0	0.0256965	0.21	0.506	0		ACADVL	0.222747	2.2533e-06					ACOT9	-1.231	3.1368e-05	0.00021134	DOWN
TMEM163	1.64295e-62	-0.345062	0.608	0.628	2.65172e-59		UBE2S	0	-0.0658031	0.855	0.604	0		FTH1	0.302865	2.31953e-06					PUDP	-0.945631	3.1861e-05	0.00021409	DOWN
H2-Q6	1.62331e-62	1.75331	0.26	0.239	2.62002e-59		SOX10	0	-0.36758	0.724	0.46	0		ZNF106	0.338168	2.54144e-06					SLC2A13	-0.822051	3.2371e-05	0.00021664	DOWN
C1QL1	1.28131e-62	-1.23431	0.916	0.76	2.06804e-59		ISL1	0	-0.055416	0.688	0.397	0		ZCCHC2	0.430671	2.92863e-06					SLC30A5	-0.909455	4.1022e-05	0.00026385	DOWN
ZFP36	8.56765e-63	-0.833893	0.822	0.624	1.38282e-59		TGFB2	0	0.263377	0.711	0.408	0		MIR4300HG	0.278783	3.24531e-06					SUFU	-1.30022	4.6453e-05	0.00029286	DOWN
C3	5.81853e-63	-0.17498	0.612	0.508	9.39111e-60		PLK1	0	-0.0244338	0.425	0.729	0		MSRA	0.209019	3.3352e-06					JPX	-0.948386	4.9621e-05	0.00030952	DOWN
FEZ1	2.0788e-63	-0.237772	0.602	0.741	3.35518e-60		CLDN11	0	-0.206207	0.576	0.419	0		DTX3	0.476659	3.5451e-06					RRN3P1	-0.93506	5.052e-05	0.00031395	DOWN
CACNA1E	1.22061e-63	-0.627035	0.423	0.594	1.97007e-60		TTLL7	0	-0.208829	0.937	0.744	0		LMNA	0.413779	3.6336e-06					GRHL1	-0.835654	5.1932e-05	0.00032055	DOWN
TSPAN2	9.63916e-64	0.240206	0.639	0.483	1.55576e-60		CENPA	0	-0.0829379	0.865	0.649	0		RB1	0.275318	3.72198e-06					AL160313.1	-0.919633	5.2605e-05	0.00032422	DOWN
GNB4	5.38554e-64	-1.10092	0.84	0.755	8.69226e-61		CATIP	0	-0.0359367	0.434	0.172	0		HSP90AA1	0.407105	3.72198e-06					AL590094.1	-0.849968	5.3518e-05	0.00032911	DOWN
SLFN2	1.43226e-64	2.26532	0.39	0.387	2.31167e-61		CCNF	0	-0.0112979	0.287	0.591	0		CANX	0.317785	3.84048e-06					TMEM254-AS1	-1.06479	5.6939e-05	0.0003468	DOWN
SLC2A5	5.95234e-65	-2.25999	0.512	0.724	9.60708e-62		SLC9A3R2	0	-0.208548	0.943	0.753	0		NFKBIA	0.434904	4.20058e-06					CIITA	-0.924587	6.3898e-05	0.00038269	DOWN
S100A9	1.58424e-65	-4.14835	0.272	0.362	2.55697e-62		PDGFB	0	0.0557332	0.372	0.674	0		DEAF1	0.406438	4.4394e-06					SRPRB	-0.928713	7.0196e-05	0.00041439	DOWN
SLC7A11	1.29506e-65	0.320859	0.481	0.635	2.09023e-62		COCH	0	-0.0886663	0.95	0.744	0		MAGI1	0.238082	4.6779e-06					DCP1B	-0.843136	7.222e-05	0.00042363	DOWN
RASSF3	5.83164e-66	0.191553	0.652	0.906	9.41227e-63		NBL1	0	-0.0424961	0.399	0.703	0		ARMC3	0.463577	4.8272e-06					LGMN	-0.914634	7.3222e-05	0.0004286	DOWN
CARMN	2.13762e-66	-4.65749	0.976	0.897	3.45012e-63		PLLP	0	-0.330205	0.796	0.555	0		MFSD11	0.348612	5.03672e-06					SMIM4	-0.86569	7.3363e-05	0.00042881	DOWN
ABCB1A	9.4253e-67	-0.928917	0.284	0.552	1.52124e-63		DMKN	0	-0.120766	0.651	0.9	0		UBE2G2	0.26728	5.18408e-06					BTBD11	-0.759308	8.1416e-05	0.00046827	DOWN
MCEMP1	4.16831e-67	0.608239	0.002	0.034	6.72765e-64		EDN3	0	-0.0217312	0.62	0.877	0		ATG4B	0.356553	5.24262e-06					SLC45A4	-0.899932	8.3948e-05	0.00047916	DOWN
SERPINI1	4.15347e-67	-0.236867	0.442	0.623	6.70371e-64		ZFP36	0	-0.018203	0.826	0.562	0		CHST12	0.415845	5.24262e-06					MTERF2	-0.994774	8.451e-05	0.00048204	DOWN
LTC4S	3.86541e-67	-0.67725	0.322	0.466	6.23877e-64		EPPK1	0	-0.0152649	0.002	0.124	0		ST13	0.43205	5.24262e-06					NSUN7	-0.729206	8.9301e-05	0.00050519	DOWN
KCNK3	6.52287e-68	-4.26186	0.683	0.411	1.05279e-64		RASSF3	0	0.0406415	0.697	0.927	0		TFDP2	0.267093	5.8093e-06					FLT3	-0.677073	9.204e-05	0.00051926	DOWN
MT2	6.24835e-68	0.521785	0.867	0.938	1.00848e-64		EBF1	0	0.0755995	0.647	0.347	0		LCORL	0.35297	6.16845e-06					CTC1	-0.793773	0.00010023	0.00056085	DOWN
SYNE2	3.98118e-68	-0.832577	0.324	0.553	6.42562e-65		TPM4	0	-0.184173	0.988	0.862	0		SYNGAP1	0.438085	6.40491e-06					HOOK1	-0.737842	0.00010054	0.00056224	DOWN
PROM1	3.79139e-68	-1.89048	0.352	0.574	6.11931e-65		SEMA3G	0	0.0174859	0.183	0.461	0		EEF1D	0.341853	6.67332e-06					TLN1	-0.918775	0.00012075	0.00065963	DOWN
VWF	1.04207e-68	-0.166608	0.67	0.641	1.68189e-65		LOCKD	0	-0.10304	0.932	0.724	0		ZKSCAN1	0.253591	6.93924e-06					RRNAD1	-0.922919	0.00012837	0.00069301	DOWN
SLC16A4	8.79703e-69	0.157887	0.899	0.924	1.41984e-65		TMEM106A	0	-0.026788	0.394	0.693	0		UBB	0.456776	6.93924e-06					NDUFV3	-1.25201	0.00014806	0.00078192	DOWN
GRIA1	1.24796e-69	-0.373288	0.965	0.763	2.01421e-66		CDC42EP2	0	-0.128407	0.868	0.635	0		RRBP1	0.476508	7.83e-06					CCDC144NL	-0.723364	0.00015477	0.00081371	DOWN
CABCOCO1	1.12693e-69	-1.16551	0.941	0.783	1.81887e-66		LGMN	0	0.0410138	0.909	0.699	0		PRKRA	0.458519	7.85738e-06					TMEM192	-1.06412	0.00016436	0.00085759	DOWN
ACOT5	1.00616e-69	2.51362	0.008	0.153	1.62394e-66		SNTN	0	0.015492	0.527	0.806	0		RMND5A	0.433914	8.26896e-06					AC090458.1	-0.698238	0.000168	0.00087549	DOWN
POLK	7.35485e-70	0.152637	0.234	0.19	1.18707e-66		RGS5	0	-0.52784	0.857	0.621	0		ZXDC	0.249363	8.65266e-06					LINC00862	-0.760461	0.00016848	0.00087743	DOWN
EDNRB	4.96065e-70	0.150506	0.971	0.977	8.00649e-67		2023-09-04	0	-0.488086	0.668	0.535	0		CAB39L	0.23043	8.76656e-06					MBOAT7	-0.884808	0.00017144	0.00089007	DOWN
LSR	4.82161e-70	-1.19814	0.666	0.617	7.78207e-67		CNP	0	-0.299606	0.999	0.91	0		KCTD13	0.390565	9.71425e-06					FMR1	-1.04955	0.00017313	0.00089544	DOWN
AK9	3.25122e-70	-0.465266	0.005	0.063	5.24746e-67		RTN1	0	-0.485492	0.999	0.914	0		PRDX6	0.284899	1.11676e-05					ZNF850	-0.812621	0.00017699	0.00091027	DOWN
ISLR2	2.17211e-70	-1.86897	0.695	0.648	3.50579e-67		DNAH12	0	-0.0231789	0.107	0.353	0		LRRN1	0.434769	1.29674e-05					AL133410.1	-0.865512	0.00018256	0.00093483	DOWN
RGS4	1.62887e-70	-1.45357	0.898	0.595	2.629e-67		MEGF11	0	0.0234493	0.441	0.734	0		DPP7	0.357225	1.47659e-05					RNF220	-1.42756	0.00018951	0.00096745	DOWN
CAR14	1.05108e-70	0.25906	0.399	0.602	1.69644e-67		GRB14	0	-0.105269	0.576	0.334	0		NA	0.298953	1.488e-05					ZNF75D	-0.934484	0.00019263	0.00098093	DOWN
SYT1	5.72181e-71	-1.06893	0.686	0.663	9.23501e-68		GRIA1	0	-0.288497	0.929	0.745	0		BAG3	0.320326	1.49345e-05					ZMIZ1-AS1	-0.692996	0.00019801	0.00100339	DOWN
JUN	4.91343e-71	-0.149646	0.739	0.791	7.93028e-68		H2-EB1	0	0.0205642	0.198	0.472	0		C1orf198	0.297309	1.50187e-05					BRI3	-1.07014	0.00019919	0.00100814	DOWN
SYT4	4.67428e-71	-2.33912	0.427	0.534	7.54428e-68		ATP1A3	0	-0.190177	0.864	0.634	0		GNA13	0.302509	1.51028e-05					ZDHHC24	-0.933879	0.0002048	0.00103086	DOWN
LMO7	1.70616e-71	-1.09229	0.964	0.78	2.75375e-68		DDAH1	0	-0.0129202	0.541	0.79	0		HIVEP1	0.318624	1.82952e-05					SLC7A8	-0.64288	0.00021799	0.00108473	DOWN
TPPP	1.6219e-71	-0.427487	0.847	0.573	2.61775e-68		5830408C22RIK	0	-0.0340181	0.338	0.632	0		S100A1	0.374937	1.84969e-05					FAIM	-0.863623	0.00022929	0.00113545	DOWN
KRT18	2.86848e-72	0.273364	0.193	0.338	4.62973e-69		DUSP1	0	0.014804	0.479	0.761	0		AC124312.1	0.186766	2.03605e-05					FILIP1	-0.930452	0.00023004	0.00113847	DOWN
TTLL9	2.05184e-72	-1.66615	0.886	0.695	3.31166e-69		FOXP1	0	-0.468123	0.977	0.873	0		APOE	0.183449	2.06207e-05					CDC34	-1.01766	0.00024011	0.00118056	DOWN
LTBP4	1.07852e-72	-0.540988	0.253	0.53	1.74073e-69		PTH1R	0	-0.0239055	0.507	0.239	0		SFMBT2	0.186918	2.36744e-05					MRPS22	-0.832563	0.00025276	0.00123465	DOWN
INPP5D	1.42549e-74	-0.671187	0.723	0.831	2.30074e-71		TMEM88B	0	0.0100856	0.71	0.442	0		METRN	0.216624	2.76184e-05					TOP1MT	-0.863776	0.00025702	0.00125325	DOWN
P2RY12	8.72449e-75	-0.875652	0.188	0.27	1.40813e-71		DBNDD2	0	-0.342193	0.479	0.747	0		CFAP54	0.313754	2.81411e-05					SLBP	-1.23759	0.00026674	0.00129379	DOWN
SYP	3.03577e-75	-1.86137	0.707	0.66	4.89973e-72		CFAP126	0	0.0352134	0.426	0.716	0		HAGH	0.383937	2.8831e-05					ATP1A1-AS1	-0.920169	0.00027316	0.00131798	DOWN
CALD1	2.14172e-75	-0.667054	0.438	0.377	3.45674e-72		ARPP21	0	0.06635	0.693	0.569	0		AHDC1	0.283065	3.01206e-05					ANKRD13A	-0.873434	0.0003033	0.00144482	DOWN
XYLT1	1.24489e-75	0.157889	0.545	0.711	2.00925e-72		LST1	0	0.071602	0.498	0.779	0		CA8	0.488355	3.06904e-05					KCTD18	-0.77132	0.00031302	0.00148427	DOWN
FBLN7	1.0584e-75	0.900744	0.252	0.522	1.70826e-72		NEU4	0	-0.238323	0.365	0.652	0		ABCA3	0.414051	3.2439e-05					TRMT61B	-0.950831	0.000327	0.00153908	DOWN
EZH2	9.80009e-76	-0.742783	0.996	0.895	1.58173e-72		LY6D	0	0.0110968	0.155	0.413	0		UBE2D3	0.217271	3.35958e-05					FAHD2A	-0.901119	0.00033191	0.00155954	DOWN
SCCPDH	6.93666e-76	0.438278	0.934	0.627	1.11958e-72		GM16006	0	0.019774	0.73	0.457	0		SPARCL1	0.186056	3.3879e-05					SCUBE3	-0.998014	0.00033704	0.00158095	DOWN
PRSS23	5.14209e-76	-0.704982	0.857	0.807	8.29933e-73		F5	0	-0.0246182	0.795	0.973	0		TAPBP	0.375368	3.3879e-05					SVIL	-0.701026	0.00034929	0.00163193	DOWN
TMEFF2	2.65155e-76	-0.580315	0.958	0.784	4.27961e-73		CD248	0	0.0205878	0.619	0.797	0		AL592183.1	0.434059	3.3879e-05					CYP4F24P	-0.622123	0.00034979	0.00163244	DOWN
GM48678	1.69888e-76	0.827535	0.605	0.606	2.74198e-73		FLRT2	0	0.0109298	0.743	0.488	0		LPIN2	0.291822	3.41388e-05					PLA2G6	-0.865701	0.00037154	0.00171267	DOWN
RSPH1	5.77103e-77	1.03856	0.212	0.297	9.31444e-74		NDNF	0	-0.0352963	0.491	0.233	0		SNX25	0.34421	3.5304e-05					ZNF84	-1.09534	0.00038095	0.00174921	DOWN
ITGAM	3.17686e-77	0.452311	0.727	0.833	5.12746e-74		PDE1A	0	-0.138002	0.461	0.233	0		AC103923.1	0.391889	3.88212e-05					AL354754.1	-0.725851	0.00041055	0.00186337	DOWN
HES5	3.43007e-78	0.310648	0.488	0.695	5.53613e-75		SNCA	0	-0.366588	0.892	0.664	0		ZER1	0.325726	4.116e-05					SLC25A44	-0.833618	0.00044007	0.00197246	DOWN
CCNB2	2.33046e-78	-1.98238	0.9	0.644	3.76136e-75		SLC6A13	0	-0.0321029	0.7	0.428	0		PWWP2A	0.314495	4.20277e-05					B4GALT6	-0.805954	0.00044524	0.00199236	DOWN
DUSP1	1.77639e-78	0.208488	0.449	0.718	2.8671e-75		VSIR	0	-0.19064	0.236	0.51	0		PIRT	0.401253	4.20277e-05					NCEH1	-1.14082	0.00046037	0.00205212	DOWN
UCHL1	1.34979e-78	-0.638498	0.965	0.782	2.17856e-75		FAM216B	0	-0.0139293	0.38	0.663	0		ZFYVE28	0.368068	4.22784e-05					NUDT6	-0.798655	0.00047697	0.00211603	DOWN
CBLN2	4.18612e-79	-0.635023	0.945	0.867	6.7564e-76		KCNJ8	0	0.0246701	0.153	0.401	0		MAPK4	0.159966	4.31445e-05					MORC2	-0.84146	0.00048717	0.00215317	DOWN
PAX6	1.71474e-79	-0.251402	0.832	0.931	2.7676e-76		GBP2	0	-0.0370403	0.374	0.657	0		KIAA0556	0.315678	4.63098e-05					SLC7A6	-0.748851	0.00051453	0.00225843	DOWN
PLLP	3.95968e-80	-0.686937	0.792	0.611	6.39092e-77		EZH2	0	-0.166396	0.994	0.868	0		CYHR1	0.386808	5.2686e-05					ARCN1	-0.792468	0.0005171	0.00226728	DOWN
TACC3	2.40564e-80	-0.894109	0.536	0.786	3.8827e-77		HIST1H2AB	0	-0.0738	0.664	0.39	0		WWTR1	0.27648	5.82075e-05					PPP2R5D	-0.835969	0.00053176	0.00231925	DOWN
ATF3	7.07561e-81	-0.657065	0.866	0.664	1.142e-77		TTC21A	0	0.0433767	0.068	0.274	0		CTNND2	0.0981222	6.05268e-05					CHMP7	-0.740864	0.00054351	0.00235682	DOWN
RBP2	5.57209e-81	-5.55651	0	0.034	8.99336e-78		HSPG2	0	0.0201686	0.319	0.599	0		KLHL21	0.401755	6.37214e-05					MVP	-0.777466	0.00056822	0.00245112	DOWN
SERF1	2.64905e-81	-0.377429	0.811	0.815	4.27556e-78		RESP18	0	-0.25348	0.946	0.783	0		BMPR1A	0.180868	6.4284e-05					GCC2-AS1	-0.70581	0.00061541	0.00262591	DOWN
ERMN	2.53449e-81	0.587506	0.768	0.622	4.09066e-78		PYCARD	0	-0.0269989	0.275	0.55	0		PIK3CA	0.304582	6.51383e-05					AL139142.1	-0.769343	0.00064408	0.00272851	DOWN
BE692007	1.03278e-81	-2.79726	0.002	0.025	1.66691e-78		ADGRA2	0	-0.036486	0.863	0.627	0		ROCK2	0.283469	6.79894e-05					AC138649.1	-0.749462	0.00065721	0.00277957	DOWN
CLDN5	9.00236e-82	1.18377	0.318	0.37	1.45298e-78		GM16201	0	-0.0547619	0.486	0.755	0		EIF1	0.333671	7.11748e-05					ARSK	-0.764185	0.00068863	0.00289647	DOWN
CX3CR1	6.5878e-82	-0.732173	0.869	0.765	1.06327e-78		HMGN2	0	-0.527897	0.861	0.772	0		PSD3	0.187951	7.22672e-05					AC105206.2	-0.738372	0.00068975	0.00289968	DOWN
CLEC10A	4.54015e-82	-0.426127	0.758	0.73	7.32781e-79		LHFPL3	0	0.0117526	0.968	0.813	0		SF3B2	0.415194	7.2825e-05					RBBP5	-0.895916	0.00070668	0.00295135	DOWN
NEXN	2.30011e-82	-1.00131	0.876	0.703	3.71237e-79		PCLAF	0	-0.216015	0.427	0.694	0		CREBBP	0.206258	7.7988e-05					CDK10	-0.855538	0.00079699	0.00327373	DOWN
GRB14	1.54921e-82	-0.618013	0.578	0.387	2.50043e-79		MGL2	0	-0.0385026	0.846	0.953	0		PTMA	0.317872	8.08702e-05					ZNF322	-0.825006	0.00081861	0.00335273	DOWN
GJC2	1.24832e-82	-0.570394	0.71	0.418	2.01478e-79		ISLR2	0	-0.096037	0.781	0.538	0		PHF21A	0.186461	8.20056e-05					IL20RA	-0.72298	0.00086018	0.0035056	DOWN
LAIR1	1.00728e-82	-0.832786	0.513	0.527	1.62575e-79		KCNA1	0	-0.291125	0.961	0.8	0		EGFR	0.185243	8.31402e-05					INPP5B	-1.28461	0.00088582	0.00359768	DOWN
CTSS	5.47264e-83	-0.627775	0.139	0.444	8.83285e-80		ST8SIA6	0	0.0265536	0.708	0.439	0		USF2	0.396258	9.03455e-05					ENO4	-0.665122	0.00090129	0.00364975	DOWN
GJB6	2.33456e-83	0.342401	0.729	0.79	3.76798e-80		AU021092	0	0.020348	0.188	0.442	0		TTN	0.432892	9.1476e-05					PYROXD1	-0.741009	0.00101697	0.00403904	DOWN
LGMN	2.13198e-83	0.438927	0.984	0.697	3.44101e-80		FYB	0	-0.121708	0.74	0.625	0		CAPS	0.603955	0.00011078					BPNT1	-0.687656	0.001026	0.00407102	DOWN
TMEM178	2.10296e-83	-1.45873	0.404	0.365	3.39417e-80		TUBB4A	0	0.120521	0.733	0.53	0		SNORC	0.353778	0.000119315					HLA-E	-0.691262	0.00110825	0.0043452	DOWN
HMCN1	9.15884e-84	0.561907	0.59	0.772	1.47824e-80		BPHL	0	0.129647	0.573	0.316	0		AQP1	0.229986	0.000120142					FOPNL	-0.908271	0.00119772	0.00465404	DOWN
FILIP1L	7.79105e-84	-0.7503	0.167	0.554	1.25748e-80		ARHGDIB	0	-0.118906	0.37	0.642	0		SERP1	0.317819	0.000133426					TOR1B	-0.736394	0.00123833	0.00479606	DOWN
ENG	6.39285e-84	-0.289248	0.92	0.804	1.03181e-80		FRMPD2	0	0.0510062	0.711	0.443	0		KCNA2	0.408568	0.000141414					SELENOI	-0.92373	0.00125486	0.00484645	DOWN
GM29538	1.66905e-84	-5.46413	0	0.011	2.69384e-81		ZCCHC18	0	0.202584	0.928	0.729	0		WHRN	0.385246	0.000141893					FBXO3	-0.972818	0.00132056	0.00506469	DOWN
CD84	1.2889e-84	2.26538	0.434	0.641	2.08028e-81		RBPMS2	0	0.0417328	0.487	0.749	0		PTCH2	0.346497	0.000151435					ZNF335	-0.808424	0.0014195	0.00537679	DOWN
PLIN5	1.32829e-85	0.516489	0.702	0.662	2.14386e-82		TEKT1	0	-0.0299596	0.158	0.398	0		SLC22A17	0.337696	0.000154261					AP006621.3	-0.951414	0.00145728	0.00550226	DOWN
PAK7	8.91639e-86	-2.6312	0.479	0.717	1.43911e-82		ACVRL1	0	-0.0199634	0.951	0.775	0		HPSE2	0.110384	0.000170369					VTA1	-1.01389	0.00150496	0.0056513	DOWN
TRPC5	5.9205e-86	-2.69043	0.871	0.857	9.55569e-83		BVHT	0	0.0599419	0.921	0.719	0		CTDSPL	0.173256	0.000173182					ZC3H18	-0.835068	0.00152405	0.00570741	DOWN
B830012L14RIK	4.72174e-86	-2.47585	0.137	0.214	7.62088e-83		KNL1	0	-0.0304096	0.663	0.401	0		INPPL1	0.310248	0.000178002					GGT7	-1.00005	0.00155496	0.00580737	DOWN
GMNN	3.23882e-86	1.18802	0.573	0.676	5.22745e-83		S100A4	0	0.12702	0.408	0.649	0		B4GALT5	0.274421	0.000187411					LRRC39	-0.763414	0.00156026	0.00582454	DOWN
ECM1	2.90501e-86	-0.563151	0.918	0.756	4.68869e-83		SNAP25	0	-0.431896	0.725	0.594	0		DNMT3A	0.289177	0.000191075					UBP1	-0.924266	0.00157579	0.00587458	DOWN
GOT1L1	1.99659e-86	1.56265	0.236	0.442	3.2225e-83		CEMIP	0	-0.01583	0.007	0.129	0		ITPKB	0.12257	0.000198752					TRIP11	-1.27395	0.00159523	0.0059372	DOWN
USP53	1.35128e-86	0.208422	0.715	0.8	2.18097e-83		IFITM6	0	-0.0408603	0.288	0.537	0		ARAP1	0.416702	0.000200403					ZNF510	-0.848591	0.00167333	0.00619141	DOWN
CCL9	4.86212e-87	-6.9266	0.849	0.524	7.84747e-84		HIST2H2BB	0	-0.0109818	0.827	0.587	0		CALR	0.376273	0.000215147					KIAA1257	-0.773741	0.00169028	0.00624785	DOWN
KIF26A	3.92106e-87	-2.28016	0.458	0.622	6.3286e-84		GPR17	0	-0.0537756	0.987	0.853	0		MEGF9	0.172422	0.000217074					RNPEP	-0.762503	0.00175792	0.00646054	DOWN
ADGRG6	3.41643e-87	-3.87953	0.584	0.654	5.51412e-84		AFAP1L2	0	0.0478564	0.584	0.33	0		MAPK10	0.0953671	0.000218428					CSNK1G1	-0.722614	0.00176909	0.00649555	DOWN
KCND2	2.23236e-87	-0.152764	0.994	0.822	3.60302e-84		MYL6	0	-0.55101	0.984	0.885	0		SPECC1	0.28432	0.000219494					MYBL1	-0.643213	0.00186393	0.00678115	DOWN
NRSN2	1.48061e-87	-1.25533	0.71	0.871	2.3897e-84		MYRF	0	0.055861	0.502	0.753	0		ARL6IP4	0.409058	0.000223132					CERS5	-0.854653	0.0018644	0.00678115	DOWN
IL34	1.26697e-87	-1.5134	0.821	0.488	2.04489e-84		VXN	0	-0.0814166	0.875	0.67	0		OSMR-AS1	0.314734	0.000229051					ANAPC4	-0.855099	0.00186912	0.00679344	DOWN
FOXQ1	4.99025e-88	-0.104262	0.692	0.422	8.05426e-85		WDR78	0	-0.0392232	0.85	0.628	0		SLC25A48	0.276495	0.000229051					ZCCHC10	-0.790181	0.00193186	0.00698767	DOWN
SNHG18	2.77323e-88	0.727077	0.97	0.884	4.476e-85		BUB1B	0	-0.0565232	0.622	0.367	0		GJA1	0.149507	0.000233743					SUPT5H	-0.92793	0.00195377	0.0070484	DOWN
APBB1IP	1.23434e-88	-0.351424	0.801	0.706	1.99223e-85		SCRG1	0	0.0289594	0.565	0.789	0		EAF2	0.374664	0.00023737					EIF3L	-0.712026	0.00198423	0.0071427	DOWN
SCN1A	8.07207e-89	-1.69535	0.246	0.567	1.30283e-85		KITL	0	0.0640345	0.945	0.766	0		MICALL2	0.232046	0.00024339					NSUN2	-0.795259	0.00200583	0.00721104	DOWN
CCL3	1.14529e-89	-5.88565	0.101	0.58	1.8485e-86		AURKA	0	0.0255001	0.855	0.636	0		MED12L	0.152759	0.000258792					NECTIN2	-0.785166	0.00205276	0.0073499	DOWN
SLC40A1	7.47658e-90	-0.373067	0.842	0.888	1.20672e-86		SPAG17	0	0.0361505	0.047	0.219	0		FAM219A	0.369356	0.000280691					CCT6B	-0.686735	0.00205652	0.0073549	DOWN
PEX5L	7.23163e-90	-1.06265	0.325	0.322	1.16718e-86		CENPW	0	-0.0578051	0.95	0.782	0		SNED1	0.286128	0.00029536					AL133304.3	-0.971513	0.00211448	0.00754909	DOWN
ISLR	4.09742e-91	-0.41227	0.261	0.269	6.61324e-88		CENPM	0	-0.0487659	0.464	0.719	0		AGO2	0.227619	0.00029536					LNP1	-0.636697	0.00214733	0.00764104	DOWN
UOX	1.34405e-91	0.194285	0.002	0.045	2.16929e-88		FXYD5	0	-0.0155387	0.778	0.533	0		CCNI	0.290853	0.00031196					NAT10	-0.824193	0.00228944	0.00809332	DOWN
C130074G19RIK	1.20379e-91	-2.37355	0.497	0.679	1.94291e-88		CDK6	0	-0.075424	0.199	0.439	0		PBX3	0.288361	0.000331695					RHOBTB1	-0.634274	0.0023268	0.00820085	DOWN
RORB	1.07373e-91	-0.121495	0.652	0.978	1.73299e-88		PALLD	0	0.186553	0.776	0.533	0		HSCB	0.406786	0.000337246					GOLGA2	-0.794553	0.00237434	0.0083364	DOWN
IL1B	4.11715e-92	-3.76831	0.012	0.223	6.64509e-89		PLXNA2	0	-0.49922	0.8	0.887	0		SMARCD3	0.348963	0.000356706					POC5	-0.614702	0.00238855	0.00838273	DOWN
HAPLN2	1.49642e-92	-0.833711	0.899	0.494	2.41523e-89		ODF3B	0	-0.0138358	0.814	0.581	0		AC097376.3	0.322639	0.00036507					COPS2	-0.864281	0.00244854	0.00855693	DOWN
LY6E	1.11928e-93	-0.250307	0.765	0.487	1.80651e-90		VCAN	0	-0.0427316	0.717	0.497	0		FAM102A	0.352197	0.00036507					CACYBP	-0.788557	0.00250833	0.00874372	DOWN
PRELP	9.46421e-94	1.1137	0.381	0.59	1.52752e-90		CKAP2	0	-0.0101266	0.885	0.69	0		RAD9A	0.284701	0.000426122					SHC4	-0.750363	0.00257781	0.00893692	DOWN
HIST1H1E	4.4487e-94	0.844549	0.261	0.506	7.18019e-91		TRF	0	-0.450041	0.63	0.549	0		ABHD3	0.305044	0.000459008					HNRNPUL1	-0.937864	0.00262384	0.00907746	DOWN
CCL4	1.85356e-94	0.987249	0.439	0.546	2.99165e-91		GM28729	0	-0.013046	0.376	0.634	0		WDR6	0.27578	0.000469771					SAMD4B	-1.06444	0.00265073	0.00913605	DOWN
MMRN2	1.02404e-94	-0.474293	0.333	0.448	1.65281e-91		PCP4L1	0	0.0196696	0.959	0.803	0		ZNF397	0.341827	0.000502453					DDI2	-0.912652	0.00266304	0.00917085	DOWN
TTK	3.96314e-95	-1.90051	0.993	0.896	6.39651e-92		SYT4	0	-0.237197	0.58	0.391	0		TSC22D2	0.205287	0.000510692					DCTN2	-0.823804	0.00267115	0.00919112	DOWN
PFN2	2.12003e-95	-0.583044	0.627	0.74	3.42173e-92		CLSPN	0	-0.0503048	0.842	0.623	0		LMO4	0.395744	0.000541172					CA5BP1	-0.719824	0.00273095	0.00937347	DOWN
STMN2	5.76046e-96	-1.82515	0.896	0.541	9.29737e-93		DRC7	0	-0.017098	0.977	0.838	0		N4BP2L2	0.129492	0.000552191					TMEM248	-0.89928	0.00278674	0.00952933	DOWN
SLC6A11	5.03753e-96	1.52454	0.949	0.867	8.13057e-93		ADAMTS20	0	-0.0451154	0.894	0.716	0		ZBTB37	0.347787	0.000554598					EIF2AK3	-0.701414	0.00282116	0.00963111	DOWN
CD44	1.14462e-96	-1.40205	0.623	0.799	1.84742e-93		IGSF8	0	-0.374382	0.772	0.609	0		NPEPPS	0.177448	0.00058136					C9orf72	-0.955093	0.00287819	0.00979342	DOWN
COX4I2	1.92248e-97	0.528193	0.756	0.829	3.10289e-94		NNAT	0	0.464615	0.707	0.47	0		PRDX1	0.288452	0.00061446					HEY2	-0.657648	0.00293131	0.00992397	DOWN
GPR183	3.47822e-98	-1.37255	0.36	0.514	5.61385e-95		PTPRN	0	-0.457053	0.593	0.425	0		PRKAR2A	0.283578	0.00061446					MAP3K3	-0.794181	0.00303569	0.0102158	DOWN
CNR1	3.08025e-98	-0.249545	0.967	0.59	4.97153e-95		FOXQ1	0	0.0198311	0.646	0.396	0		NFATC3	0.26103	0.00061446					PLCB1	-1.46007	0.00305767	0.0102772	DOWN
MGL2	1.70995e-98	-4.18837	0.921	0.88	2.75986e-95		SOX4	0	-0.466583	0.891	0.766	0		ARSJ	0.406889	0.000627525					AC243919.1	-0.639691	0.00309476	0.0103808	DOWN
NDRG4	6.72807e-99	-0.59313	0.943	0.77	1.08591e-95		LMNB1	0	-0.245781	0.53	0.747	0		NDUFAF6	0.324153	0.000635664					MED25	-0.849987	0.00326364	0.0108678	DOWN
WFDC1	2.20391e-99	-1.51383	0.753	0.686	3.55711e-96		GNB4	0	-0.235869	0.872	0.694	0		ATP1B2	0.148724	0.000721574					ZFYVE27	-0.7645	0.00341068	0.0112667	DOWN
COCH	1.37115e-99	-0.496437	0.954	0.787	2.21304e-96		SCN2B	0	-0.268323	0.658	0.503	0		ARFGAP1	0.342578	0.00073776					TIPRL	-0.739611	0.00343638	0.0113335	DOWN
SEZ6L2	7.04997e-100	-1.43291	0.883	0.647	1.13787e-96		PAK3	0	-0.180154	0.985	0.861	0		GALNT15	0.285478	0.000781742					ZNF461	-0.757681	0.00350298	0.0115118	DOWN
MECOM	3.2679e-100	-0.303461	0.3	0.279	5.27439e-97		SMCO4	0	0.0102384	0.887	0.684	0		HOOK2	0.350648	0.00080649					MXD1	-0.963754	0.00363261	0.0118623	DOWN
SEMA5A	8.2938e-102	1.68605	0.689	0.423	1.33862e-98		CLU	0	-0.249433	0.865	0.975	0		TECR	0.300161	0.000894194					POLR3A	-1.01211	0.00369359	0.0120329	DOWN
PCP4	2.06146e-102	-0.191536	0.982	0.925	3.3272e-99		CCDC3	0	-0.0441571	0.655	0.865	0		MARK4	0.298007	0.000899424					DIS3	-0.776595	0.00371197	0.0120811	DOWN
GM14488	1.99831e-102	1.357	0	0.034	3.22528e-99		CFAP61	0	-0.0249096	0.871	0.988	0		CFAP44	0.310282	0.000956685					TOP3A	-0.736987	0.003796	0.0123132	DOWN
COL4A3BP	1.89431e-102	-0.721362	0.443	0.64	3.05741e-99		DNAH6	0	0.0150814	0.074	0.254	0		INPP5F	0.333301	0.00100346					CCDC28A	-0.908977	0.00380954	0.0123474	DOWN
TSPO	1.11352e-102	0.438731	0.301	0.539	1.79723e-99		SEMA7A	0	-0.0735299	0.473	0.715	0		PRMT3	0.296642	0.00108822					CFLAR	-1.01272	0.00392558	0.0126837	DOWN
CFAP47	2.69193e-103	-0.894376	0.58	0.686	4.34477e-100		CAVIN2	0	0.0213718	0.894	0.698	0		IKBKB	0.379211	0.00110443					AP002495.1	-0.76492	0.00400745	0.0128878	DOWN
DNAH11	2.15743e-103	-3.88042	0.214	0.471	3.4821e-100		PPFIBP1	0	-0.0918391	0.308	0.55	0		DBI	0.355504	0.001153					DNAJC17	-0.92624	0.00409063	0.0131152	DOWN
RD3	1.74067e-103	-4.9077	0	0.045	2.80945e-100		GNAL	0	-0.565988	0.901	0.748	0		GALNT18	0.189179	0.00121848					RTN4IP1	-0.715312	0.00415587	0.0132773	DOWN
SLC17A8	7.2621e-104	0.219022	0.955	0.957	1.1721e-100		CAV2	0	0.0193224	0.59	0.816	0		IRF2BP2	0.325401	0.00122588					IFNGR2	-0.696984	0.00418769	0.0133479	DOWN
UBE2C	5.14048e-104	-0.441177	0.95	0.774	8.29673e-101		LCP1	0	0.0159878	0.771	0.94	0		EMSY	0.303013	0.00123372					WDR76	-0.570741	0.00419171	0.0133505	DOWN
EHD2	1.99926e-104	-0.79791	0.602	0.656	3.22681e-101		4930452G13RIK	0	0.0138636	0.816	0.593	0		IDE	0.369788	0.00126868					MR1	-0.621359	0.0041951	0.013353	DOWN
DLX6OS1	1.53684e-104	-0.406041	0.918	0.47	2.48047e-101		LGALS1	0	0.0232654	0.243	0.46	0		SNAP23	0.310613	0.00140729					RHBDL3	-0.811945	0.00419573	0.013353	DOWN
ARHGAP23	1.14078e-104	-0.43114	0.932	0.851	1.84122e-101		APLP1	0	-0.422128	0.998	0.946	0		TOGARAM2	0.203371	0.00144205					MGAT4A	-1.01895	0.00419997	0.0133594	DOWN
AK7	9.39825e-105	-2.87372	0.522	0.581	1.51688e-101		TMEM151A	0	-0.127299	0.854	0.666	0		SLC27A1	0.209104	0.00144205					ZNF19	-0.666035	0.00427491	0.0135528	DOWN
GM16499	5.76955e-105	-2.53311	0.785	0.881	9.31206e-102		APBB1	0	-0.297072	0.713	0.541	0		RETREG1	0.29284	0.00153119					NUCB1	-0.676356	0.00432704	0.0136866	DOWN
PDGFRB	4.72539e-105	-0.332501	0.894	0.87	7.62677e-102		CFAP100	0	-0.0441474	0.449	0.691	0		ATP8B2	0.377905	0.00159601					ZFAND1	-0.75057	0.0043844	0.0138415	DOWN
IQGAP1	4.0727e-105	0.30768	0.902	0.856	6.57333e-102		NPY1R	0	-0.0261609	0.055	0.218	0		HSPA9	0.298449	0.00163876					EPHX1	-1.146	0.00445935	0.0140412	DOWN
MARCKS	2.97511e-105	-0.580499	0.777	0.801	4.80183e-102		LHFPL5	0	-0.0923907	0.543	0.77	0		TRMT9B	0.384481	0.00172746					CALB1	-0.578157	0.00478381	0.0148864	DOWN
A2M	1.54575e-105	-0.632887	0.938	0.728	2.49485e-102		FBXL22	0	-0.154978	0.147	0.339	0		HNRNPH3	0.360967	0.00182277					AC025279.1	-0.598551	0.00506056	0.0156066	DOWN
LILR4B	1.2904e-105	-2.2276	0.003	0.056	2.0827e-102		DUT	0	-0.284722	0.889	0.756	0		EEF2K	0.258804	0.0018591					KIZ	-0.921542	0.00525536	0.0161291	DOWN
SLC39A10	5.13476e-106	-0.709142	0.35	0.575	8.2875e-103		AHI1	0	-0.512356	0.923	0.854	0		MORF4L2	0.368356	0.00227894					SPTLC1	-0.995443	0.00526991	0.0161539	DOWN
BMP4	1.47526e-106	-0.865047	0.994	0.972	2.38107e-103		NELL1	0	-0.0575046	0.754	0.537	0		HMGN3	0.256868	0.00229717					WDR43	-0.756916	0.00528985	0.0161888	DOWN
H2-AA	4.14536e-107	-7.73064	0.712	0.688	6.69061e-104		ISG15	0	-0.0342279	0.388	0.629	0		KBTBD11	0.325797	0.00256851					ACKR3	-0.746133	0.00532371	0.0162784	DOWN
SLC6A6	2.18502e-108	0.339524	0.652	0.413	3.52662e-105		P2RY13	0	-0.0946198	0.627	0.401	0		PWWP3A	0.218962	0.0025893					AL603839.3	-0.787145	0.00532971	0.0162847	DOWN
IFIT1	1.16527e-108	-0.523296	0.402	0.662	1.88075e-105		BIRC5	0	-0.0915687	0.786	0.939	0		SOX13	0.335739	0.00264169					AC007376.2	-0.615369	0.00550082	0.0167333	DOWN
MEG3	4.21087e-109	-1.25085	0.903	0.791	6.79635e-106		MT3	0	-0.258167	0.929	0.999	0		CPEB3	0.200114	0.00290291					SNX3	-1.005	0.00554348	0.0168444	DOWN
FCNA	1.63713e-109	-4.96646	0.175	0.543	2.64232e-106		CXCL12	0	-0.530766	0.728	0.618	0		PDGFRB	0.258202	0.00333084					IFT46	-0.689724	0.00564274	0.0171113	DOWN
PIH1D2	5.03904e-110	0.166774	0.928	0.855	8.13301e-107		ADSSL1	0	-0.163409	0.662	0.461	0		FANK1	0.336163	0.00335668					NDUFAF6	-1.11483	0.00564339	0.0171113	DOWN
S100B	4.03912e-110	1.20987	0.911	0.693	6.51914e-107		HIST1H4I	0	-0.0672519	0.623	0.833	0		SMO	0.359599	0.00340956					ABRAXAS2	-0.685299	0.0056761	0.0171905	DOWN
HRCT1	1.76944e-110	0.223371	0.267	0.326	2.85588e-107		TSPAN2	0	0.0328585	0.637	0.441	0		NRF1	0.19374	0.00356928					NEXMIF	-0.965911	0.0057248	0.0173	DOWN
GM9946	1.59901e-110	2.43213	0.246	0.446	2.5808e-107		GAS2L3	0	-0.0300809	0.716	0.487	0		WDFY1	0.347129	0.00359366					SMC1B	-0.543017	0.00579263	0.0174667	DOWN
CCN1	4.87664e-111	-0.363208	0.643	0.617	7.87089e-108		PALMD	0	0.0183683	0.775	0.564	0		VCP	0.32725	0.003942					AC048341.1	-0.658126	0.00582259	0.0175506	DOWN
NCAPG	4.54029e-111	-2.80908	0.659	0.284	7.32804e-108		CGNL1	0	-0.0231811	0.331	0.568	0		OGDH	0.234135	0.0050303					NAA40	-0.705276	0.00590887	0.0177779	DOWN
CST7	4.05253e-111	6.3322	0.686	0.582	6.54078e-108		SMIM5	0	-0.0314568	0.827	0.967	0		GPR137B	0.301712	0.00545867					NOL9	-0.763036	0.00595663	0.0178959	DOWN
DNAAF4	2.43641e-111	-1.46771	0.988	0.863	3.93236e-108		CD84	0	0.041084	0.448	0.684	0		CYSTM1	0.260838	0.00545867					BRD2	-0.870355	0.00595932	0.0178974	DOWN
MORN5	2.11713e-111	0.241759	0.749	0.728	3.41705e-108		TPM1	0	-0.54007	0.791	0.711	0		RING1	0.344599	0.00556002					USP39	-0.706667	0.00598554	0.0179632	DOWN
UHRF1	1.52996e-111	-2.58565	0.409	0.398	2.46935e-108		TNR	0	-0.23772	0.683	0.51	0		UST	0.214511	0.00561165					TGS1	-0.788233	0.00608455	0.018214	DOWN
TNR	2.44822e-112	-1.49834	0.539	0.643	3.95142e-109		FABP7	0	0.242569	0.423	0.606	0		FOXN3	0.147835	0.00569008					ZBTB49	-0.585237	0.00616802	0.0184305	DOWN
CALY	8.71539e-113	-1.02009	0.948	0.827	1.40666e-109		SLC2A1	0	-0.113332	0.419	0.653	0		FTO	0.124005	0.00621992					PDK4	-0.998295	0.00619051	0.0184843	DOWN
E230029C05RIK	3.56174e-113	-1.07592	0.478	0.613	5.74864e-110		SPOCK2	0	-0.446683	0.644	0.518	0		KDSR	0.363403	0.00645639					GMEB1	-0.62899	0.00620105	0.0185091	DOWN
PIGZ	2.3436e-113	1.66184	0.838	0.612	3.78257e-110		NASP	0	-0.137161	0.867	0.711	0		HVCN1	0.252043	0.00655865					ARHGEF33	-0.669668	0.0062159	0.01854	DOWN
NNAT	1.74958e-113	0.838655	0.777	0.477	2.82382e-110		EPB41L3	0	-0.110656	0.866	0.699	0		PLOD2	0.360033	0.00660972					DEFB109A	-0.621025	0.00625696	0.018649	DOWN
GM26871	8.23873e-114	-0.800991	0.642	0.746	1.32973e-110		POU3F2	0	0.203724	0.964	0.83	0		RNF216	0.223543	0.006634					ANXA11	-0.755992	0.00639199	0.0189967	DOWN
XDH	1.80001e-114	-0.294024	0.2	0.327	2.90521e-111		PF4	0	-0.0281421	0.267	0.474	0		GNG12	0.25867	0.0070488					ZNF592	-0.901371	0.0064801	0.0192171	DOWN
SOX9	1.75031e-114	0.102609	0.525	0.833	2.825e-111		PLD4	0	-0.0870521	0.858	0.669	0		SPIRE1	0.154524	0.00707285					TTF1	-0.719045	0.00660435	0.0195365	DOWN
SNCB	1.34857e-115	-1.37257	0.941	0.824	2.1766e-112		GRIN2A	0	-0.0890132	0.929	0.801	0		EFCAB2	0.213367	0.00712356					HM13	-0.93446	0.00666576	0.0196681	DOWN
ATP13A5	1.16098e-115	0.184274	0.239	0.218	1.87382e-112		SORBS2	0	-0.175434	0.737	0.573	0		MAP3K14	0.295764	0.00725424					HMGXB4	-0.783965	0.00666731	0.0196681	DOWN
LRRC7	3.00136e-116	-0.43646	0.939	0.718	4.84419e-113		RASGRP2	0	-0.127715	0.861	0.689	0		PKNOX2	0.373905	0.00743814					ZSWIM8	-0.725894	0.00666787	0.0196681	DOWN
P2RY14	9.40945e-117	-0.643269	0.534	0.665	1.51869e-113		RLBP1	0	0.0227083	0.936	0.791	0		DKK3	0.173581	0.0075924					FAM186A	-0.721025	0.00672359	0.0198045	DOWN
BCL11A	6.22474e-117	-0.838719	0.426	0.68	1.00467e-113		ID4	0	0.145405	0.861	0.98	0		CPAMD8	0.226712	0.00777304					VKORC1L1	-0.945118	0.00680649	0.0200198	DOWN
FOSB	3.958e-117	0.962096	0.22	0.347	6.38822e-114		ENKUR	0	-0.0227166	0.819	0.952	0		RAPGEF1	0.258503	0.00790317					LIPA	-0.832833	0.00682308	0.0200543	DOWN
SPOCK3	3.69882e-117	-0.611337	0.9	0.864	5.96989e-114		EMB	0	-0.066496	0.281	0.5	0		KLHL24	0.182731	0.0084854					URGCP	-0.820359	0.00711602	0.0207676	DOWN
NUPR1	1.87439e-117	1.00489	0.994	0.948	3.02527e-114		NDRG1	0	-0.212906	0.962	0.845	0		PRPF40A	0.268843	0.0091632					AC107398.3	-1.01916	0.0072953	0.0211935	DOWN
PTGS1	1.17463e-117	-0.785604	0.52	0.422	1.89585e-114		GJB6	0	0.273526	0.68	0.862	0		RGL2	0.309737	0.00921285					ZRANB1	-0.886023	0.00733035	0.0212655	DOWN
SLC6A13	6.65551e-118	-2.32891	0.764	0.447	1.0742e-114		SRGN	0	-0.0395482	0.515	0.728	0		PLEKHA8	0.333121	0.00944824					DOPEY2	-0.688717	0.00749183	0.0216731	DOWN
SERPING1	2.47726e-119	-1.01291	0.899	0.61	3.99829e-116		PEG3	0	-0.771972	0.673	0.793	0		MT3	0.166572	0.009945					RSRC2	-1.01554	0.00757973	0.0219044	DOWN
PTPRN	1.98114e-119	-3.59547	0.37	0.609	3.19756e-116		GM16499	0	-0.15519	0.816	0.873	0		CCNH	0.169433	0.0100208					TSPOAP1	-0.918485	0.00765358	0.0220715	DOWN
PCSK2	1.33934e-119	-1.20998	0.865	0.523	2.16169e-116		SELPLG	0	-0.137043	0.279	0.504	0		ASCC1	0.259832	0.0104066					SCAP	-0.900718	0.00770949	0.022194	DOWN
RLBP1	1.76049e-120	0.414716	0.952	0.813	2.84143e-117		PTPN6	0	0.0211096	0.981	0.865	0		STAU1	0.280497	0.0107204					DMRTC1B	-0.58094	0.00783943	0.0225132	DOWN
CD33	1.20685e-120	-1.34746	0.932	0.828	1.94785e-117		KLF2	0	-0.0117568	0.475	0.702	0		DTX1	0.295102	0.010871					ZC3H8	-0.821681	0.00784787	0.0225296	DOWN
IGFBPL1	7.1634e-121	-0.896167	0.944	0.608	1.15617e-117		CLEC1B	0	0.163008	0.045	0.187	0		FRY	0.178918	0.0113428					LRCH2	-0.999466	0.0078728	0.0225726	DOWN
GRIN2A	6.61727e-121	-1.03915	0.928	0.831	1.06803e-117		CST7	0	0.0270821	0.727	0.506	0		JADE1	0.331458	0.0113649					INTS14	-0.717468	0.00792102	0.0226687	DOWN
ECM2	4.56877e-121	2.87348	0.201	0.316	7.374e-118		SPOCK1	0	-0.219264	0.968	0.863	0		LYPD6	0.298606	0.0114399					LRIF1	-0.702484	0.00796822	0.0227801	DOWN
CETN2	4.43953e-121	0.198412	0.895	0.65	7.16541e-118		MAP1A	0	0.104916	0.639	0.46	0		EMP1	0.408532	0.0130268					SKIL	-0.81839	0.00809907	0.0230903	DOWN
MAPK15	1.28486e-121	-1.23271	0.34	0.607	2.07377e-118		SERPINA3N	0	-0.10133	0.387	0.61	0		PCBP2	0.221769	0.0130746					TBC1D30	-0.698414	0.00833591	0.0235866	DOWN
SELENOH	8.00842e-122	-0.180171	0.801	0.667	1.29256e-118		OCLN	0	-0.0309923	0.565	0.341	0		PLXNA2	0.183415	0.0133595					NOTCH2NL	-0.731823	0.00874948	0.024555	DOWN
SAMD9L	2.16733e-122	2.71407	0.581	0.452	3.49807e-119		BIRC2	0	0.353217	0.816	0.613	0		HPCAL1	0.311342	0.0141811					TLDC1	-0.624189	0.00882366	0.0247128	DOWN
MYL12A	3.32025e-123	-0.343621	0.958	0.885	5.35888e-120		ALDH1A1	0	0.159829	0.312	0.157	0		PCSK5	0.156494	0.0148013					OAZ2	-0.714015	0.00889084	0.0248421	DOWN
PTPRD	1.24803e-123	-0.615068	0.824	0.9	2.01433e-120		TEK	0	-0.0475935	0.646	0.844	0		GAB1	0.183758	0.0159277					MRPS30-DT	-0.716306	0.00902642	0.0251613	DOWN
HCN2	1.16902e-123	0.23213	0.984	0.866	1.88679e-120		RGS10	0	-0.233758	0.758	0.576	0		ENO2	0.306493	0.0169843					SLC25A46	-0.905347	0.00925834	0.0257297	DOWN
ASPM	1.08884e-123	-2.61887	0.99	0.964	1.75739e-120		C1QTNF4	0	-0.651068	0.71	0.646	0		PEBP4	0.241853	0.017004					FAM19A2	-0.855165	0.00953983	0.0264231	DOWN
DRD2	4.85925e-124	-1.04289	0.943	0.895	7.84283e-121		PDGFRA	0	-0.011701	0.749	0.538	0		EXOC2	0.271983	0.0170237					SLC38A10	-0.692559	0.00982359	0.0270911	DOWN
PROKR2	4.31634e-124	-0.315428	0.314	0.293	6.96657e-121		LYN	0	-0.0160377	0.5	0.722	0		LINC01004	0.21688	0.0172524					ENTPD2	-0.603969	0.0100484	0.0276742	DOWN
NEIL3	2.15386e-124	-3.58457	0.761	0.904	3.47633e-121		CBFA2T3	0	-0.0567762	0.692	0.486	0		RBAK-RBAKDN	0.250192	0.0184337					RBM12B	-0.738069	0.0100832	0.0277607	DOWN
ACKR3	1.76273e-124	0.206856	0.372	0.624	2.84504e-121		GAMT	0	-0.351291	0.459	0.678	0		KRBOX4	0.320105	0.0185571					ELMSAN1	-0.879649	0.0101528	0.0279105	DOWN
KLF4	1.62334e-124	-0.329698	0.947	0.961	2.62007e-121		ATP10A	0	-0.0313361	0.301	0.519	0		GLG1	0.14021	0.0197947					GSTO2	-0.644451	0.0107914	0.0294749	DOWN
APBB1	9.28002e-125	-0.412133	0.813	0.514	1.49779e-121		DNALI1	0	-0.0188496	0.928	0.776	0		PLS3	0.3081	0.020126					FANCM	-0.51496	0.0108719	0.0296555	DOWN
PPP1R1A	4.51163e-125	-1.48852	0.589	0.796	7.28177e-122		GBP4	0	-0.0110781	0.491	0.711	0		MARK3	0.136253	0.0205195					CMSS1	-0.771369	0.0110683	0.030131	DOWN
MEIS2	1.30504e-125	-0.62601	0.976	0.951	2.10634e-122		PTPRB	0	-0.0718205	0.642	0.49	0		ARL17B	0.292694	0.0209542					PCCB	-0.881045	0.0110717	0.030131	DOWN
BMP1	8.89682e-126	-0.833624	0.872	0.797	1.43595e-122		EGFL7	0	-0.289065	0.724	0.559	0		LRSAM1	0.28007	0.0211282					TXNRD3	-0.765794	0.0112704	0.0306213	DOWN
PAK1	4.12884e-126	-0.548948	0.752	0.785	6.66395e-123		GM11992	0	-0.0114927	0.291	0.51	0		SRGAP1	0.119376	0.0219011					SREK1	-1.03282	0.0113439	0.0307906	DOWN
COL1A1	8.57131e-127	-2.09962	0.697	0.691	1.38341e-123		DRC1	0	-0.127698	0.557	0.762	0		PEAK1	0.172506	0.0227322					ODR4	-0.844078	0.0115008	0.0311245	DOWN
COL12A1	5.88395e-127	0.603619	0.005	0.149	9.4967e-124		DPYSL3	0	-0.21405	0.663	0.517	0		PTPRE	0.297267	0.0227665					ZFP69	-0.646754	0.0115845	0.0312896	DOWN
SPAG17	2.34597e-127	-7.69296	0.037	0.187	3.78639e-124		RHOC	0	0.0795856	0.726	0.53	0		MBNL1	0.13115	0.0230947					Z94721.1	-0.509762	0.0116528	0.0313817	DOWN
HIST1H1B	2.12868e-127	-1.16539	0.317	0.294	3.43568e-124		CFH	0	-0.0692848	0.73	0.898	0		RYK	0.271107	0.0234563					CTSO	-0.535813	0.011744	0.031605	DOWN
RIMS2	6.59348e-128	-0.807522	0.967	0.837	1.06419e-124		IGF2	0	0.0647686	0.191	0.383	0		GIT1	0.328091	0.0242143					GAS6	-0.626225	0.0117548	0.0316087	DOWN
THBS3	3.03515e-128	0.302475	0.959	0.891	4.89872e-125		SP9	0	-0.0863463	0.971	0.85	0		NEDD4	0.307617	0.024567					COL9A2	-0.670655	0.0118393	0.0318005	DOWN
FCGR3	8.28578e-129	-0.757759	0.245	0.351	1.33733e-125		LMOD1	0	-0.0370829	0.249	0.09	0		SPATS2	0.294525	0.0251779					SEC22B	-0.723559	0.011843	0.0318005	DOWN
KPNA2	5.43231e-129	-1.92245	0.886	0.775	8.76775e-126		RGS17	0	-0.32423	0.871	0.745	0		MOB1B	0.265833	0.0263262					GLO1	-0.717883	0.0118835	0.0318681	DOWN
PPP1R36	4.90751e-129	-0.577184	0.314	0.578	7.92072e-126		PTPRD	0	-0.607935	0.869	0.871	0		CHD2	0.165802	0.0265431					SLC35G2	-0.965315	0.0125909	0.0334181	DOWN
SPDL1	2.26645e-129	-5.7551	0.727	0.685	3.65806e-126		DRD2	0	-0.180916	0.969	0.852	0		NAPG	0.319616	0.0275204					SMARCD3	-0.798027	0.012842	0.0339598	DOWN
PLK2	9.9435e-130	-1.24258	0.296	0.586	1.60488e-126		TGM2	0	-0.03786	0.285	0.498	0		LHFPL6	0.116521	0.0277668					C1S	-0.591444	0.0131396	0.0346121	DOWN
HDC	7.93933e-130	-1.41403	0.229	0.289	1.28141e-126		CACNB4	0	-0.337208	0.692	0.552	0		CYP20A1	0.286244	0.028013					CHTOP	-0.658194	0.0131927	0.0347255	DOWN
HSPA12B	3.90853e-130	-0.441895	0.181	0.309	6.30837e-127		HES5	0	0.326312	0.549	0.685	0		VSIR	0.212947	0.028013					CA5B	-0.732165	0.013317	0.0349858	DOWN
S100A10	3.15218e-130	-1.02227	0.573	0.643	5.08762e-127		S1PR3	0	0.018507	0.433	0.65	0		RALY	0.309926	0.028226					PTPRG-AS1	-0.53579	0.0135021	0.035382	DOWN
CP	2.50193e-130	5.71656	0.323	0.353	4.03812e-127		SLC7A14	0	-0.134828	0.094	0.255	0		STARD3	0.201797	0.0284604					ARMC10	-0.670894	0.0135152	0.0354051	DOWN
CYB5R3	1.65601e-130	-0.614962	0.565	0.645	2.67279e-127		STPG1	0	-0.0128676	0.576	0.774	0		MAPRE3	0.297113	0.0289506					AC025283.3	-0.737461	0.0135312	0.0354246	DOWN
T2	1.62131e-130	-1.4296	0.049	0.105	2.61679e-127		FCRLS	0	-0.0453227	0.746	0.558	0		TBC1D1	0.219963	0.0309276					WDR45	-0.857461	0.0136688	0.0356718	DOWN
ZP3	3.4354e-131	-5.56541	0.002	0.056	5.54474e-128		RBPMS	0	-0.202899	0.321	0.466	0		ENSA	0.166972	0.0316696					TPD52L1	-1.23576	0.0138534	0.0360851	DOWN
SRCIN1	1.71521e-131	0.306793	0.449	0.217	2.76834e-128		PLAT	0	-0.0308929	0.567	0.395	0		FOXK2	0.248836	0.0324104					ZNF721	-0.889206	0.0138838	0.036153	DOWN
ARHGDIG	1.13608e-131	-3.22519	0.305	0.508	1.83364e-128		POLK	0	0.0352784	0.277	0.129	0		ITGAV	0.173494	0.034398					AC107214.1	-0.589719	0.0141205	0.0366654	DOWN
SLC7A14	3.02497e-132	-0.714868	0.066	0.238	4.88229e-129		KCNA4	0	-0.156883	0.759	0.598	0		FAM227A	0.295336	0.034398					CLCN4	-0.707401	0.0142225	0.0368839	DOWN
KIF22	1.13449e-132	-0.207992	0.138	0.27	1.83107e-129		HP	0	0.0217881	0.018	0.119	0		STAT3	0.18078	0.0358563					PDLIM3	-0.780947	0.0144482	0.0373638	DOWN
TRANK1	6.81099e-133	-1.45045	0.517	0.785	1.09929e-129		ATP1B1	0	-0.388811	0.555	0.759	0		SRSF10	0.314384	0.038608					KMT5A	-0.854184	0.0144869	0.0374403	DOWN
CCND2	4.04087e-133	-0.20292	0.936	0.631	6.52197e-130		ADORA2A	0	-0.327046	0.872	0.71	0		ATN1	0.213607	0.040576					ZNF25	-0.808507	0.0145434	0.037563	DOWN
PDE3B	3.23595e-133	-0.505882	0.91	0.909	5.22282e-130		SEMA3D	0	-0.0668974	0.73	0.534	0		UBC	0.206295	0.040576					CHID1	-0.664538	0.0145597	0.0375933	DOWN
TMEM130	2.96469e-133	-0.478577	0.762	0.813	4.78501e-130		TSPAN13	0	-0.15487	0.432	0.333	0		ZMYND8	0.161428	0.0410508					URB1	-0.699491	0.0146411	0.037757	DOWN
CHRM2	2.70879e-134	-2.22792	0.155	0.36	4.37198e-131		UBL3	0	0.18123	0.684	0.51	0		ELMOD1	0.296245	0.0417615					ATL1	-0.872123	0.0147614	0.0380189	DOWN
GPRIN3	2.39887e-134	-1.05284	0.241	0.239	3.87178e-131		RBP1	0	0.229427	0.332	0.389	0		DGKD	0.255566	0.0422343					MORC3	-1.00753	0.0148079	0.0381149	DOWN
SCN2A	2.06536e-134	-1.2187	0.879	0.71	3.33349e-131		STAB1	0	-0.113732	0.101	0.26	0		MARC2	0.272706	0.0427063					GTF2H2	-0.881038	0.0156091	0.0398668	DOWN
FOXJ1	1.51904e-134	-2.35136	0.599	0.628	2.45173e-131		CD53	0	-0.0889166	0.693	0.498	0		NUFIP2	0.198663	0.04343					KDM5C	-0.644607	0.0158279	0.0403011	DOWN
GPRC5C	9.96481e-135	1.38914	0.667	0.488	1.60832e-131		CYBB	0	-0.0890647	0.206	0.321	0		DENND1A	0.150739	0.0436479					NUP50	-0.735876	0.0161086	0.0408967	DOWN
TRP53I11	4.64639e-135	-0.893149	0.904	0.858	7.49928e-132		CARTPT	0	-0.150116	0.279	0.465	0		USP54	0.147506	0.044135					NDUFA6-AS1	-0.690489	0.0162962	0.0413408	DOWN
CFAP126	4.53004e-135	-1.00859	0.351	0.701	7.31149e-132		MARCKS	0	-0.233589	0.85	0.726	0		NUP188	0.275036	0.0446217					ATP2B4	-1.06416	0.016494	0.0417657	DOWN
SLC22A6	1.1079e-135	-3.55789	0	0.01	1.78815e-132		LUZP1	0	-0.0106237	0.743	0.561	0		HSPB8	0.255738	0.0463496					MNS1	-0.601714	0.0166895	0.042209	DOWN
KIF20A	8.49715e-136	0.339234	0.549	0.348	1.37144e-132		SPDL1	0	-0.022838	0.791	0.601	0		PPP1CC	0.301083	0.046583					ATP5MD	-0.749919	0.0170414	0.042915	DOWN
PACS2	6.93709e-137	0.382956	0.658	0.487	1.11965e-133		AK7	0	-0.0400439	0.463	0.665	0		NPNT	0.315544	0.0467976					DYNC1I2	-0.900343	0.0171547	0.0431215	DOWN
ODC1	1.51059e-137	-0.856785	0.673	0.783	2.4381e-134		NUSAP1	0	-0.0724468	0.418	0.621	0		NTN1	0.274656	0.0492352					SNRPN	-0.736285	0.0172247	0.0432448	DOWN
STMN1	1.5749e-138	0.899645	0.999	0.894	2.54189e-135		PAKAP.1	0	-0.0367492	0.767	0.915	0		LIMCH1	0.130067	0.0494667					ARHGAP1	-0.75083	0.0176551	0.0440977	DOWN
TPM4	6.03699e-139	-0.77578	0.986	0.891	9.74371e-136		MYL12A	0	-0.109827	0.952	0.871	0			TMEM159	PINLYP					HILPDA	-0.560593	0.0180571	0.0449389	DOWN
BSG	5.80761e-139	-0.560189	0.674	0.912	9.37348e-136		INSM1	0	-0.0944604	0.765	0.904	0			CRYM	PLCD1					TEFM	-0.60908	0.0180709	0.0449483	DOWN
GM13861	3.02713e-139	-2.12622	0.601	0.605	4.88578e-136		BARX2	0	-0.0230746	0.53	0.329	0			ARHGAP17	PLD5					OSTM1	-0.791056	0.0180746	0.0449483	DOWN
FN1	1.57106e-139	1.42258	0.403	0.367	2.53569e-136		PTPRZ1	0	0.210303	0.854	0.956	0			NUPR1	PLEKHG1					R3HCC1L	-0.811144	0.0183489	0.0455006	DOWN
CD300C2	6.34796e-140	-0.312176	0.404	0.587	1.02456e-136		NDUFA4L2	0	-0.0364854	0.883	0.982	0			PRRT2	PLEKHJ1					CTSD	-0.705913	0.018487	0.045802	DOWN
CDH8	4.4562e-140	-1.03783	0.069	0.189	7.1923e-137		SERPING1	0	-0.0403217	0.8	0.639	0			MVP	PLPPR3					WBP4	-0.747686	0.0186805	0.0461737	DOWN
ISL1	1.07703e-140	-3.2875	0.738	0.429	1.73832e-137		ATP1A2	0	0.354298	0.974	0.995	0			SRCAP	PLSCR1					VWA8	-1.14457	0.0187249	0.0462665	DOWN
ELAVL3	4.04651e-141	-0.303832	0.963	0.669	6.53107e-138		NES	0	-0.125225	0.884	0.749	0			ORAI3	PNN					COTL1	-0.702945	0.0189676	0.0467963	DOWN
CLEC4N	2.18262e-141	4.34576	0.343	0.485	3.52274e-138		PGLYRP1	0	-0.0568208	0.32	0.523	0			FUS	PNOC					MAP3K19	-0.546235	0.0190339	0.0469318	DOWN
HIST1H1C	2.11935e-142	0.900641	0.41	0.375	3.42064e-139		LAIR1	0	-0.0124072	0.604	0.429	0			DNAJA2	PNPLA6					KLHL23	-0.859506	0.020033	0.0490164	DOWN
FJX1	9.76447e-143	-0.683198	0.637	0.884	1.57598e-139		OASL2	0	-0.084558	0.348	0.177	0			MT1X	POLN					LIN54	-0.808425	0.0200396	0.0490166	DOWN
NDUFA4L2	8.57626e-143	0.138589	0.935	0.925	1.38421e-139		STMND1	0	-0.0104016	0.505	0.703	0			AC092131.1	POLR1E					MTG2	-0.710124	0.020175	0.0493187	DOWN
TMSB10	2.29738e-143	0.207181	0.987	0.787	3.70797e-140		EFNB3	0	-0.16178	0.91	0.783	0			TERB1	POLR3GL					POP1	-0.585648	0.0203382	0.0496442	DOWN
WNT4	6.09728e-144	-5.50608	0.659	0.83	9.84101e-141		NID1	0	0.0103121	0.669	0.468	0			VAC14	POP5					SNTG2	-0.91649	1.1525e-20	3.3377e-18	DOWN
A730020M07RIK	2.73472e-144	1.2929	0.701	0.858	4.41384e-141		SCN1A	0	-0.144003	0.349	0.542	0			AC009163.1	POPDC3					C1QL1	-1.10446	2.0489e-19	4.5642e-17	DOWN
MARCKSL1	1.48386e-144	-1.15504	0.809	0.789	2.39495e-141		APCDD1	0	-0.0731643	0.415	0.612	0			CPHXL	POU2F3					CNTD1	-0.870735	2.331e-19	4.8218e-17	DOWN
CDH5	9.54296e-145	-0.559396	0.233	0.309	1.54023e-141		DBI	0	-0.0719473	0.873	0.964	0			LINC01229	PPIL1					LINC01252	-0.973518	3.8585e-19	7.6187e-17	DOWN
GM14964	5.49543e-145	-0.285499	0.794	0.936	8.86962e-142		BMP1	0	-0.174499	0.88	0.767	0			ATMIN	PPP1CA					CASC6	-0.8529	1.9172e-18	3.2269e-16	DOWN
AFAP1L2	2.94383e-145	-0.102222	0.665	0.334	4.75135e-142		NFASC	0	-0.435061	0.333	0.529	0			COTL1	PPP1R3D					PDZPH1P	-0.821249	2.0145e-18	3.3023e-16	DOWN
DDAH1	4.48636e-146	-0.41768	0.496	0.764	7.24098e-143		NRSN2	0	-0.280396	0.738	0.886	0			KLHL36	PPP2R2D					C2orf82	-0.754232	2.9595e-18	4.6284e-16	DOWN
GAMT	4.29842e-146	-0.62861	0.386	0.677	6.93764e-143		HSPH1	0	-0.388594	0.615	0.495	0			GSE1	PRDM15					TNFAIP6	-0.878293	3.7467e-18	5.6124e-16	DOWN
CDHR3	3.45403e-146	-1.46781	0.297	0.282	5.57481e-143		MYB	0	-0.0281556	0.509	0.695	0			AC138512.1	PRELP					SAMD11	-1.131	6.3226e-18	9.0051e-16	DOWN
CDC25C	3.84564e-147	-2.392	0.127	0.459	6.20687e-144		CDKL4	0	0.0125185	0.171	0.342	0			SNAI3	PREX2					CCDC71L	-0.756339	7.3128e-18	1.0085e-15	DOWN
FLI1	1.56483e-147	-1.40158	0.405	0.648	2.52564e-144		CDHR3	0	0.0157132	0.205	0.382	0			SLC43A2	PROM2					AC090136.3	-0.754148	8.2775e-18	1.1237e-15	DOWN
GRIA3	5.92328e-148	-0.405999	0.959	0.913	9.56017e-145		CREB5	0	-0.0667279	0.209	0.388	0			EMC6	PRSS35					MOCOS	-0.846768	1.0509e-17	1.3427e-15	DOWN
ABLIM1	3.37106e-148	-0.300952	0.776	0.841	5.44089e-145		GMNN	0	0.0501112	0.719	0.54	0			UBE2G1	PSG4					SLC8A3	-1.10482	1.2379e-17	1.5364e-15	DOWN
PERP	2.61225e-148	-4.08823	0.931	0.542	4.21618e-145		THBS3	0	0.130599	0.872	0.97	0			MINK1	PSG9					AC106894.1	-0.789411	1.3165e-17	1.6109e-15	DOWN
CCDC180	6.04755e-149	0.788085	0.423	0.596	9.76075e-146		EMP3	0	0.0452103	0.133	0.291	0			TNFSF12	PTGER3					AC099560.1	-0.745533	1.9183e-17	2.1929e-15	DOWN
IRF8	4.68252e-149	-0.830176	0.101	0.435	7.55759e-146		INPP4B	0	-0.0415933	0.396	0.591	0			ATP1B2	PTOV1					SFN	-0.749202	2.0283e-17	2.2885e-15	DOWN
CDC42EP2	3.70829e-149	-1.79932	0.856	0.695	5.98518e-146		SIGLECH	0	-0.107012	0.693	0.521	0			NAA38	PWRN2					GPRC5A	-0.76625	2.4727e-17	2.6199e-15	DOWN
HIST2H2BB	2.8777e-149	-3.8502	0.872	0.611	4.64461e-146		ID3	0	-0.194445	0.644	0.815	0			CHD3	PWRN4					ST8SIA4	-0.794273	2.9729e-17	3.1119e-15	DOWN
MYOM1	2.52095e-149	-2.23539	0.29	0.574	4.06882e-146		NCALD	0	-0.390539	0.749	0.855	0			VAMP2	PWWP3A					ASNS	-0.792732	4.4836e-17	4.2555e-15	DOWN
1700088E04RIK	5.12915e-150	0.13079	0.967	0.889	8.27844e-147		CLSTN3	0	-0.228058	0.781	0.636	0			ZNF624	PYCR1					C3orf20	-0.936524	5.3293e-17	4.8738e-15	DOWN
BPHL	1.47051e-150	0.915844	0.649	0.324	2.3734e-147		TMEFF2	0	-0.215966	0.91	0.788	0			CCDC144A	RAB33B					NOX4	-0.756595	8.6873e-17	7.4728e-15	DOWN
GM8251	1.29626e-150	0.347891	0.009	0.278	2.09216e-147		EPHA5	0	-0.45068	0.601	0.731	0			RASD1	RABAC1					SPOCD1	-0.748586	2.6404e-16	1.9277e-14	DOWN
CD209F	1.14381e-150	5.07033	0.183	0.368	1.84611e-147		SPATA24	0	-0.0365747	0.364	0.197	0			SHMT1	RABIF					KIAA0040	-0.747249	3.0325e-16	2.169e-14	DOWN
CENPE	4.01702e-151	-7.48909	0.477	0.698	6.48346e-148		NOS1	0	-0.308762	0.94	0.847	0			PHF12	RABL6					LUCAT1	-0.747214	3.7184e-16	2.5844e-14	DOWN
HP	7.63446e-152	-6.92421	0.008	0.103	1.2322e-148		SYP	0	-0.347934	0.708	0.646	0			AC007923.4	RALY					GRHL3	-0.735797	6.6239e-16	4.0527e-14	DOWN
ANLN	2.85054e-152	-0.41409	0.29	0.449	4.60077e-149		DLC1	0	0.131831	0.655	0.468	0			CDK5R1	RAMP2-AS1					AC015908.2	-0.78901	7.569e-16	4.5986e-14	DOWN
CIT	2.2318e-152	-0.981686	0.835	0.877	3.60213e-149		VTN	0	-0.188447	0.574	0.497	0			CCL2	RASEF					CCDC178	-0.812433	7.6352e-16	4.6066e-14	DOWN
KIF11	1.58932e-152	-1.93847	0.368	0.681	2.56517e-149		SPINT2	0	-0.0302006	0.252	0.435	0			CCT6B	RASGEF1B					AL590385.2	-0.750749	8.4454e-16	5.0069e-14	DOWN
COL18A1	1.41197e-152	7.60897	0.407	0.4	2.27892e-149		MBP	0	0.460053	0.813	0.661	0			ARHGAP23	RBAK					PRPH	-0.7073	9.3348e-16	5.3709e-14	DOWN
GM16006	1.02109e-152	-1.53123	0.756	0.501	1.64804e-149		GRIN3A	0	0.0208538	0.793	0.619	0			P3H4	RBBP7					AC015908.7	-0.854126	1.2691e-15	7.0768e-14	DOWN
NME7	8.03207e-153	-0.880007	0.57	0.697	1.29638e-149		TRANK1	0	-0.171459	0.597	0.771	0			FKBP10	RBM4B					AC009271.1	-0.734596	1.3562e-15	7.364e-14	DOWN
CENPM	7.16483e-153	-2.23969	0.461	0.664	1.1564e-149		TXNIP	0	0.182645	0.285	0.454	0			NT5C3B	RBMXL1					LINC01669	-0.722155	1.6375e-15	8.7843e-14	DOWN
SLC16A12	3.51795e-153	0.173038	0.25	0.66	5.67797e-150		MYOM1	0	-0.0412223	0.373	0.561	0			KLHL11	RDH11					AC104695.2	-0.784411	2.0947e-15	1.0705e-13	DOWN
CYYR1	5.05255e-154	0.769813	0.308	0.463	8.15481e-151		FLT1	0	0.032168	0.471	0.658	0			RETREG3	RGMA					AC011444.1	-0.891074	2.2684e-15	1.1458e-13	DOWN
D430041D05RIK	1.41135e-154	-1.14918	0.48	0.679	2.27792e-151		HEXB	0	-0.379737	0.731	0.715	0			CNTNAP1	RHBDL3					VCAM1	-0.729206	2.4444e-15	1.2205e-13	DOWN
LY6K	4.49183e-156	-0.763086	0.936	0.593	7.24981e-153		RNF152	0	0.01701	0.868	0.718	0			AC100793.3	RHCG					MRPL19	-1.06118	2.5664e-15	1.2527e-13	DOWN
GM35611	3.27774e-156	-1.9202	0.551	0.95	5.29027e-153		1700094D03RIK	0	0.0410144	0.264	0.128	0			FAM171A2	RIBC2					SOX4	-0.803217	2.76e-15	1.3322e-13	DOWN
TIMP3	2.29573e-156	-0.482213	0.487	0.667	3.70531e-153		1700088E04RIK	0	0.0192957	0.967	0.867	0			GFAP	RIPK1					TMEM132E	-0.907609	2.8713e-15	1.3782e-13	DOWN
CDK1	1.16582e-156	-2.6332	0.616	0.377	1.88163e-153		EGR1	0	-0.315715	0.292	0.44	0			DCAKD	RMST					HFE2	-0.715237	4.0492e-15	1.8504e-13	DOWN
SCG2	8.75963e-157	-0.808586	0.687	0.43	1.4138e-153		FLI1	0	-0.114699	0.496	0.615	0			NFE2L1	RNF139-AS1					TMEM255B	-0.784909	5.9414e-15	2.614e-13	DOWN
ROBO4	5.26652e-157	-1.69173	0.759	0.741	8.50016e-154		TIMP3	0	0.0136026	0.544	0.654	0			PHB	RNF2					SLC16A7	-0.925833	6.1732e-15	2.6816e-13	DOWN
CLIP3	1.60997e-157	-0.674163	0.441	0.707	2.59849e-154		S100A10	0	-0.26975	0.581	0.654	0			LUC7L3	RNF212					ITGA1	-0.822815	7.1046e-15	3.0235e-13	DOWN
SRGN	4.30849e-158	-0.592197	0.514	0.682	6.9539e-155		CCL12	0	-0.0390529	0.577	0.706	0			MMD	RNFT1					KLF4	-0.765776	7.5832e-15	3.1828e-13	DOWN
RYR2	2.41375e-158	-1.82785	0.365	0.683	3.89579e-155		CCL8	0	-0.03071	0.255	0.43	0			CUEDC1	RNGTT					AC008592.4	-0.776522	7.7204e-15	3.217e-13	DOWN
SRARP	2.04089e-158	-1.8329	0.509	0.599	3.29399e-155		RELN	0	-0.127114	0.654	0.494	0			DYNLL2	ROBO1					SLC3A1	-0.834059	9.9674e-15	4.0278e-13	DOWN
ATP1B1	2.0326e-158	-0.824315	0.48	0.763	3.28061e-155		RAD51AP1	0	-0.0368739	0.747	0.88	0			SEPTIN4-AS1	ROPN1B					SNAPC1	-0.999842	1.0257e-14	4.0692e-13	DOWN
SST	3.90745e-160	-0.209072	0.969	0.826	6.30663e-157		SPAG6L	0	0.0256687	0.603	0.775	0			DHX40	ROS1					EGR1	-0.846305	1.1128e-14	4.3944e-13	DOWN
MRC1	1.17662e-160	-3.51629	0.787	0.358	1.89907e-157		CD52	0	0.119784	0.157	0.284	0			RNFT1	RPL7L1					BTBD19	-0.737141	1.1338e-14	4.4572e-13	DOWN
ADCY5	2.09504e-161	-0.364206	0.915	0.723	3.38139e-158		TMEM163	0	-0.162702	0.538	0.713	0			PSMC5	RPS26					RBM48	-1.09983	1.2756e-14	4.9257e-13	DOWN
TMEM100	3.26203e-162	-0.437487	0.935	0.941	5.26492e-159		PPP1R14A	0	0.066456	0.566	0.418	0			AC005332.5	RPS6KA1					SIX4	-0.747436	1.3404e-14	5.1075e-13	DOWN
HIST1H4I	7.00792e-163	-0.159228	0.713	0.728	1.13108e-159		MYL9	0	-0.158455	0.144	0.293	0			SLC16A6	RRP36					ALDH1L2	-0.797641	1.3633e-14	5.1723e-13	DOWN
DLX2	4.65781e-163	-0.684403	0.916	0.73	7.5177e-160		GAS1	0	0.236564	0.936	0.822	0			BTBD17	RSBN1					COL6A2	-0.770493	1.7771e-14	6.5982e-13	DOWN
PLTP	1.90064e-163	-0.994186	0.104	0.46	3.06764e-160		CCDC141	0	0.290969	0.933	0.814	0			ATP5PD	RSPH9					GLIS1	-0.807309	1.9006e-14	6.9673e-13	DOWN
DAB2IP	1.36541e-163	-0.465015	0.618	0.717	2.20377e-160		OLFM2	0	-0.169698	0.382	0.55	0			GGA3	RSPO2					FLVCR2	-0.777982	1.9387e-14	7.077e-13	DOWN
CLEC1B	1.01574e-163	-13.2165	0.043	0.156	1.6394e-160		ADARB2	0	0.0123014	0.703	0.529	0			SAP30BP	RUFY1					CXorf36	-0.866666	2.5652e-14	9.0964e-13	DOWN
GM40761	8.87815e-164	0.6453	0.012	0.256	1.43293e-160		SGO1	0	-0.0892444	0.976	0.935	0			ITGB4	SAPCD1-AS1					KLF10	-0.715585	2.8934e-14	1.0136e-12	DOWN
BTG2	3.61892e-164	-0.153189	0.717	0.531	5.84093e-161		ECEL1	0	-0.205437	0.124	0.256	0			EXOC7	SCAMP3					AL359317.1	-0.742074	3.4219e-14	1.1704e-12	DOWN
TMEM252	2.01226e-165	1.33089	0.388	0.375	3.24779e-162		TOP2A	0	-0.346028	0.679	0.564	0			SGSH	SEC22C					CH25H	-0.75576	4.6342e-14	1.5426e-12	DOWN
CAR3	5.15051e-166	0.609282	0.719	0.728	8.31293e-163		CYYR1	0	0.0241014	0.319	0.495	0			AC110285.2	SEC23B					VILL	-0.776515	6.4216e-14	2.0663e-12	DOWN
SLC38A1	2.9354e-166	-0.21079	0.077	0.32	4.73773e-163		GM7967	0	-0.0114367	0.569	0.741	0			METRNL	SEC61G					UNC5B	-1.04672	7.5637e-14	2.4173e-12	DOWN
CHGA	1.78303e-166	-2.49757	0.692	0.764	2.87782e-163		SLC7A11	0	0.569264	0.523	0.631	0			COLEC12	SELENOS					VCPKMT	-0.93081	9.3904e-14	2.9241e-12	DOWN
ATP10A	8.69769e-167	-7.10544	0.18	0.549	1.40381e-163		RASSF9	0	0.0236621	0.748	0.871	0			AP000915.2	SELENOW					FAM110C	-0.715312	1.0508e-13	3.2258e-12	DOWN
GPR37	1.89444e-167	-0.15796	0.404	0.667	3.05762e-164		LBH	0	-0.108128	0.974	0.923	0			DLGAP1-AS2	SEMA4G					TMCC3	-0.872425	1.3395e-13	3.9449e-12	DOWN
ANXA1	7.84304e-168	-4.60724	0.866	0.893	1.26587e-164		AI593442	0	-0.316378	0.543	0.544	0			AC010754.1	SERPINC1					PPFIBP2	-1.01932	1.6608e-13	4.8098e-12	DOWN
ITGB2	2.06292e-168	-2.07621	0.928	0.83	3.32955e-165		BMPR2	0	0.268846	0.719	0.576	0			LINC01894	SERPINE2					MIR4500HG	-0.806065	2.3721e-13	6.5013e-12	DOWN
FA2H	7.26259e-169	0.163646	0.411	0.707	1.17218e-165		CPLX2	0	-0.67084	0.62	0.612	0			AC090403.1	SERPING1					KCNG1	-0.816449	2.5895e-13	6.9869e-12	DOWN
GM10714	1.09316e-169	-2.90572	0.986	0.797	1.76437e-166		SPEF2	0	-0.0777362	0.912	0.981	0			DSCAS	SF3B2					SH3TC2	-0.931765	3.653e-13	9.4456e-12	DOWN
TSHZ2	9.91152e-170	-0.159066	0.782	0.428	1.59972e-166		CD200	0	-0.0126298	0.896	0.764	0			DTNA	SFTPD-AS1					GPNMB	-0.779431	3.76e-13	9.6364e-12	DOWN
IGFBP4	8.09451e-170	-1.6512	0.794	0.778	1.30645e-166		IQCG	0	-0.0527617	0.698	0.566	0			KIAA1328	SH2D6					LINC00407	-0.766081	3.76e-13	9.6364e-12	DOWN
LAG3	5.26434e-170	-0.828095	0.116	0.291	8.49664e-167		TRP53I11	0	-0.0670084	0.922	0.824	0			AC009899.1	SH3BP5L					TGFBR2	-0.700097	3.7973e-13	9.7031e-12	DOWN
AOX3	2.92354e-170	0.60928	0.007	0.124	4.71859e-167		ABCB1A	0	-0.111988	0.375	0.526	0			SETBP1	SHF					CHMP2B	-1.10792	4.8426e-13	1.209e-11	DOWN
ECRG4	1.36246e-170	0.651171	0.089	0.151	2.199e-167		LIMS2	0	-0.17942	0.179	0.329	0			SLC14A1	SHLD1					LINC01588	-0.845594	5.027e-13	1.2443e-11	DOWN
CCL5	4.49975e-171	-0.618629	0.211	0.195	7.26259e-168		BTG2	0	-0.0184323	0.682	0.517	0			AC006305.1	SHMT1					SLC1A5	-0.665371	5.6722e-13	1.3921e-11	DOWN
NEU4	1.31571e-171	-2.28052	0.315	0.621	2.12356e-168		TSPO	0	0.183055	0.372	0.526	0			SEC11C	SIM2					COL5A1	-0.718661	8.4479e-13	2.0219e-11	DOWN
ETNPPL	1.39581e-173	0.567143	0.255	0.578	2.25283e-170		ALCAM	0	0.193085	0.838	0.701	0			DIPK1C	SLC25A21					GBP3	-0.786773	8.6148e-13	2.0505e-11	DOWN
LCN2	5.48991e-174	-7.18104	0.324	0.22	8.86071e-171		IGFBP7	0	0.041263	0.84	0.691	0			SALL3	SLC26A11					PIFO	-0.763635	1.126e-12	2.6018e-11	DOWN
PPP1R14B	1.6618e-174	1.00057	0.886	0.566	2.68215e-171		CAR14	0	-0.132602	0.44	0.613	0			LINC01002	SLC35E2B					CDKN2B-AS1	-0.689316	1.9345e-12	4.3206e-11	DOWN
SHISAL1	7.32479e-175	-0.244301	0.97	0.934	1.18222e-171		THBS4	0	-0.18276	0.878	0.97	0			BSG	SLC35F4					NOC3L	-0.947021	2.5526e-12	5.5861e-11	DOWN
FCER1G	5.65168e-176	-0.581296	0.166	0.431	9.12182e-173		HBB-BS	0	-0.0230572	0.728	0.559	0			FSTL3	SLC39A7					ZNF727	-0.736504	2.6893e-12	5.8236e-11	DOWN
IL1R1	1.53773e-176	0.691954	0.76	0.835	2.48189e-173		SLC12A5	0	-0.392625	0.798	0.695	0			PTBP1	SLC66A3					SLC25A1	-0.88892	3.3793e-12	7.1607e-11	DOWN
IFITM3	1.2184e-176	0.279948	0.744	0.605	1.96649e-173		PCDH17	0	-0.0255927	0.979	0.916	0			CBARP	SLC9A2					E2F4	-0.905503	4.1459e-12	8.5761e-11	DOWN
LITAF	1.77395e-177	-0.900083	0.218	0.597	2.86315e-174		PFN2	0	-0.127808	0.728	0.658	0			CIRBP	SLCO6A1					TLR2	-0.653333	4.2452e-12	8.7398e-11	DOWN
VCAM1	1.67516e-177	-0.466754	0.558	0.801	2.70371e-174		MAK	0	-0.0392897	0.829	0.683	0			TCF3	SMIM10L2A					NFRKB	-0.988342	6.0072e-12	1.1888e-10	DOWN
RHOC	2.22885e-178	1.03337	0.827	0.508	3.59737e-175		ATP2B2	0	-0.211174	0.812	0.698	0			TIMM13	SNHG7					TUBD1	-1.06175	6.7006e-12	1.3028e-10	DOWN
NRIP2	5.1671e-179	0.216695	0.118	0.222	8.3397e-176		SMC2	0	-0.219002	0.459	0.62	0			MFSD12	SNX19					CTPS1	-0.824241	7.9431e-12	1.5134e-10	DOWN
FZD4	1.11108e-179	-0.727109	0.3	0.414	1.79329e-176		LHFP	0	-0.152403	0.397	0.279	0			EEF2	SOCS4					FAM89A	-1.03311	8.8785e-12	1.6696e-10	DOWN
PRC1	2.33076e-180	-2.97094	0.313	0.685	3.76184e-177		CDO1	0	-0.0909602	0.421	0.595	0			FEM1A	SORBS3					LINC01554	-0.646529	9.1038e-12	1.7083e-10	DOWN
LSP1	1.3849e-180	0.575201	0.503	0.311	2.23523e-177		TTC16	0	0.0157228	0.218	0.374	0			PTPRS	SOWAHA					ACLY	-1.08242	9.6547e-12	1.8e-10	DOWN
FLRT2	4.39348e-181	0.14193	0.781	0.52	7.09107e-178		TINAGL1	0	0.0433613	0.634	0.463	0			CAPS	SOX11					CMTM6	-0.85042	1.2129e-11	2.2232e-10	DOWN
BEX2	3.65591e-181	-0.138915	0.947	0.643	5.90064e-178		PRR18	0	-0.217442	0.871	0.802	0			MLLT1	SP3					NTN4	-0.673151	1.224e-11	2.2388e-10	DOWN
PLD4	4.50707e-182	-0.442541	0.93	0.664	7.2744e-179		IFI27L2A	0	0.0872578	0.71	0.545	0			C3	SPACA6					SLX1A-SULT1A3	-0.936751	1.2541e-11	2.2841e-10	DOWN
EGFL7	1.459e-182	-1.06988	0.779	0.559	2.35483e-179		PERP	0	-0.0622051	0.768	0.615	0			ZNF358	SPINK9					MRPL27	-0.940847	1.4284e-11	2.5673e-10	DOWN
ATP2A3	5.05694e-183	-0.571341	0.842	0.729	8.1619e-180		CD34	0	-0.134843	0.343	0.448	0			PNPLA6	SPON1					FRMD8	-0.835384	1.6598e-11	2.9131e-10	DOWN
FBXO5	1.70464e-184	-0.341664	0.422	0.61	2.75129e-181		1700001C02RIK	0	-0.025001	0.433	0.271	0			AC008946.1	SRGAP2-AS1					PLXND1	-0.874334	1.7419e-11	3.0327e-10	DOWN
NDNF	3.10768e-185	-0.731952	0.559	0.246	5.0158e-182		SRCIN1	0	0.0789924	0.369	0.242	0			ANGPTL4	SRPX2					NR2F6	-0.816426	1.8261e-11	3.1479e-10	DOWN
SPC24	7.99866e-186	-2.64237	0.823	0.829	1.29098e-182		RRM2	0	-0.0841353	0.991	0.94	0			RAB11B	SRRM2					EIF4A3	-0.754437	1.8857e-11	3.2186e-10	DOWN
H2AFX	1.35148e-186	-0.314689	0.978	0.88	2.18128e-183		H2-AB1	0	-0.0305723	0.074	0.184	0			P2RY11	SRRT					LINC00513	-0.917167	2.0875e-11	3.508e-10	DOWN
NBL1	4.53011e-187	-0.34231	0.362	0.659	7.3116e-184		CD44	0	-0.0703537	0.663	0.804	0			ICAM1	ST6GALNAC3					AL157935.2	-0.716427	2.2445e-11	3.754e-10	DOWN
ISG15	3.95203e-188	-0.965742	0.294	0.637	6.37858e-185		CFAP69	0	-0.0142977	0.869	0.74	0			EPOR	ST8SIA6-AS1					ABCC6	-0.775773	2.2473e-11	3.754e-10	DOWN
KCNIP3	2.18433e-188	-0.751977	0.302	0.586	3.52551e-185		NPTX2	0	-0.0465297	0.331	0.487	0			CACNA1A	STAC					PIGA	-0.742772	2.6119e-11	4.3224e-10	DOWN
SCN4B	1.15236e-188	-0.596055	0.828	0.456	1.85992e-185		NSG2	0	-0.510587	0.611	0.576	0			SAMD1	STAC2					CAVIN4	-0.736092	3.1339e-11	5.0515e-10	DOWN
HIST1H2AB	1.10573e-188	-1.84651	0.732	0.406	1.78465e-185		PRSS56	0	0.16338	0.692	0.836	0			PRKACA	STK26					GDF15	-0.620359	3.4051e-11	5.4784e-10	DOWN
LMO2	1.03546e-188	-0.365949	0.844	0.813	1.67123e-185		MLF1	0	-0.0451888	0.18	0.323	0			ADGRL1	STK31					MAP4K1	-0.924995	4.1167e-11	6.5266e-10	DOWN
CHN2	9.88129e-189	-0.970437	0.785	0.437	1.59484e-185		CP	0	0.0540291	0.269	0.422	0			GIPC1	STX10					RGS2	-0.717461	4.3779e-11	6.878e-10	DOWN
SCN3A	2.67707e-189	-2.76311	0.656	0.694	4.3208e-186		ARHGAP29	0	-0.0739438	0.332	0.497	0			CYP4F3	STX3					RP1	-0.66091	4.6588e-11	7.2798e-10	DOWN
S100A8	9.89761e-190	-9.75596	0.325	0.212	1.59747e-186		IGFBP4	0	-0.0788656	0.827	0.736	0			CYP4F11	SUMF1					SEPHS2	-0.702631	5.589e-11	8.6252e-10	DOWN
VSIR	6.16985e-190	-1.30714	0.171	0.492	9.95813e-187		ZBBX	0	-0.0168339	0.612	0.449	0			RAB8A	SURF1					RGPD4	-0.888017	6.1776e-11	9.4326e-10	DOWN
CRYM	2.47539e-191	-0.487194	0.455	0.592	3.99528e-188		GPR37	0	-0.0998554	0.484	0.651	0			KLF2	SWI5					DRAXIN	-0.690701	6.9541e-11	1.0544e-09	DOWN
TEKT1	2.34284e-191	-0.756903	0.168	0.338	3.78135e-188		MATN4	0	-0.021967	0.839	0.725	0			SLC35E1	SYCE2					Z95331.1	-0.924046	7.319e-11	1.1059e-09	DOWN
OCLN	6.73607e-192	-1.05908	0.594	0.372	1.0872e-188		MT1	0	-0.140782	0.966	0.999	0			AC005253.1	SYMPK					TMEM45A	-0.667962	8.1963e-11	1.209e-09	DOWN
COLEC12	4.13969e-192	-0.254723	0.274	0.686	6.68145e-189		RSAD2	0	0.0471855	0.724	0.858	0			NCAN	TADA3					CPXM2	-0.661241	8.7985e-11	1.288e-09	DOWN
HIST1H2AF	1.23469e-192	-3.33392	0.656	0.678	1.99279e-189		FLNA	0	-0.0832794	0.711	0.598	0			ZNF599	TAGLN2					SERPINB1	-0.698307	1.0067e-10	1.4626e-09	DOWN
MUSTN1	6.08137e-193	0.414681	0.86	0.814	9.81534e-190		RYR2	0	-0.210842	0.489	0.634	0			HPN	TARDBP					PDGFA	-0.869672	1.1142e-10	1.6001e-09	DOWN
LMNB1	2.48419e-193	-1.65881	0.522	0.704	4.00948e-190		GPX8	0	-0.292676	0.555	0.636	0			HPN-AS1	TBC1D3D					BAALC-AS2	-0.634606	1.1459e-10	1.6401e-09	DOWN
APOL11B	2.17001e-194	3.18839	0.319	0.511	3.5024e-191		DLX1	0	-0.104641	0.894	0.778	0			AC020907.1	TBL1X					RFFL	-0.711279	1.2257e-10	1.7428e-09	DOWN
S1PR3	1.95936e-195	0.137206	0.353	0.654	3.16241e-192		EMCN	0	0.0491834	0.739	0.584	0			LRFN3	TBPL1					TSHR	-0.750801	1.7738e-10	2.4192e-09	DOWN
RBM24	1.06144e-195	0.46361	0.72	0.496	1.71317e-192		PLS1	0	-0.0740005	0.63	0.618	0			TBCB	TBX19					TGDS	-0.834565	1.8071e-10	2.457e-09	DOWN
CHGB	6.16014e-196	-1.05503	0.929	0.542	9.94247e-193		MOXD1	0	0.0190312	0.49	0.329	0			SIPA1L3	TCF7L1					NENF	-0.916545	2.2421e-10	2.9694e-09	DOWN
DRD1	3.27958e-196	-0.411128	0.882	0.649	5.29325e-193		CIDEA	0	-0.0343475	0.06	0.161	0			ZFP36	TCOF1					ITGA3	-0.721997	2.3159e-10	3.0485e-09	DOWN
CEP290	9.68797e-197	-0.271475	0.967	0.953	1.56364e-193		ABLIM1	0	0.0590035	0.869	0.755	0			PSMC4	TDO2					ATAD3C	-0.703319	2.6771e-10	3.487e-09	DOWN
TRAF1	7.14503e-197	0.117826	0.807	0.626	1.15321e-193		CLEC2D	0	-0.100151	0.637	0.56	0			ZNF780A	TEPSIN					CDC7	-0.724036	2.7565e-10	3.5852e-09	DOWN
BMP6	1.62523e-197	-0.140503	0.319	0.607	2.62312e-194		GM12326	0	-0.0628242	0.378	0.267	0			ITPKC	TET3					AC244517.5	-0.751718	3.2612e-10	4.1858e-09	DOWN
SEMA3D	2.87458e-198	-4.25188	0.893	0.471	4.63958e-195		MEIS2	0	-0.244096	0.984	0.935	0			AXL	TEX101					AC078883.2	-0.728563	3.6903e-10	4.701e-09	DOWN
NID1	2.24858e-198	0.265174	0.718	0.481	3.62921e-195		OPRK1	0	-0.110539	0.307	0.384	0			PINLYP	TFAP4					AC125232.1	-0.808732	4.2767e-10	5.4084e-09	DOWN
MAFB	3.25818e-199	-1.05225	0.303	0.555	5.25871e-196		SYT15	0	0.0413357	0.051	0.145	0			IRGQ	TGFBR1					NSDHL	-0.771262	4.2851e-10	5.4112e-09	DOWN
HIST1H2AE	9.37396e-200	-2.49476	0.671	0.354	1.51296e-196		GPR6	0	-0.132692	0.86	0.949	0			APOC1	TGFBR2					RAI2	-0.752347	4.7286e-10	5.9196e-09	DOWN
IFI27L2A	2.98331e-200	1.39113	0.899	0.458	4.81506e-197		CRYM	0	0.0158517	0.487	0.595	0			APOC2	THPO					PLEKHH3	-0.85077	5.1348e-10	6.3821e-09	DOWN
ARHGDIB	5.91461e-201	-0.526136	0.285	0.637	9.54618e-198		RRAS	0	0.335794	0.752	0.673	0			CLPTM1	THSD7B					ODC1	-0.690414	5.2153e-10	6.4729e-09	DOWN
5830408C22RIK	6.65175e-202	-0.229987	0.273	0.609	1.07359e-198		C4B	0	0.575038	0.37	0.455	0			SYMPK	TIGD5					SMPDL3A	-0.988173	5.7499e-10	7.0858e-09	DOWN
SBF1	4.44111e-202	0.18332	0.945	0.631	7.16795e-199		GSN	0	-0.29966	0.468	0.612	0			KCNJ14	TIMP2					PPP1R1C	-0.645288	6.4188e-10	7.8213e-09	DOWN
EPPK1	1.30647e-202	-5.74316	0.003	0.096	2.10864e-199		IER2	0	-0.062927	0.571	0.708	0			CPT1C	TMEM101					ACTR8	-0.785059	7.2861e-10	8.696e-09	DOWN
ANXA5	4.36339e-203	1.00408	0.981	0.927	7.04252e-200		CIT	0	-0.234658	0.897	0.819	0			LRRC4B	TMEM120A					BLOC1S6	-0.834381	7.6572e-10	9.1007e-09	DOWN
MYO1B	1.34536e-203	-0.442703	0.861	0.768	2.17141e-200		MAPK15	0	0.0152756	0.427	0.586	0			SPACA6	TMEM126A					SMG1P6	-0.799579	8.0357e-10	9.5115e-09	DOWN
CCDC74A	1.22978e-204	-0.942263	0.698	0.76	1.98486e-201		HS6ST2	0	-0.087687	0.501	0.38	0			ZNF83	TMEM126B					ATOX1	-0.887948	8.3082e-10	9.794e-09	DOWN
NTN4	1.29372e-206	0.581813	0.692	0.581	2.08807e-203		EPAS1	0	0.136206	0.692	0.828	0			AC022137.4	TMEM129					PCID2	-1.03535	8.522e-10	1.0032e-08	DOWN
DLK1	7.81069e-207	-0.996339	0.665	0.728	1.26064e-203		CEP126	0	-0.141145	0.53	0.469	0			TTYH1	TMEM132C					SAMD1	-0.850132	8.6787e-10	1.0189e-08	DOWN
GPCPD1	2.77935e-207	-0.530331	0.304	0.675	4.48588e-204		FZD6	0	0.199129	0.799	0.661	0			ISOC2	TMEM134					ENPP2	-0.668595	9.1492e-10	1.0727e-08	DOWN
NR2F2	6.5999e-208	-0.434359	0.937	0.598	1.06522e-204		TNNI1	0	-0.278128	0.245	0.297	0			SOX12	TMEM168					AC145285.2	-0.816231	9.5e-10	1.1079e-08	DOWN
SLFN5	3.41413e-210	-0.499437	0.059	0.373	5.51041e-207		KCTD12	0	-0.102788	0.673	0.553	0			SDCBP2	TMEM169					JCAD	-0.631672	1.0883e-09	1.2524e-08	DOWN
GATA2	2.05133e-210	0.213653	0.112	0.324	3.31085e-207		2810468N07RIK	0	-0.126756	0.889	0.79	0			EBF4	TMEM178A					RND1	-0.681941	1.3248e-09	1.496e-08	DOWN
HBA-A2	2.36205e-212	-2.22265	0.238	0.371	3.81235e-209		PLP1	0	-0.677035	0.896	0.963	0			PTPRA	TMEM19					JPH1	-0.667081	1.6133e-09	1.8015e-08	DOWN
DAB2	2.11615e-213	0.404952	0.745	0.803	3.41547e-210		LPL	0	-0.171159	0.495	0.375	0			ATRN	TMEM191B					PHLDA1	-0.63902	1.7692e-09	1.9656e-08	DOWN
TTC29	1.33448e-213	-5.55918	0.174	0.542	2.15385e-210		ARHGDIG	0	-0.163818	0.36	0.504	0			PRNP	TMEM215					DYNLT1	-0.780411	1.9404e-09	2.1421e-08	DOWN
H2AFV	1.27025e-214	-0.338623	0.826	0.9	2.05018e-211		WNT5A	0	-0.023485	0.284	0.43	0			C20orf203	TMEM220-AS1					ANAPC7	-0.84493	2.0726e-09	2.2677e-08	DOWN
APCDD1	2.36123e-215	-0.604165	0.286	0.653	3.81103e-212		FOS	0	0.0350451	0.644	0.517	0			EIF2S2	TMEM225B					GABARAPL1	-0.902714	2.3911e-09	2.587e-08	DOWN
LMNA	7.14349e-217	-0.786665	0.506	0.615	1.15296e-213		CELF4	0	-0.180246	0.388	0.339	0			UQCC1	TMEM263					SLC10A1	-0.724249	2.7425e-09	2.9452e-08	DOWN
LHFPL5	7.67936e-218	-6.67593	0.55	0.715	1.23945e-214		PDYN	0	-0.110803	0.795	0.681	0			RBM12	TMEM42					PRDX1	-0.866245	2.783e-09	2.9813e-08	DOWN
CAPSL	2.35941e-219	-2.10282	0.811	0.831	3.80809e-216		CTPS	0	-0.112502	0.196	0.332	0			EPB41L1	TMUB2					PYGL	-0.684433	2.8892e-09	3.0875e-08	DOWN
PLAT	1.49944e-219	0.105771	0.613	0.403	2.4201e-216		STRA6	0	0.019999	0.539	0.685	0			AL359555.4	TNFRSF11B					EIF3G	-0.692954	3.0816e-09	3.269e-08	DOWN
ITIH2	7.39811e-220	-3.39691	0.992	0.955	1.19406e-216		RBMS1	0	0.155723	0.619	0.487	0			PLCG1	TNFRSF6B					AL118516.1	-0.643535	3.2866e-09	3.461e-08	DOWN
RAB7B	1.06074e-220	-1.61854	0.44	0.789	1.71203e-217		SCN3A	0	-0.231398	0.642	0.72	0			SERINC3	TNNT2					SAMM50	-0.809471	3.337e-09	3.5056e-08	DOWN
FHAD1	7.42191e-222	1.33455	0.287	0.692	1.1979e-218		HSPA2	0	-0.0440649	0.872	0.818	0			LINC01273	TPBGL					NFKBID	-0.674835	3.8656e-09	4.0077e-08	DOWN
EMP3	3.49711e-222	2.66242	0.136	0.254	5.64434e-219		SPOCK3	0	-0.53617	0.907	0.845	0			GNAS	TPRA1					GRIN3A	-0.760233	3.9716e-09	4.1127e-08	DOWN
COL1A2	3.12332e-222	0.166304	0.275	0.467	5.04104e-219		SYNPO2	0	-0.0306919	0.444	0.598	0			NELFCD	TRAM1L1					CXorf56	-0.755921	4.1306e-09	4.2672e-08	DOWN
IGF1	9.10632e-223	-0.924012	0.022	0.365	1.46976e-219		KNSTRN	0	-0.0677849	0.431	0.579	0			PRELID3B	TRAPPC5					UAP1	-0.792086	4.2045e-09	4.3383e-08	DOWN
HEXB	4.82498e-223	-1.14493	0.639	0.779	7.78751e-220		FOXJ1	0	-0.109906	0.59	0.647	0			DIDO1	TRIM73					PCDHB14	-0.679844	4.2536e-09	4.3734e-08	DOWN
DLX1	4.78778e-223	-0.192231	0.895	0.804	7.72748e-220		BICC1	0	0.0481844	0.876	0.759	0			NKAIN4	TRMU					MCFD2	-0.804305	4.3774e-09	4.49e-08	DOWN
THBD	4.55967e-223	-3.73915	0.941	0.756	7.35931e-220		SYT11	0	0.246548	0.999	0.962	0			GATD3B	TRPM3					AC093591.2	-0.614144	4.5074e-09	4.6017e-08	DOWN
1700001C02RIK	3.28338e-223	1.10928	0.414	0.32	5.29937e-220		SPI1	0	-0.0627465	0.729	0.592	0			CU638689.4	TRRAP					MYL6B	-0.763677	4.5807e-09	4.6656e-08	DOWN
FOXC1	6.9581e-224	0.285091	0.673	0.373	1.12304e-220		HIST1H4D	0	0.255534	0.481	0.33	0			LINC02246	TSGA10					AC138969.2	-0.667966	4.6036e-09	4.6834e-08	DOWN
1700094D03RIK	3.36699e-224	0.24564	0.28	0.147	5.43432e-221		FJX1	0	0.0740918	0.733	0.846	0			BACH1	TTC39A					HDHD5	-0.772645	4.9813e-09	5.0322e-08	DOWN
TSC22D1	3.21815e-224	-0.941127	0.749	0.832	5.19409e-221		DISP2	0	-0.0758671	0.529	0.673	0			EVA1C	TTC4					TUBA1C	-0.869462	5.3292e-09	5.3341e-08	DOWN
SYNPO2	7.15063e-225	-0.679918	0.316	0.648	1.15411e-221		CFAP45	0	-0.0544844	0.173	0.085	0			IFNAR2	TTN-AS1					MSX2	-0.771181	5.9483e-09	5.9129e-08	DOWN
MIAT	5.63568e-225	-1.84139	0.964	0.697	9.09598e-222		IGFBP5	0	0.150848	0.865	0.761	0			CBR3-AS1	TUBB2B					MAFF	-0.744258	6.0398e-09	5.9894e-08	DOWN
GM20501	8.26744e-226	-0.297504	0.218	0.453	1.33436e-222		CYTH4	0	-0.0467235	0.386	0.536	0			CBR3	TUNAR					LAMTOR5-AS1	-0.858314	6.4066e-09	6.3179e-08	DOWN
CALML4	3.75738e-226	-7.05132	0.113	0.355	6.06442e-223		CFAP46	0	-0.061514	0.219	0.349	0			C2CD2	U73169.1					AL078587.1	-0.753222	6.4611e-09	6.3578e-08	DOWN
LRRC32	1.24483e-226	2.11296	0.629	0.3	2.00916e-223		BCL11A	0	-0.158649	0.528	0.637	0			ZNF295-AS1	U95743.1					CD24	-0.652386	6.6045e-09	6.4751e-08	DOWN
LYN	2.24632e-228	-0.277845	0.437	0.714	3.62557e-225		CYP26B1	0	-0.013226	0.587	0.73	0			AP001627.1	UBE2J2					DNAJC12	-0.644213	6.6196e-09	6.4751e-08	DOWN
SLC7A1	1.0746e-230	1.095	0.428	0.416	1.73441e-227		ERC2	0	-0.516714	0.903	0.914	0			ERVH48-1	UBL7					ZNF470	-0.730333	6.6226e-09	6.4751e-08	DOWN
FAM214A	3.46287e-231	-0.610684	0.706	0.766	5.58906e-228		E2F1	0	-0.0388059	0.789	0.667	0			AC000085.1	UCKL1					TGFB1	-0.836487	6.7977e-09	6.6283e-08	DOWN
ATP1A2	4.81819e-232	0.714027	1	0.974	7.77656e-229		TENT5C	0	0.0304817	0.897	0.796	0			GGT5	UCN					HIGD1C	-0.70363	7.0553e-09	6.8488e-08	DOWN
TNNI1	2.48269e-232	-2.00441	0.054	0.411	4.00707e-229		JCAD	0	-0.181698	0.893	0.785	0			MN1	UGDH					CX3CL1	-0.706847	7.2412e-09	7.0135e-08	DOWN
SMC2	1.77575e-233	-1.59984	0.359	0.65	2.86606e-230		PDGFRB	0	-0.0931969	0.908	0.847	0			KREMEN1	ULBP2					ZNF667-AS1	-0.789538	8.3754e-09	8.005e-08	DOWN
CXCR2	1.72281e-234	-4.52857	0.261	0.394	2.78062e-231		ELAVL2	0	-0.199592	0.957	0.881	0			AL021393.1	USP43					SLC35F6	-0.849748	1.0279e-08	9.6129e-08	DOWN
MLF1	1.21765e-234	-0.561004	0.052	0.375	1.96529e-231		ENPP6	0	-0.17008	0.796	0.717	0			GAS2L1	USP44					VPS72	-0.663295	1.054e-08	9.8252e-08	DOWN
KNL1	2.79104e-235	-2.19977	0.737	0.41	4.50474e-232		APOD	0	0.161773	0.769	0.632	0			SF3A1	UTP3					IGF2BP3	-0.674505	1.1846e-08	1.0914e-07	DOWN
PCDH17	1.66543e-235	-0.185229	0.949	0.95	2.688e-232		PBK	0	-0.196242	0.272	0.393	0			GAL3ST1	VASN					HLA-DRA	-0.623396	1.199e-08	1.1035e-07	DOWN
SPAG16	1.55536e-235	-0.983874	0.833	0.835	2.51035e-232		FCGR2B	0	0.0333779	0.821	0.693	0			LIMK2	VAV3-AS1					ZNF79	-0.696517	1.2028e-08	1.1058e-07	DOWN
HOPX	5.63608e-236	1.24868	0.168	0.281	9.09663e-233		TREM2	0	0.103417	0.27	0.396	0			APOL3	VGF					GTPBP2	-0.752518	1.4427e-08	1.3043e-07	DOWN
DNAIC1	4.43405e-236	1.25637	0.835	0.679	7.15656e-233		KIF26A	0	-0.0719787	0.489	0.634	0			SREBF2	VHL					IL13RA1	-0.639307	1.6183e-08	1.448e-07	DOWN
TMEM158	7.92417e-239	-0.345994	0.961	0.672	1.27896e-235		IIGP1	0	-0.0243228	0.567	0.426	0			WNT7B	VLDLR-AS1					AC113935.1	-0.748278	1.6613e-08	1.4806e-07	DOWN
2410004P03RIK	2.88957e-239	-7.04799	0.296	0.483	4.66377e-236		TBX2	0	0.0579389	0.843	0.738	0			CERK	VPS28					CNTNAP1	-0.721619	1.7206e-08	1.5285e-07	DOWN
GNG4	2.44517e-239	-0.771415	0.649	0.811	3.94651e-236		ARHGAP23	0	-0.172929	0.919	0.842	0			GYG2	VPS37D					AC141586.1	-0.804296	1.7486e-08	1.5486e-07	DOWN
SYT10	1.34336e-239	-2.1921	0.418	0.651	2.16818e-236		ACOT7	0	-0.0814759	0.301	0.241	0			ARSE	VWA7					ZDHHC6	-0.703649	1.7872e-08	1.578e-07	DOWN
PLA1A	1.33386e-239	-1.74396	0.561	0.768	2.15285e-236		PRSS23	0	-0.01366	0.87	0.777	0			HCCS	WDPCP					AC010618.3	-0.78654	1.9167e-08	1.6871e-07	DOWN
GNG3	1.25325e-239	-1.23831	0.929	0.784	2.02275e-236		SERF1	0	-0.0987878	0.86	0.76	0			FRMPD4	WDR13					SEC14L2	-0.75766	2.1037e-08	1.8369e-07	DOWN
ABCC9	2.98267e-241	0.666304	0.139	0.394	4.81404e-238		GM19935	0	-0.0372058	0.893	0.951	0			RBBP7	WDR63					VWA1	-0.631261	2.2653e-08	1.9646e-07	DOWN
CCL24	8.16899e-243	-0.116849	0.515	0.631	1.31847e-239		RND3	0	-0.0221895	0.554	0.453	0			PPEF1	WNT5B					LAMTOR5	-0.789386	3.1006e-08	2.6102e-07	DOWN
UNC93B1	6.10101e-243	-1.12252	0.791	0.823	9.84703e-240		ANO1	0	0.017115	0.219	0.347	0			RPS6KA3	WNT7B					PIM1	-0.660991	3.6619e-08	3.0444e-07	DOWN
SGPP2	4.33846e-243	0.835615	0.933	0.522	7.00228e-240		COL4A3BP	0	0.0159043	0.494	0.639	0			AL807742.1	WRNIP1					ENPP3	-0.599579	4.2072e-08	3.4385e-07	DOWN
DLC1	3.33291e-244	0.853286	0.742	0.453	5.37932e-241		PLPP3	0	0.0962751	0.978	0.998	0			PHEX	WSCD1					STX3	-0.616708	4.3191e-08	3.5168e-07	DOWN
LMO1	8.54417e-246	0.519595	0.195	0.36	1.37903e-242		H2AFV	0	-0.219443	0.869	0.873	0			ATP6AP2	XKRX					FREM1	-0.814816	4.3962e-08	3.5695e-07	DOWN
LBH	4.24956e-247	-0.610918	0.93	0.963	6.85879e-244		CNTNAP5A	0	-0.0322775	0.912	0.814	0			MAOB	YKT6					ARID5A	-0.630243	4.8095e-08	3.8618e-07	DOWN
RASGRP2	3.4859e-247	-0.955366	0.743	0.805	5.62624e-244		CFAP44	0	-0.0565219	0.186	0.308	0			WDR13	YPEL5					ZNF460	-0.721852	4.875e-08	3.9072e-07	DOWN
SPA17	2.56662e-247	-0.577272	0.882	0.898	4.14252e-244		MGP	0	0.0269907	0.406	0.553	0			GLOD5	Z93403.1					FAM8A1	-0.713046	5.2245e-08	4.1528e-07	DOWN
CACNB4	1.11704e-247	-1.7373	0.568	0.665	1.8029e-244		TSC22D1	0	-0.453849	0.816	0.781	0			GPR173	Z96074.1					TRMT10A	-0.619392	5.4153e-08	4.2888e-07	DOWN
FCGR1	9.08716e-248	-1.9632	0.517	0.798	1.46667e-244		CLIP3	0	-0.142235	0.597	0.606	0			FGD1	ZBTB14					TRMT112	-0.667973	5.6504e-08	4.4709e-07	DOWN
IGFBP2	4.50589e-249	-0.188241	0.572	0.634	7.27251e-246		ENO4	0	-0.0331236	0.908	0.826	0			AL050309.1	ZBTB3					SNRPE	-0.699004	5.9103e-08	4.6479e-07	DOWN
NSG2	4.2769e-249	-1.98678	0.417	0.711	6.90292e-246		PEX5L	0	-0.393047	0.309	0.34	0			FAAH2	ZBTB49					MRPL51	-0.831034	5.9116e-08	4.6479e-07	DOWN
C1QB	2.17053e-249	0.474733	0.867	0.606	3.50324e-246		H2-AA	0	-0.0377758	0.751	0.638	0			ARHGEF9	ZBTB7C					EIF2A	-0.679532	6.0446e-08	4.7482e-07	DOWN
ICAM2	6.03978e-251	2.22845	0.868	0.721	9.74821e-248		SPA17	0	-0.0688763	0.924	0.856	0			ZMYM3	ZBTB9					AL591926.2	-0.629925	6.4884e-08	5.0602e-07	DOWN
IRX5	1.63609e-252	2.33684	0.407	0.276	2.64064e-249		ZIC1	0	0.0568223	0.167	0.271	0			ATRX	ZC3H12B					MICAL2	-0.697879	7.7084e-08	5.8901e-07	DOWN
SLC9A3R2	4.29787e-253	-1.07098	0.865	0.846	6.93677e-250		PAK7	0	-0.0354703	0.56	0.694	0			FAM133A	ZDHHC24					GOSR2	-0.725661	7.8631e-08	5.9978e-07	DOWN
NUDT4	5.04273e-254	-0.785047	0.929	0.825	8.13897e-251		PLTP	0	-0.170434	0.256	0.39	0			TRMT2B	ZFP36					VPS16	-0.684759	7.8893e-08	6.0125e-07	DOWN
LY6A	4.90538e-255	-2.13263	0.191	0.438	7.91729e-252		PLK2	0	-0.382901	0.459	0.486	0			IL13RA1	ZFP69					SLC24A2	-0.867145	8.574e-08	6.5114e-07	DOWN
ACHE	2.57641e-256	-1.10955	0.911	0.908	4.15832e-253		OPCML	0	-0.234172	0.702	0.74	0			NKRF	ZFP90					NPC2	-0.672477	8.6911e-08	6.5774e-07	DOWN
MARVELD1	1.28424e-256	1.49192	0.714	0.528	2.07277e-253		SLC6A11	0	0.723232	0.878	0.923	0			SEPTIN6	ZGRF1					ARL4C	-0.692145	9.5801e-08	7.2124e-07	DOWN
CREB5	2.67631e-257	0.171105	0.171	0.372	4.31957e-254		ADGRF5	0	-0.0160469	0.329	0.469	0			PHF6	ZMIZ1-AS1					ANKRD9	-0.730444	1.0612e-07	7.9347e-07	DOWN
HAP1	2.56595e-258	-1.07159	0.75	0.43	4.14144e-255		SLC10A4	0	-0.120861	0.845	0.748	0			FMR1	ZMYM4-AS1					APLN	-0.583965	1.0659e-07	7.9625e-07	DOWN
TMEM88B	1.22385e-258	0.388111	0.822	0.428	1.9753e-255		PAK1	0	-0.124542	0.812	0.726	0			ATP6AP1	ZNF112					CD164	-0.784004	1.1166e-07	8.3055e-07	DOWN
NKX2-1	9.22792e-260	-1.98742	0.1	0.445	1.48939e-256		ATF3	0	-0.0367514	0.8	0.68	0			VBP1	ZNF260					PEBP4	-0.744156	1.427e-07	1.0368e-06	DOWN
GRM5	4.31971e-260	-1.36548	0.787	0.766	6.97201e-257		9630013A20RIK	0	-0.102951	0.518	0.653	0			MT-CO2	ZNF263					LRRK1	-0.603529	1.4273e-07	1.0368e-06	DOWN
IGKC	2.83957e-261	2.02789	0.153	0.426	4.58307e-258		HIST1H2AF	0	-0.0117914	0.608	0.739	0			MT-ATP8	ZNF264					HSD17B6	-0.698414	1.4342e-07	1.0401e-06	DOWN
CFAP100	3.79991e-262	-0.551497	0.336	0.712	6.13306e-259		AHNAK	0	-0.16761	0.539	0.63	0			MT-ND4L	ZNF295-AS1					RNF25	-0.636701	1.4952e-07	1.0807e-06	DOWN
EPAS1	4.2755e-265	0.163114	0.593	0.863	6.90066e-262		CD24A	0	-0.162271	0.398	0.513	0			MT-ND5	ZNF300					BX679664.3	-0.742986	1.6133e-07	1.1574e-06	DOWN
SS18L2	3.32702e-266	0.759064	0.816	0.614	5.36982e-263		VIM	0	-0.0507982	0.945	0.868	0			MT-ND6	ZNF329					FAM153C	-0.689021	1.687e-07	1.2053e-06	DOWN
CCDC34	1.23208e-266	0.57928	0.982	0.788	1.98857e-263		GBP5	0	-0.0256512	0.785	0.88	0			MT-CYB	ZNF337					PRMT9	-0.693246	1.7731e-07	1.2575e-06	DOWN
BUB1	2.66599e-268	-5.7719	0.659	0.727	4.30291e-265		ARX	0	-0.112993	0.936	0.935	0			AL592183.1	ZNF366					ZNF561-AS1	-0.702124	2.0369e-07	1.4283e-06	DOWN
LBP	2.4964e-269	1.02837	0.284	0.46	4.02918e-266		CIP2A	0	0.0326184	0.853	0.743	0			AC240274.1	ZNF418					MMP24OS	-0.680497	2.1373e-07	1.4951e-06	DOWN
PI15	6.48259e-270	-6.3227	0.01	0.061	1.04629e-266		GUCY1B1	0	-0.110428	0.802	0.685	0				ZNF426					RNH1	-0.787443	2.1572e-07	1.5042e-06	DOWN
CD109	5.57655e-272	1.45199	0.171	0.394	9.00055e-269		CHGA	0	-0.234526	0.759	0.709	0				ZNF442					AC092164.1	-0.593201	2.2864e-07	1.5891e-06	DOWN
SAMSN1	3.57402e-273	-0.39587	0.919	0.835	5.76846e-270		FXYD1	0	0.548995	0.602	0.634	0				ZNF445					VASN	-0.646203	2.3196e-07	1.6096e-06	DOWN
ASCC1	2.36806e-273	-1.79136	0.389	0.629	3.82205e-270		UTRN	0	0.0194913	0.676	0.589	0				ZNF490					LPAR4	-0.704417	2.3304e-07	1.6158e-06	DOWN
DEPP1	3.4186e-274	-7.51026	0.019	0.173	5.51762e-271		JPH4	0	-0.360631	0.38	0.492	0				ZNF497					FAM173A	-0.8405	2.4013e-07	1.661e-06	DOWN
HSPG2	6.42957e-276	-1.04569	0.272	0.567	1.03773e-272		A2M	0	-0.0405907	0.789	0.836	0				ZNF526					RAB20	-0.591311	2.6041e-07	1.7885e-06	DOWN
PTHLH	1.20817e-276	0.533223	0.003	0.038	1.94998e-273		ODC1	0	-0.279899	0.694	0.791	0				ZNF585A					SLC2A3	-0.610088	2.6304e-07	1.8e-06	DOWN
ECE1	9.43883e-278	-0.558838	0.123	0.426	1.52343e-274		CCDC146	0	0.0436607	0.334	0.471	0				ZNF599					TOX2	-0.711849	2.6312e-07	1.8e-06	DOWN
NES	3.62132e-279	-2.65628	0.877	0.784	5.84481e-276		WTIP	0	0.0120108	0.22	0.344	0				ZNF624					POMGNT2	-0.753259	2.6601e-07	1.8141e-06	DOWN
KLK6	2.87951e-279	-1.22644	0.962	0.932	4.64753e-276		S100B	0	0.662613	0.827	0.725	0				ZNF671					DSC2	-0.567744	2.8317e-07	1.9265e-06	DOWN
ALPL	6.38676e-280	-1.88934	0.304	0.55	1.03082e-276		CKS2	0	-0.1223	0.133	0.23	0				ZNF677					OSTC	-0.690014	2.9093e-07	1.9716e-06	DOWN
PLSCR2	2.32765e-280	1.22589	0.743	0.492	3.75683e-277		LMO2	0	-0.129296	0.87	0.775	0				ZNF699					TMEM176B	-0.667272	3.2403e-07	2.1672e-06	DOWN
INMT	2.30846e-281	-1.17551	0.174	0.54	3.72585e-278		THY1	0	-0.433904	0.653	0.653	0				ZNF714					SNRPB2	-0.669872	3.3106e-07	2.2024e-06	DOWN
PHLDA3	1.75225e-281	-0.916438	0.777	0.854	2.82814e-278		POU3F1	0	-0.3644	0.812	0.818	0				ZNF717					CATSPERG	-0.810478	3.3876e-07	2.2518e-06	DOWN
CFAP206	1.79239e-282	3.49277	0.704	0.361	2.89291e-279		LY86	0	-0.0754111	0.768	0.67	0				ZNF765					RIMBP2	-0.669018	3.5222e-07	2.3271e-06	DOWN
LOCKD	3.76757e-283	-1.47826	0.962	0.75	6.08086e-280		ACVR1C	0	-0.15826	0.572	0.63	0				ZNF784					SIAH2	-0.640029	3.5402e-07	2.3372e-06	DOWN
RNF152	8.64503e-284	1.03285	0.887	0.739	1.39531e-280		SH3GL3	0	-0.40566	0.854	0.828	0				ZNF799					PTCSC3	-0.735533	3.5732e-07	2.3572e-06	DOWN
CBR2	2.91529e-284	-7.16709	0.173	0.546	4.70527e-281		2900026A02RIK	0	-0.0546766	0.719	0.599	0				ZNF8					RNF216P1	-0.690056	3.851e-07	2.5308e-06	DOWN
FDPS	1.02984e-284	0.454935	0.981	0.844	1.66217e-281		VGF	0	-0.389653	0.709	0.714	0				ZNF816					NDUFB6	-0.686423	4.1193e-07	2.6808e-06	DOWN
IER2	1.83294e-285	-2.65509	0.488	0.731	2.95837e-282		TMEM130	0	-0.0431434	0.83	0.751	0				ZNF83					APOL2	-0.788715	4.148e-07	2.6974e-06	DOWN
EGFLAM	1.66865e-285	-2.00604	0.343	0.603	2.6932e-282		FCGR1	0	-0.068411	0.63	0.752	0				ZNF836					NEU3	-0.617624	5.0336e-07	3.2251e-06	DOWN
2810468N07RIK	1.50468e-285	0.169684	0.919	0.792	2.42856e-282		PODXL	0	-0.0483425	0.711	0.766	0				ZNF99					ZNF107	-0.742742	5.1636e-07	3.2986e-06	DOWN
KANK3	1.49634e-285	-3.89993	0.248	0.391	2.41509e-282		ADCY4	0	-0.0703241	0.436	0.471	0									RNF122	-0.541981	5.461e-07	3.4606e-06	DOWN
GSN	5.19638e-286	-1.05785	0.301	0.69	8.38696e-283		CCDC30	0	-0.0269092	0.819	0.727	0									SLC22A4	-0.756269	5.9141e-07	3.7152e-06	DOWN
GUCY1A1	4.07162e-286	-1.02635	0.256	0.596	6.5716e-283		BSG	0	0.0849275	0.771	0.87	0									RETREG2	-0.754492	5.9952e-07	3.7634e-06	DOWN
RAB3C	6.11249e-288	0.184928	0.976	0.762	9.86555e-285		IL33	0	0.259454	0.379	0.492	0									CUL9	-0.822991	6.0127e-07	3.7717e-06	DOWN
KCNA1	1.47017e-290	-0.258242	0.972	0.829	2.37285e-287		CALB2	0	-0.0606864	0.538	0.415	0									MUS81	-0.659774	6.2214e-07	3.8802e-06	DOWN
MAG	1.82582e-291	-0.447397	0.966	0.795	2.94688e-288		ID2	0	0.483935	0.725	0.776	0									AXDND1	-0.597103	7.2577e-07	4.4688e-06	DOWN
ZCCHC18	5.74158e-292	0.608576	0.95	0.758	9.26691e-289		A730020M07RIK	0	0.0172116	0.745	0.853	0									CCAR2	-0.737055	7.344e-07	4.511e-06	DOWN
PCLAF	2.52142e-292	-2.74416	0.361	0.678	4.06957e-289		SEMA4D	0	-0.361787	0.439	0.564	0									TJP2	-0.56437	7.4601e-07	4.566e-06	DOWN
FOXP1	4.62582e-293	-0.999174	0.946	0.917	7.46608e-290		UNC93B1	0	-0.0534284	0.849	0.767	0									ARV1	-0.820977	7.4629e-07	4.566e-06	DOWN
TPM1	4.46973e-295	-1.24907	0.654	0.819	7.21415e-292		1700016K19RIK	0	-0.0208149	0.814	0.906	0									SMDT1	-0.693403	7.6707e-07	4.6833e-06	DOWN
CDR1OS	2.12972e-296	0.299055	0.942	0.926	3.43737e-293		SEZ6	0	-0.212666	0.358	0.348	0									POLR2J	-0.79984	7.956e-07	4.8438e-06	DOWN
IFITM1	1.75279e-297	-0.779026	0.55	0.762	2.829e-294		HMGB2	0	-0.210867	0.775	0.711	0									ANAPC11	-0.803015	8.2319e-07	4.9859e-06	DOWN
PSAT1	1.71978e-297	-0.196935	0.97	0.985	2.77572e-294		EMP1	0	-0.0296256	0.66	0.546	0									CLDN10	-1.014	8.4514e-07	5.1061e-06	DOWN
GRIN1	8.18426e-298	-2.46318	0.775	0.782	1.32094e-294		PTCRA	0	-0.0218849	0.737	0.613	0									DNTTIP1	-0.665951	8.5152e-07	5.1375e-06	DOWN
TMEM106A	6.88411e-300	-1.60758	0.376	0.638	1.1111e-296		EVA1B	0	0.0206248	0.888	0.792	0									UBR5-AS1	-0.635782	8.9416e-07	5.365e-06	DOWN
BVHT	6.86393e-300	0.577075	0.918	0.766	1.10784e-296		CTSS	0	-0.28128	0.265	0.39	0									IFI27L2	-0.838485	9.2868e-07	5.5415e-06	DOWN
ASPA	1.24625e-301	-0.553582	0.911	0.789	2.01145e-298		HSPB1	0	-0.186966	0.234	0.235	0									PLA2G5	-0.586106	9.339e-07	5.5688e-06	DOWN
PPBP	8.49038e-304	-0.98109	0.793	0.521	1.37035e-300		C1QC	0	-0.0183414	0.864	0.765	0									FAM129B	-0.580021	1.1332e-06	6.6078e-06	DOWN
SOX10	4.35727e-304	-0.909343	0.796	0.471	7.03263e-301		GAS6	0	0.118229	0.379	0.277	0									AP001157.1	-0.675969	1.1361e-06	6.6157e-06	DOWN
GPNMB	2.53531e-304	2.79586	0.641	0.385	4.092e-301		TBX1	0	0.0186706	0.834	0.817	0									NRDE2	-0.871198	1.1786e-06	6.8356e-06	DOWN
ADORA2A	2.11373e-304	-0.217429	0.937	0.704	3.41157e-301		JUNB	0	-0.0903885	0.718	0.594	0									MSANTD2	-0.761291	1.2059e-06	6.9753e-06	DOWN
NPTX2	5.62769e-305	-2.72993	0.262	0.498	9.08309e-302		UNC80	0	-0.0112127	0.667	0.56	0									PGRMC2	-0.865831	1.356e-06	7.7658e-06	DOWN
TPX2	3.09309e-305	-4.23722	0.121	0.648	4.99225e-302		ZMYND12	0	-0.0265015	0.318	0.414	0									NDUFAB1	-0.798693	1.4826e-06	8.419e-06	DOWN
DCN	2.23741e-305	1.647	0.148	0.556	3.61118e-302		SDC3	0	0.229328	0.751	0.631	0									MRPS14	-0.59579	1.5688e-06	8.8794e-06	DOWN
PGLYRP1	2.02279e-306	-0.916821	0.218	0.545	3.26478e-303		EHD2	0	-0.0431684	0.672	0.592	0									SNRPG	-0.709935	1.5729e-06	8.8907e-06	DOWN
GBP4	1.00013e-306	-2.14615	0.397	0.723	1.6142e-303		LY6A	0	-0.321082	0.317	0.366	0									NEDD8	-0.870412	1.5922e-06	8.9884e-06	DOWN
CCDC121	7.69686e-307	-3.30741	0.267	0.762	1.24227e-303		NTN4	0	0.0771026	0.571	0.686	0									TRAPPC3	-0.724089	1.6333e-06	9.195e-06	DOWN
BPGM	1.74895e-307	-1.24874	0.323	0.654	2.8228e-304		CETN2	0	-0.123259	0.788	0.701	0									BTG1	-0.690912	1.6652e-06	9.3456e-06	DOWN
ONECUT2	0	-4.87336	0.118	0.814	0		SLC17A8	0	-0.039214	0.933	0.983	0									CALU	-0.869937	1.742e-06	9.7258e-06	DOWN
KCNJ4	0	0.146057	0.829	0.181	0		ISLR	0	-0.0815189	0.253	0.28	0									AC067750.1	-0.580426	1.9149e-06	1.0603e-05	DOWN
MPEG1	0	-1.25518	0.257	0.865	0		KIF11	0	-0.057986	0.503	0.618	0									CBR1	-0.800708	1.928e-06	1.0669e-05	DOWN
EBF1	0	0.249716	0.859	0.275	0		KLK6	0	-0.232833	0.968	0.916	0									SLC35A5	-0.671181	1.9323e-06	1.0686e-05	DOWN
CENPH	0	-2.64405	0.245	0.824	0		HIST1H1B	0	-0.0986001	0.273	0.337	0									SMIM37	-0.641709	2.0033e-06	1.1029e-05	DOWN
ACTA2	0	0.859729	0.891	0.325	0		MYH9	0	-0.0378395	0.555	0.485	0									NT5E	-0.671958	2.0369e-06	1.1193e-05	DOWN
ZFP366	0	2.80048	0.845	0.291	0		TIAM1	0	0.0229796	0.471	0.6	0									SERF2	-1.00871	2.1656e-06	1.1818e-05	DOWN
USP31	0	-1.85388	0.261	0.792	0		CACNA1E	0	-0.0421549	0.575	0.472	0									SERTAD2	-0.746387	2.195e-06	1.1949e-05	DOWN
SLAIN1	0	-1.1644	0.325	0.849	0		GPR183	0	0.0212775	0.393	0.521	0									FAM157A	-0.607786	2.2666e-06	1.2262e-05	DOWN
MDK	0	-1.10344	0.228	0.752	0		PLEC	0	-0.0275907	0.885	0.802	0									ZNF667	-0.746368	2.3485e-06	1.2665e-05	DOWN
CD59A	0	-1.41223	0.688	0.177	0		TUBA1C	0	-0.0277883	0.563	0.685	0									ZNF260	-0.625069	2.3967e-06	1.2893e-05	DOWN
TIAM1	0	-0.891019	0.228	0.731	0		TNFSF10	0	-0.0221242	0.584	0.705	0									FBRSL1	-0.849941	2.4794e-06	1.3288e-05	DOWN
FBLN2	0	-0.414985	0.119	0.616	0		RACGAP1	0	-0.0762425	0.792	0.729	0									CLDND1	-0.672285	2.5488e-06	1.3571e-05	DOWN
KDR	0	-0.981406	0.274	0.763	0		DNAH1	0	-0.0125243	0.865	0.78	0									PLEKHM1P1	-0.678411	2.5499e-06	1.3571e-05	DOWN
ATF5	0	-1.20314	0.348	0.833	0		EDN1	0	0.0131469	0.722	0.779	0									MAGOHB	-0.561483	2.6706e-06	1.413e-05	DOWN
CDKN1A	0	-0.764236	0.191	0.675	0		TUBB2B	0	0.140288	0.96	0.899	0									EFNB2	-0.684605	2.6992e-06	1.4264e-05	DOWN
B230334C09RIK	0	-0.720483	0.791	0.311	0		SS18L2	0	0.252675	0.738	0.644	0									RPL23A	-0.781998	2.8978e-06	1.5239e-05	DOWN
DBF4	0	-5.70927	0.184	0.664	0		COL1A2	0	0.0608495	0.334	0.456	0									ASB8	-0.687324	2.9283e-06	1.5353e-05	DOWN
UBE2L6	0	-2.78945	0.175	0.654	0		ABCG2	0	-0.0312724	0.864	0.773	0									YOD1	-0.710924	3.0243e-06	1.5762e-05	DOWN
CFAP57	0	-5.15534	0.227	0.701	0		FA2H	0	-0.0750042	0.534	0.654	0									POLR2L	-0.670907	3.0519e-06	1.5896e-05	DOWN
PDGFRA	0	1.4127	0.934	0.463	0		ENG	0	-0.0136162	0.873	0.824	0									ASB1	-0.632612	3.1021e-06	1.6108e-05	DOWN
RASL12	0	0.917228	0.398	0.867	0		CCN1	0	-0.0522563	0.622	0.633	0									TRIM35	-0.602769	3.2705e-06	1.6953e-05	DOWN
SLC38A11	0	-0.8665	0.306	0.774	0		FAM214A	0	-0.0921565	0.756	0.727	0									ATL3	-0.702547	3.3968e-06	1.7566e-05	DOWN
ADGB	0	0.623059	0.728	0.265	0		VCAM1	0	-0.314614	0.664	0.752	0									SYF2	-0.639945	3.4182e-06	1.7667e-05	DOWN
CD24A	0	-2.59552	0.179	0.631	0		THRSP	0	0.639639	0.662	0.639	0									TTC9	-0.652716	3.4906e-06	1.7993e-05	DOWN
SELPLG	0	-1.57728	0.111	0.563	0		H2-Q6	0	0.0237623	0.198	0.303	0									DLL1	-0.564778	3.5849e-06	1.8441e-05	DOWN
FAM47E	0	0.230106	0.613	0.161	0		CTSD	0	-0.164324	0.978	0.952	0									LYRM2	-0.679497	3.5924e-06	1.8446e-05	DOWN
FOLR2	0	-6.52448	0.35	0.799	0		MCAM	0	-0.0944826	0.209	0.314	0									FIBIN	-0.585632	3.6068e-06	1.8509e-05	DOWN
NFASC	0	-2.52751	0.154	0.603	0		CDH8	0	-0.0632527	0.101	0.187	0									ZFP62	-0.661328	3.6633e-06	1.8766e-05	DOWN
RSPH9	0	-0.163954	0.358	0.802	0		NME7	0	-0.318427	0.642	0.652	0									SF3B6	-0.60819	3.8679e-06	1.9744e-05	DOWN
FBXO2	0	-0.426177	0.31	0.753	0		CCDC170	0	-0.0203785	0.797	0.881	0									RRP15	-0.629271	3.9004e-06	1.9875e-05	DOWN
CBFA2T3	0	-0.712423	0.863	0.42	0		GABRG2	0	-0.191892	0.624	0.677	0									AFF2	-0.60504	4.0791e-06	2.0676e-05	DOWN
DNAH2	0	-4.19259	0.859	0.42	0		C1QA	0	0.0122386	0.655	0.564	0									NPIPP1	-0.643566	4.1281e-06	2.0876e-05	DOWN
IGSF9B	0	-1.76058	0.448	0.886	0		KIF9	0	-0.0792232	0.595	0.688	0									CDADC1	-0.662114	4.4453e-06	2.2402e-05	DOWN
AEBP1	0	1.47254	0.715	0.286	0		PLIN3	0	-0.0308425	0.838	0.782	0									ELN	-1.12948	4.6619e-06	2.3412e-05	DOWN
MYB	0	-2.56018	0.337	0.766	0		IGFBP2	0	0.0687605	0.554	0.673	0									AC139713.2	-0.68198	5.1704e-06	2.5802e-05	DOWN
CD53	0	-0.583942	0.859	0.433	0		DNAAF4	0	-0.0385632	0.943	0.877	0									EIF2B1	-0.643726	5.3719e-06	2.6685e-05	DOWN
PTGIS	0	3.2214	0.697	0.276	0		ZIC5	0	-0.0781398	0.324	0.441	0									LINC02241	-0.680034	5.3979e-06	2.6798e-05	DOWN
AOC3	0	-4.01939	0.358	0.778	0		PTPN18	0	-0.0212898	0.204	0.31	0									AC026471.4	-0.645775	5.4097e-06	2.6841e-05	DOWN
BACE2	0	-4.52195	0.336	0.756	0		SPC24	0	-0.147057	0.833	0.819	0									PHRF1	-0.825495	5.8647e-06	2.895e-05	DOWN
CDO1	0	-1.03764	0.251	0.667	0		ASCL1	0	-0.15368	0.542	0.622	0									PBLD	-0.533861	5.8716e-06	2.8968e-05	DOWN
JAG2	0	0.369347	0.96	0.545	0		SCNN1A	0	-0.038102	0.618	0.663	0									PSMC5	-0.720171	6.0267e-06	2.9682e-05	DOWN
D16ERTD472E	0	-0.61227	0.538	0.951	0		EPS8L2	0	0.019556	0.233	0.343	0									QDPR	-0.783241	6.1294e-06	3.0103e-05	DOWN
NXPH1	0	-2.65203	0.221	0.63	0		CD33	0	-0.11498	0.899	0.836	0									NUDCD2	-0.649022	6.766e-06	3.2895e-05	DOWN
CGNL1	0	-0.965985	0.196	0.604	0		KIF4	0	-0.038747	0.379	0.277	0									ZNF852	-0.560108	6.9191e-06	3.3564e-05	DOWN
TAC2	0	-3.69732	0.719	0.311	0		GNAI1	0	-0.196531	0.924	0.957	0									SNX16	-0.574766	7.1322e-06	3.4501e-05	DOWN
OLFR655	0	0.312024	0.461	0.867	0		CHCHD10	0	-0.0341593	0.766	0.86	0									CBWD5	-0.972168	7.1448e-06	3.4543e-05	DOWN
TGFBR1	0	0.218803	0.7	0.295	0		C1QB	0	0.183177	0.761	0.651	0									TIMM22	-0.572339	7.342e-06	3.5379e-05	DOWN
CALB1	0	-0.225096	0.929	0.526	0		CCND1	0	-0.118168	0.476	0.582	0									IFITM2	-0.635096	7.4744e-06	3.5937e-05	DOWN
NEBL	0	-0.799996	0.241	0.644	0		BMP4	0	-0.0584864	0.994	0.966	0									TXNRD2	-0.742837	8.048e-06	3.8313e-05	DOWN
ENPEP	0	-3.25852	0.23	0.631	0		SLCO3A1	0	-0.153513	0.595	0.537	0									PARP12	-0.519474	8.2456e-06	3.9171e-05	DOWN
FXYD5	0	0.159246	0.905	0.504	0		MAP6D1	0	-0.015618	0.509	0.628	0									SLC2A10	-0.699106	8.5368e-06	4.0374e-05	DOWN
DISP2	0	-1.41682	0.355	0.755	0		CDK1	0	-0.0932206	0.501	0.438	0									C5orf49	-0.59134	8.7139e-06	4.1078e-05	DOWN
PTPRC	0	1.05847	0.878	0.478	0		BUB1	0	-0.0251051	0.651	0.756	0									MMADHC	-0.615292	8.7452e-06	4.1181e-05	DOWN
GBP2	0	-2.03288	0.267	0.664	0		SHISAL1	0	-0.181188	0.972	0.921	0									PSTK	-0.618997	8.7997e-06	4.1392e-05	DOWN
SLC2A1	0	-0.738393	0.29	0.685	0		P2RY14	0	-0.0805396	0.662	0.557	0									PHYH	-0.62485	9.2352e-06	4.3277e-05	DOWN
DBNDD2	0	-0.835978	0.368	0.761	0		PHLDA3	0	-0.199085	0.804	0.845	0									PSRC1	-0.563016	9.5487e-06	4.4602e-05	DOWN
DRC1	0	-1.97048	0.416	0.808	0		SOD3	0	0.0689871	0.274	0.378	0									SYNDIG1	-0.825106	9.7816e-06	4.5543e-05	DOWN
CKAP2L	0	-1.27076	0.914	0.522	0		LBP	0	0.0132565	0.336	0.452	0									GDAP1	-1.32883	1.0011e-05	4.6486e-05	DOWN
TGFB2	0	1.26626	0.805	0.414	0		LSP1	0	0.0106842	0.438	0.329	0									METTL2A	-0.642909	1.0354e-05	4.7875e-05	DOWN
FABP7	0	-0.355385	0.274	0.663	0		GRIA3	0	-0.255244	0.953	0.908	0									EBLN3P	-0.608183	1.0709e-05	4.9306e-05	DOWN
PLK1	0	-2.37935	0.333	0.722	0		DRC3	0	0.013903	0.961	0.905	0									LINC00472	-0.612751	1.0724e-05	4.9349e-05	DOWN
CCND1	0	-1.08601	0.292	0.679	0		PPP1R1A	0	-0.27908	0.724	0.703	0									CLSTN3	-0.706266	1.085e-05	4.9771e-05	DOWN
NOS3	0	-1.0846	0.297	0.683	0		TRIM59	0	-0.275141	0.801	0.759	0									TTC9C	-0.65314	1.0959e-05	5.0217e-05	DOWN
GJC1	0	-2.84977	0.633	0.249	0		FZD4	0	0.0951123	0.422	0.309	0									PSMB5	-0.643345	1.1268e-05	5.1471e-05	DOWN
MYCBPAP	0	0.889652	0.325	0.707	0		TNS2	0	0.0757786	0.499	0.615	0									SNHG9	-0.59556	1.3059e-05	5.897e-05	DOWN
CCNF	0	-3.77434	0.2	0.579	0		BCL2A1B	0	0.0207151	0.329	0.227	0									BBOX1	-0.692689	1.3115e-05	5.9189e-05	DOWN
SEMA4D	0	-1.71594	0.269	0.647	0		JAG2	0	0.0140651	0.755	0.658	0									C4orf48	-0.762066	1.3178e-05	5.9443e-05	DOWN
PF4	0	-2.90543	0.141	0.511	0		GM13889	0	-0.180143	0.442	0.525	0									SAR1A	-0.874554	1.3195e-05	5.949e-05	DOWN
VPREB3	0	0.613925	0.174	0.54	0		RBMS3	0	-0.0748793	0.648	0.557	0									TMEM14C	-0.639435	1.4144e-05	6.3605e-05	DOWN
CFAP65	0	-7.80831	0.455	0.089	0		NINJ2	0	-0.0745291	0.72	0.789	0									ELOA	-0.665168	1.5764e-05	6.9984e-05	DOWN
ELMOD1	0	-0.746798	0.942	0.578	0		CCDC153	0	-0.0819611	0.953	0.903	0									BLVRB	-0.641982	1.5912e-05	7.057e-05	DOWN
DMKN	0	-2.33035	0.548	0.912	0		CAV1	0	0.049339	0.924	0.866	0									ACSF3	-0.706172	1.6678e-05	7.3816e-05	DOWN
LAPTM5	0	-2.06891	0.222	0.585	0		CAMK2N2	0	-0.177941	0.32	0.342	0									BACE1	-0.646622	1.6691e-05	7.3834e-05	DOWN
TOX3	0	-0.907906	0.464	0.823	0		SLC39A10	0	-0.0733529	0.44	0.537	0									C19orf53	-0.647671	1.6844e-05	7.4323e-05	DOWN
ASCL1	0	-1.63574	0.363	0.721	0		MNS1	0	-0.114438	0.497	0.445	0									IMPAD1	-0.688275	1.7433e-05	7.6494e-05	DOWN
PTH1R	0	0.849267	0.597	0.24	0		OPALIN	0	-0.302451	0.288	0.371	0									RLIM	-0.705054	1.755e-05	7.6968e-05	DOWN
ADCY4	0	-3.95563	0.239	0.592	0		PRC1	0	-0.103369	0.501	0.579	0									GRINA	-0.78204	1.7967e-05	7.8719e-05	DOWN
ERG	0	-1.50712	0.176	0.527	0		ISG20	0	-0.0159522	0.192	0.185	0									FBXO27	-0.679221	1.8507e-05	8.0757e-05	DOWN
LGALS1	0	-0.323395	0.133	0.484	0		AJAP1	0	-0.143623	0.567	0.521	0									SRA1	-0.621678	2.1234e-05	9.1364e-05	DOWN
RGS9	0	-0.576639	0.935	0.585	0		DCDC2A	0	0.0855425	0.719	0.64	0									LINC01322	-0.652524	2.3294e-05	9.9205e-05	DOWN
SCN8A	0	0.385211	0.956	0.607	0		SPTBN1	0	-0.140965	0.939	0.954	0									CCNK	-0.566657	2.457e-05	0.00010423	DOWN
MAOA	0	-1.5643	0.228	0.576	0		IGF1R	0	-0.169537	0.621	0.666	0									DUS2	-0.690994	2.4742e-05	0.0001047	DOWN
JPH4	0	-2.14783	0.223	0.571	0		CCDC74A	0	-0.135231	0.71	0.764	0									AC009163.5	-0.580143	2.5194e-05	0.00010651	DOWN
SERPINA3N	0	-1.59111	0.282	0.629	0		GM13861	0	-0.0390792	0.553	0.66	0									FAM198A	-0.593548	2.6467e-05	0.0001113	DOWN
GM11992	0	-1.31129	0.184	0.531	0		FEZ1	0	-0.0331056	0.702	0.668	0									AURKAIP1	-0.613814	2.6658e-05	0.00011205	DOWN
ITGA6	0	-1.65171	0.264	0.609	0		TAGLN2	0	-0.0643405	0.1	0.176	0									VPS51	-0.692737	2.6738e-05	0.00011227	DOWN
DCDC2A	0	1.50629	0.89	0.546	0		ROBO4	0	-0.0421098	0.703	0.798	0									PKD1P1	-0.552644	2.6862e-05	0.00011269	DOWN
STMN3	0	-0.347342	0.942	0.603	0		RFLNB	0	0.0827951	0.85	0.877	0									SLC15A4	-0.620672	2.7894e-05	0.00011657	DOWN
SEMA7A	0	-0.265058	0.382	0.721	0		ADAMTS1	0	0.0172021	0.362	0.471	0									CRLS1	-0.793743	3.0479e-05	0.00012652	DOWN
SERPINB1A	0	-0.749591	0.289	0.626	0		BBOX1	0	0.0160033	0.672	0.565	0									RPE	-0.743767	3.2315e-05	0.00013325	DOWN
OPALIN	0	-1.93108	0.124	0.46	0		DLK1	0	-0.0333881	0.74	0.661	0									PMVK	-0.68493	3.2902e-05	0.00013548	DOWN
TIE1	0	-0.585528	0.537	0.873	0		FRMD8	0	-0.0965518	0.534	0.58	0									CNIH4	-0.600674	3.3214e-05	0.00013663	DOWN
CNTNAP2	0	0.873854	0.875	0.539	0		CFAP70	0	0.0201241	0.901	0.826	0									CHURC1	-0.634866	3.3872e-05	0.00013914	DOWN
SNCA	0	-0.147006	0.985	0.653	0		EFCAB1	0	-0.0196552	0.636	0.589	0									LYRM7	-0.657061	3.4024e-05	0.00013969	DOWN
GM16201	0	-4.37834	0.413	0.742	0		RAB7B	0	-0.0135736	0.602	0.706	0									PAQR3	-0.680592	3.4984e-05	0.00014316	DOWN
GTSF1L	0	1.73619	0.156	0.484	0		ERMN	0	-0.0717565	0.718	0.638	0									MIR9-3HG	-0.71192	3.628e-05	0.00014819	DOWN
MAP3K20	0	-0.179702	0.15	0.477	0		IER3	0	0.0784412	0.197	0.117	0									PHF6	-0.68158	3.6915e-05	0.00015043	DOWN
GPX8	0	-2.04521	0.396	0.722	0		HIST1H2AP	0	-0.0494051	0.852	0.915	0									WDFY1	-0.874844	3.8785e-05	0.00015702	DOWN
GAS2L3	0	-2.27249	0.805	0.48	0		LMNA	0	-0.0575927	0.612	0.527	0									BRINP2	-1.10196	4.2257e-05	0.00016965	DOWN
ADGRF5	0	-0.554329	0.199	0.523	0		PTPRG	0	0.202913	0.523	0.415	0									CNIH1	-0.573509	4.9485e-05	0.00019524	DOWN
MYLIP	0	-0.177735	0.183	0.507	0		KIF20A	0	-0.0466537	0.471	0.379	0									PXN	-0.749447	5.2344e-05	0.0002055	DOWN
JUNB	0	0.168192	0.853	0.533	0		CFAP53	0	-0.0179812	0.717	0.622	0									LAMP1	-0.763649	5.366e-05	0.00021038	DOWN
LUM	0	1.00005	0.739	0.421	0		REC114	0	-0.0178773	0.498	0.405	0									E2F5	-0.604886	5.4968e-05	0.00021492	DOWN
EPHA5	0	-1.38566	0.471	0.788	0		GPRIN3	0	-0.12405	0.235	0.246	0									PHF20L1	-1.00927	5.7992e-05	0.00022614	DOWN
CRIP1	0	-0.196266	0.505	0.821	0		MYLK	0	-0.0926785	0.881	0.94	0									RUVBL2	-0.532141	5.9769e-05	0.00023185	DOWN
DSC3	0	-5.58884	0.017	0.33	0		2410004P03RIK	0	-0.0490888	0.367	0.456	0									ADH5	-0.614894	6.0718e-05	0.00023539	DOWN
SMCO4	0	0.700608	0.981	0.668	0		LTBP4	0	-0.012821	0.379	0.468	0									STK36	-0.692313	6.2954e-05	0.00024363	DOWN
RASD1	0	-0.936897	0.239	0.55	0		BPGM	0	-0.408737	0.499	0.55	0									PXYLP1	-0.62946	6.7283e-05	0.00025877	DOWN
BIRC2	0	0.978224	0.908	0.598	0		PTPRCAP	0	0.0207208	0.883	0.807	0									CHI3L1	-0.6435	6.9477e-05	0.00026614	DOWN
MGST1	0	-1.29541	0.253	0.563	0		PPP1R14B	0	0.250133	0.739	0.64	0									CALR	-0.567043	7.1896e-05	0.00027384	DOWN
LGALS3	0	-1.01917	0.933	0.624	0		PTPRR	0	-0.0228604	0.401	0.506	0									ZSCAN1	-0.605631	7.2571e-05	0.00027617	DOWN
OLFR78	0	-0.662548	0.22	0.528	0		1700028P14RIK	0	-0.0127642	0.264	0.344	0									CYSTM1	-0.892292	7.3716e-05	0.00028016	DOWN
ZIC5	0	-2.78352	0.194	0.501	0		COL1A1	0	-0.0566776	0.679	0.709	0									RASL10A	-0.505498	7.8536e-05	0.00029731	DOWN
GABRG2	0	-1.20025	0.463	0.77	0		CRYAB	0	0.0895536	0.911	0.843	0									AC090115.1	-0.695015	7.9284e-05	0.00029936	DOWN
TMEM119	0	-2.67285	0.294	0.599	0		DNAJA4	0	-0.121381	0.719	0.716	0									LETM2	-0.514029	7.9956e-05	0.00030124	DOWN
AW112010	0	-0.202731	0.499	0.8	0		CSPG4	0	0.0185794	0.426	0.336	0									MT2A	-1.57158	8.1376e-05	0.00030593	DOWN
GM7967	0	-1.38695	0.47	0.768	0		SLCO1C1	0	0.378426	0.681	0.592	0									KAT8	-0.702915	8.1766e-05	0.00030705	DOWN
ATP1A3	0	0.248641	0.936	0.639	0		LITAF	0	-0.096554	0.413	0.485	0									CHP1	-0.727698	8.4946e-05	0.00031729	DOWN
FXYD7	0	0.674937	0.897	0.6	0		OLIG2	0	-0.177438	0.655	0.723	0									GXYLT1	-0.635513	8.5614e-05	0.00031951	DOWN
EDN1	0	1.36	0.928	0.631	0		LRRIQ1	0	-0.0777021	0.935	0.96	0									DNAJA2	-0.603872	8.573e-05	0.00031981	DOWN
CCN2	0	1.27233	0.17	0.466	0		GPR34	0	-0.286293	0.644	0.668	0									SEL1L	-0.89783	8.6083e-05	0.00032084	DOWN
GPR34	0	-2.29375	0.48	0.77	0		RHOU	0	-0.0304258	0.428	0.525	0									TRMT44	-0.557638	8.7981e-05	0.00032694	DOWN
CFH	0	-0.950134	0.634	0.924	0		ENPP2	0	0.319164	0.582	0.479	0									ZNF274	-0.692421	8.957e-05	0.00033242	DOWN
PTPRR	0	-0.542009	0.276	0.564	0		ARL4A	0	-0.128018	0.445	0.475	0									INTS1	-0.626171	9.0397e-05	0.0003352	DOWN
TENM1	0	-0.860754	0.938	0.651	0		CDHR4	0	0.0168034	0.307	0.215	0									TMEM161A	-0.556373	9.3726e-05	0.00034651	DOWN
TCTEX1D1	0	-4.26231	0.867	0.589	0		MAP3K20	0	-0.0670632	0.301	0.4	0									VAMP3	-0.53269	0.00010197	0.00037461	DOWN
JPT1	0	-0.759891	0.951	0.674	0		KIT	0	-0.0290021	0.83	0.886	0									TNIP1	-0.591311	0.00010759	0.00039293	DOWN
APOD	0	0.620672	0.871	0.595	0		ARMC3	0	-0.0121008	0.954	0.904	0									ZNF433-AS1	-0.560066	0.00010938	0.00039862	DOWN
TBX1	0	1.06602	0.993	0.717	0		RAB3B	0	-0.140251	0.674	0.604	0									TTYH3	-0.698801	0.00010979	0.0003999	DOWN
RRAS	0	2.01525	0.881	0.606	0		B830012L14RIK	0	-0.0577385	0.149	0.221	0									C5orf22	-0.547757	0.00012047	0.00043501	DOWN
HBQ1B	0	-3.96442	0.013	0.288	0		FDPS	0	0.0364818	0.927	0.865	0									AC074117.1	-0.733779	0.00012118	0.00043712	DOWN
H2-K1	0	-0.31231	0.579	0.853	0		CCNB2	0	-0.0126248	0.78	0.706	0									UNC50	-0.581714	0.0001212	0.00043712	DOWN
THY1	0	-1.59335	0.488	0.761	0		NCF1	0	-0.0365009	0.298	0.393	0									TMEM219	-0.752997	0.00012288	0.00044242	DOWN
IFITM6	0	-1.05841	0.242	0.512	0		HMMR	0	-0.0999599	0.129	0.189	0									FAT1	-1.08876	0.00012552	0.000451	DOWN
OLFML3	0	0.220013	0.894	0.626	0		CEP290	0	-0.232595	0.96	0.957	0									PSMD5	-0.57625	0.00012779	0.00045838	DOWN
EMCN	0	1.77687	0.825	0.562	0		CCDC34	0	0.0533832	0.897	0.828	0									SLC2A12	-0.596484	0.0001281	0.00045914	DOWN
LMOD1	0	-0.213004	0.331	0.071	0		PTGDS	0	-0.0805565	0.559	0.647	0									SDF2	-0.534111	0.0001285	0.00046018	DOWN
1700028P14RIK	0	-3.99556	0.145	0.404	0		CENPE	0	-0.0728538	0.641	0.576	0									WDR45B	-0.559092	0.00013115	0.00046888	DOWN
PEG3	0	-1.52202	0.574	0.831	0		9530059O14RIK	0	-0.191704	0.287	0.353	0									SAXO2	-0.513794	0.00013637	0.00048635	DOWN
PDE10A	0	0.722483	0.993	0.736	0		TNS1	0	-0.176332	0.341	0.438	0									STEAP2	-0.628343	0.00013853	0.00049305	DOWN
SDC3	0	0.838825	0.85	0.593	0		GPCPD1	0	0.0301422	0.483	0.579	0									HNRNPA1	-0.690877	0.00014093	0.00050059	DOWN
DEGS2	0	0.392651	0.995	0.741	0		ARL4C	0	-0.0862277	0.772	0.723	0									ACAD9	-0.697727	0.00014224	0.00050461	DOWN
LIMS2	0	-1.09436	0.096	0.35	0		CYBA	0	0.289326	0.936	0.878	0									NAPEPLD	-0.859184	0.0001446	0.00051152	DOWN
CD248	0	1.38017	0.854	0.604	0		TMEM119	0	-0.206158	0.489	0.466	0									ZNF227	-0.672864	0.00015859	0.00055672	DOWN
INSM1	0	-1.76007	0.679	0.929	0		NRIP2	0	-0.0105459	0.145	0.222	0									SLX1B-SULT1A4	-0.579288	0.00016069	0.00056293	DOWN
VGF	0	-1.7043	0.564	0.808	0		D430041D05RIK	0	-0.0517939	0.578	0.625	0									OXCT1	-0.837428	0.00016114	0.00056406	DOWN
CFAP44	0	-0.624873	0.097	0.339	0		ALAS1	0	-0.0295863	0.382	0.469	0									HSD17B12	-0.599972	0.00016123	0.00056415	DOWN
NCALD	0	-1.84128	0.653	0.894	0		HTR2C	0	-0.0852767	0.722	0.674	0									PARP16	-0.550741	0.0001614	0.00056428	DOWN
IGFBP7	0	0.681689	0.913	0.676	0		LAPTM5	0	-0.135735	0.396	0.493	0									ZCRB1	-0.503982	0.00016338	0.00056993	DOWN
CLEC2I	0	0.167557	0.008	0.244	0		IRF8	0	-0.056338	0.267	0.343	0									ARL14EP	-0.626448	0.00016341	0.00056993	DOWN
CACNG4	0	0.28558	0.916	0.682	0		LRRC46	0	-0.0341704	0.959	0.92	0									PDE3B	-0.75651	0.00017563	0.00060986	DOWN
ZFP536	0	0.857549	0.872	0.638	0		IGHM	0	-0.0105176	0.639	0.546	0									NASP	-1.1052	0.00017931	0.0006209	DOWN
ITGAX	0	-1.14406	0.008	0.242	0		PLA1A	0	-0.0309315	0.646	0.731	0									SCAND2P	-0.535386	0.00018223	0.00063025	DOWN
FCGR2B	0	0.660481	0.901	0.67	0		KCNIP3	0	-0.0805043	0.433	0.518	0									UBXN6	-0.564232	0.00018967	0.0006534	DOWN
ANKRD66	0	-1.38885	0.269	0.497	0		PDZD2	0	0.104307	0.877	0.923	0									SDC4	-0.859631	0.00019487	0.00066919	DOWN
PYCARD	0	-1.07225	0.267	0.494	0		S100A11	0	0.0765438	0.691	0.6	0									BTBD10	-0.804495	0.0002013	0.00068883	DOWN
TESC	0	-0.404444	0.965	0.741	0		C78859	0	-0.111475	0.592	0.533	0									SYNCRIP	-0.724824	0.0002029	0.00069348	DOWN
C230072F16RIK	0	-1.33521	0.944	0.724	0		AGT	0	0.0753208	0.841	0.772	0									GINM1	-0.533403	0.00020519	0.00070072	DOWN
GNAL	0	-0.732752	0.961	0.743	0		GM48678	0	0.0117188	0.65	0.556	0									MSL1	-0.647362	0.00020534	0.00070072	DOWN
CCDC96	0	-3.67356	0.869	0.653	0		6820408C15RIK	0	-0.0592151	0.859	0.803	0									MVD	-0.554586	0.00020964	0.0007137	DOWN
ELOVL6	0	0.690528	0.809	0.597	0		ADGRE1	0	-0.107921	0.114	0.172	0									CIB1	-0.532327	0.0002113	0.00071907	DOWN
DNAH5	0	0.211129	0.129	0.341	0		GLTP	0	-0.0636453	0.643	0.63	0									SNRPD3	-0.717871	0.00022396	0.00075887	DOWN
CPOX	0	0.153998	0.936	0.726	0		CENPF	0	-0.099777	0.317	0.304	0									FUT11	-0.527185	0.00022741	0.00076997	DOWN
GRIN3A	0	0.6533	0.838	0.628	0		LMO1	0	0.450808	0.308	0.281	0									AKIRIN1	-0.71493	0.00022984	0.00077697	DOWN
EVA1B	0	0.612606	0.97	0.76	0		NOSTRIN	0	0.0407136	0.625	0.707	0									SYPL1	-0.536753	0.00023942	0.00080562	DOWN
NPB	0	0.885136	0.933	0.725	0		COX4I2	0	0.157219	0.792	0.81	0									HIST1H4C	-0.880787	0.00024022	0.00080705	DOWN
PDE5A	0	0.38404	0.972	0.764	0		PCDH15	0	-0.0284184	0.249	0.325	0									HERC6	-0.561656	0.00024291	0.00081577	DOWN
SPC25	0	0.801664	0.832	0.624	0		DAB2IP	0	-0.0531174	0.682	0.673	0									CCDC25	-0.614852	0.00024519	0.00082248	DOWN
EPS8L2	0	1.44565	0.16	0.366	0		SLC39A8	0	-0.0305248	0.787	0.769	0									PAFAH2	-0.567313	0.00024963	0.00083543	DOWN
IQUB	0	1.10088	0.862	0.662	0		SHISA8	0	-0.0576117	0.519	0.468	0									RPAP3	-0.750377	0.0002498	0.00083567	DOWN
CSRP2	0	-0.934236	0.921	0.722	0		DAB2	0	-0.12167	0.796	0.763	0									ALS2	-0.849743	0.00025426	0.00084831	DOWN
MYT1L	0	-0.819717	0.928	0.732	0		ADGRG6	0	-0.0302383	0.588	0.67	0									LZTS3	-0.888764	0.0002554	0.00085121	DOWN
SOX11	0	0.46839	0.943	0.75	0		B2M	0	0.118614	0.26	0.293	0									SNRNP27	-0.57001	0.00025661	0.00085406	DOWN
KITL	0	0.544165	0.978	0.785	0		CLDN5	0	0.247265	0.39	0.304	0									PPFIA3	-0.524016	0.00025667	0.00085406	DOWN
BUB1B	0	-1.65829	0.617	0.427	0		GOLIM4	0	-0.0556953	0.904	0.933	0									INSIG2	-0.579915	0.0002576	0.00085681	DOWN
TPPP3	0	-3.47638	0.158	0.348	0		ITIH5	0	0.283556	0.881	0.897	0									LRRC41	-0.587608	0.00028328	0.00093578	DOWN
SMIM5	0	-5.7797	0.779	0.968	0		GJA1	0	0.124684	0.788	0.811	0									C12orf45	-0.527569	0.00028338	0.00093578	DOWN
B2M	0	-2.17296	0.162	0.35	0		GFAP	0	0.19047	0.52	0.608	0									TRMT2B	-0.622567	0.00029094	0.00095673	DOWN
CHL1	0	0.462539	0.852	0.664	0		COL18A1	0	0.011733	0.361	0.449	0									ERMAP	-0.552371	0.00029127	0.00095746	DOWN
CRYAB	0	1.00801	0.991	0.806	0		PTGS1	0	-0.044845	0.491	0.428	0									FHL1	-0.752413	0.00029783	0.0009768	DOWN
NTRK3	0	0.266305	0.941	0.758	0		MS4A1	0	-0.0198002	0.088	0.123	0									AL109659.1	-1.44585	0.00030354	0.00099291	DOWN
AURKB	0	-0.23871	0.985	0.802	0		NFKBIA	0	-0.0363514	0.467	0.455	0									BCAS4	-0.65814	0.0003088	0.00100769	DOWN
OPCML	0	-1.49125	0.61	0.792	0		SAMD9L	0	0.0996733	0.545	0.455	0									AC008969.1	-0.549281	0.00030887	0.00100769	DOWN
TAGLN2	0	-3.51171	0.026	0.207	0		ZIC2	0	0.022195	0.146	0.211	0									CHIC1	-1.09833	0.00031468	0.00102587	DOWN
NINJ2	0	-1.03499	0.644	0.824	0		GSTP1	0	0.163731	0.519	0.6	0									SERPINB9	-0.617119	0.00031612	0.00102979	DOWN
BCAM	0	0.261419	0.968	0.788	0		SGMS1	0	-0.0670889	0.571	0.594	0									CPEB2	-0.55407	0.00031761	0.0010335	DOWN
PSRC1	0	1.27001	0.991	0.816	0		TAGLN	0	0.0477029	0.228	0.289	0									P2RY1	-0.617252	0.00033166	0.00107557	DOWN
STAB1	0	-3.08441	0.07	0.244	0		CRIP2	0	-0.0373571	0.922	0.884	0									DANCR	-0.590371	0.00033248	0.0010772	DOWN
3300002A11RIK	0	-3.23601	0.995	0.822	0		FTH1	0	-0.207756	0.966	0.987	0									ELL	-0.562662	0.00033265	0.0010772	DOWN
RASIP1	0	-1.86047	0.036	0.207	0		MKI67	0	-0.0154667	0.287	0.355	0									RPN2	-0.650554	0.00033389	0.00108038	DOWN
FAM180A	0	-0.399748	0.994	0.824	0		SRARP	0	-0.021259	0.598	0.524	0									RPS15A	-0.615547	0.00033519	0.00108379	DOWN
AIF1	0	-0.579297	0.232	0.402	0		LRRC7	0	-0.085359	0.836	0.77	0									C1QBP	-0.544508	0.0003391	0.00109439	DOWN
KCNJ8	0	1.41395	0.168	0.336	0		NR4A1	0	-0.0622259	0.368	0.305	0									MRPS35	-0.562037	0.00034162	0.00110171	DOWN
GAD2	0	-0.24942	0.996	0.829	0		BEX1	0	-0.303109	0.868	0.814	0									CASP9	-0.636655	0.00035242	0.0011319	DOWN
TGFBR3	0	1.59802	0.106	0.272	0		KANK3	0	-0.076137	0.363	0.302	0									TMEM132A	-0.768475	0.00036243	0.00116107	DOWN
SLC4A1	0	-3.08325	0.012	0.178	0		GUCY1A1	0	-0.148439	0.423	0.505	0									ARF4	-0.699989	0.00036716	0.00117404	DOWN
EDN3	0	-1.88877	0.641	0.806	0		JPH2	0	-0.0171038	0.916	0.904	0									FBXO7	-0.613092	0.00036816	0.00117683	DOWN
RBP1	0	0.136759	0.259	0.424	0		TFRC	0	0.0773882	0.959	0.925	0									SLITRK2	-0.707182	0.0004022	0.00126742	DOWN
PTGS2	0	-0.285203	0.006	0.17	0		FCGR3	0	-0.0286767	0.272	0.35	0									GPR137B	-0.997585	0.00041449	0.00130145	DOWN
DNAH12	0	0.32061	0.128	0.285	0		ZFP536	0	0.0842129	0.716	0.746	0									PRDM11	-0.57445	0.00043718	0.00136773	DOWN
CCDC33	0	-0.306933	0.155	0.311	0		IFITM2	0	-0.071191	0.326	0.291	0									PLEKHA6	-0.934896	0.00043832	0.00137082	DOWN
CAV2	0	-0.624025	0.602	0.757	0		EZR	0	0.330202	0.86	0.913	0									PDAP1	-0.545624	0.00044094	0.00137802	DOWN
KIF20B	0	-2.89694	0.95	0.8	0		NEIL3	0	-0.027093	0.822	0.876	0									PRDM10	-0.525259	0.00044405	0.00138674	DOWN
RFLNB	0	1.59485	0.952	0.804	0		NET1	0	-0.0520584	0.538	0.471	0									POLDIP2	-0.570952	0.00044851	0.00139965	DOWN
CIDEA	0	-4.17667	0.019	0.165	0		SYT13	0	-0.0283619	0.681	0.736	0									SFT2D2	-0.646131	0.0004559	0.00141966	DOWN
ANGPTL2	0	1.40992	0.958	0.814	0		NMRAL1	0	-0.117694	0.499	0.506	0									NOMO2	-0.750622	0.00046976	0.00145917	DOWN
NOS1	0	-1.11446	0.981	0.841	0		NEBL	0	-0.0644405	0.446	0.528	0									DPCD	-0.541527	0.00048485	0.00150227	DOWN
CD200	0	0.252199	0.917	0.78	0		CRIM1	0	0.253465	0.934	0.889	0									AC135983.2	-0.541776	0.00048617	0.00150529	DOWN
ELOF1	0	0.455013	0.998	0.863	0		MAF	0	-0.098891	0.604	0.584	0									OTUD5	-0.655036	0.00049598	0.00153294	DOWN
DSCAM	0	-1.87419	0.955	0.821	0		CD300C2	0	0.0541341	0.483	0.55	0									C1orf198	-0.99634	0.00050013	0.00154357	DOWN
ACOT7	0	0.415299	0.354	0.22	0		GM44096	0	-0.026915	0.873	0.916	0									CTBP1	-0.759735	0.00050492	0.00155724	DOWN
LY6D	0	-3.99039	0.196	0.329	0		COL4A1	0	0.0560857	0.706	0.634	0									LCA5	-0.65442	0.00051662	0.00159051	DOWN
SNCG	0	1.62279	0.846	0.714	0		NUPR1	0	0.265615	0.971	0.96	0									SUMO1	-0.677979	0.00054714	0.00167083	DOWN
CCDC78	0	-1.62985	0.994	0.866	0		FZD2	0	0.215355	0.721	0.788	0									AMZ1	-0.506277	0.00055495	0.00169172	DOWN
HIC1	0	-2.12325	0.062	0.189	0		MEIG1	0	-0.055198	0.775	0.8	0									PIEZO1	-0.664732	0.00055779	0.00169742	DOWN
NKX2-9	0	0.799595	0.957	0.837	0		ITGAM	0	0.120853	0.773	0.812	0									TMEM184C	-0.527665	0.0005646	0.00171633	DOWN
TROAP	0	-3.92584	0.955	0.836	0		SLC16A2	0	-0.178901	0.955	0.961	0									ARMC1	-0.64191	0.00059013	0.00177899	DOWN
FGR	0	-4.46109	0.319	0.437	0		CCNA2	0	-0.0598079	0.585	0.603	0									FBXO36	-0.582995	0.00059389	0.00178847	DOWN
CPN1	0	-5.04076	0.962	0.844	0		ASCC1	0	-0.139582	0.531	0.537	0									SLITRK5	-0.590216	0.00059877	0.00180191	DOWN
HIST1H2AP	0	0.541264	0.952	0.836	0		GPER1	0	-0.030946	0.898	0.892	0									SHANK2	-0.939691	0.00061415	0.00184246	DOWN
GPR17	0	0.594318	0.994	0.879	0		ACHE	0	-0.199219	0.924	0.892	0									P4HB	-0.542012	0.0006222	0.00186338	DOWN
CDCA8	0	-1.92133	0.935	0.821	0		AIF1	0	0.230444	0.37	0.296	0									NOMO3	-0.625423	0.00063086	0.00188671	DOWN
KIT	0	-5.15578	0.787	0.901	0		LCN2	0	-0.040537	0.23	0.296	0									IL17RC	-0.523291	0.00063982	0.0019122	DOWN
1700001L19RIK	0	-2.14152	0.994	0.881	0		DNAH2	0	-0.0401866	0.61	0.576	0									CCT6A	-0.580138	0.00064128	0.0019159	DOWN
PCP4L1	0	0.275977	0.953	0.842	0		CTLA2A	0	-0.205029	0.151	0.211	0									GIPC1	-0.565795	0.00067471	0.00200476	DOWN
DYNLRB2	0	0.206972	0.986	0.875	0		AQP4	0	0.164878	0.844	0.893	0									IDH3A	-0.589369	0.00068167	0.00202266	DOWN
CFAP61	0	-2.50468	0.86	0.969	0		SMC4	0	-0.0563808	0.852	0.903	0									COX8A	-0.580889	0.00071388	0.00210388	DOWN
DRC3	0	0.835192	0.997	0.894	0		MARVELD1	0	0.0752521	0.637	0.562	0									MLLT1	-0.58022	0.00072952	0.0021427	DOWN
PLXNA2	0	-2.35035	0.779	0.881	0		MAFB	0	-0.0293669	0.426	0.489	0									LINC00884	-0.517496	0.00073093	0.00214539	DOWN
RAP2A	0	0.627986	0.887	0.786	0		GFOD2	0	0.0660704	0.779	0.762	0									GCSH	-0.50297	0.00074258	0.00217371	DOWN
CEMIP	0	-5.50846	0.004	0.104	0		KIF22	0	-0.0429463	0.19	0.249	0									MPLKIP	-0.5202	0.0007449	0.00217902	DOWN
GAP43	0	-0.277873	0.983	0.886	0		TMEM108	0	-0.0793051	0.645	0.67	0									GNB5	-0.56594	0.00076229	0.00222466	DOWN
SP9	0	0.38527	0.973	0.876	0		MAOA	0	-0.162155	0.405	0.476	0									BMPER	-0.578236	0.00077971	0.00226938	DOWN
SPATA33	0	1.23692	0.939	0.843	0		LTC4S	0	-0.0177208	0.375	0.448	0									PTDSS2	-0.569073	0.00079398	0.00230474	DOWN
CAV1	0	0.783824	0.953	0.86	0		ABI3	0	-0.0415268	0.901	0.87	0									ACAP2	-1.10321	0.00080425	0.00233143	DOWN
EFHD1	0	0.594502	0.977	0.886	0		PROM1	0	-0.104572	0.457	0.519	0									GNPAT	-0.590876	0.00082549	0.00238427	DOWN
IFI203	0	-5.86297	0.901	0.815	0		MIA	0	-0.0101359	0.878	0.922	0									CTNNA3	-0.625963	0.00083809	0.00241663	DOWN
BEX1	0	-0.22397	0.892	0.811	0		RARRES2	0	0.0828865	0.791	0.751	0									CCDC82	-0.650708	0.00089961	0.00257437	DOWN
TNFAIP6	0	0.786313	0.883	0.802	0		TMEM100	0	0.0681802	0.953	0.923	0									UBL5	-0.718623	0.00090792	0.0025956	DOWN
DRC7	0	-3.26009	0.96	0.88	0		APOLD1	0	-0.0670837	0.67	0.666	0									DDX59	-0.520023	0.00095327	0.00271273	DOWN
CKS1B	0	0.492886	0.845	0.768	0		MYO1B	0	-0.11404	0.818	0.79	0									ACADM	-0.674665	0.00095904	0.00272649	DOWN
GNAI1	0	-1.03635	0.894	0.97	0		SEMA3C	0	0.0457057	0.545	0.472	0									LRPAP1	-0.606097	0.00096415	0.00273832	DOWN
GRRP1	0	1.55058	0.989	0.913	0		PGM5	0	0.044024	0.147	0.194	0									TRIOBP	-0.526694	0.00097035	0.00275323	DOWN
SP100	0	0.155025	0.832	0.904	0		RIIAD1	0	0.169422	0.391	0.46	0									LONRF1	-0.561457	0.00097387	0.00276141	DOWN
SSU2	0	-5.48626	0.205	0.133	0		PHLDB1	0	-0.0642563	0.49	0.505	0									SCRIB	-0.598338	0.00099002	0.00280173	DOWN
RACGAP1	0	-1.53503	0.72	0.791	0		APBB1IP	0	-0.052652	0.762	0.723	0									NAMPT	-0.575635	0.0009987	0.00282352	DOWN
ST8SIA4	0	-0.383453	0.314	0.245	0		GM17750	0	-0.206137	0.332	0.39	0									INTS10	-0.707223	0.00100331	0.00283471	DOWN
CCN3	0	-5.34493	0.856	0.921	0		RNASE4	0	-0.128838	0.533	0.551	0									PCGF6	-0.579137	0.00103021	0.00290599	DOWN
PDZD2	0	0.577582	0.938	0.873	0		CNN2	0	-0.0102482	0.261	0.259	0									ITGB1BP1	-0.604316	0.00103242	0.00291034	DOWN
PDLIM3	0	1.82051	0.99	0.925	0		MYOF	0	-0.030206	0.494	0.431	0									MNT	-0.560576	0.001078	0.00302606	DOWN
RAD51AP1	0	-2.00614	0.773	0.834	0		WWTR1	0	0.183679	0.777	0.722	0									ALG5	-0.606444	0.00107853	0.00302658	DOWN
BIRC5	0	0.269954	0.893	0.834	0		GNG4	0	-0.0371478	0.76	0.732	0									LENG8	-0.511691	0.00109496	0.00306673	DOWN
GPER1	0	-1.1244	0.86	0.918	0		ANXA5	0	0.365884	0.961	0.933	0									KLHL5	-0.65832	0.0011176	0.0031231	DOWN
ALDH1A1	0	8.26448	0.274	0.216	0		LGALS3	0	-0.046302	0.749	0.744	0									FAM49B	-0.653657	0.00114851	0.00319406	DOWN
PRR18	0	-2.28439	0.806	0.861	0		CCL5	0	0.153241	0.189	0.216	0									NKIRAS1	-0.583344	0.00115119	0.00319872	DOWN
ENKUR	0	0.888928	0.914	0.86	0		CALD1	0	-0.24195	0.408	0.393	0									UNKL	-0.532987	0.00116379	0.00323138	DOWN
1700063D05RIK	0	1.27614	0.787	0.733	0		ALOX5AP	0	-0.0417833	0.901	0.881	0									TMX3	-0.578679	0.00116599	0.00323543	DOWN
PPP1R12B	0	-1.125	0.821	0.768	0		DQX1	0	-0.0556014	0.935	0.955	0									MXRA7	-0.527055	0.00116732	0.00323809	DOWN
ARX	0	-1.27304	0.904	0.955	0		TBXA2R	0	0.0221442	0.324	0.392	0									THSD1	-0.619322	0.00121805	0.00336062	DOWN
DQX1	0	-0.224083	0.915	0.964	0		SLC6A20A	0	-0.0676824	0.83	0.805	0									MADD	-0.748308	0.00128645	0.00352354	DOWN
CD79A	0	0.608641	0.002	0.05	0		C230072F16RIK	0	-0.0242419	0.789	0.836	0									STARD3NL	-0.593012	0.00131623	0.0035983	DOWN
BGN	0	-0.768501	0.917	0.965	0		ABCC9	0	0.0597564	0.264	0.326	0									TCTN3	-0.516627	0.00135538	0.00369165	DOWN
ZCCHC12	0	0.10847	0.893	0.846	0		EFCAB10	0	-0.0674042	0.518	0.492	0									C4B	-0.760759	0.00143196	0.00387204	DOWN
ARMC3	0	0.178974	0.952	0.916	0		CST3	0	-0.110096	0.995	1	0									CAMSAP1	-0.702059	0.00145171	0.00391935	DOWN
TAGLN	0	2.04053	0.278	0.243	0		RAP2A	0	0.0418824	0.809	0.846	0									FAM160B1	-0.65846	0.00149438	0.0040183	DOWN
RRM2	0	-1.22557	0.988	0.953	0		ITGB2	0	-0.0243918	0.889	0.846	0									ACOT7	-0.57199	0.00151227	0.00405762	DOWN
MYLK	0	0.485058	0.928	0.896	0		CHRM2	0	-0.0464325	0.253	0.308	0									TSGA10	-0.74856	0.00152766	0.00409514	DOWN
GIMAP4	0	6.4476	0.075	0.044	0		UACA	0	-0.055525	0.475	0.421	0									S100A6	-0.632823	0.00153175	0.00410483	DOWN
SMC4	0	0.312267	0.893	0.865	0		CFAP52	0	-0.0154965	0.36	0.309	0									SYAP1	-0.597491	0.00156391	0.00418197	DOWN
WDR93	0	0.913773	0.922	0.894	0		TPPP3	0	-0.175964	0.27	0.276	0									AP2A1	-0.531642	0.00156949	0.00419431	DOWN
IER3	0	1.01947	0.176	0.148	0																RASGRF1	-0.678	0.00157129	0.00419676	DOWN
GPR6	0	0.23277	0.918	0.891	0																AGTPBP1	-0.872909	0.00160761	0.00428301	DOWN
RGS17	0	-2.34236	0.796	0.823	0																AL359710.1	-0.726329	0.00163992	0.00435975	DOWN
RNF144B	0	-0.684458	0.966	0.94	0																DPF2	-0.51489	0.00164545	0.00437044	DOWN
VWA5B1	0	0.516102	0.912	0.938	0																LINC01563	-0.609863	0.00171165	0.00453792	DOWN
AHI1	0	-0.786906	0.877	0.899	0																FAHD2B	-0.556335	0.00172992	0.0045816	DOWN
GM42047	0	-0.760383	0.826	0.847	0																C2orf76	-0.595105	0.00180342	0.00475511	DOWN
TRBC1	0	-1.55013	0.055	0.043	0																RABL6	-0.588389	0.00180553	0.00475923	DOWN
SPP1	0	1.60051	0.129	0.118	0																DAD1	-0.589635	0.00183075	0.00481987	DOWN
GHRH	0	-6.42985	0.005	0.016	0																TOR1AIP2	-0.679678	0.00183419	0.0048265	DOWN
CCL7	0	0.753601	0	0.01	0																ABCD2	-0.580733	0.00185288	0.00487223	DOWN
MAP3K7CL	0	-0.805598	0.002	0.012	0																ANXA5	-0.52207	0.00185833	0.00488508	DOWN
PPP1R32	0	-2.77851	0.002	0.012	0																RAB40C	-0.59922	0.00186326	0.00489506	DOWN
CCDC153	0	-2.4013	0.935	0.926	0																CRLF1	-0.663071	0.0018654	0.00489625	DOWN
CCR1	0	0.703887	0.001	0.01	0																ENDOD1	-0.5681	0.00192653	0.0050339	DOWN
PIFO	0	-1.64654	0.098	0.107	0																UBXN2B	-0.655961	0.00198094	0.00516985	DOWN
RASSF10	0	1.27801	0.088	0.095	0																NAA38	-0.631165	0.00198986	0.00519156	DOWN
DLL4	0	1.41435	0.954	0.951	0																HAGH	-0.640006	0.00202908	0.00527963	DOWN
CROCC2	0	-5.87103	0.011	0.008	0																WASH3P	-0.562607	0.00217403	0.00561641	DOWN
GM19935	0	-0.178727	0.919	0.921	0																TMEM106B	-0.721618	0.00238861	0.00610356	DOWN
																					CROCCP2	-0.645258	0.00253023	0.00641912	DOWN
																					SDHA	-0.563891	0.00258068	0.00653481	DOWN
																					ZNF720	-0.607103	0.00267425	0.00673641	DOWN
																					AGBL5	-0.525456	0.00267731	0.00674215	DOWN
																					MFAP3	-0.545655	0.00276323	0.00693842	DOWN
																					NDUFA3	-0.592115	0.00281843	0.00705055	DOWN
																					ATF6B	-0.556319	0.00283144	0.00707697	DOWN
																					VCPIP1	-0.534398	0.00283312	0.00707912	DOWN
																					SEC22C	-0.56465	0.00285374	0.0071245	DOWN
																					NUS1	-0.538585	0.0028569	0.00713036	DOWN
																					DTWD1	-0.60782	0.00285887	0.00713117	DOWN
																					MB21D2	-0.52152	0.00306458	0.00758982	DOWN
																					SURF4	-0.511711	0.00306822	0.0075945	DOWN
																					ERGIC2	-0.553845	0.00311159	0.00769307	DOWN
																					TIAM2	-0.881695	0.0031178	0.00770623	DOWN
																					DYNC1LI2	-0.617929	0.00317751	0.0078271	DOWN
																					MAML1	-0.565636	0.00319612	0.00786626	DOWN
																					VPS37B	-0.544899	0.00334405	0.00818858	DOWN
																					LAPTM4A	-0.536771	0.00338095	0.00827012	DOWN
																					POR	-0.700712	0.00346114	0.00843619	DOWN
																					CDH23	-0.560048	0.00363407	0.00879954	DOWN
																					RAB21	-0.563998	0.00369233	0.00891339	DOWN
																					OPTN	-0.570652	0.00370676	0.00894067	DOWN
																					YES1	-0.583977	0.00376166	0.00906304	DOWN
																					MFSD6	-0.577599	0.00379469	0.00913247	DOWN
																					PPHLN1	-0.828724	0.00390317	0.00936502	DOWN
																					SMG1P3	-0.794143	0.00393054	0.00941929	DOWN
																					NBN	-0.650324	0.00393121	0.00941929	DOWN
																					UBE2D3	-0.820834	0.00394821	0.00945482	DOWN
																					EDNRB	-0.617725	0.0039662	0.00949266	DOWN
																					MFAP3L	-0.790886	0.00400912	0.00959009	DOWN
																					SHISA5	-0.572968	0.00405471	0.00967548	DOWN
																					MAP2K2	-0.613232	0.00421624	0.0100193	DOWN
																					CSNK1G3	-0.69663	0.00424577	0.0100758	DOWN
																					HERC2P3	-0.75394	0.00434873	0.0102836	DOWN
																					MINK1	-0.833277	0.0043562	0.0102956	DOWN
																					MTSS1L	-1.19678	0.00442758	0.0104558	DOWN
																					LIPE-AS1	-0.561821	0.00444101	0.0104733	DOWN
																					ADORA2B	-0.531907	0.00450482	0.0106026	DOWN
																					GSTM2	-0.607787	0.00461074	0.0108077	DOWN
																					CNST	-0.565263	0.00463518	0.0108516	DOWN
																					VPS36	-0.72278	0.00490264	0.01145	DOWN
																					TIPARP	-0.584281	0.00494418	0.0115192	DOWN
																					SLC24A3	-0.890715	0.00496726	0.0115662	DOWN
																					ATF7IP	-0.904343	0.00499526	0.0116195	DOWN
																					CYB5R3	-0.512764	0.00508535	0.0117975	DOWN
																					FAM193A	-0.822866	0.00509292	0.0118056	DOWN
																					AMOT	-0.799531	0.00510758	0.0118301	DOWN
																					CFAP97	-0.516598	0.00512509	0.0118612	DOWN
																					GPR176	-0.583615	0.00513767	0.0118839	DOWN
																					BIRC2	-0.655267	0.00517407	0.011949	DOWN
																					TUBGCP2	-0.510382	0.0052013	0.0120087	DOWN
																					SNHG6	-0.508844	0.00523561	0.0120751	DOWN
																					KLHL42	-0.530262	0.00535386	0.0123315	DOWN
																					C3orf58	-0.641695	0.00536705	0.0123548	DOWN
																					DCAF7	-0.532585	0.0054088	0.0124434	DOWN
																					GCFC2	-0.549981	0.00540959	0.0124434	DOWN
																					PRKACA	-0.609047	0.00546869	0.0125527	DOWN
																					PEX2	-0.597693	0.00547259	0.0125583	DOWN
																					PPP1R10	-0.62944	0.0056042	0.0128265	DOWN
																					45356	-0.580091	0.00574792	0.0131071	DOWN
																					LINC01551	-0.573516	0.00583453	0.0132628	DOWN
																					PPP1R3F	-0.507045	0.00591138	0.0134124	DOWN
																					MTMR2	-0.608488	0.00591504	0.0134142	DOWN
																					ARHGAP27P1-BPTFP1-KPNA2P3	-0.515464	0.00592211	0.0134267	DOWN
																					EMID1	-0.914181	0.00598183	0.0135445	DOWN
																					VCP	-0.574016	0.00606021	0.0137148	DOWN
																					MAP6	-0.53326	0.00608372	0.0137573	DOWN
																					JAM2	-0.709553	0.00613324	0.0138548	DOWN
																					SAMD4A	-0.970043	0.00618628	0.0139436	DOWN
																					GLDC	-0.618083	0.00619012	0.013947	DOWN
																					SCLT1	-0.858697	0.00626932	0.0141072	DOWN
																					ATR	-0.654507	0.00641032	0.0143902	DOWN
																					STIM2	-0.874903	0.00652356	0.0145999	DOWN
																					GAK	-0.596873	0.0065529	0.0146542	DOWN
																					SF3A3	-0.523791	0.00659879	0.0147341	DOWN
																					SNAP23	-0.721925	0.00665881	0.0148566	DOWN
																					DHX15	-0.608348	0.00669021	0.0149152	DOWN
																					GRIN2C	-0.680688	0.00693672	0.0154015	DOWN
																					JMY	-0.698842	0.00702771	0.0155717	DOWN
																					AC021752.1	-0.527227	0.00737214	0.0161986	DOWN
																					ZC3H13	-0.678997	0.00759118	0.0166214	DOWN
																					KPNA6	-0.704461	0.00763823	0.016703	DOWN
																					FARSB	-0.54346	0.00848149	0.0182937	DOWN
																					HNRNPDL	-0.73239	0.00848431	0.0182953	DOWN
																					TRIT1	-0.527404	0.00849399	0.0183116	DOWN
																					PRMT2	-0.730014	0.0086212	0.0185674	DOWN
																					EEF2K	-0.548518	0.0087976	0.0189145	DOWN
																					CSNK2A2	-0.549274	0.00891307	0.0191249	DOWN
																					COL11A1	-0.662719	0.00899161	0.0192696	DOWN
																					GABRG1	-0.721456	0.00925412	0.0197737	DOWN
																					SMG1P1	-0.688042	0.00926128	0.0197793	DOWN
																					CASP8AP2	-0.564731	0.00926716	0.019787	DOWN
																					ITPK1	-0.700071	0.0093535	0.0199569	DOWN
																					RALA	-0.54316	0.00937421	0.019986	DOWN
																					ZC3H4	-0.53748	0.00947301	0.0201719	DOWN
																					MBTPS1	-0.612647	0.00963947	0.0205013	DOWN
																					ZFAS1	-0.521304	0.0100544	0.0213003	DOWN
																					SEC23A	-0.624118	0.0101957	0.0215787	DOWN
																					PDCD6	-0.528848	0.0103085	0.0217695	DOWN
																					WNK1	-0.829813	0.0105549	0.0221982	DOWN
																					ARRB1	-0.769188	0.0109082	0.0228417	DOWN
																					YLPM1	-0.706991	0.011003	0.0230069	DOWN
																					EIPR1	-0.538409	0.0110499	0.0230995	DOWN
																					ECHDC1	-0.55653	0.0110637	0.0231229	DOWN
																					LIMK2	-0.521518	0.0112963	0.0235409	DOWN
																					COL4A5	-0.808482	0.0119343	0.0246635	DOWN
																					EIF3A	-0.605524	0.0130753	0.0267857	DOWN
																					MCC	-0.885745	0.0136286	0.0277686	DOWN
																					SRSF10	-0.528094	0.0140528	0.0285325	DOWN
																					GALC	-0.508139	0.0141084	0.0286321	DOWN
																					CEP170	-0.74215	0.0145686	0.0294491	DOWN
																					TGFBR3	-0.714152	0.0150779	0.0303023	DOWN
																					DNAJC15	-0.514712	0.0151229	0.0303786	DOWN
																					ACTR3	-0.553289	0.0152117	0.0305359	DOWN
																					LINC01481	-0.50358	0.0154431	0.0309504	DOWN
																					UEVLD	-0.504487	0.0154483	0.0309537	DOWN
																					ELOVL5	-0.697167	0.0155329	0.0310944	DOWN
																					DPP7	-0.507358	0.015829	0.0316361	DOWN
																					TTC37	-0.635805	0.0161633	0.0322228	DOWN
																					TNPO2	-0.545276	0.0163654	0.0325882	DOWN
																					TMEM230	-0.511531	0.0168545	0.033409	DOWN
																					IPO9	-0.592069	0.018051	0.0354331	DOWN
																					ERO1B	-0.654459	0.0187518	0.0366184	DOWN
																					PSAT1	-0.645618	0.0204091	0.0394032	DOWN
																					INTS8	-0.509432	0.0210144	0.0403834	DOWN
																					UBR4	-0.644798	0.0212447	0.0407719	DOWN
																					YTHDF3	-0.528409	0.0218504	0.0417506	DOWN
																					PPP4R2	-0.58571	0.0220878	0.0421201	DOWN
																					ZBTB7C	-0.75061	0.0225868	0.0429867	DOWN
																					SPECC1	-0.703934	0.0228522	0.0434157	DOWN
																					WDR33	-0.700849	0.0230032	0.0436548	DOWN
																					CDK5RAP2	-0.675573	0.0233008	0.0441618	DOWN
																					GAB1	-0.709693	0.024336	0.0457247	DOWN
																					SSBP1	-0.58713	0.024622	0.0462022	DOWN
																					AC093752.1	-0.569449	0.0252635	0.0472325	DOWN
																					CCSER2	-0.74239	0.0256199	0.0477755	DOWN
																					ERI3	-0.702829	0.0260255	0.0484694	DOWN
																					MAPK6	-0.595738	0.0261521	0.0486598	DOWN
																					TXNDC16	-0.520259	0.0268932	0.0498396	DOWN
																					C1orf158	-3.15101	5.5981e-06	0.0127818	DOWN
																					ANKRD20A11P	-3.028	2.1415e-05	0.0391159	DOWN
																					MGAM2	-0.957327	1.8595e-36	4.7558e-34	DOWN
																					AC055758.2	-0.750327	1.7844e-29	2.7383e-27	DOWN
																					MTMR7	-1.02452	5.7021e-27	5.9414e-25	DOWN
																					GNB1L	-1.06831	1.1536e-26	1.1025e-24	DOWN
																					AC022126.1	-0.706427	1.0915e-25	9.4975e-24	DOWN
																					HAUS8	-0.725573	3.849e-25	3.1236e-23	DOWN
																					LINC00470	-0.684857	8.3626e-25	6.4753e-23	DOWN
																					OSTN	-0.62938	2.4197e-24	1.7606e-22	DOWN
																					ATP8B5P	-0.743412	4.2765e-24	3.0331e-22	DOWN
																					LINC01949	-0.588144	6.1935e-24	4.2156e-22	DOWN
																					AC074327.1	-0.69262	1.1724e-23	7.6115e-22	DOWN
																					C17orf67	-0.870696	2.1479e-23	1.3137e-21	DOWN
																					AC012414.5	-0.821337	3.8389e-23	2.1892e-21	DOWN
																					LINC00970	-0.689721	5.0289e-23	2.8486e-21	DOWN
																					AC016152.1	-0.617735	1.8143e-22	9.5702e-21	DOWN
																					PAX8-AS1	-0.828598	2.4642e-22	1.2918e-20	DOWN
																					AC243964.2	-0.905154	4.9955e-22	2.5247e-20	DOWN
																					PLA2R1	-0.797748	1.894e-21	8.8317e-20	DOWN
																					ZNF350-AS1	-0.971744	4.992e-21	2.1606e-19	DOWN
																					TNFAIP8	-0.635827	2.5145e-20	9.6465e-19	DOWN
																					LINC02226	-0.730641	2.9766e-19	1.0212e-17	DOWN
																					LMO1	-0.671307	3.4665e-19	1.175e-17	DOWN
																					CDCA7L	-0.765215	3.9336e-19	1.3174e-17	DOWN
																					PLBD1-AS1	-0.655401	6.0794e-19	1.9659e-17	DOWN
																					AC008758.6	-0.700367	2.0306e-18	6.1208e-17	DOWN
																					AL159163.1	-0.783653	3.2417e-18	9.5663e-17	DOWN
																					PDYN-AS1	-0.67452	3.4915e-18	1.0232e-16	DOWN
																					VEPH1	-0.614648	6.1151e-18	1.7204e-16	DOWN
																					VAV3-AS1	-0.745961	6.785e-18	1.8962e-16	DOWN
																					GPC3	-0.658675	1.3854e-17	3.6771e-16	DOWN
																					NPFFR1	-0.819177	1.6896e-17	4.4286e-16	DOWN
																					IGSF23	-0.697983	1.8774e-17	4.8309e-16	DOWN
																					C19orf54	-0.682881	2.427e-17	6.1699e-16	DOWN
																					MYRFL	-0.614817	2.9409e-17	7.4314e-16	DOWN
																					AC087762.1	-0.556889	3.0426e-17	7.6311e-16	DOWN
																					CCDC150	-0.677454	3.1091e-17	7.7636e-16	DOWN
																					AL035071.1	-0.852421	3.6549e-17	9.0728e-16	DOWN
																					OGG1	-0.883908	7.2981e-17	1.74e-15	DOWN
																					EFCAB5	-0.657612	1.153e-16	2.6882e-15	DOWN
																					SH3TC1	-0.801589	1.9226e-16	4.3387e-15	DOWN
																					AC092535.1	-0.669099	3.49e-16	7.5527e-15	DOWN
																					CD72	-0.738553	5.2465e-16	1.088e-14	DOWN
																					SYTL3	-0.657644	6.3626e-16	1.2909e-14	DOWN
																					RNF217-AS1	-0.625206	8.9192e-16	1.7712e-14	DOWN
																					LINC01695	-0.519618	8.9511e-16	1.7734e-14	DOWN
																					U2AF1L4	-0.718885	1.5067e-15	2.8836e-14	DOWN
																					PLK5	-0.786588	1.7878e-15	3.368e-14	DOWN
																					DIO2-AS1	-0.672791	1.8247e-15	3.43e-14	DOWN
																					PELI1	-0.703611	2.1349e-15	3.9601e-14	DOWN
																					NETO2	-0.661352	3.244e-15	5.8753e-14	DOWN
																					AC006065.4	-0.552327	3.422e-15	6.1713e-14	DOWN
																					AC104109.4	-0.838768	6.655e-15	1.1486e-13	DOWN
																					ARHGAP20	-0.665928	7.149e-15	1.2264e-13	DOWN
																					LOXL3	-0.811634	7.8108e-15	1.3264e-13	DOWN
																					PRDM6	-0.625614	9.8457e-15	1.6653e-13	DOWN
																					C9orf92	-0.65607	1.0809e-14	1.8173e-13	DOWN
																					TRAF5	-0.684727	1.1168e-14	1.874e-13	DOWN
																					TBRG1	-0.888791	1.3298e-14	2.2224e-13	DOWN
																					DPY19L1P2	-0.67883	3.1855e-14	5.016e-13	DOWN
																					DEF8	-1.00745	8.6401e-14	1.2638e-12	DOWN
																					RPL17P50	-0.720434	1.0592e-13	1.5334e-12	DOWN
																					STS	-0.684278	1.3012e-13	1.8551e-12	DOWN
																					AL132780.1	-0.764335	2.6021e-13	3.5768e-12	DOWN
																					ATG4A	-0.715877	3.8231e-13	5.1299e-12	DOWN
																					FAM216A	-0.882438	7.4847e-13	9.7037e-12	DOWN
																					Z83843.1	-0.90303	1.0559e-12	1.3544e-11	DOWN
																					APCDD1L	-0.512667	1.0617e-12	1.3598e-11	DOWN
																					CYP3A4	-0.592673	1.0841e-12	1.3843e-11	DOWN
																					SNUPN	-0.775231	1.3734e-12	1.7457e-11	DOWN
																					C6orf118	-0.669357	1.3942e-12	1.7669e-11	DOWN
																					FGF9	-0.630372	2.0622e-12	2.5483e-11	DOWN
																					LINC02028	-0.542425	2.553e-12	3.1138e-11	DOWN
																					PCDHB4	-0.633086	3.7949e-12	4.5625e-11	DOWN
																					WSCD1	-0.727007	5.891e-12	6.9734e-11	DOWN
																					SNAP25-AS1	-0.737667	8.9966e-12	1.0402e-10	DOWN
																					SCLY	-0.639355	9.7771e-12	1.1258e-10	DOWN
																					PGM2	-0.635159	1.1335e-11	1.2963e-10	DOWN
																					CCDC36	-0.617483	1.5822e-11	1.7758e-10	DOWN
																					CU633906.1	-0.763095	1.7234e-11	1.9214e-10	DOWN
																					AC123912.1	-0.716384	2.411e-11	2.6392e-10	DOWN
																					GNB3	-0.667746	2.8852e-11	3.114e-10	DOWN
																					TDRD9	-0.533621	6.2398e-11	6.4539e-10	DOWN
																					CNMD	-0.672612	6.9602e-11	7.1465e-10	DOWN
																					SPTY2D1OS	-0.713354	1.9352e-10	1.9193e-09	DOWN
																					NELL1	-0.634064	3.1469e-10	3.0354e-09	DOWN
																					AMPD2	-0.679055	4.8665e-10	4.5435e-09	DOWN
																					UBXN8	-0.718131	9.2304e-10	8.3232e-09	DOWN
																					IMPG2	-0.594306	1.0312e-09	9.21e-09	DOWN
																					ZNF615	-0.717399	1.1183e-09	9.904e-09	DOWN
																					MOCS1	-0.767231	1.2593e-09	1.1083e-08	DOWN
																					LINC02307	-0.510636	1.6216e-09	1.4095e-08	DOWN
																					PNPLA3	-0.627354	1.7485e-09	1.5167e-08	DOWN
																					ERICH6-AS1	-0.65208	1.7617e-09	1.5266e-08	DOWN
																					ACTR1B	-0.785561	2.2493e-09	1.906e-08	DOWN
																					ARMC6	-0.698623	3.8634e-09	3.1596e-08	DOWN
																					A2MP1	-0.546173	4.1196e-09	3.3497e-08	DOWN
																					OR5AH1P	-0.540987	4.5459e-09	3.6645e-08	DOWN
																					CLCN7	-0.655587	5.3351e-09	4.2721e-08	DOWN
																					45541	-0.607377	5.7177e-09	4.544e-08	DOWN
																					RILPL2	-0.628184	6.1458e-09	4.8705e-08	DOWN
																					AC114760.2	-0.579614	6.3969e-09	5.0538e-08	DOWN
																					ABHD12	-0.914699	6.6468e-09	5.2429e-08	DOWN
																					EIF5A2	-0.553472	7.2921e-09	5.7145e-08	DOWN
																					IRGQ	-0.799286	8.7491e-09	6.7933e-08	DOWN
																					C14orf93	-0.669852	9.0756e-09	7.0274e-08	DOWN
																					ATP5MF	-0.825552	1.0679e-08	8.1939e-08	DOWN
																					TTYH2	-0.841312	1.127e-08	8.5773e-08	DOWN
																					TMEM131L	-0.539954	1.2635e-08	9.5637e-08	DOWN
																					AC005899.8	-0.707857	1.7987e-08	1.3259e-07	DOWN
																					ZBTB33	-0.566885	2.2433e-08	1.6406e-07	DOWN
																					SLC38A3	-0.725538	2.3242e-08	1.6984e-07	DOWN
																					GMEB2	-0.614197	2.3783e-08	1.7349e-07	DOWN
																					FSD2	-0.564229	2.5862e-08	1.872e-07	DOWN
																					STX16-NPEPL1	-0.58092	2.6094e-08	1.884e-07	DOWN
																					ZFP3	-0.7319	3.3163e-08	2.3521e-07	DOWN
																					C5orf51	-0.762098	4.6016e-08	3.1782e-07	DOWN
																					TCF3	-0.682236	4.6348e-08	3.1933e-07	DOWN
																					RRS1-AS1	-0.564107	6.6712e-08	4.4794e-07	DOWN
																					ANKRD16	-0.807552	7.2851e-08	4.8683e-07	DOWN
																					ZNF460-AS1	-0.595257	7.6414e-08	5.0902e-07	DOWN
																					BBOF1	-0.696138	8.0719e-08	5.3643e-07	DOWN
																					COMMD9	-0.617962	8.1434e-08	5.4033e-07	DOWN
																					AC104162.1	-0.54986	9.8301e-08	6.4017e-07	DOWN
																					PODXL	-0.5052	1.0444e-07	6.7585e-07	DOWN
																					RYR2	-0.92221	1.045e-07	6.7585e-07	DOWN
																					HIRA	-0.715987	1.0543e-07	6.8137e-07	DOWN
																					PARP10	-0.705073	1.1733e-07	7.5136e-07	DOWN
																					AC009053.1	-0.665594	1.2567e-07	8.0111e-07	DOWN
																					ZNF224	-0.658851	1.3984e-07	8.8143e-07	DOWN
																					CSTF1	-0.548443	1.4387e-07	9.0349e-07	DOWN
																					FAM207A	-0.578135	1.6102e-07	1.003e-06	DOWN
																					BICDL1	-0.55296	1.6253e-07	1.0116e-06	DOWN
																					COLGALT1	-0.63704	1.8055e-07	1.1138e-06	DOWN
																					AC108215.1	-0.525723	2.1847e-07	1.3303e-06	DOWN
																					AC079760.1	-0.592158	2.3191e-07	1.4071e-06	DOWN
																					GIT2	-0.599666	2.7497e-07	1.6436e-06	DOWN
																					C16orf70	-0.628111	2.8879e-07	1.7201e-06	DOWN
																					ZNF426	-0.61907	3.6337e-07	2.1224e-06	DOWN
																					ZNF440	-0.573736	3.7729e-07	2.1976e-06	DOWN
																					LRRC57	-0.705232	3.8736e-07	2.2532e-06	DOWN
																					EMC1	-0.692332	3.9752e-07	2.3075e-06	DOWN
																					CCDC162P	-0.529091	4.0447e-07	2.3462e-06	DOWN
																					CAD	-0.655721	4.475e-07	2.5799e-06	DOWN
																					FAM149A	-0.642499	4.5484e-07	2.6168e-06	DOWN
																					GSTM4	-0.629576	4.9747e-07	2.8504e-06	DOWN
																					GDPD1	-0.75488	5.1202e-07	2.9239e-06	DOWN
																					TCF7	-0.530578	6.0548e-07	3.4205e-06	DOWN
																					AVIL	-0.516723	6.7493e-07	3.78e-06	DOWN
																					TECPR1	-0.674321	7.2808e-07	4.0508e-06	DOWN
																					C12orf60	-0.626879	7.5169e-07	4.1684e-06	DOWN
																					SGCD	-1.56969	7.7946e-07	4.3026e-06	DOWN
																					ZNF169	-0.552003	8.1711e-07	4.4869e-06	DOWN
																					AC087521.2	-0.560552	1.0927e-06	5.8818e-06	DOWN
																					ANKRD24	-0.607965	1.0956e-06	5.8935e-06	DOWN
																					TTC38	-0.638574	1.1434e-06	6.1235e-06	DOWN
																					ASB6	-0.540319	1.4153e-06	7.461e-06	DOWN
																					FASN	-0.608959	1.7446e-06	9.0669e-06	DOWN
																					C7orf26	-0.561079	1.7934e-06	9.292e-06	DOWN
																					VPS37C	-0.526463	2.1789e-06	1.1112e-05	DOWN
																					ESYT3	-0.579427	2.3315e-06	1.1833e-05	DOWN
																					AL732372.2	-0.608201	2.8501e-06	1.4242e-05	DOWN
																					C2orf42	-0.682761	3.2312e-06	1.6023e-05	DOWN
																					FZD8	-0.507098	3.5362e-06	1.7464e-05	DOWN
																					PLCG1-AS1	-0.556147	3.6849e-06	1.8134e-05	DOWN
																					AUP1	-0.609632	3.8648e-06	1.8975e-05	DOWN
																					TSC22D3	-0.578641	5.1118e-06	2.4499e-05	DOWN
																					SEC24B-AS1	-0.627849	5.3695e-06	2.5503e-05	DOWN
																					AC027279.1	-0.554771	5.8958e-06	2.7676e-05	DOWN
																					ANXA6	-0.731604	6.3954e-06	2.9838e-05	DOWN
																					FZR1	-0.549232	6.9687e-06	3.2352e-05	DOWN
																					PAXX	-0.616369	7.3343e-06	3.3937e-05	DOWN
																					OSTF1	-0.53723	7.3428e-06	3.3939e-05	DOWN
																					PYROXD2	-0.586614	7.7402e-06	3.5717e-05	DOWN
																					PLPP7	-0.530811	7.8115e-06	3.6007e-05	DOWN
																					ULK3	-0.573073	8.8568e-06	4.0516e-05	DOWN
																					MPP2	-0.529357	1.134e-05	5.0414e-05	DOWN
																					WNT2B	-0.555999	1.1458e-05	5.0842e-05	DOWN
																					SAAL1	-0.52497	1.1668e-05	5.1695e-05	DOWN
																					LYSMD2	-0.600109	1.5597e-05	6.7647e-05	DOWN
																					MCTS1	-0.682279	1.6104e-05	6.9666e-05	DOWN
																					PPIL3	-0.560816	1.6191e-05	6.9969e-05	DOWN
																					ENTPD1	-0.71778	1.6217e-05	7.0045e-05	DOWN
																					AC245060.4	-0.523646	1.6383e-05	7.0653e-05	DOWN
																					AXIN1	-0.576839	1.757e-05	7.5544e-05	DOWN
																					HDAC5	-0.725449	1.8363e-05	7.8674e-05	DOWN
																					GCN1	-0.589635	1.8966e-05	8.1049e-05	DOWN
																					DDRGK1	-0.72426	2.0323e-05	8.6455e-05	DOWN
																					FAM234A	-0.595168	2.1892e-05	9.2661e-05	DOWN
																					OPA3	-0.519989	2.3017e-05	9.7179e-05	DOWN
																					RBM15-AS1	-0.511236	2.4452e-05	0.00010242	DOWN
																					ITFG2	-0.580674	2.5172e-05	0.00010507	DOWN
																					IFT140	-0.570535	2.5883e-05	0.00010766	DOWN
																					TMEM108	-1.28025	3.1915e-05	0.00013051	DOWN
																					WASHC1	-0.624551	3.1957e-05	0.00013061	DOWN
																					DARS2	-0.550128	3.3771e-05	0.00013716	DOWN
																					EXOSC1	-0.52361	3.4232e-05	0.00013884	DOWN
																					INPPL1	-0.716854	4.3013e-05	0.00017115	DOWN
																					AC079305.3	-0.51083	4.3763e-05	0.00017369	DOWN
																					PSMC2	-0.566611	4.7496e-05	0.00018723	DOWN
																					SLC35B4	-0.613596	4.81e-05	0.00018952	DOWN
																					MAP3K20	-0.592736	6.0408e-05	0.00023302	DOWN
																					BMP1	-0.556576	6.7267e-05	0.00025689	DOWN
																					HSF4	-0.579299	7.2856e-05	0.00027636	DOWN
																					AL136295.1	-0.515357	7.5562e-05	0.0002856	DOWN
																					CSNK1G2	-0.526775	7.9911e-05	0.00030096	DOWN
																					DIAPH2	-0.789946	9.5122e-05	0.00035382	DOWN
																					ATG16L1	-0.533354	9.9155e-05	0.00036753	DOWN
																					ANKLE2	-0.583581	0.00010008	0.00037059	DOWN
																					CIZ1	-0.565365	0.00010165	0.0003753	DOWN
																					ZBTB17	-0.536019	0.00014043	0.00050521	DOWN
																					RNF135	-0.510713	0.00015716	0.00055944	DOWN
																					NOSIP	-0.515596	0.0001617	0.0005739	DOWN
																					PAK1IP1	-0.505288	0.00018167	0.00063914	DOWN
																					HSD17B14	-0.621392	0.00018277	0.00064167	DOWN
																					SNF8	-0.549022	0.00021503	0.00074533	DOWN
																					DNAJC27	-0.533874	0.00021994	0.00076077	DOWN
																					CLIP2	-0.754571	0.00027115	0.00091725	DOWN
																					TMEM39B	-0.529646	0.00029004	0.0009745	DOWN
																					PCBP1-AS1	-1.01566	0.00030037	0.00100801	DOWN
																					IGHMBP2	-0.59404	0.00034948	0.00116126	DOWN
																					APMAP	-0.502216	0.00049196	0.00157277	DOWN
																					VPS9D1	-0.512602	0.0005052	0.00161083	DOWN
																					ZDHHC11	-0.505583	0.00053706	0.00170406	DOWN
																					TERF2	-0.622595	0.00057664	0.00181329	DOWN
																					OSBPL2	-0.647533	0.00072327	0.00221415	DOWN
																					LINC01727	-0.560982	0.00080976	0.00244785	DOWN
																					SNX27	-0.866798	0.0008242	0.00248615	DOWN
																					CLK3	-0.520457	0.00088666	0.00265463	DOWN
																					ZNF383	-0.519862	0.00091457	0.00272756	DOWN
																					PPFIA2	-0.989748	0.00094645	0.00281536	DOWN
																					CMPK1	-0.607333	0.00095082	0.00282666	DOWN
																					SNRNP40	-0.51084	0.00109418	0.003201	DOWN
																					UGCG	-0.579311	0.0012845	0.00367996	DOWN
																					VPS26A	-0.605584	0.00130346	0.0037267	DOWN
																					MRPL45	-0.532312	0.0014817	0.00416852	DOWN
																					LCOR	-0.850362	0.00154125	0.00431225	DOWN
																					ZNF678	-0.659972	0.00156745	0.00437487	DOWN
																					HAGHL	-0.551603	0.00164304	0.00456009	DOWN
																					FBXL19	-0.504503	0.00173259	0.00477786	DOWN
																					AC009061.2	-0.502133	0.00176877	0.00485951	DOWN
																					LRRC4B	-0.578434	0.00184247	0.00504558	DOWN
																					TSTD2	-0.507245	0.00187569	0.00512324	DOWN
																					KCTD1	-0.745232	0.00237397	0.00635467	DOWN
																					KDM4B	-0.647809	0.00268632	0.00708961	DOWN
																					SEC16A	-0.53805	0.00271509	0.00715212	DOWN
																					ITGA9-AS1	-0.706765	0.00293145	0.00764332	DOWN
																					KRBOX4	-0.698675	0.00302566	0.00784533	DOWN
																					OTULIN	-0.512283	0.00318611	0.00822852	DOWN
																					EPB41L5	-0.754895	0.00323205	0.00831917	DOWN
																					DOCK3	-0.736694	0.00349625	0.00891761	DOWN
																					FRY	-0.557034	0.00378028	0.00953259	DOWN
																					GLS	-0.714658	0.00386689	0.00970459	DOWN
																					INPP5F	-0.671561	0.00532517	0.0128965	DOWN
																					DHX32	-0.568855	0.00589628	0.0140816	DOWN
																					CSNK1E	-0.510763	0.00616221	0.0146422	DOWN
																					WDR25	-0.535053	0.00618769	0.0146894	DOWN
																					TEX2	-0.534105	0.00628932	0.0148856	DOWN
																					PTPRD	-0.773355	0.00631282	0.0149202	DOWN
																					FRMD4A	-0.748693	0.00755211	0.0175013	DOWN
																					SLC16A2	-0.515951	0.00813782	0.0185932	DOWN
																					BICD1	-0.72453	0.00835544	0.0190337	DOWN
																					SPTLC2	-0.508954	0.00912626	0.0205237	DOWN
																					B4GALT5	-0.693909	0.00929121	0.0208281	DOWN
																					SMAD4	-0.567298	0.00981323	0.0218417	DOWN
																					ZIC1	-0.519184	0.0105679	0.0233184	DOWN
																					GRIK2	-0.564404	0.0110879	0.0242943	DOWN
																					SESN1	-0.666563	0.0121745	0.0263063	DOWN
																					ATG13	-0.513044	0.0122625	0.0264723	DOWN
																					BTBD7	-0.613069	0.0123576	0.0266271	DOWN
																					KCMF1	-0.624544	0.0145607	0.0307461	DOWN
																					BRINP3	-0.669449	0.016818	0.0347663	DOWN
																					AC093157.1	-0.560966	0.0183737	0.037516	DOWN
																					USP53	-0.570583	0.0195933	0.0396361	DOWN
																					SMAD3	-0.518353	0.0217728	0.0434222	DOWN
																					DPY19L1	-0.507441	0.0244512	0.0481943	DOWN
																					AC092506.1	-0.891843	3.9038e-35	7.0226e-33	DOWN
																					TTR	-0.845327	5.8146e-33	9.253e-31	DOWN
																					TNFRSF12A	-0.951788	2.1292e-31	2.6721e-29	DOWN
																					MFAP5	-0.857061	1.2477e-30	1.4143e-28	DOWN
																					GBP4	-0.907736	2.2993e-29	2.2385e-27	DOWN
																					PTPRQ	-0.88737	1.2628e-26	9.3299e-25	DOWN
																					GPX3	-0.880034	4.7833e-26	3.2985e-24	DOWN
																					AC009435.1	-0.915365	2.7119e-25	1.638e-23	DOWN
																					BRDT	-0.843588	4.2801e-25	2.4942e-23	DOWN
																					COL14A1	-0.84727	3.1169e-24	1.602e-22	DOWN
																					STAP2	-0.901752	1.1763e-23	5.6924e-22	DOWN
																					RPSAP36	-0.984235	3.7934e-22	1.4877e-20	DOWN
																					AC005280.1	-0.834388	6.4389e-22	2.4441e-20	DOWN
																					SEPT4-AS1	-0.793613	3.8304e-21	1.2991e-19	DOWN
																					CLDN11	-0.844814	2.6996e-20	8.0356e-19	DOWN
																					RHOXF1-AS1	-0.97986	8.9736e-20	2.5087e-18	DOWN
																					CXCL12	-0.938315	1.2241e-19	3.3543e-18	DOWN
																					RND2	-0.81948	1.8585e-19	4.9932e-18	DOWN
																					AP005230.1	-0.830377	2.3379e-19	6.1809e-18	DOWN
																					C2orf40	-0.841385	3.2526e-19	8.4374e-18	DOWN
																					HIST2H2BB	-1.01498	7.716e-19	1.8507e-17	DOWN
																					CYP4F3	-0.808134	2.0031e-18	4.6171e-17	DOWN
																					CITED4	-0.77316	2.6502e-18	5.9756e-17	DOWN
																					BCAT1	-0.835738	7.932e-18	1.6744e-16	DOWN
																					SLC9C2	-0.931026	1.374e-17	2.8143e-16	DOWN
																					NMB	-0.747667	1.4582e-17	2.9771e-16	DOWN
																					ERMN	-0.794108	4.9803e-17	9.3664e-16	DOWN
																					SLC40A1	-0.855706	1.3353e-16	2.3165e-15	DOWN
																					ZFAND2A	-0.874062	3.167e-15	4.5107e-14	DOWN
																					C9orf147	-0.869562	5.4796e-15	7.57e-14	DOWN
																					APOL3	-0.747964	7.8646e-15	1.0669e-13	DOWN
																					TMEM182	-0.809531	8.4841e-15	1.1453e-13	DOWN
																					GDF10	-0.811984	1.5861e-14	2.0702e-13	DOWN
																					EFCAB7	-0.892974	4.6861e-14	5.7705e-13	DOWN
																					CCDC160	-0.902401	9.0055e-14	1.0676e-12	DOWN
																					TXNRD3NB	-0.859007	1.4605e-13	1.6832e-12	DOWN
																					TTC23L	-0.964528	2.0181e-13	2.2783e-12	DOWN
																					LYPLAL1-AS1	-0.855959	3.0978e-13	3.4133e-12	DOWN
																					PLEKHG3	-0.921103	4.6882e-13	5.0515e-12	DOWN
																					PNMT	-0.763188	8.6731e-13	9.0733e-12	DOWN
																					TCHP	-0.97931	8.7367e-13	9.1283e-12	DOWN
																					AC027559.1	-0.673135	1.2426e-12	1.2741e-11	DOWN
																					NIPSNAP3A	-0.736825	1.5722e-12	1.5982e-11	DOWN
																					TNFRSF11B	-0.735021	2.0434e-12	2.0472e-11	DOWN
																					OTOS	-0.640923	2.6884e-12	2.6515e-11	DOWN
																					HACD4	-0.80014	4.6725e-12	4.4494e-11	DOWN
																					CENPB	-0.677033	4.8953e-12	4.6508e-11	DOWN
																					TFEB	-0.881947	7.9277e-12	7.3111e-11	DOWN
																					ECSIT	-0.888209	1.4311e-11	1.2693e-10	DOWN
																					SMIM11B	-0.897258	1.6744e-11	1.4709e-10	DOWN
																					HSBP1L1	-0.87945	2.0267e-11	1.7562e-10	DOWN
																					LHFPL3	-0.851245	2.113e-11	1.8252e-10	DOWN
																					ETAA1	-0.873132	2.5094e-11	2.1386e-10	DOWN
																					ZNF181	-0.790615	2.8183e-11	2.3871e-10	DOWN
																					HOMER3	-0.776435	3.299e-11	2.7743e-10	DOWN
																					PPIF	-0.69968	5.551e-11	4.5435e-10	DOWN
																					PIAS4	-1.001	6.9637e-11	5.6495e-10	DOWN
																					VWA3A	-0.89889	1.006e-10	8.0196e-10	DOWN
																					COPS5	-0.887769	1.4528e-10	1.1374e-09	DOWN
																					FAM50A	-0.885714	1.6154e-10	1.2516e-09	DOWN
																					RNF20	-0.860747	1.7071e-10	1.3177e-09	DOWN
																					SUGP2	-1.27622	3.4323e-10	2.5496e-09	DOWN
																					FNDC4	-0.72468	4.2954e-10	3.1428e-09	DOWN
																					ZNF614	-0.803332	5.9522e-10	4.2867e-09	DOWN
																					IPO11	-1.04172	6.49e-10	4.6579e-09	DOWN
																					CHST15	-0.699624	7.2588e-10	5.1692e-09	DOWN
																					SPPL2B	-0.992177	7.6309e-10	5.4202e-09	DOWN
																					TTTY10	-0.727847	7.8866e-10	5.5874e-09	DOWN
																					FUNDC2	-0.869558	1.0215e-09	7.1213e-09	DOWN
																					CYP2U1	-0.678985	1.2461e-09	8.586e-09	DOWN
																					RNF19B	-0.764602	1.339e-09	9.1797e-09	DOWN
																					AC006460.2	-0.869076	1.4539e-09	9.9427e-09	DOWN
																					SHISA4	-0.757814	1.6731e-09	1.1358e-08	DOWN
																					SOX21	-0.753112	1.8476e-09	1.242e-08	DOWN
																					HMGA2	-0.610951	1.9452e-09	1.3034e-08	DOWN
																					SCYL1	-0.818687	2.1065e-09	1.4069e-08	DOWN
																					MORN2	-0.841074	2.8011e-09	1.847e-08	DOWN
																					RBM18	-0.762592	3.1016e-09	2.0354e-08	DOWN
																					PEX26	-0.8583	3.5457e-09	2.3103e-08	DOWN
																					PKN1	-0.847682	4.5664e-09	2.9115e-08	DOWN
																					AK1	-0.720837	4.8197e-09	3.0562e-08	DOWN
																					LEKR1	-0.874423	4.8492e-09	3.0725e-08	DOWN
																					ZSCAN23	-0.69366	5.8795e-09	3.6886e-08	DOWN
																					SEC31B	-0.832162	8.7634e-09	5.3677e-08	DOWN
																					TVP23A	-0.952105	8.9246e-09	5.4543e-08	DOWN
																					LRIG3	-0.820305	9.8046e-09	5.9656e-08	DOWN
																					IVNS1ABP	-0.698201	1.0463e-08	6.3521e-08	DOWN
																					REPIN1	-0.706869	1.1009e-08	6.6738e-08	DOWN
																					BANF1	-0.834053	1.326e-08	7.9744e-08	DOWN
																					LINC01102	-0.614736	1.6107e-08	9.5681e-08	DOWN
																					RSPH1	-0.69182	1.8301e-08	1.081e-07	DOWN
																					SLC24A4	-0.954672	2.1601e-08	1.2623e-07	DOWN
																					TMEM54	-0.629357	2.1717e-08	1.2683e-07	DOWN
																					TRIM28	-0.752496	2.4435e-08	1.412e-07	DOWN
																					AFG3L1P	-0.851884	2.5519e-08	1.4685e-07	DOWN
																					AC090625.2	-0.599987	3.9459e-08	2.2062e-07	DOWN
																					PNPO	-0.6552	5.2746e-08	2.9059e-07	DOWN
																					SAP30L	-0.701741	5.5418e-08	3.043e-07	DOWN
																					DDAH2	-0.689229	5.8066e-08	3.1758e-07	DOWN
																					GLRX5	-0.744487	6.2734e-08	3.4041e-07	DOWN
																					LSM7	-0.841807	7.3322e-08	3.9322e-07	DOWN
																					C3orf67	-0.503198	7.6033e-08	4.0539e-07	DOWN
																					HOMER2	-0.971974	8.4355e-08	4.4689e-07	DOWN
																					IPO13	-0.685418	9.7218e-08	5.111e-07	DOWN
																					IFIT3	-0.647395	1.0949e-07	5.7093e-07	DOWN
																					RTRAF	-0.803982	1.179e-07	6.1208e-07	DOWN
																					MRPS26	-0.753408	1.254e-07	6.4815e-07	DOWN
																					H1F0	-0.556871	1.315e-07	6.7757e-07	DOWN
																					IQCD	-0.639231	1.4014e-07	7.1894e-07	DOWN
																					TLE3	-0.882208	1.403e-07	7.1932e-07	DOWN
																					AL683813.1	-0.801901	1.4929e-07	7.6401e-07	DOWN
																					IL17RD	-0.738331	1.7513e-07	8.8313e-07	DOWN
																					DMAC1	-0.663658	2.0536e-07	1.0237e-06	DOWN
																					NECTIN3-AS1	-0.584338	2.3549e-07	1.1611e-06	DOWN
																					C1orf131	-0.719206	2.6429e-07	1.2903e-06	DOWN
																					CAPS	-0.695518	2.7869e-07	1.3534e-06	DOWN
																					NPIPA2	-0.760205	2.8351e-07	1.3752e-06	DOWN
																					MAEA	-0.788405	2.8896e-07	1.4e-06	DOWN
																					MAU2	-0.916378	3.6172e-07	1.7252e-06	DOWN
																					KEAP1	-0.700006	3.9297e-07	1.8657e-06	DOWN
																					FAM210B	-0.593117	4.4381e-07	2.0843e-06	DOWN
																					SRP19	-0.790029	4.651e-07	2.1806e-06	DOWN
																					PPFIA4	-0.660349	7.3796e-07	3.3627e-06	DOWN
																					ZNF664	-0.616656	7.9909e-07	3.6292e-06	DOWN
																					HIST1H1C	-0.560543	8.4536e-07	3.8268e-06	DOWN
																					FOXRED2	-0.683925	9.8495e-07	4.3985e-06	DOWN
																					POLR3G	-0.724525	1.0613e-06	4.7014e-06	DOWN
																					ERCC1	-0.67402	1.0838e-06	4.7957e-06	DOWN
																					TMPO	-0.622443	1.0913e-06	4.8266e-06	DOWN
																					CHCHD5	-0.564181	1.1417e-06	5.0254e-06	DOWN
																					FAM124A	-0.672839	1.161e-06	5.1046e-06	DOWN
																					PDCD11	-0.746965	1.3743e-06	5.9856e-06	DOWN
																					TAF13	-0.62454	1.4273e-06	6.2063e-06	DOWN
																					TIPIN	-0.759483	1.8711e-06	7.9812e-06	DOWN
																					TMEM120A	-0.670795	2.0305e-06	8.6034e-06	DOWN
																					PGM3	-0.735203	2.1125e-06	8.9188e-06	DOWN
																					COA4	-0.812248	2.3186e-06	9.7543e-06	DOWN
																					CLPP	-0.569918	2.3639e-06	9.9197e-06	DOWN
																					PRPF38A	-0.669508	2.6677e-06	1.1077e-05	DOWN
																					STYX	-0.808258	2.8749e-06	1.1871e-05	DOWN
																					SERF1A	-0.73604	2.9338e-06	1.2084e-05	DOWN
																					BTBD1	-0.589145	2.9505e-06	1.2147e-05	DOWN
																					COQ9	-0.684242	2.9733e-06	1.2229e-05	DOWN
																					FBXO18	-0.760584	3.1527e-06	1.2941e-05	DOWN
																					PYURF	-0.633727	3.3254e-06	1.3575e-05	DOWN
																					GPN1	-0.593907	3.3271e-06	1.3576e-05	DOWN
																					PDLIM2	-0.644502	3.5488e-06	1.4402e-05	DOWN
																					NINJ1	-0.555748	3.5939e-06	1.455e-05	DOWN
																					ZNF385A	-0.556939	3.7799e-06	1.5258e-05	DOWN
																					STK25	-0.690248	3.9158e-06	1.5745e-05	DOWN
																					ZNF471	-0.773737	4.0725e-06	1.6304e-05	DOWN
																					RRM2B	-0.663249	4.0806e-06	1.6328e-05	DOWN
																					MTMR14	-0.776276	4.5884e-06	1.8193e-05	DOWN
																					KLHL7	-0.896482	4.6163e-06	1.8278e-05	DOWN
																					LHX2	-1.00256	4.7017e-06	1.8571e-05	DOWN
																					NUDT16L1	-0.691085	4.7211e-06	1.863e-05	DOWN
																					FAM98A	-0.581475	5.0338e-06	1.9779e-05	DOWN
																					ECH1	-0.604391	5.2595e-06	2.0588e-05	DOWN
																					GTF2H3	-0.783634	5.2942e-06	2.0704e-05	DOWN
																					CPPED1	-0.580965	7.1624e-06	2.7426e-05	DOWN
																					RSPH3	-0.599918	7.6604e-06	2.9185e-05	DOWN
																					LRRC37A4P	-0.715996	8.2415e-06	3.1241e-05	DOWN
																					ZNF589	-0.73056	8.9837e-06	3.3899e-05	DOWN
																					NKAP	-0.608655	9.6413e-06	3.6166e-05	DOWN
																					ZNF397	-0.752784	1.0878e-05	4.0346e-05	DOWN
																					POMGNT1	-0.606523	1.1249e-05	4.1573e-05	DOWN
																					SP110	-0.67957	1.1576e-05	4.2651e-05	DOWN
																					RNF141	-0.731337	1.163e-05	4.2828e-05	DOWN
																					SMPD4	-0.7522	1.2338e-05	4.5215e-05	DOWN
																					CFL2	-0.59152	1.273e-05	4.6508e-05	DOWN
																					KBTBD3	-0.664823	1.3092e-05	4.7608e-05	DOWN
																					CYLD	-0.869739	1.4506e-05	5.2442e-05	DOWN
																					ANP32AP1	-0.630617	1.5135e-05	5.4572e-05	DOWN
																					CENPX	-0.599028	1.5303e-05	5.5075e-05	DOWN
																					MINDY1	-0.54915	1.6565e-05	5.9294e-05	DOWN
																					NOD1	-0.558502	1.6566e-05	5.9294e-05	DOWN
																					LARGE1	-1.19956	1.8359e-05	6.5146e-05	DOWN
																					NBL1	-0.546465	1.8501e-05	6.5593e-05	DOWN
																					CEP95	-0.848931	2.191e-05	7.6792e-05	DOWN
																					ACOT2	-0.681184	2.2063e-05	7.7295e-05	DOWN
																					PSMD6	-0.61347	2.3176e-05	8.0885e-05	DOWN
																					PCBD1	-0.648037	2.4186e-05	8.4092e-05	DOWN
																					MAGOH	-0.662727	2.6101e-05	9.0372e-05	DOWN
																					FAM92A	-0.912907	2.62e-05	9.0674e-05	DOWN
																					ZNF66	-0.570576	2.6961e-05	9.2902e-05	DOWN
																					STRIP2	-0.74806	2.7925e-05	9.581e-05	DOWN
																					TMEM104	-0.627865	2.7927e-05	9.581e-05	DOWN
																					DNAJB9	-0.562579	2.8076e-05	9.6201e-05	DOWN
																					GTF3C4	-0.557744	2.8994e-05	9.9102e-05	DOWN
																					ZNF175	-0.619513	3.234e-05	0.0001099	DOWN
																					DUSP22	-0.590531	3.2387e-05	0.00011002	DOWN
																					IFT52	-0.62603	3.2764e-05	0.00011114	DOWN
																					CCDC170	-0.531419	3.3926e-05	0.00011468	DOWN
																					SLU7	-0.620458	3.4076e-05	0.00011505	DOWN
																					NT5C3A	-0.74734	3.6223e-05	0.00012195	DOWN
																					ZNF253	-0.645609	3.6637e-05	0.00012324	DOWN
																					PPFIA1	-0.901205	3.945e-05	0.00013206	DOWN
																					LARP4	-0.908616	4.0414e-05	0.0001349	DOWN
																					CCDC124	-0.514027	4.1126e-05	0.00013701	DOWN
																					STAMBP	-0.715316	4.4869e-05	0.00014793	DOWN
																					ANKRD35	-0.537494	4.5537e-05	0.00014989	DOWN
																					DNAJC21	-0.747344	4.6208e-05	0.00015186	DOWN
																					CDKN1B	-0.56891	4.7204e-05	0.00015464	DOWN
																					ZNF655	-0.671058	4.8143e-05	0.00015721	DOWN
																					DIMT1	-0.532074	4.856e-05	0.00015852	DOWN
																					ECD	-0.666166	4.963e-05	0.00016153	DOWN
																					MRPL52	-0.587523	4.9639e-05	0.00016153	DOWN
																					ZNF567	-0.557632	5.269e-05	0.00017038	DOWN
																					NUDT5	-0.636701	5.2809e-05	0.00017064	DOWN
																					MPHOSPH6	-0.678524	6.0391e-05	0.00019339	DOWN
																					KIAA1211	-0.861669	6.4504e-05	0.00020498	DOWN
																					AC246817.2	-0.502036	6.839e-05	0.00021592	DOWN
																					LINC00506	-0.518018	6.9646e-05	0.00021955	DOWN
																					INIP	-0.747288	7.2696e-05	0.00022864	DOWN
																					ACAD10	-0.734581	7.2738e-05	0.00022869	DOWN
																					TFB1M	-0.649744	7.3013e-05	0.00022929	DOWN
																					ZNF211	-0.679435	7.3294e-05	0.00023	DOWN
																					PPIP5K1	-0.63521	7.3995e-05	0.00023202	DOWN
																					MED30	-0.571968	7.6663e-05	0.00023966	DOWN
																					ALKBH1	-0.570452	7.9976e-05	0.00024898	DOWN
																					H2AFX	-0.533821	8.048e-05	0.00025037	DOWN
																					METTL5	-0.66526	8.8418e-05	0.00027331	DOWN
																					IPP	-0.712135	9.0577e-05	0.00027947	DOWN
																					WARS2	-0.597127	9.1079e-05	0.00028091	DOWN
																					45539	-0.50825	9.5143e-05	0.00029246	DOWN
																					NR2C2	-0.973756	9.6873e-05	0.00029723	DOWN
																					PNRC2	-0.581006	9.7439e-05	0.00029885	DOWN
																					SKAP2	-0.503175	9.8554e-05	0.00030172	DOWN
																					SOX9-AS1	-0.843579	0.0001002	0.0003064	DOWN
																					NFYB	-0.567024	0.00010416	0.000317	DOWN
																					NBPF3	-0.604733	0.00010925	0.00033092	DOWN
																					GK5	-0.701298	0.00011004	0.00033319	DOWN
																					ZNF527	-0.605384	0.00011673	0.00035137	DOWN
																					COG3	-0.731551	0.00012214	0.00036633	DOWN
																					ASCC2	-0.67377	0.00012301	0.00036882	DOWN
																					BAZ2A	-0.761926	0.00013054	0.00039026	DOWN
																					RBM45	-0.58258	0.0001311	0.00039179	DOWN
																					MAML3	-0.549792	0.00015786	0.00046571	DOWN
																					IFI44	-0.546675	0.00016297	0.00047891	DOWN
																					ADARB2	-0.815229	0.00017195	0.00050277	DOWN
																					COPS8	-0.566136	0.00017787	0.00051882	DOWN
																					PRELID3B	-0.564628	0.00018295	0.00053213	DOWN
																					SZT2	-0.596756	0.00018736	0.00054419	DOWN
																					SULT1A1	-0.661594	0.00019137	0.00055507	DOWN
																					CCDC88C	-0.579914	0.00019702	0.00056945	DOWN
																					PPP4R4	-0.935286	0.0002059	0.00059345	DOWN
																					AC003681.1	-0.712917	0.00020667	0.00059526	DOWN
																					WAC-AS1	-0.584057	0.00021489	0.00061681	DOWN
																					ACSL4	-0.670237	0.00023235	0.00066324	DOWN
																					API5	-0.580518	0.00024044	0.0006849	DOWN
																					KARS	-0.507242	0.00024815	0.00070516	DOWN
																					ABCC1	-0.692872	0.0002538	0.00071924	DOWN
																					RNF168	-0.592383	0.0002576	0.00072928	DOWN
																					MRPS18B	-0.518664	0.00026131	0.00073826	DOWN
																					ARF6	-0.517971	0.00026236	0.00074072	DOWN
																					RAPGEF3	-0.726981	0.00026486	0.00074753	DOWN
																					AGBL1	-0.633384	0.00026666	0.00075208	DOWN
																					ADPGK	-0.556316	0.00027937	0.00078552	DOWN
																					EHHADH	-0.692616	0.00028006	0.00078719	DOWN
																					SYMPK	-0.811799	0.00032026	0.00088902	DOWN
																					HSPB11	-0.606781	0.00032726	0.00090692	DOWN
																					PPM1E	-0.860848	0.00033618	0.00092833	DOWN
																					AC010210.1	-0.501634	0.00033667	0.00092928	DOWN
																					ALG8	-0.606775	0.00033927	0.0009355	DOWN
																					DDX52	-0.637192	0.00035498	0.00097492	DOWN
																					ZMYM1	-0.661497	0.00036171	0.00099275	DOWN
																					BCAP31	-0.565016	0.000412	0.00111854	DOWN
																					APOOL	-0.843488	0.0004264	0.00115536	DOWN
																					AC240274.1	-0.524059	0.0004315	0.00116804	DOWN
																					SPATA17	-0.630256	0.00044925	0.00121249	DOWN
																					TMEM9B-AS1	-0.597418	0.00045397	0.00122246	DOWN
																					MRPL34	-0.555523	0.0004555	0.00122497	DOWN
																					FAM156A	-0.676888	0.00045663	0.00122603	DOWN
																					CEP68	-0.57167	0.00045689	0.00122613	DOWN
																					SNHG14	-0.894982	0.00047564	0.00127088	DOWN
																					NUP210	-0.585951	0.00047993	0.00128152	DOWN
																					ARNT	-0.698928	0.00050194	0.00133771	DOWN
																					ZFYVE28	-0.741471	0.00057191	0.0015091	DOWN
																					MORN1	-0.588221	0.00059145	0.00155917	DOWN
																					MTMR9	-0.658538	0.00063972	0.00167642	DOWN
																					CCDC112	-0.503639	0.00064073	0.0016784	DOWN
																					BRAP	-0.619089	0.00066612	0.00174104	DOWN
																					ZNF562	-0.747898	0.00066844	0.00174601	DOWN
																					SP3	-0.751436	0.00067587	0.0017643	DOWN
																					USP32	-0.803324	0.00069615	0.00181095	DOWN
																					TYRO3	-0.628525	0.00070554	0.00183169	DOWN
																					SMARCAL1	-0.612436	0.00073894	0.00191085	DOWN
																					HNRNPL	-0.706247	0.00074025	0.00191341	DOWN
																					C17orf62	-0.508405	0.00075606	0.00194964	DOWN
																					SETDB1	-0.572389	0.00078413	0.00201448	DOWN
																					IFNGR1	-0.512429	0.0008037	0.0020604	DOWN
																					CDC23	-0.534632	0.00084035	0.00214494	DOWN
																					N4BP2L1	-0.554766	0.00087969	0.00223707	DOWN
																					NCBP3	-0.630471	0.0008957	0.00227359	DOWN
																					PLEKHA5	-1.05787	0.00090556	0.0022958	DOWN
																					ZBED5-AS1	-0.606793	0.00090682	0.00229829	DOWN
																					ATG5	-0.737269	0.00091686	0.00232232	DOWN
																					GOLPH3L	-0.573063	0.00092454	0.00234104	DOWN
																					BTBD2	-0.558911	0.00094946	0.00239389	DOWN
																					CTTN	-0.810777	0.00096878	0.00244187	DOWN
																					PHLPP2	-0.670825	0.00098931	0.00248745	DOWN
																					45545	-0.604469	0.00100124	0.00251373	DOWN
																					GAS2	-0.54358	0.00101528	0.0025459	DOWN
																					AL591684.2	-0.577157	0.00104053	0.00260133	DOWN
																					PAM	-0.704721	0.00105085	0.00262476	DOWN
																					EYA3	-0.700675	0.00109007	0.00271206	DOWN
																					GMCL1	-0.578621	0.00114068	0.0028266	DOWN
																					ZFP14	-0.651746	0.00115559	0.00285705	DOWN
																					ACP6	-0.690332	0.00121094	0.0029823	DOWN
																					PTBP3	-0.646047	0.00124298	0.00305667	DOWN
																					EFCAB14	-0.62427	0.00130395	0.00319803	DOWN
																					ZNF584	-0.502735	0.00131039	0.00321192	DOWN
																					CMBL	-0.527953	0.00141963	0.0034524	DOWN
																					MYO19	-0.60956	0.00141976	0.0034524	DOWN
																					PGGT1B	-0.58951	0.00143714	0.00349158	DOWN
																					GFM1	-0.516496	0.00145854	0.00353527	DOWN
																					THOC1	-0.636856	0.00149968	0.00362013	DOWN
																					TNS2	-0.525744	0.00150099	0.00362225	DOWN
																					POU6F1	-0.598123	0.00150425	0.00362907	DOWN
																					PPP1R7	-0.576318	0.00152814	0.00367574	DOWN
																					ZNF117	-0.529314	0.0015374	0.00369074	DOWN
																					ZC3H7B	-0.5046	0.0015985	0.00382411	DOWN
																					CEP57	-0.656318	0.00163115	0.00388761	DOWN
																					KPNA3	-0.772744	0.00163318	0.00389133	DOWN
																					C5orf30	-0.530698	0.00168016	0.00399623	DOWN
																					PLEKHM3	-0.664137	0.00168059	0.00399623	DOWN
																					FAM126B	-0.67945	0.00171116	0.00406191	DOWN
																					ELP1	-0.62429	0.00173259	0.00410338	DOWN
																					PTS	-0.557252	0.0018081	0.00426877	DOWN
																					RAD9A	-0.663004	0.0018581	0.00437434	DOWN
																					BCL7C	-0.555022	0.00188961	0.00444473	DOWN
																					PHKA2	-0.500956	0.00194151	0.0045616	DOWN
																					BTF3L4	-0.584591	0.0019452	0.00456878	DOWN
																					INTS11	-0.567148	0.00199131	0.00466273	DOWN
																					SLC36A4	-0.582411	0.00204225	0.0047739	DOWN
																					PDHX	-0.69659	0.00213233	0.00495507	DOWN
																					CCDC90B	-0.535011	0.00213359	0.0049566	DOWN
																					CNNM4	-0.504287	0.00219648	0.00508842	DOWN
																					DNAH6	-0.509607	0.00223511	0.00517358	DOWN
[truncated: 1,225 more rows]

## Sheet: Astrocyte aging Log2FC >0.01
	p_val_adj	avg_log2FC
1700012B09Rik	0	0.0241171
1700024G13Rik	0	-0.0190124
1700063D05Rik	0	0.0249268
6330403K07Rik	0	-0.450951
Ace2	0	0.0376037
Acta2	0	0.151439
Actn1	0	-0.441585
Adamts4	0	-0.071589
Adcy5	0	-0.0181555
Aebp1	0	0.0611212
Alas2	0	-0.0475958
Ank3	0	-0.578696
Anks1B	0	-0.189479
Ano3	0	-0.271708
Anxa2	0	-0.0495705
Aoc3	0	-0.0134941
Art3	0	0.0814017
Aspa	0	-0.306922
Aspn	0	-0.0194278
Atad2	0	-0.0350788
Atf5	0	-0.217305
Atp2B1	0	-0.104027
Atp2B4	0	-0.0435561
B230334C09Rik	0	-0.147805
Bace2	0	-0.0486555
Bex2	0	-0.182844
Bmx	0	-0.165401
Brinp1	0	-0.43234
Bst2	0	0.0985159
C130074G19Rik	0	-0.028005
C1Ql1	0	-0.257843
Cacna2D3	0	-0.377938
Cacng4	0	-0.127864
Calb1	0	-0.325099
Calml4	0	-0.0258071
Caly	0	-0.577413
Car4	0	-0.0520392
Casq2	0	-0.0115496
Cbln2	0	-0.0577482
Cbr2	0	-0.0499893
Ccdc113	0	-0.0531506
Ccdc65	0	0.019283
Ccdc78	0	-0.0322262
Ccl9	0	-0.0594748
Ccnd2	0	-0.303666
Cd59A	0	-0.168268
Cdc20	0	-0.0911208
Cdca3	0	-0.0823479
Cdca8	0	-0.172768
Cdh13	0	-0.195458
Cenph	0	-0.0506524
Cenpk	0	-0.103782
Cetn4	0	-0.109636
Cfap65	0	-0.0186883
Chgb	0	-0.319298
Chn2	0	-0.271531
Cnr1	0	-0.101294
Cntn5	0	-0.0484344
Col3A1	0	-0.0122947
Colec12	0	-0.0757089
Coro1A	0	0.0171291
Cpn1	0	-0.0222863
Csf1R	0	-0.236513
Csrp2	0	-0.0532065
Ctxn1	0	-0.331105
Cx3Cl1	0	-0.159219
Cx3Cr1	0	-0.259161
D16Ertd472E	0	-0.018153
Dbf4	0	-0.0880422
Dcn	0	0.0175216
Dcx	0	-0.0898141
Ddr1	0	-0.0577561
Depp1	0	-0.0283312
Desi1	0	-0.108815
Dlx2	0	-0.112725
Dlx6Os1	0	-0.105288
Drd1	0	-0.130625
Dsc3	0	0.0146529
Dscam	0	-0.063683
Ednra	0	-0.0131715
Eef1A2	0	-0.177486
Elavl3	0	-0.104656
Elmod1	0	-0.371921
Eno2	0	-0.344177
Enpep	0	-0.0216736
Erbb3	0	0.0223358
Erg	0	-0.0347741
Etnppl	0	0.220495
F13A1	0	-0.0262234
F3	0	0.232527
Fbln2	0	-0.0573803
Fbxo2	0	-0.146949
Fcna	0	-0.0109799
Filip1L	0	-0.0183872
Folr2	0	-0.0148083
Foxp2	0	-0.231949
Fxyd6	0	-0.215437
Fyn	0	-0.0300107
Gabrd	0	-0.15262
Gad2	0	-0.290166
Gap43	0	-0.358459
Gata2	0	0.0142009
Gjc2	0	-0.0394054
Gm10714	0	-0.0550932
Gm9946	0	0.0108218
Gng2	0	-0.14146
Gng3	0	-0.377929
Gpr88	0	-0.280129
Grin2B	0	-0.382498
Grm5	0	-0.399345
H1Fx	0	-0.140832
H2Afz	0	-0.319936
Hap1	0	-0.14046
Hapln2	0	-0.220314
Hba-A1	0	0.271063
Hba-A2	0	-0.191768
Hbb-Bt	0	-1.39532
Hist1H1A	0	-0.0407371
Hist1H2Ae	0	-0.172808
Hmgb3	0	-0.32312
Hopx	0	0.779678
Hpgd	0	-0.0702855
Ifi203	0	-0.0300404
Ifit1	0	-0.0228581
Igf1	0	-0.0236129
Igfbpl1	0	-0.200444
Il1R1	0	0.0504779
Iqub	0	0.0203056
Itgb7	0	-0.0119035
Jpt1	0	-0.48364
Kcnj4	0	-0.180246
Kdr	0	-0.146544
Kif20B	0	-0.0300659
Kif23	0	-0.0493319
Kif2C	0	-0.0382481
Lum	0	-0.0161436
Ly6C1	0	0.0544432
Ly6H	0	-0.550292
Mag	0	-0.486686
Mal	0	-0.257747
Map1B	0	-0.800647
Meg3	0	-0.762269
Miat	0	-0.295367
Mobp	0	-0.413602
Mog	0	-0.234548
Mpeg1	0	-0.136342
Mrc1	0	-0.100071
Mt2	0	-0.0210483
Mxd3	0	-0.0719155
Mycbpap	0	0.0123473
Myt1L	0	-0.45538
Nap1L5	0	-0.0491137
Ncapd2	0	-0.0110955
Ncapg	0	-0.0546111
Ndrg4	0	-0.428052
Nell2	0	-0.11949
Nexn	0	-0.319221
Nkx2-1	0	-0.0274619
Nos3	0	-0.0873213
Npy	0	-0.947018
Nr2F2	0	-0.108987
Nrp2	0	0.109091
Nrsn1	0	-0.0202402
Nrxn3	0	-0.264201
Ntng1	0	-0.107961
Ntrk3	0	-0.0379424
Nts	0	-0.0576177
Olig1	0	-0.0678018
Onecut2	0	-0.136083
Pcsk2	0	-0.3517
Pde10A	0	0.221422
Pde5A	0	0.0349101
Pdlim2	0	-0.0618062
Penk	0	-0.313117
Pigz	0	0.0620975
Plppr4	0	-0.334909
Plscr2	0	0.0137013
Ppbp	0	0.0203195
Ppp1R12B	0	-0.123163
Prdx6	0	0.0525131
Prelp	0	0.361917
Psrc1	0	0.0260752
Ptgis	0	0.0167959
Ptpn5	0	-0.740949
Rab3A	0	-0.281236
Rab3C	0	0.0910027
Rasl12	0	0.0404971
Rbm24	0	0.0511774
Rgs4	0	-0.543615
Rgs9	0	-0.404429
Rian	0	-0.0830934
Rims2	0	-0.111466
Rsph9	0	0.0872362
Ryr3	0	-0.258222
Sccpdh	0	0.219028
Scg2	0	-0.393857
Scn4B	0	0.11316
Scn8A	0	0.0282652
Selenoh	0	-0.0516192
Sema5A	0	0.0304876
Sez6L2	0	-0.545836
Sgcz	0	-0.0230413
Sgo2A	0	-0.0301397
Slain1	0	-0.395828
Slc32A1	0	-0.334952
Slc38A11	0	-0.014655
Slc38A5	0	-0.0426106
Slco1A4	0	-0.202618
Sncb	0	-0.357512
Snhg11	0	-0.422913
Sox11	0	-0.16546
Sox17	0	0.0375042
Sox9	0	0.235996
Sphkap	0	-0.060636
Sst	0	-0.526033
St8Sia3	0	-0.403001
Stmn2	0	-0.628316
Stmn3	0	-0.534065
Stmn4	0	-0.203347
Susd5	0	-0.0211687
Syt1	0	-0.208185
Tac1	0	-0.580784
Tac2	0	-0.0354435
Tacc3	0	-0.0641264
Tenm1	0	-0.070466
Tesc	0	-0.325763
Tgfbi	0	-0.0261276
Tgfbr1	0	-0.0101348
Thbd	0	-0.0235238
Tie1	0	-0.0543669
Tmem125	0	-0.123581
Tmem158	0	-0.244971
Tmsb10	0	-0.0683867
Tox3	0	-0.0938302
Tpm2	0	-0.0635007
Tppp	0	-0.124283
Tpx2	0	-0.100877
Tshz2	0	-0.0634401
Ttc29	0	0.0146496
Tuba1A	0	0.111788
Tubb3	0	-0.818769
Tubb4B	0	0.0388768
Tubb5	0	-0.378647
Ube2C	0	-0.196033
Ube2L6	0	-0.0371778
Uchl1	0	-0.441386
Usp31	0	-0.215976
Wdr93	0	0.0230335
Zfp366	0	0.0217855
Ttll9	0	-0.0233412
Marcksl1	0	-0.336795
Tuba1B	0	-0.0246426
Cpox	0	-0.064584
Sncg	0	0.0718154
Itm2A	0	-0.0751908
Cntnap2	0	0.0877952
Il34	0	-0.0968473
Scn2A	0	-0.402044
Hist1H1E	0	0.246113
Pcp4	0	-0.360257
Sbf1	0	0.0462242
Sirt2	0	0.0671699
Lmo7	0	-0.131145
Ccnb1	0	-0.125288
Hic1	0	0.0575418
Esco2	0	-0.0427559
Apol11B	0	0.0103421
Ly6E	0	0.0173831
Rorb	0	-0.0565802
Fgr	0	0.0165451
Serpinb1A	0	-0.22657
Ecm1	0	-0.0179599
Tent5A	0	-0.0369124
Mdk	0	-0.124799
Gstm7	0	-0.286423
Nudt4	0	-0.0583549
Nxph1	0	-0.107587
1700001L19Rik	0	-0.0595099
Zwint	0	-0.508152
Stmn1	0	0.382398
Fhad1	0	-0.0127307
Ccl4	0	0.0515412
H2Afx	0	-0.164186
Parm1	0	-0.0904768
Tcte1	0	-0.0175408
Clic5	0	0.0711194
Grin1	0	-0.521753
Dpy19L2	0	-0.0160083
Igsf9B	0	-0.155416
Kcnd2	0	-0.185765
Elof1	0	0.0828458
Gjc1	0	-0.107761
Ccn2	0	0.0256965
Ube2S	0	-0.0658031
Sox10	0	-0.36758
Isl1	0	-0.055416
Tgfb2	0	0.263377
Plk1	0	-0.0244338
Cldn11	0	-0.206207
Ttll7	0	-0.208829
Cenpa	0	-0.0829379
Catip	0	-0.0359367
Ccnf	0	-0.0112979
Slc9A3R2	0	-0.208548
Pdgfb	0	0.0557332
Coch	0	-0.0886663
Nbl1	0	-0.0424961
Pllp	0	-0.330205
Dmkn	0	-0.120766
Edn3	0	-0.0217312
Zfp36	0	-0.018203
Eppk1	0	-0.0152649
Rassf3	0	0.0406415
Ebf1	0	0.0755995
Tpm4	0	-0.184173
Sema3G	0	0.0174859
Lockd	0	-0.10304
Tmem106A	0	-0.026788
Cdc42Ep2	0	-0.128407
Lgmn	0	0.0410138
Sntn	0	0.015492
Rgs5	0	-0.52784
2023-09-04	0	-0.488086
Cnp	0	-0.299606
Rtn1	0	-0.485492
Dnah12	0	-0.0231789
Megf11	0	0.0234493
Grb14	0	-0.105269
Gria1	0	-0.288497
H2-Eb1	0	0.0205642
Atp1A3	0	-0.190177
Ddah1	0	-0.0129202
5830408C22Rik	0	-0.0340181
Dusp1	0	0.014804
Foxp1	0	-0.468123
Pth1R	0	-0.0239055
Tmem88B	0	0.0100856
Dbndd2	0	-0.342193
Cfap126	0	0.0352134
Arpp21	0	0.06635
Lst1	0	0.071602
Neu4	0	-0.238323
Ly6D	0	0.0110968
Gm16006	0	0.019774
F5	0	-0.0246182
Cd248	0	0.0205878
Flrt2	0	0.0109298
Ndnf	0	-0.0352963
Pde1A	0	-0.138002
Snca	0	-0.366588
Slc6A13	0	-0.0321029
Vsir	0	-0.19064
Fam216B	0	-0.0139293
Kcnj8	0	0.0246701
Gbp2	0	-0.0370403
Ezh2	0	-0.166396
Hist1H2Ab	0	-0.0738
Ttc21A	0	0.0433767
Hspg2	0	0.0201686
Resp18	0	-0.25348
Pycard	0	-0.0269989
Adgra2	0	-0.036486
Gm16201	0	-0.0547619
Hmgn2	0	-0.527897
Lhfpl3	0	0.0117526
Pclaf	0	-0.216015
Mgl2	0	-0.0385026
Islr2	0	-0.096037
Kcna1	0	-0.291125
St8Sia6	0	0.0265536
Au021092	0	0.020348
Fyb	0	-0.121708
Tubb4A	0	0.120521
Bphl	0	0.129647
Arhgdib	0	-0.118906
Frmpd2	0	0.0510062
Zcchc18	0	0.202584
Rbpms2	0	0.0417328
Tekt1	0	-0.0299596
Acvrl1	0	-0.0199634
Bvht	0	0.0599419
Knl1	0	-0.0304096
S100A4	0	0.12702
Snap25	0	-0.431896
Cemip	0	-0.01583
Ifitm6	0	-0.0408603
Hist2H2Bb	0	-0.0109818
Gpr17	0	-0.0537756
Afap1L2	0	0.0478564
Myl6	0	-0.55101
Myrf	0	0.055861
Vxn	0	-0.0814166
Wdr78	0	-0.0392232
Bub1B	0	-0.0565232
Scrg1	0	0.0289594
Kitl	0	0.0640345
Aurka	0	0.0255001
Spag17	0	0.0361505
Cenpw	0	-0.0578051
Cenpm	0	-0.0487659
Fxyd5	0	-0.0155387
Cdk6	0	-0.075424
Palld	0	0.186553
Plxna2	0	-0.49922
Odf3B	0	-0.0138358
Vcan	0	-0.0427316
Ckap2	0	-0.0101266
Trf	0	-0.450041
Gm28729	0	-0.013046
Pcp4L1	0	0.0196696
Syt4	0	-0.237197
Clspn	0	-0.0503048
Drc7	0	-0.017098
Adamts20	0	-0.0451154
Igsf8	0	-0.374382
Nnat	0	0.464615
Ptprn	0	-0.457053
Foxq1	0	0.0198311
Sox4	0	-0.466583
Lmnb1	0	-0.245781
Gnb4	0	-0.235869
Scn2B	0	-0.268323
Pak3	0	-0.180154
Smco4	0	0.0102384
Clu	0	-0.249433
Ccdc3	0	-0.0441571
Cfap61	0	-0.0249096
Dnah6	0	0.0150814
Sema7A	0	-0.0735299
Cavin2	0	0.0213718
Ppfibp1	0	-0.0918391
Gnal	0	-0.565988
Cav2	0	0.0193224
Lcp1	0	0.0159878
4930452G13Rik	0	0.0138636
Lgals1	0	0.0232654
Aplp1	0	-0.422128
Tmem151A	0	-0.127299
Apbb1	0	-0.297072
Cfap100	0	-0.0441474
Npy1R	0	-0.0261609
Lhfpl5	0	-0.0923907
Fbxl22	0	-0.154978
Dut	0	-0.284722
Ahi1	0	-0.512356
Nell1	0	-0.0575046
Isg15	0	-0.0342279
P2Ry13	0	-0.0946198
Birc5	0	-0.0915687
Mt3	0	-0.258167
Cxcl12	0	-0.530766
Adssl1	0	-0.163409
Hist1H4I	0	-0.0672519
Tspan2	0	0.0328585
Gas2L3	0	-0.0300809
Palmd	0	0.0183683
Cgnl1	0	-0.0231811
Smim5	0	-0.0314568
Cd84	0	0.041084
Tpm1	0	-0.54007
Tnr	0	-0.23772
Fabp7	0	0.242569
Slc2A1	0	-0.113332
Spock2	0	-0.446683
Nasp	0	-0.137161
Epb41L3	0	-0.110656
Pou3F2	0	0.203724
Pf4	0	-0.0281421
Pld4	0	-0.0870521
Grin2A	0	-0.0890132
Sorbs2	0	-0.175434
Rasgrp2	0	-0.127715
Rlbp1	0	0.0227083
Id4	0	0.145405
Enkur	0	-0.0227166
Emb	0	-0.066496
Ndrg1	0	-0.212906
Gjb6	0	0.273526
Srgn	0	-0.0395482
Peg3	0	-0.771972
Gm16499	0	-0.15519
Selplg	0	-0.137043
Ptpn6	0	0.0211096
Klf2	0	-0.0117568
Clec1B	0	0.163008
Cst7	0	0.0270821
Spock1	0	-0.219264
Map1A	0	0.104916
Serpina3N	0	-0.10133
Ocln	0	-0.0309923
Birc2	0	0.353217
Aldh1A1	0	0.159829
Tek	0	-0.0475935
Rgs10	0	-0.233758
C1Qtnf4	0	-0.651068
Pdgfra	0	-0.011701
Lyn	0	-0.0160377
Cbfa2T3	0	-0.0567762
Gamt	0	-0.351291
Atp10A	0	-0.0313361
Dnali1	0	-0.0188496
Gbp4	0	-0.0110781
Ptprb	0	-0.0718205
Egfl7	0	-0.289065
Gm11992	0	-0.0114927
Drc1	0	-0.127698
Dpysl3	0	-0.21405
Rhoc	0	0.0795856
Cfh	0	-0.0692848
Igf2	0	0.0647686
Sp9	0	-0.0863463
Lmod1	0	-0.0370829
Rgs17	0	-0.32423
Ptprd	0	-0.607935
Drd2	0	-0.180916
Tgm2	0	-0.03786
Cacnb4	0	-0.337208
Hes5	0	0.326312
S1Pr3	0	0.018507
Slc7A14	0	-0.134828
Stpg1	0	-0.0128676
Fcrls	0	-0.0453227
Rbpms	0	-0.202899
Plat	0	-0.0308929
Polk	0	0.0352784
Kcna4	0	-0.156883
Hp	0	0.0217881
Atp1B1	0	-0.388811
Adora2A	0	-0.327046
Sema3D	0	-0.0668974
Tspan13	0	-0.15487
Ubl3	0	0.18123
Rbp1	0	0.229427
Stab1	0	-0.113732
Cd53	0	-0.0889166
Cybb	0	-0.0890647
Cartpt	0	-0.150116
Marcks	0	-0.233589
Luzp1	0	-0.0106237
Spdl1	0	-0.022838
Ak7	0	-0.0400439
Nusap1	0	-0.0724468
Pakap.1	0	-0.0367492
Myl12A	0	-0.109827
Insm1	0	-0.0944604
Barx2	0	-0.0230746
Ptprz1	0	0.210303
Ndufa4L2	0	-0.0364854
Serping1	0	-0.0403217
Atp1A2	0	0.354298
Nes	0	-0.125225
Pglyrp1	0	-0.0568208
Lair1	0	-0.0124072
Oasl2	0	-0.084558
Stmnd1	0	-0.0104016
Efnb3	0	-0.16178
Nid1	0	0.0103121
Scn1A	0	-0.144003
Apcdd1	0	-0.0731643
Dbi	0	-0.0719473
Bmp1	0	-0.174499
Nfasc	0	-0.435061
Nrsn2	0	-0.280396
Hsph1	0	-0.388594
Myb	0	-0.0281556
Cdkl4	0	0.0125185
Cdhr3	0	0.0157132
Creb5	0	-0.0667279
Gmnn	0	0.0501112
Thbs3	0	0.130599
Emp3	0	0.0452103
Inpp4B	0	-0.0415933
Siglech	0	-0.107012
Id3	0	-0.194445
Ncald	0	-0.390539
Clstn3	0	-0.228058
Tmeff2	0	-0.215966
Epha5	0	-0.45068
Spata24	0	-0.0365747
Nos1	0	-0.308762
Syp	0	-0.347934
Dlc1	0	0.131831
Vtn	0	-0.188447
Spint2	0	-0.0302006
Mbp	0	0.460053
Grin3A	0	0.0208538
Trank1	0	-0.171459
Txnip	0	0.182645
Myom1	0	-0.0412223
Flt1	0	0.032168
Hexb	0	-0.379737
Rnf152	0	0.01701
1700094D03Rik	0	0.0410144
1700088E04Rik	0	0.0192957
Egr1	0	-0.315715
Fli1	0	-0.114699
Timp3	0	0.0136026
S100A10	0	-0.26975
Ccl12	0	-0.0390529
Ccl8	0	-0.03071
Reln	0	-0.127114
Rad51Ap1	0	-0.0368739
Spag6L	0	0.0256687
Cd52	0	0.119784
Tmem163	0	-0.162702
Ppp1R14A	0	0.066456
Myl9	0	-0.158455
Gas1	0	0.236564
Ccdc141	0	0.290969
Olfm2	0	-0.169698
Adarb2	0	0.0123014
Sgo1	0	-0.0892444
Ecel1	0	-0.205437
Top2A	0	-0.346028
Cyyr1	0	0.0241014
Gm7967	0	-0.0114367
Slc7A11	0	0.569264
Rassf9	0	0.0236621
Lbh	0	-0.108128
Ai593442	0	-0.316378
Bmpr2	0	0.268846
Cplx2	0	-0.67084
Spef2	0	-0.0777362
Cd200	0	-0.0126298
Iqcg	0	-0.0527617
Trp53I11	0	-0.0670084
Abcb1A	0	-0.111988
Lims2	0	-0.17942
Btg2	0	-0.0184323
Tspo	0	0.183055
Alcam	0	0.193085
Igfbp7	0	0.041263
Car14	0	-0.132602
Thbs4	0	-0.18276
Hbb-Bs	0	-0.0230572
Slc12A5	0	-0.392625
Pcdh17	0	-0.0255927
Pfn2	0	-0.127808
Mak	0	-0.0392897
Atp2B2	0	-0.211174
Smc2	0	-0.219002
Lhfp	0	-0.152403
Cdo1	0	-0.0909602
Ttc16	0	0.0157228
Tinagl1	0	0.0433613
Prr18	0	-0.217442
Ifi27L2A	0	0.0872578
Perp	0	-0.0622051
Cd34	0	-0.134843
1700001C02Rik	0	-0.025001
Srcin1	0	0.0789924
Rrm2	0	-0.0841353
H2-Ab1	0	-0.0305723
Cd44	0	-0.0703537
Cfap69	0	-0.0142977
Nptx2	0	-0.0465297
Nsg2	0	-0.510587
Prss56	0	0.16338
Mlf1	0	-0.0451888
Cp	0	0.0540291
Arhgap29	0	-0.0739438
Igfbp4	0	-0.0788656
Zbbx	0	-0.0168339
Gpr37	0	-0.0998554
Matn4	0	-0.021967
Mt1	0	-0.140782
Rsad2	0	0.0471855
Flna	0	-0.0832794
Ryr2	0	-0.210842
Gpx8	0	-0.292676
Dlx1	0	-0.104641
Emcn	0	0.0491834
Pls1	0	-0.0740005
Moxd1	0	0.0190312
Cidea	0	-0.0343475
Ablim1	0	0.0590035
Clec2D	0	-0.100151
Gm12326	0	-0.0628242
Meis2	0	-0.244096
Oprk1	0	-0.110539
Syt15	0	0.0413357
Gpr6	0	-0.132692
Crym	0	0.0158517
Rras	0	0.335794
C4B	0	0.575038
Gsn	0	-0.29966
Ier2	0	-0.062927
Cit	0	-0.234658
Mapk15	0	0.0152756
Hs6St2	0	-0.087687
Epas1	0	0.136206
Cep126	0	-0.141145
Fzd6	0	0.199129
Tnni1	0	-0.278128
Kctd12	0	-0.102788
2810468N07Rik	0	-0.126756
Plp1	0	-0.677035
Lpl	0	-0.171159
Arhgdig	0	-0.163818
Wnt5A	0	-0.023485
Fos	0	0.0350451
Celf4	0	-0.180246
Pdyn	0	-0.110803
Ctps	0	-0.112502
Stra6	0	0.019999
Rbms1	0	0.155723
Scn3A	0	-0.231398
Hspa2	0	-0.0440649
Spock3	0	-0.53617
Synpo2	0	-0.0306919
Knstrn	0	-0.0677849
Foxj1	0	-0.109906
Bicc1	0	0.0481844
Syt11	0	0.246548
Spi1	0	-0.0627465
Hist1H4D	0	0.255534
Fjx1	0	0.0740918
Disp2	0	-0.0758671
Cfap45	0	-0.0544844
Igfbp5	0	0.150848
Cyth4	0	-0.0467235
Cfap46	0	-0.061514
Bcl11A	0	-0.158649
Cyp26B1	0	-0.013226
Erc2	0	-0.516714
E2F1	0	-0.0388059
Tent5C	0	0.0304817
Jcad	0	-0.181698
Pdgfrb	0	-0.0931969
Elavl2	0	-0.199592
Enpp6	0	-0.17008
Apod	0	0.161773
Pbk	0	-0.196242
Fcgr2B	0	0.0333779
Trem2	0	0.103417
Kif26A	0	-0.0719787
Iigp1	0	-0.0243228
Tbx2	0	0.0579389
Arhgap23	0	-0.172929
Acot7	0	-0.0814759
Prss23	0	-0.01366
Serf1	0	-0.0987878
Gm19935	0	-0.0372058
Rnd3	0	-0.0221895
Ano1	0	0.017115
Col4A3Bp	0	0.0159043
Plpp3	0	0.0962751
H2Afv	0	-0.219443
Cntnap5A	0	-0.0322775
Cfap44	0	-0.0565219
Mgp	0	0.0269907
Tsc22D1	0	-0.453849
Clip3	0	-0.142235
Eno4	0	-0.0331236
Pex5L	0	-0.393047
H2-Aa	0	-0.0377758
Spa17	0	-0.0688763
Zic1	0	0.0568223
Pak7	0	-0.0354703
Pltp	0	-0.170434
Plk2	0	-0.382901
Opcml	0	-0.234172
Slc6A11	0	0.723232
Adgrf5	0	-0.0160469
Slc10A4	0	-0.120861
Pak1	0	-0.124542
Atf3	0	-0.0367514
9630013A20Rik	0	-0.102951
Hist1H2Af	0	-0.0117914
Ahnak	0	-0.16761
Cd24A	0	-0.162271
Vim	0	-0.0507982
Gbp5	0	-0.0256512
Arx	0	-0.112993
Cip2A	0	0.0326184
Gucy1B1	0	-0.110428
Chga	0	-0.234526
Fxyd1	0	0.548995
Utrn	0	0.0194913
Jph4	0	-0.360631
A2M	0	-0.0405907
Odc1	0	-0.279899
Ccdc146	0	0.0436607
Wtip	0	0.0120108
S100B	0	0.662613
Cks2	0	-0.1223
Lmo2	0	-0.129296
Thy1	0	-0.433904
Pou3F1	0	-0.3644
Ly86	0	-0.0754111
Acvr1C	0	-0.15826
Sh3Gl3	0	-0.40566
2900026A02Rik	0	-0.0546766
Vgf	0	-0.389653
Tmem130	0	-0.0431434
Fcgr1	0	-0.068411
Podxl	0	-0.0483425
Adcy4	0	-0.0703241
Ccdc30	0	-0.0269092
Bsg	0	0.0849275
Il33	0	0.259454
Calb2	0	-0.0606864
Id2	0	0.483935
A730020M07Rik	0	0.0172116
Sema4D	0	-0.361787
Unc93B1	0	-0.0534284
1700016K19Rik	0	-0.0208149
Sez6	0	-0.212666
Hmgb2	0	-0.210867
Emp1	0	-0.0296256
Ptcra	0	-0.0218849
Eva1B	0	0.0206248
Ctss	0	-0.28128
Hspb1	0	-0.186966
C1Qc	0	-0.0183414
Gas6	0	0.118229
Tbx1	0	0.0186706
Junb	0	-0.0903885
Unc80	0	-0.0112127
Zmynd12	0	-0.0265015
Sdc3	0	0.229328
Ehd2	0	-0.0431684
Ly6A	0	-0.321082
Ntn4	0	0.0771026
Cetn2	0	-0.123259
Slc17A8	0	-0.039214
Islr	0	-0.0815189
Kif11	0	-0.057986
Klk6	0	-0.232833
Hist1H1B	0	-0.0986001
Myh9	0	-0.0378395
Tiam1	0	0.0229796
Cacna1E	0	-0.0421549
Gpr183	0	0.0212775
Plec	0	-0.0275907
Tuba1C	0	-0.0277883
Tnfsf10	0	-0.0221242
Racgap1	0	-0.0762425
Dnah1	0	-0.0125243
Edn1	0	0.0131469
Tubb2B	0	0.140288
Ss18L2	0	0.252675
Col1A2	0	0.0608495
Abcg2	0	-0.0312724
Fa2H	0	-0.0750042
Eng	0	-0.0136162
Ccn1	0	-0.0522563
Fam214A	0	-0.0921565
Vcam1	0	-0.314614
Thrsp	0	0.639639
H2-Q6	0	0.0237623
Ctsd	0	-0.164324
Mcam	0	-0.0944826
Cdh8	0	-0.0632527
Nme7	0	-0.318427
Ccdc170	0	-0.0203785
Gabrg2	0	-0.191892
C1Qa	0	0.0122386
Kif9	0	-0.0792232
Plin3	0	-0.0308425
Igfbp2	0	0.0687605
Dnaaf4	0	-0.0385632
Zic5	0	-0.0781398
Ptpn18	0	-0.0212898
Spc24	0	-0.147057
Ascl1	0	-0.15368
Scnn1A	0	-0.038102
Eps8L2	0	0.019556
Cd33	0	-0.11498
Kif4	0	-0.038747
Gnai1	0	-0.196531
Chchd10	0	-0.0341593
C1Qb	0	0.183177
Ccnd1	0	-0.118168
Bmp4	0	-0.0584864
Slco3A1	0	-0.153513
Map6D1	0	-0.015618
Cdk1	0	-0.0932206
Bub1	0	-0.0251051
Shisal1	0	-0.181188
P2Ry14	0	-0.0805396
Phlda3	0	-0.199085
Sod3	0	0.0689871
Lbp	0	0.0132565
Lsp1	0	0.0106842
Gria3	0	-0.255244
Drc3	0	0.013903
Ppp1R1A	0	-0.27908
Trim59	0	-0.275141
Fzd4	0	0.0951123
Tns2	0	0.0757786
Bcl2A1B	0	0.0207151
Jag2	0	0.0140651
Gm13889	0	-0.180143
Rbms3	0	-0.0748793
Ninj2	0	-0.0745291
Ccdc153	0	-0.0819611
Cav1	0	0.049339
Camk2N2	0	-0.177941
Slc39A10	0	-0.0733529
Mns1	0	-0.114438
Opalin	0	-0.302451
Prc1	0	-0.103369
Isg20	0	-0.0159522
Ajap1	0	-0.143623
Dcdc2A	0	0.0855425
Sptbn1	0	-0.140965
Igf1R	0	-0.169537
Ccdc74A	0	-0.135231
Gm13861	0	-0.0390792
Fez1	0	-0.0331056
Tagln2	0	-0.0643405
Robo4	0	-0.0421098
Rflnb	0	0.0827951
Adamts1	0	0.0172021
Bbox1	0	0.0160033
Dlk1	0	-0.0333881
Frmd8	0	-0.0965518
Cfap70	0	0.0201241
Efcab1	0	-0.0196552
Rab7B	0	-0.0135736
Ermn	0	-0.0717565
Ier3	0	0.0784412
Hist1H2Ap	0	-0.0494051
Lmna	0	-0.0575927
Ptprg	0	0.202913
Kif20A	0	-0.0466537
Cfap53	0	-0.0179812
Rec114	0	-0.0178773
Gprin3	0	-0.12405
Mylk	0	-0.0926785
2410004P03Rik	0	-0.0490888
Ltbp4	0	-0.012821
Bpgm	0	-0.408737
Ptprcap	0	0.0207208
Ppp1R14B	0	0.250133
Ptprr	0	-0.0228604
1700028P14Rik	0	-0.0127642
Col1A1	0	-0.0566776
Cryab	0	0.0895536
Dnaja4	0	-0.121381
Cspg4	0	0.0185794
Slco1C1	0	0.378426
Litaf	0	-0.096554
Olig2	0	-0.177438
Lrriq1	0	-0.0777021
Gpr34	0	-0.286293
Rhou	0	-0.0304258
Enpp2	0	0.319164
Arl4A	0	-0.128018
Cdhr4	0	0.0168034
Map3K20	0	-0.0670632
Kit	0	-0.0290021
Armc3	0	-0.0121008
Rab3B	0	-0.140251
B830012L14Rik	0	-0.0577385
Fdps	0	0.0364818
Ccnb2	0	-0.0126248
Ncf1	0	-0.0365009
Hmmr	0	-0.0999599
Cep290	0	-0.232595
Ccdc34	0	0.0533832
Ptgds	0	-0.0805565
Cenpe	0	-0.0728538
9530059O14Rik	0	-0.191704
Tns1	0	-0.176332
Gpcpd1	0	0.0301422
Arl4C	0	-0.0862277
Cyba	0	0.289326
Tmem119	0	-0.206158
Nrip2	0	-0.0105459
D430041D05Rik	0	-0.0517939
Alas1	0	-0.0295863
Htr2C	0	-0.0852767
Laptm5	0	-0.135735
Irf8	0	-0.056338
Lrrc46	0	-0.0341704
Ighm	0	-0.0105176
Pla1A	0	-0.0309315
Kcnip3	0	-0.0805043
Pdzd2	0	0.104307
S100A11	0	0.0765438
C78859	0	-0.111475
Agt	0	0.0753208
Gm48678	0	0.0117188
6820408C15Rik	0	-0.0592151
Adgre1	0	-0.107921
Gltp	0	-0.0636453
Cenpf	0	-0.099777
Lmo1	0	0.450808
Nostrin	0	0.0407136
Cox4I2	0	0.157219
Pcdh15	0	-0.0284184
Dab2Ip	0	-0.0531174
Slc39A8	0	-0.0305248
Shisa8	0	-0.0576117
Dab2	0	-0.12167
Adgrg6	0	-0.0302383
B2M	0	0.118614
Cldn5	0	0.247265
Golim4	0	-0.0556953
Itih5	0	0.283556
Gja1	0	0.124684
Gfap	0	0.19047
Col18A1	0	0.011733
Ptgs1	0	-0.044845
Ms4A1	0	-0.0198002
Nfkbia	0	-0.0363514
Samd9L	0	0.0996733
Zic2	0	0.022195
Gstp1	0	0.163731
Sgms1	0	-0.0670889
Tagln	0	0.0477029
Crip2	0	-0.0373571
Fth1	0	-0.207756
Mki67	0	-0.0154667
Srarp	0	-0.021259
Lrrc7	0	-0.085359
Nr4A1	0	-0.0622259
Bex1	0	-0.303109
Kank3	0	-0.076137
Gucy1A1	0	-0.148439
Jph2	0	-0.0171038
Tfrc	0	0.0773882
Fcgr3	0	-0.0286767
Zfp536	0	0.0842129
Ifitm2	0	-0.071191
Ezr	0	0.330202
Neil3	0	-0.027093
Net1	0	-0.0520584
Syt13	0	-0.0283619
Nmral1	0	-0.117694
Nebl	0	-0.0644405
Crim1	0	0.253465
Maf	0	-0.098891
Cd300C2	0	0.0541341
Gm44096	0	-0.026915
Col4A1	0	0.0560857
Nupr1	0	0.265615
Fzd2	0	0.215355
Meig1	0	-0.055198
Itgam	0	0.120853
Slc16A2	0	-0.178901
Ccna2	0	-0.0598079
Ascc1	0	-0.139582
Gper1	0	-0.030946
Ache	0	-0.199219
Aif1	0	0.230444
Lcn2	0	-0.040537
Dnah2	0	-0.0401866
Ctla2A	0	-0.205029
Aqp4	0	0.164878
Smc4	0	-0.0563808
Marveld1	0	0.0752521
Mafb	0	-0.0293669
Gfod2	0	0.0660704
Kif22	0	-0.0429463
Tmem108	0	-0.0793051
Maoa	0	-0.162155
Ltc4S	0	-0.0177208
Abi3	0	-0.0415268
Prom1	0	-0.104572
Mia	0	-0.0101359
Rarres2	0	0.0828865
Tmem100	0	0.0681802
Apold1	0	-0.0670837
Myo1B	0	-0.11404
Sema3C	0	0.0457057
Pgm5	0	0.044024
Riiad1	0	0.169422
Phldb1	0	-0.0642563
Apbb1Ip	0	-0.052652
Gm17750	0	-0.206137
Rnase4	0	-0.128838
Cnn2	0	-0.0102482
Myof	0	-0.030206
Wwtr1	0	0.183679
Gng4	0	-0.0371478
Anxa5	0	0.365884
Lgals3	0	-0.046302
Ccl5	0	0.153241
Cald1	0	-0.24195
Alox5Ap	0	-0.0417833
Dqx1	0	-0.0556014
Tbxa2R	0	0.0221442
Slc6A20A	0	-0.0676824
C230072F16Rik	0	-0.0242419
Abcc9	0	0.0597564
Efcab10	0	-0.0674042
Cst3	0	-0.110096
Rap2A	0	0.0418824
Itgb2	0	-0.0243918
Chrm2	0	-0.0464325
Uaca	0	-0.055525
Cfap52	0	-0.0154965
Tppp3	0	-0.175964
Tmem212	1.1082e-10	0.0257513
Melk	1.113e-10	-0.0540973
Hhip	1.3693e-10	-0.195489
Cped1	1.4371e-10	0.134078
Cfap47	1.5879e-10	0.0566409
Tenm2	1.5996e-10	-0.130011
Cavin1	1.986e-10	0.107188
Cdh5	2.5084e-10	-0.0198431
Lpcat2	2.6945e-10	0.046876
H2-Q7	3.3662e-10	0.0166307
Syt10	3.502e-10	-0.0507416
Slc19A1	3.8748e-10	0.0245522
Nckap5	3.9397e-10	-0.0543219
Ran	5.1595e-10	-0.188364
Cspg5	5.8441e-10	0.285278
Wfdc17	6.125e-10	-0.0390947
Padi2	7.0128e-10	0.0323417
Tgfbr3	8.4608e-10	0.0327076
Fmo2	1.0968e-09	0.0279496
Aspm	1.2439e-09	-0.016211
Elavl4	1.3828e-09	0.0175602
Cfap43	1.698e-09	-0.0361906
Clec14A	1.8863e-09	0.0711435
Qdpr	2.6626e-09	-0.197722
Alpl	4.5755e-09	0.0589178
C3Ar1	7.1075e-09	0.0269296
Ccdc39	7.7135e-09	-0.022076
S100A8	8.8916e-09	-0.17903
Tmem204	1.0503e-08	-0.0182167
Id1	1.2046e-08	0.0768224
Ltbp1	1.2936e-08	0.0699217
Snhg18	2.6156e-08	0.0754413
Fbln7	2.8137e-08	0.0327276
Plekhh1	3.1851e-08	-0.0938114
Ccl24	3.4937e-08	0.032066
Foxf2	4.0772e-08	0.0174198
Pou2F2	4.2051e-08	-0.0401577
Rasip1	4.9856e-08	-0.0429624
Afap1L1	5.4585e-08	-0.054219
Gngt2	5.7659e-08	0.0311974
Bgn	6.6167e-08	0.0349858
Crocc	7.2927e-08	-0.0337636
Tnfaip6	9.3403e-08	0.0580015
Cd68	9.4995e-08	-0.0551251
Pcdh18	1.6325e-07	-0.0671359
Ifit3	1.639e-07	-0.191703
Itga6	1.8266e-07	-0.118667
Ednrb	2.0546e-07	0.1215
Notch3	2.5485e-07	-0.186397
Lrfn5	2.6886e-07	-0.0331302
Anln	2.7375e-07	-0.080862
Cmtm8	3.4981e-07	-0.058877
Lrrc51	4.0032e-07	-0.0335184
Kndc1	5.1305e-07	-0.0547233
Gm10115	5.2797e-07	-0.0230652
Mgst1	6.2149e-07	0.138767
Capsl	6.5507e-07	-0.0350173
Pvalb	8.772e-07	-0.014333
Cd14	1.078e-06	0.0114492
Ppp1R36	1.459e-06	-0.0293071
Pde3B	1.7056e-06	-0.036554
Uhrf1	1.986e-06	-0.0290898
Cast	2.0756e-06	-0.0882439
Gm45159	2.307e-06	-0.0296472
Cd74	2.3408e-06	0.0548355
Des	3.4478e-06	-0.0726172
Ramp2	3.4799e-06	0.0861764
Pax6	3.5112e-06	0.027933
Degs2	4.0346e-06	0.0154986
Hist1H4H	5.2449e-06	0.189417
Cdr1Os	5.7753e-06	0.0732929
Pimreg	6.5625e-06	-0.0336099
Stk33	7.0544e-06	-0.0148158
Ccdc189	7.9398e-06	-0.0593469
Tmem141	8.0761e-06	-0.0137105
Sox18	9.7966e-06	0.0170379
Hydin	1.0229e-05	-0.0110203
Xdh	1.2178e-05	0.0342113
Egfl8	1.3051e-05	0.026101
Cntn1	1.7253e-05	0.0157657
Egfr	1.829e-05	0.224997
Crybb1	2.001e-05	0.0315372
Cldn14	2.2796e-05	-0.0371528
Gm26871	5.3017e-05	-0.0408026
Cfap54	6.2447e-05	-0.0357844
Adgrl4	7.7093e-05	0.0188062
Cyb5R3	8.996e-05	-0.0830512
Fabp5	9.3639e-05	0.378873
Got1L1	9.8955e-05	-0.0192014
Itga1	0.00013191	-0.0192022
Gypa	0.00014226	0.0281871
Gatm	0.00017039	-0.0116131
Rsph4A	0.00018403	-0.0170848
Col15A1	0.00019648	0.0276691
Pih1D2	0.0002598	-0.0190379
A530053G22Rik	0.0002749	0.0335114
Josd2	0.00030935	0.0166178
Gm29508	0.000404	0.144575
Sytl2	0.00040605	-0.0262064
Dnaic1	0.00042555	0.116134
Efhd1	0.00047021	0.0629226
Zfp36L1	0.00049039	0.269646
Hpgds	0.00057125	0.0105092
Ccl6	0.00059054	0.0252381
Igkc	0.0007716	0.0143567
Lpp	0.00130352	0.0447715
S100A9	0.00147655	-0.215877
Ccr5	0.00159722	-0.0605541
Lrrc23	0.00165777	-0.0127945
Abcc4	0.00205704	0.107309
Gng11	0.0024904	0.0822936
Gm973	0.00249367	0.156888
Gbp7	0.00337968	0.0907398
Synm	0.00338409	-0.103565
Ect2	0.00472627	-0.0102762
Olfml3	0.00485901	-0.0713394
Gmfg	0.00524607	0.101033
Slc16A1	0.00565525	0.0464703
Plcb4	0.00570103	-0.0434507
Hes1	0.00665983	0.222539
Aurkb	0.00921301	-0.0109479
Carmn	0.0180636	-0.0115974
Cldn10	0.0254652	0.134445
Higd1B	0.0357086	0.0239968
Car2	0.0453753	0.176587
Tctex1D1	0.0562272	-0.0145791
Slc2A5	0.0603112	-0.034292
Hist1H1C	0.0682139	0.279213
Ecrg4	0.0798618	0.0533217
Pln	0.0864333	0.0425805
Mylip	0.103739	0.0580222
P2Ry12	0.10925	-0.106405
Etv1	0.12214	0.14804
Slc7A1	0.156064	0.114002
Irx5	0.181123	-0.0193259
Ogn	0.191266	0.05765
Tyrobp	0.212893	0.291523
Tmem107	0.214347	0.0997137
Car9	0.255098	0.029799
Gsta4	0.3573	0.127028
Atp2A3	0.6393	-0.0477121
Clec3B	0.642274	0.0175837
Ets1	0.809822	0.075011
Pacs2	0.813957	0.0293202
Cd163	1	-0.023061
Ecm2	1	0.020743
Anxa1	1	-0.0177067
Vwa1	1	0.0176845
Gjb2	1	0.11136
Col8A2	1	-0.0187532
Cd37	1	-0.0400692
Pecam1	1	0.0460275
Plek	1	0.0196502
Slc7A5	1	0.200499
Brinp3	1	0.0583396
Atp13A5	1	0.0608858
S100A6	1	0.166317
Fam183B	1	-0.0112517
Kctd13	1	-0.0922731
Klf4	1	-0.0702229
Ifitm3	1	0.0402829
Slc38A1	1	0.150893
Akap12	1	-0.020622
Zcchc12	1	-0.165332
Lyz2	1	0.133347
Lrrc74B	1	0.0247743
Heg1	1	0.0790069
Trim30A	1	0.0122916
Ccl11	1	-0.0133843
Kcnk1	1	0.232405
Ggt1	1	0.0391833
Spon1	1	0.39123
Fosb	1	0.0443711
Chl1	1	0.0402585
Rsph1	1
Fn1	1
Slc17A7	1
Itih3	1
Xylt1	1
Vat1	1
St8Sia4	1
Nkx6-2	1
Dnah3	1
Spp1	1
Esam	1
Iglc2	1
Fcer1G	1
Lamb2	1
C3	1
Usp53	1
Prokr2	1
Adgre5	1
Dll4	1
Spag8	1
Iqgap1	1

## Sheet: Astrocyte aging Log2FC >0.25
Log2FC >0.25
	p_val	avg_log2FC
Hbb-bt	0	-1.39532
Npy	0	-0.947018
Tubb3	0	-0.818769
Map1b	0	-0.800647
Peg3	1.1161e-155	-0.771972
Meg3	0	-0.762269
Ptpn5	0	-0.740949
Plp1	9.84443e-72	-0.677035
Cplx2	2.92355e-94	-0.67084
C1qtnf4	5.11683e-150	-0.651067
Stmn2	0	-0.628316
Ptprd	1.75656e-142	-0.607935
Tac1	0	-0.580784
Ank3	0	-0.578697
Caly	0	-0.577413
Gnal	4.27665e-178	-0.565988
Myl6	2.48052e-208	-0.55101
Ly6h	0	-0.550292
Sez6l2	0	-0.545836
Rgs4	0	-0.543615
Tpm1	1.88852e-164	-0.54007
Spock3	3.59361e-69	-0.53617
Stmn3	0	-0.534065
Cxcl12	1.10498e-168	-0.530766
Hmgn2	5.05783e-226	-0.527897
Rgs5	1.1845e-260	-0.52784
Sst	0	-0.526033
Grin1	1.80227e-285	-0.521753
Erc2	1.10612e-66	-0.516714
Ahi1	7.4054e-171	-0.512356
Nsg2	1.2016e-83	-0.510587
Zwint	8.89328e-292	-0.508152
Plxna2	5.81857e-197	-0.49922
Sept4	1.41703e-259	-0.488086
Mag	0	-0.486686
Rtn1	4.2502e-258	-0.485492
Jpt1	0	-0.48364
Foxp1	4.47966e-252	-0.468123
Sox4	2.73542e-185	-0.466584
Ptprn	2.06844e-185	-0.457053
Myt1l	0	-0.45538
Tsc22d1	6.15243e-62	-0.453849
6330403K07Rik	0	-0.450951
Epha5	6.17691e-110	-0.450681
Trf	8.644e-194	-0.450041
Spock2	2.13276e-163	-0.446683
Actn1	0	-0.441585
Uchl1	0	-0.441386
Nfasc	5.09848e-116	-0.435061
Thy1	1.66419e-55	-0.433904
Brinp1	0	-0.43234
Snap25	2.15953e-210	-0.431896
Ndrg4	0	-0.428052
Snhg11	0	-0.422913
Aplp1	1.06788e-173	-0.422128
Mobp	0	-0.413602
Bpgm	1.29091e-33	-0.408737
Sh3gl3	6.82813e-55	-0.40566
Rgs9	0	-0.404429
St8sia3	0	-0.403001
Scn2a	0	-0.402044
Grm5	0	-0.399345
Slain1	0	-0.395828
Scg2	0	-0.393857
Pex5l	4.61434e-61	-0.393047
Slc12a5	4.04128e-90	-0.392625
Ncald	1.62698e-110	-0.39054
Vgf	1.2363e-54	-0.389653
Atp1b1	9.99978e-134	-0.388811
Hsph1	1.02634e-115	-0.388594
Plk2	2.4969e-59	-0.382901
Grin2b	0	-0.382498
Hexb	4.75733e-104	-0.379737
Tubb5	0	-0.378647
Cacna2d3	0	-0.377938
Gng3	0	-0.377929
Igsf8	3.52219e-186	-0.374382
Elmod1	0	-0.371921
Sox10	2.54225e-280	-0.36758
Snca	4.7764e-238	-0.366588
Pou3f1	2.35093e-55	-0.3644
Sema4d	1.43915e-52	-0.361787
Jph4	7.73676e-57	-0.360631
Pcp4	0	-0.360257
Gap43	0	-0.358459
Sncb	0	-0.357512
Pcsk2	0	-0.3517
Gamt	2.0334e-147	-0.351291
Syp	5.29566e-108	-0.347934
Top2a	1.59297e-96	-0.346028
Eno2	0	-0.344177
Dbndd2	5.3523e-251	-0.342193
Cacnb4	1.45261e-140	-0.337208
Marcksl1	0	-0.336795
Slc32a1	0	-0.334952
Plppr4	0	-0.334909
Ctxn1	0	-0.331105
Pllp	1.0798e-271	-0.330205
Adora2a	4.72537e-133	-0.327046
Tesc	0	-0.325763
Calb1	0	-0.325099
Rgs17	1.82324e-143	-0.324229
Hmgb3	0	-0.32312
Ly6a	1.07496e-49	-0.321082
H2afz	0	-0.319936
Chgb	0	-0.319298
Nexn	0	-0.319221
Nme7	4.22529e-45	-0.318427
AI593442	1.63451e-94	-0.316378
Egr1	3.00701e-102	-0.315715
Vcam1	9.0051e-46	-0.314614
Penk	0	-0.313116
Nos1	1.68469e-108	-0.308762
Aspa	0	-0.306922
Ccnd2	0	-0.303666
Bex1	6.84784e-22	-0.303109
Opalin	1.21582e-38	-0.302451
Gsn	1.9356e-74	-0.29966
Cnp	8.84832e-259	-0.299606
Apbb1	1.98303e-173	-0.297072
Miat	0	-0.295367
Gpx8	6.97199e-80	-0.292676
Kcna1	4.12628e-220	-0.291125
Gad2	0	-0.290166
Egfl7	2.56518e-145	-0.289065
Gria1	1.23571e-254	-0.288497
Gstm7	8.38003e-297	-0.286422
Gpr34	4.5248e-32	-0.286293
Dut	1.51963e-171	-0.284722
Ctss	8.63478e-52	-0.28128
Rab3a	0	-0.281236
Nrsn2	7.66946e-116	-0.280396
Gpr88	0	-0.280129
Odc1	1.23931e-56	-0.279899
Ppp1r1a	1.95129e-40	-0.27908
Tnni1	6.5044e-72	-0.278128
Trim59	2.24809e-40	-0.275141
Ano3	0	-0.271708
Chn2	0	-0.271531
S100a10	6.26196e-101	-0.26975
Scn2b	7.66416e-184	-0.268323
Nrxn3	0	-0.264201
Cx3cr1	0	-0.259161
Ryr3	0	-0.258222
Mt3	7.23043e-169	-0.258168
C1ql1	0	-0.257843
Mal	0	-0.257747
Gria3	3.00858e-41	-0.255243
Resp18	3.10727e-229	-0.25348
Ppp1r14b	1.78717e-33	0.250133
Ss18l2	3.23973e-47	0.252675
Crim1	2.50166e-20	0.253465
Hist1h4d	2.53843e-68	0.255534
Il33	2.52583e-53	0.259454
Tgfb2	4.0951e-278	0.263377
Nupr1	2.05477e-19	0.265615
Bmpr2	2.68499e-94	0.268846
Zfp36l1	3.04039e-07	0.269646
Hba-a1	0	0.271063
Gjb6	6.80405e-157	0.273526
Hist1h1c	4.2296e-05	0.279213
Itih5	1.37107e-24	0.283556
Cspg5	3.62255e-13	0.285278
Cyba	9.04446e-30	0.289326
Ccdc141	1.82818e-97	0.290969
Tyrobp	0.000131972	0.291523
Enpp2	5.68688e-32	0.319164
Hes5	3.19002e-138	0.326312
Ezr	5.43459e-21	0.330202
Rras	8.80428e-75	0.335794
Birc2	1.34618e-151	0.353217
Atp1a2	2.83431e-124	0.354298
Prelp	0	0.361917
Anxa5	2.62552e-15	0.365884
Slco1c1	1.24242e-32	0.378426
Fabp5	5.8083e-08	0.378873
Stmn1	2.36098e-289	0.382398
Spon1	0.0379967	0.39123
Lmo1	6.44037e-26	0.450808
Mbp	5.05398e-107	0.460053
Nnat	8.70144e-186	0.464615
Id2	4.46712e-53	0.483935
Fxyd1	5.99952e-57	0.548995
Slc7a11	4.52879e-95	0.569264
C4b	1.74268e-74	0.575038
Thrsp	1.04391e-45	0.639639
S100b	7.5062e-56	0.662613
Slc6a11	2.58329e-59	0.723232
Hopx	0	0.779678

## Sheet: Endothelial aging Log2FC >0.25
p_val	avg_log2FC	pct.1	pct.2	p_val_adj	cluster	gene
0	0.949019	0.748	0.186	0	Young	Cfap61
0	1.16431	0.683	0.2	0	Young	Lhfpl5
0	-0.844249	0.354	0.812	0	Young	Gnal
0	-0.282718	0.835	0.385	0	Young	Nrip2
0	-0.811764	0.442	0.87	0	Young	Cntnap2
0	6.81453	0.454	0.044	0	Young	Col1a1
0	-0.261043	0.466	0.87	0	Young	Elavl3
0	0.758695	0.501	0.888	0	Young	Rtn1
0	1.07027	0.537	0.921	0	Young	Tesc
0	1.33395	0.624	0.999	0	Young	Sst
0	0.559284	0.569	0.939	0	Young	Gng3
0	1.05006	0.635	0.999	0	Young	Caly
0	1.4889	0.603	0.957	0	Young	Bex1
0	1.19076	0.604	0.956	0	Young	Rgs4
0	-0.352553	0.627	0.977	0	Young	Atp1b1
0	0.326909	0.555	0.905	0	Young	Gad2
0	-0.592361	0.613	0.962	0	Young	H2afx
0	0.815305	0.385	0.038	0	Young	Gm20501
0	0.97848	0.618	0.957	0	Young	Nap1l5
0	0.736416	0.619	0.954	0	Young	Ly6h
0	0.373625	0.631	0.959	0	Young	Tac1
0	0.5362	0.638	0.962	0	Young	St8sia3
0	5.01564	0.315	0.012	0	Young	Got1l1
0	0.328107	0.694	0.985	0	Young	Arpp21
0	1.15448	0.747	1	0	Young	Npy
0	1.0714	0.69	0.942	0	Young	Penk
0	-0.635279	0.696	0.45	0	Young	Tekt4
0	1.33449	0.673	0.949	0	Young	Calb1
0	1.02354	0.658	0.952	0	Young	Ptpn5
0	-0.38658	0.434	0.828	0	Young	Sez6l2
0	1.11833	0.687	0.256	0	Young	Cip2a
0	-1.07883	0.612	0.95	0	Young	Sbf1
5.19291e-306	0.975561	0.105	0.49	8.39693e-303	Young	Cd300ld
7.1926e-302	0.891499	0.629	0.941	1.16304e-298	Young	Zcchc18
1.86509e-288	0.672332	0.715	0.976	3.01585e-285	Young	AI593442
2.96878e-286	-0.723987	0.384	0.788	4.80052e-283	Young	Aebp1
5.65291e-286	0.571556	0.392	0.058	9.14075e-283	Young	Fmod
3.06218e-283	-1.46459	0.584	0.923	4.95154e-280	Young	Gprin3
1.69256e-278	-4.05601	0.749	0.341	2.73687e-275	Young	Mak
2.16001e-278	0.94533	0.53	0.84	3.49274e-275	Young	Gm13889
1.76779e-276	2.37378	0.697	0.956	2.85851e-273	Young	Sox11
3.43515e-275	1.73783	0.06	0.359	5.55464e-272	Young	C3ar1
2.69453e-269	0.32952	0.458	0.801	4.35706e-266	Young	Hsph1
8.71246e-265	2.56092	0.356	0.75	1.4088e-261	Young	BC051019
1.08285e-261	-1.86625	0.361	0.055	1.75096e-258	Young	Cxcr2
1.17365e-261	-0.917254	0.582	0.196	1.89779e-258	Young	Igkc
1.36932e-261	-0.267882	0.659	0.947	2.21418e-258	Young	Tubb4b
6.02512e-261	0.509889	0.745	0.987	9.74262e-258	Young	Tmem158
3.3469e-257	0.677906	0.674	0.926	5.41194e-254	Young	Uchl1
8.99961e-256	0.521244	0.448	0.776	1.45524e-252	Young	Sox4
6.99188e-246	-1.0213	0.566	0.887	1.13059e-242	Young	Scn2b
1.09737e-242	0.626921	0.679	0.938	1.77445e-239	Young	Bex2
9.55067e-240	-1.00799	0.43	0.79	1.54434e-236	Young	Ctss
2.15202e-239	-0.805206	0.204	0.574	3.47981e-236	Young	4930452G13Rik
3.16777e-238	3.20791	0.155	0.493	5.12228e-235	Young	Dnah1
3.66433e-236	0.559461	0.59	0.888	5.92522e-233	Young	Rgs9
5.62189e-235	-0.459473	0.55	0.316	9.09059e-232	Young	Fmo2
7.80959e-231	0.929015	0.404	0.77	1.26281e-227	Young	Cfap47
4.48672e-228	-0.953497	0.685	0.356	7.25503e-225	Young	Fxyd1
1.48458e-227	-0.251051	0.543	0.873	2.40057e-224	Young	Pcdh18
6.25974e-227	-0.672837	0.29	0.599	1.0122e-223	Young	Pcsk2
5.69364e-225	1.45703	0.58	0.871	9.20661e-222	Young	Pclaf
2.84576e-224	-0.277735	0.1	0.003	4.60159e-221	Young	Cd209a
4.50975e-222	-0.387307	0.76	0.481	7.29226e-219	Young	Nkx2-1
4.62285e-221	4.30887	0.45	0.124	7.47515e-218	Young	Cfap43
1.52335e-220	0.349845	0.677	0.334	2.46325e-217	Young	Gja1
4.94799e-220	-0.967135	0.265	0.626	8.00091e-217	Young	Rbpms2
2.46695e-219	0.278635	0.186	0.526	3.98906e-216	Young	Tac2
1.24199e-218	0.490534	0.744	0.39	2.0083e-215	Young	Ccdc33
1.99171e-218	-0.634811	0.53	0.186	3.2206e-215	Young	Gm26871
3.1229e-218	0.720668	0.856	0.521	5.04972e-215	Young	Erich2
4.95262e-215	1.00725	0.506	0.776	8.00838e-212	Young	Nnat
1.23192e-214	1.25861	0.738	0.38	1.99202e-211	Young	Ppp1r36
5.9406e-214	1.65447	0.681	0.947	9.60596e-211	Young	Esco2
1.6463e-212	-0.586472	0.505	0.292	2.66207e-209	Young	Vwa5b1
1.66597e-207	1.6357	0.789	0.446	2.69387e-204	Young	Vcan
4.95098e-207	1.16062	0.654	0.919	8.00573e-204	Young	H1fx
5.76189e-206	0.277755	0.673	0.938	9.31698e-203	Young	Foxp2
1.84415e-205	0.728928	0.759	0.936	2.982e-202	Young	Hmgn2
1.01187e-204	-1.7416	0.27	0.613	1.63619e-201	Young	Sgo2a
3.31437e-203	0.272913	0.799	0.464	5.35934e-200	Young	Dynlrb2
1.94805e-202	0.683402	0.773	0.972	3.14999e-199	Young	Gap43
8.61701e-200	1.44231	0.703	0.86	1.39337e-196	Young	Nbl1
1.84261e-197	-0.36861	0.805	0.991	2.9795e-194	Young	H2afv
1.40529e-196	0.689914	0.777	0.982	2.27236e-193	Young	Gabrg2
9.34569e-196	-0.620888	0.338	0.069	1.5112e-192	Young	Hydin
3.92642e-187	1.70774	0.641	0.306	6.34901e-184	Young	Dlx1
1.88154e-185	0.384626	0.727	0.393	3.04245e-182	Young	Kit
1.8371e-184	-0.464339	0.507	0.821	2.97058e-181	Young	Rd3
2.64933e-184	1.04602	0.703	0.932	4.28397e-181	Young	Tubb3
2.71846e-181	0.609718	0.727	0.397	4.39575e-178	Young	Tmem178
8.37508e-181	0.725786	0.673	0.85	1.35425e-177	Young	Efnb3
1.48366e-179	0.517503	0.178	0.029	2.39907e-176	Young	Gm35611
4.33183e-178	3.05905	0.506	0.194	7.00457e-175	Young	Maats1
2.8499e-177	0.259408	0.462	0.761	4.60828e-174	Young	Hap1
7.85953e-177	0.296243	0.824	0.994	1.27089e-173	Young	Snhg11
1.48478e-176	1.78881	0.633	0.765	2.40089e-173	Young	Tenm2
1.23814e-175	-0.736979	0.824	0.994	2.00207e-172	Young	Atp2b1
1.62726e-175	0.617875	0.324	0.606	2.63128e-172	Young	Acot7
2.72065e-175	1.85305	0.638	0.312	4.39928e-172	Young	Serpind1
3.23305e-175	-6.0481	0.49	0.186	5.22784e-172	Young	Thbs4
5.43445e-174	0.894961	0.758	0.947	8.7875e-171	Young	Sox10
7.45871e-173	0.639953	0.457	0.763	1.20607e-169	Young	Fbxo5
1.02549e-169	2.47071	0.319	0.598	1.65821e-166	Young	C1ql1
1.20246e-168	-0.570398	0.693	0.935	1.94437e-165	Young	Mog
1.91908e-168	-0.604254	0.554	0.831	3.10316e-165	Young	Snap25
3.29217e-168	2.12983	0.213	0.511	5.32344e-165	Young	Cfap44
3.98149e-168	0.493613	0.769	0.954	6.43808e-165	Young	Map1b
3.02351e-167	1.02885	0.54	0.762	4.88901e-164	Young	Spock3
3.2632e-166	2.07197	0.478	0.18	5.2766e-163	Young	Cybb
1.13359e-165	-0.411087	0.481	0.778	1.83302e-162	Young	Itgam
2.54057e-165	0.88707	0.479	0.758	4.1081e-162	Young	Acta2
8.77342e-161	3.56594	0.475	0.768	1.41866e-157	Young	Npb
1.14949e-160	0.399396	0.644	0.331	1.85872e-157	Young	Isl1
2.15465e-159	-1.84387	0.452	0.756	3.48407e-156	Young	Cd79a
4.64414e-159	-1.03189	0.786	0.504	7.50957e-156	Young	Atp2a3
6.62654e-159	-0.424038	0.417	0.701	1.07151e-155	Young	Lair1
2.25765e-158	-1.01056	0.472	0.346	3.65062e-155	Young	Gm44109
1.12187e-156	1.10773	0.385	0.667	1.81406e-153	Young	Ntrk3
1.99229e-156	0.618432	0.547	0.802	3.22154e-153	Young	Pou3f1
8.9428e-155	-1.1225	0.382	0.12	1.44605e-151	Young	2010001K21Rik
1.50089e-154	0.771207	0.699	0.885	2.42694e-151	Young	Hspa2
6.11897e-154	-0.298521	0.826	0.986	9.89437e-151	Young	Rasgrp2
1.11528e-153	0.922488	0.104	0.002	1.8034e-150	Young	Uckl1os
2.69128e-153	4.53397	0.628	0.324	4.3518e-150	Young	Pifo
7.10738e-153	0.820244	0.716	0.907	1.14926e-149	Young	Cacna2d3
2.1777e-152	-0.400109	0.739	0.586	3.52135e-149	Young	Mt3
4.02041e-151	0.46862	0.751	0.947	6.501e-148	Young	Plppr4
9.10732e-149	-0.391383	0.56	0.264	1.47265e-145	Young	Trp53i11
1.38207e-148	0.695408	0.631	0.33	2.2348e-145	Young	Ms4a6c
1.88136e-147	0.528362	0.502	0.736	3.04215e-144	Young	Sema4d
1.41627e-144	0.346238	0.878	0.988	2.29011e-141	Young	Rgs5
2.53319e-144	-0.749938	0.449	0.709	4.09617e-141	Young	Id2
2.53802e-142	1.14053	0.579	0.288	4.10398e-139	Young	Gpr182
3.35934e-142	1.45543	0.226	0.037	5.43205e-139	Young	Gimap7
2.00378e-141	-0.852602	0.574	0.837	3.24012e-138	Young	Mpeg1
3.453e-141	-0.526375	0.505	0.774	5.5835e-138	Young	Kctd13
7.58845e-141	2.30851	0.664	0.888	1.22705e-137	Young	Prc1
1.89167e-140	3.68854	0.186	0.019	3.05883e-137	Young	Gm10714
1.92605e-140	0.4417	0.436	0.691	3.11442e-137	Young	Slc32a1
7.99432e-140	7.67794	0.429	0.166	1.29268e-136	Young	Hist1h2af
1.90952e-139	4.04241	0.662	0.547	3.08769e-136	Young	Gpr6
2.90378e-138	0.914634	0.582	0.773	4.69541e-135	Young	Jpt1
6.85486e-137	-2.71212	0.687	0.477	1.10843e-133	Young	H2-Q7
4.49228e-135	0.471279	0.235	0.044	7.26401e-132	Young	Ccdc65
4.91524e-135	0.697791	0.518	0.683	7.94794e-132	Young	Olig1
2.21054e-134	0.285122	0.721	0.438	3.57445e-131	Young	Cldn14
2.57931e-134	-0.344453	0.408	0.684	4.17074e-131	Young	Tagln
4.64508e-133	1.50075	0.774	0.5	7.5111e-130	Young	Ccdc3
3.08423e-132	0.435713	0.227	0.041	4.9872e-129	Young	Cemip
1.30829e-131	-0.624682	0.605	0.323	2.1155e-128	Young	Zmynd12
1.45001e-131	1.66262	0.28	0.537	2.34467e-128	Young	Gria3
2.60437e-131	1.94772	0.695	0.754	4.21127e-128	Young	Ano1
1.58175e-130	-0.302572	0.874	0.68	2.55769e-127	Young	Fxyd5
3.92453e-130	-0.589729	0.854	0.991	6.34597e-127	Young	Col4a2
8.76406e-130	0.77485	0.459	0.681	1.41715e-126	Young	Gucy1b1
1.43184e-129	0.531189	0.468	0.669	2.31528e-126	Young	Nsg2
1.17958e-128	1.47335	0.77	0.94	1.90738e-125	Young	Resp18
1.48556e-128	0.537523	0.536	0.262	2.40215e-125	Young	Adamts20
2.88293e-128	2.764	0.543	0.334	4.6617e-125	Young	Elavl2
7.63785e-127	-0.906864	0.632	0.565	1.23504e-123	Young	Fhad1
1.83208e-126	0.909794	0.756	0.488	2.96247e-123	Young	Vxn
8.50571e-126	-2.70089	0.56	0.29	1.37537e-122	Young	1700013F07Rik
1.1686e-125	1.38205	0.818	0.562	1.88962e-122	Young	Rrm2
1.78003e-125	-3.88175	0.793	0.538	2.8783e-122	Young	Ccl12
8.9987e-125	1.05939	0.532	0.262	1.45509e-121	Young	Samsn1
2.84419e-124	0.807071	0.622	0.353	4.59905e-121	Young	Ptgis
1.18808e-123	0.917304	0.793	0.534	1.92112e-120	Young	Gm10115
2.57965e-123	0.275537	0.175	0.029	4.17129e-120	Young	Dsg2
3.12349e-123	2.84737	0.558	0.287	5.05068e-120	Young	Scnn1a
2.4339e-122	-0.834062	0.684	0.527	3.93561e-119	Young	Sox18
2.50067e-121	0.96673	0.649	0.384	4.04358e-118	Young	Serpina3n
2.61493e-121	1.25214	0.256	0.518	4.22834e-118	Young	Ecrg4
1.55684e-120	-0.771379	0.448	0.683	2.5174e-117	Young	Atp1a3
1.6751e-120	1.69451	0.626	0.658	2.70864e-117	Young	Meis2
1.44953e-119	3.59867	0.814	0.565	2.34389e-116	Young	Plin5
1.2806e-118	-3.29028	0.213	0.044	2.07073e-115	Young	Hp
7.83417e-118	3.5195	0.264	0.515	1.26678e-114	Young	Npy1r
8.07623e-118	0.584807	0.156	0.018	1.30593e-114	Young	Ccl24
2.26126e-117	0.650116	0.453	0.706	3.65646e-114	Young	Irf8
8.3296e-117	-4.85911	0.435	0.189	1.3469e-113	Young	Crocc2
9.84781e-117	1.56727	0.599	0.829	1.59239e-113	Young	Drc3
1.36107e-116	-1.23186	0.545	0.284	2.20085e-113	Young	Olfr655
5.904e-116	-0.277707	0.535	0.276	9.54676e-113	Young	Riiad1
2.85903e-115	0.573867	0.116	0.006	4.62305e-112	Young	Cd209g
3.73547e-115	0.695029	0.784	0.541	6.04026e-112	Young	Megf11
4.74765e-115	1.78915	0.519	0.262	7.67695e-112	Young	Pde3b
1.40825e-113	0.474159	0.179	0.029	2.27714e-110	Young	Igf1
1.43966e-113	-4.57058	0.219	0.05	2.32793e-110	Young	3300002A11Rik
1.57845e-113	0.671658	0.625	0.793	2.55235e-110	Young	Anks1b
2.93855e-113	3.68985	0.608	0.346	4.75163e-110	Young	Aspm
9.59214e-113	-0.430318	0.473	0.694	1.55105e-109	Young	Syt11
1.10366e-112	1.60782	0.773	0.936	1.78462e-109	Young	Brinp1
1.18897e-112	2.13539	0.172	0.404	1.92257e-109	Young	Ccdc96
1.49211e-112	0.958454	0.365	0.554	2.41275e-109	Young	Ezh2
9.88624e-112	-0.430846	0.668	0.875	1.5986e-108	Young	Hk2
1.86738e-111	-0.397816	0.797	0.96	3.01955e-108	Young	Bace2
3.73605e-110	1.43276	0.28	0.509	6.04119e-107	Young	Kcnj4
4.46734e-110	0.96238	0.468	0.686	7.2237e-107	Young	Htr2c
1.04808e-109	-0.71794	0.301	0.549	1.69475e-106	Young	Gm867
2.48963e-109	0.96518	0.613	0.713	4.02573e-106	Young	Abi3
1.09214e-108	0.435436	0.702	0.892	1.76599e-105	Young	Tmem151a
1.09927e-108	-0.478203	0.675	0.878	1.77753e-105	Young	Cryab
5.50386e-108	0.377962	0.665	0.852	8.89975e-105	Young	Snca
6.86162e-108	0.498062	0.269	0.079	1.10952e-104	Young	Ccl8
2.05978e-107	1.42786	0.695	0.442	3.33066e-104	Young	Cenpf
2.44172e-107	0.408252	0.878	0.664	3.94826e-104	Young	Rsph9
3.39271e-107	0.457358	0.553	0.778	5.48601e-104	Young	Opcml
8.58177e-107	0.564429	0.573	0.785	1.38767e-103	Young	Thy1
4.17716e-106	-1.36826	0.753	0.507	6.75446e-103	Young	Cfap53
6.50446e-106	0.330277	0.662	0.849	1.05177e-102	Young	Ube2l6
1.17118e-105	3.62375	0.229	0.056	1.89379e-102	Young	Wdr93
1.59679e-105	1.63715	0.73	0.891	2.58201e-102	Young	Nexn
3.61032e-105	0.485979	0.175	0.029	5.8379e-102	Young	Wdr49
6.30061e-105	0.599689	0.746	0.897	1.01881e-101	Young	Cbfa2t3
7.74559e-105	2.78176	0.181	0.032	1.25246e-101	Young	Dpy19l2
1.97551e-104	0.474961	0.522	0.744	3.1944e-101	Young	Rab3c
4.55693e-104	1.97045	0.419	0.66	7.36856e-101	Young	Ect2
5.36199e-103	0.781804	0.215	0.05	8.67033e-100	Young	C230072F16Rik
5.95555e-103	1.24637	0.208	0.047	9.63013e-100	Young	Ccdc180
1.95184e-102	0.635372	0.794	0.56	3.15612e-99	Young	Synm
8.9685e-102	-1.0614	0.344	0.585	1.45021e-98	Young	Fcrls
6.70474e-101	-0.664359	0.783	0.948	1.08416e-97	Young	Cdh5
4.98411e-100	0.306775	0.384	0.61	8.0593e-97	Young	Scn1a
6.4116e-100	3.07848	0.638	0.394	1.03676e-96	Young	Cdhr4
7.11712e-100	2.58667	0.314	0.542	1.15084e-96	Young	Efcab1
1.04126e-99	3.05056	0.388	0.628	1.68372e-96	Young	Itgb7
1.099e-99	1.39642	0.64	0.84	1.77708e-96	Young	Rbm24
1.11183e-99	1.31299	0.678	0.77	1.79783e-96	Young	Gpr88
1.95009e-99	0.491627	0.756	0.922	3.1533e-96	Young	Gfod2
2.6139e-99	0.531856	0.692	0.872	4.22667e-96	Young	Atf5
3.46011e-99	2.54828	0.58	0.334	5.595e-96	Young	Plet1
4.82864e-99	-0.33667	0.682	0.835	7.80791e-96	Young	Cnp
1.56167e-98	-0.545103	0.609	0.824	2.52522e-95	Young	Fjx1
2.04111e-98	-0.342717	0.589	0.797	3.30048e-95	Young	Pdlim2
1.30731e-97	0.870012	0.463	0.232	2.11391e-94	Young	Mapk15
1.40519e-97	2.23482	0.47	0.668	2.27219e-94	Young	Top2a
3.50879e-97	-0.403006	0.682	0.442	5.67371e-94	Young	Kcnip3
3.817e-97	1.06965	0.596	0.774	6.17209e-94	Young	Slc16a12
4.3779e-97	0.428303	0.802	0.941	7.07906e-94	Young	Ppp1r14b
7.18328e-97	1.38004	0.563	0.772	1.16154e-93	Young	Racgap1
2.89076e-96	-0.402768	0.428	0.634	4.67436e-93	Young	Wtip
7.90932e-96	1.2419	0.665	0.86	1.27894e-92	Young	Cntnap5a
1.04327e-93	-0.448247	0.647	0.841	1.68697e-90	Young	Zfp36
2.67164e-93	0.618572	0.35	0.564	4.32004e-90	Young	Epha5
1.41171e-92	-1.40724	0.535	0.343	2.28274e-89	Young	Ptgs2
4.58319e-91	1.42524	0.604	0.373	7.41102e-88	Young	Sema5a
4.91632e-91	0.436337	0.741	0.907	7.94968e-88	Young	6330403K07Rik
5.64182e-91	-0.49334	0.696	0.882	9.12282e-88	Young	Trf
6.34317e-91	0.339973	0.32	0.538	1.02569e-87	Young	Wdr78
9.84046e-91	-0.498694	0.654	0.45	1.5912e-87	Young	Rai14
2.46494e-90	1.23962	0.764	0.883	3.98582e-87	Young	Pfn2
3.00525e-90	5.51234	0.193	0.046	4.85949e-87	Young	Fam216b
1.01281e-89	0.351858	0.691	0.849	1.63771e-86	Young	Dcx
2.71558e-89	0.743274	0.459	0.66	4.39109e-86	Young	Olig2
3.40662e-89	1.45065	0.792	0.577	5.5085e-86	Young	Ckap2l
4.14209e-89	0.321878	0.586	0.353	6.69776e-86	Young	Fcna
4.16566e-89	-0.4675	0.569	0.775	6.73587e-86	Young	Litaf
1.05369e-88	-0.566008	0.501	0.727	1.70382e-85	Young	Cd163
1.87926e-88	-0.443295	0.61	0.804	3.03876e-85	Young	Flrt2
2.89442e-88	-1.08641	0.721	0.494	4.68027e-85	Young	Col15a1
3.73769e-88	-0.832176	0.665	0.859	6.04385e-85	Young	Gm10457
3.79516e-88	0.51622	0.185	0.358	6.13678e-85	Young	Nkx6-2
9.81754e-88	0.395329	0.806	0.604	1.5875e-84	Young	Kdr
1.46494e-87	-0.531502	0.824	0.962	2.36881e-84	Young	Srcin1
1.79595e-87	-1.83874	0.334	0.557	2.90406e-84	Young	Ddit4l
3.05868e-87	1.02683	0.578	0.768	4.94589e-84	Young	Hpgd
4.5479e-87	-1.16454	0.115	0.015	7.35395e-84	Young	Clec4n
1.42651e-86	-4.11641	0.227	0.069	2.30667e-83	Young	Ly6d
5.94334e-86	-0.711329	0.614	0.437	9.61038e-83	Young	Prss23
2.18515e-85	0.822348	0.627	0.826	3.53338e-82	Young	Ttc16
2.58024e-85	3.37322	0.171	0.037	4.17224e-82	Young	Drc7
5.72366e-85	0.273741	0.539	0.68	9.25515e-82	Young	Tubb2b
1.45095e-84	3.51119	0.17	0.037	2.34618e-81	Young	Folr1
2.44621e-84	4.36522	0.721	0.501	3.95552e-81	Young	Ccdc60
3.25891e-84	-6.03257	0.367	0.17	5.26967e-81	Young	Clec2i
2.64728e-83	-0.94406	0.571	0.346	4.28065e-80	Young	Dlk1
6.82193e-83	-0.759332	0.631	0.829	1.10311e-79	Young	Phldb1
8.29351e-83	0.677708	0.61	0.385	1.34106e-79	Young	Aldh1a1
1.58931e-82	1.01033	0.391	0.549	2.56991e-79	Young	Grm5
2.13331e-82	0.847096	0.814	0.623	3.44957e-79	Young	Dcdc2a
5.70744e-82	1.97186	0.674	0.855	9.22892e-79	Young	Sphkap
8.8724e-82	0.311948	0.884	0.986	1.43467e-78	Young	Hmgb2
9.22787e-82	6.38787	0.41	0.206	1.49215e-78	Young	Cdkl4
1.76125e-81	-0.505813	0.65	0.432	2.84794e-78	Young	Thrsp
2.45631e-81	1.51899	0.355	0.161	3.97186e-78	Young	Syt13
3.52046e-81	-0.926853	0.485	0.27	5.69258e-78	Young	Cd44
1.75684e-80	1.82155	0.739	0.533	2.84081e-77	Young	Pdyn
4.77443e-80	-1.38506	0.465	0.334	7.72025e-77	Young	Mgst1
4.90552e-80	-0.34062	0.153	0.031	7.93223e-77	Young	Acot5
5.59452e-80	-0.343836	0.247	0.458	9.04633e-77	Young	Cbln2
1.37791e-79	-0.307108	0.675	0.843	2.22808e-76	Young	Lyn
1.75438e-79	-1.58797	0.489	0.693	2.83684e-76	Young	Cp
1.9296e-79	-0.465171	0.935	0.802	3.12016e-76	Young	Gas6
1.11667e-78	-2.55799	0.052	0.004	1.80565e-75	Young	Aldh1a2
1.85248e-78	2.31193	0.171	0.041	2.99546e-75	Young	Slc6a19
3.66741e-78	-0.417104	0.911	0.749	5.93021e-75	Young	Ifitm1
4.66194e-78	-1.07014	0.25	0.09	7.53835e-75	Young	Fabp4
5.06777e-78	13.5796	0.299	0.508	8.19458e-75	Young	Barx2
5.85056e-78	2.72897	0.248	0.087	9.46035e-75	Young	Zfp474
4.71199e-77	-0.361961	0.688	0.857	7.61929e-74	Young	Fgd5
1.11758e-76	0.413474	0.584	0.769	1.80713e-73	Young	Tmem141
2.23398e-76	0.293516	0.356	0.167	3.61235e-73	Young	Ccr2
2.84055e-76	0.638031	0.783	0.589	4.59316e-73	Young	Odc1
4.7978e-76	2.02654	0.886	0.979	7.75805e-73	Young	Perp
1.92256e-75	-1.78951	0.178	0.047	3.10878e-72	Young	Tctex1d1
3.70264e-75	0.458513	0.799	0.603	5.98716e-72	Young	Ptpn6
3.94301e-75	-0.439298	0.713	0.883	6.37585e-72	Young	Phldb2
6.89238e-75	1.7785	0.683	0.843	1.1145e-71	Young	Igfbpl1
1.03e-74	-0.471226	0.732	0.634	1.66552e-71	Young	Reln
1.27447e-74	0.256183	0.425	0.611	2.06082e-71	Young	Nrxn3
1.36231e-74	0.41033	0.853	0.672	2.20286e-71	Young	Fabp7
1.65899e-74	-1.4777	0.767	0.597	2.68259e-71	Young	Aqp4
3.41832e-74	-0.255017	0.712	0.559	5.52742e-71	Young	Crip1
3.77157e-74	1.60619	0.616	0.406	6.09862e-71	Young	Dmkn
6.87868e-74	0.460209	0.535	0.695	1.11228e-70	Young	Ptprn
4.92154e-73	1.90412	0.728	0.864	7.95813e-70	Young	Cdo1
8.05137e-73	-1.72585	0.595	0.732	1.30191e-69	Young	Clu
9.54471e-73	-0.480722	0.71	0.567	1.54338e-69	Young	Cyba
1.33804e-72	-0.698058	0.37	0.576	2.16362e-69	Young	Gngt2
3.75763e-72	0.379402	0.937	0.988	6.07609e-69	Young	Myl6
3.96693e-72	5.02574	0.566	0.747	6.41453e-69	Young	Mki67
5.10296e-72	5.55746	0.137	0.306	8.25148e-69	Young	1700024G13Rik
5.33832e-72	1.13976	0.453	0.253	8.63206e-69	Young	Cdkn3
1.41122e-71	0.421361	0.389	0.541	2.28194e-68	Young	Tox3
3.00992e-71	-0.615011	0.437	0.618	4.86703e-68	Young	Dbndd2
3.07678e-71	1.48259	0.671	0.465	4.97515e-68	Young	Nek2
4.13475e-71	-0.275233	0.464	0.264	6.68589e-68	Young	Stmnd1
1.86308e-70	-0.25773	0.607	0.785	3.0126e-67	Young	Enpp2
4.88841e-70	1.90001	0.491	0.29	7.90455e-67	Young	Chrm2
9.13388e-70	-0.548685	0.87	0.975	1.47695e-66	Young	H2afz
6.00292e-69	-1.41249	0.468	0.275	9.70672e-66	Young	Bcl2a1b
6.00439e-69	1.87266	0.683	0.85	9.7091e-66	Young	Melk
6.77946e-69	0.721706	0.757	0.86	1.09624e-65	Young	S100b
8.49027e-69	1.15768	0.367	0.198	1.37288e-65	Young	Syt15
1.03842e-68	0.659077	0.535	0.731	1.67912e-65	Young	Cnr1
1.17495e-68	-0.512019	0.762	0.569	1.89989e-65	Young	Gjb6
1.21297e-68	-0.267813	0.932	0.802	1.96137e-65	Young	Mgp
3.36685e-68	1.33707	0.349	0.171	5.4442e-65	Young	Gm16253
4.35821e-68	-1.7198	0.755	0.586	7.04723e-65	Young	Ggt1
8.72837e-68	0.287568	0.621	0.767	1.41138e-64	Young	Cplx2
2.10724e-67	-0.301251	0.52	0.689	3.40741e-64	Young	Hes5
2.31767e-67	1.80736	0.545	0.344	3.74768e-64	Young	Car3
3.55102e-67	0.527306	0.902	0.751	5.742e-64	Young	Gm13861
5.36875e-67	3.80875	0.256	0.103	8.68127e-64	Young	Cfap161
8.26385e-67	1.14577	0.656	0.817	1.33626e-63	Young	Susd5
2.30317e-66	1.89818	0.648	0.812	3.72422e-63	Young	Tent5a
2.33978e-66	1.12422	0.778	0.906	3.78342e-63	Young	Pigz
3.18821e-65	-1.70919	0.472	0.663	5.15533e-62	Young	1700001C02Rik
1.14454e-64	0.561432	0.816	0.639	1.85073e-61	Young	Ndufa4l2
2.12484e-64	-0.866328	0.327	0.514	3.43587e-61	Young	Calb2
3.42398e-64	0.770785	0.454	0.267	5.53658e-61	Young	Padi2
5.43559e-64	-0.42027	0.766	0.629	8.78935e-61	Young	Nebl
7.16311e-64	2.37692	0.66	0.785	1.15828e-60	Young	Cks2
7.81992e-64	1.99429	0.734	0.848	1.26448e-60	Young	Drd2
1.06688e-63	-0.364155	0.335	0.166	1.72514e-60	Young	Ccr1
1.74398e-63	3.06778	0.386	0.553	2.82002e-60	Young	Mns1
2.06118e-63	-0.408617	0.352	0.534	3.33294e-60	Young	Fa2h
2.26813e-63	0.433881	0.384	0.53	3.66756e-60	Young	Opalin
6.44683e-63	-2.10252	0.458	0.331	1.04245e-59	Young	Vcam1
7.34867e-63	-1.52652	0.737	0.748	1.18828e-59	Young	Slc16a1
1.17899e-62	2.88454	0.578	0.75	1.90642e-59	Young	Bub1b
1.48859e-62	-0.53762	0.728	0.54	2.40705e-59	Young	Stpg1
3.1352e-62	-0.787541	0.574	0.379	5.06961e-59	Young	1700007K13Rik
3.77677e-62	-0.910822	0.759	0.856	6.10704e-59	Young	Cfap57
3.9166e-62	-0.387142	0.782	0.648	6.33314e-59	Young	Ccdc141
4.89065e-62	0.449921	0.216	0.08	7.90818e-59	Young	Ttll9
6.87506e-62	-0.255111	0.715	0.604	1.1117e-58	Young	Acvrl1
7.31906e-62	0.936145	0.47	0.578	1.18349e-58	Young	Scg2
1.32219e-61	0.289233	0.614	0.766	2.13799e-58	Young	Pde10a
2.58126e-61	-0.664931	0.4	0.237	4.17389e-58	Young	Cd52
3.69788e-61	0.668077	0.703	0.713	5.97948e-58	Young	Ran
5.27107e-61	0.681216	0.638	0.705	8.52332e-58	Young	Zwint
5.88209e-61	-0.46148	0.586	0.429	9.51134e-58	Young	Sp100
2.44529e-60	-1.45081	0.569	0.437	3.95403e-57	Young	Sema3g
5.77346e-60	-2.13222	0.559	0.74	9.33568e-57	Young	Cetn4
7.35409e-60	0.686562	0.693	0.785	1.18916e-56	Young	Sytl2
8.16316e-60	1.64039	0.603	0.413	1.31998e-56	Young	Krt8
1.18363e-59	6.2535	0.509	0.324	1.91393e-56	Young	Bbox1
1.92636e-59	0.423498	0.871	0.724	3.11493e-56	Young	Itih5
2.14238e-59	0.39041	0.422	0.599	3.46424e-56	Young	Cdh8
5.74155e-59	0.777864	0.648	0.467	9.28409e-56	Young	F5
8.53566e-59	0.852559	0.632	0.766	1.38022e-55	Young	Cdca7
1.00982e-58	1.18662	0.502	0.325	1.63288e-55	Young	Trank1
1.36173e-58	-0.870296	0.928	0.889	2.20191e-55	Young	H2-K1
4.41545e-58	-0.777611	0.675	0.817	7.13978e-55	Young	Ryr2
7.02083e-58	0.324554	0.706	0.853	1.13527e-54	Young	Adgrg6
8.27962e-58	1.72901	0.169	0.054	1.33881e-54	Young	Cfap70
1.17333e-57	2.60894	0.257	0.425	1.89728e-54	Young	Ctsw
1.22212e-57	-0.517499	0.578	0.4	1.97617e-54	Young	Filip1l
1.25675e-57	-0.86077	0.751	0.582	2.03216e-54	Young	Igfbp4
1.66651e-57	2.52912	0.364	0.494	2.69475e-54	Young	Dpysl3
2.89694e-57	0.548463	0.529	0.639	4.68436e-54	Young	Gria1
8.81511e-57	3.50758	0.461	0.282	1.4254e-53	Young	Capsl
9.14397e-57	2.90577	0.783	0.614	1.47858e-53	Young	Morn5
1.79885e-56	0.345321	0.69	0.817	2.90874e-53	Young	Nasp
2.78212e-56	0.480115	0.845	0.953	4.49869e-53	Young	Cacng4
3.08931e-56	0.751267	0.904	0.943	4.99542e-53	Young	Tpm4
6.25142e-56	1.67189	0.71	0.532	1.01085e-52	Young	Ecel1
8.58861e-56	-0.343303	0.876	0.802	1.38878e-52	Young	Egfl7
1.73723e-55	0.829293	0.629	0.449	2.80911e-52	Young	Jhy
1.94286e-55	1.04193	0.699	0.851	3.1416e-52	Young	Pi15
2.2234e-55	-0.597772	0.48	0.451	3.59523e-52	Young	Vwf
2.2292e-55	2.58303	0.592	0.696	3.60462e-52	Young	Pak3
2.74878e-55	-1.07073	0.62	0.785	4.44477e-52	Young	Hapln2
3.22234e-55	-0.411627	0.38	0.563	5.21053e-52	Young	Cfap299
5.22477e-55	2.53221	0.164	0.074	8.44845e-52	Young	Prss56
1.07197e-54	-1.60286	0.78	0.91	1.73338e-51	Young	Col3a1
1.09404e-54	0.456041	0.786	0.62	1.76906e-51	Young	Chl1
1.5576e-54	-0.659696	0.435	0.279	2.51864e-51	Young	Egfl8
1.66532e-54	4.27665	0.422	0.251	2.69281e-51	Young	Lrguk
2.31453e-54	1.26209	0.656	0.476	3.74259e-51	Young	Tmem163
2.89685e-54	2.72555	0.445	0.586	4.68421e-51	Young	Lrrc23
1.56359e-53	-0.251635	0.529	0.361	2.52832e-50	Young	Ccnd1
2.3897e-53	1.59194	0.733	0.857	3.86415e-50	Young	Miat
2.96103e-53	1.95768	0.681	0.832	4.78799e-50	Young	Cbr2
2.97939e-53	-0.961297	0.541	0.364	4.81768e-50	Young	Itgb2
3.75463e-53	1.75031	0.843	0.695	6.07123e-50	Young	Kif22
5.4791e-53	3.18291	0.725	0.858	8.8597e-50	Young	Ccl19
1.66604e-52	1.69872	0.711	0.559	2.69399e-49	Young	Clstn3
2.54854e-52	0.879088	0.553	0.379	4.121e-49	Young	Tmem108
5.03736e-52	2.25694	0.603	0.764	8.1454e-49	Young	Ccdc121
5.56507e-52	-0.507743	0.772	0.902	8.99872e-49	Young	St8sia4
6.40291e-52	-0.339607	0.871	0.812	1.03535e-48	Young	Abcb1a
7.67285e-52	-0.262579	0.618	0.512	1.2407e-48	Young	Tspo
1.02872e-51	-1.5435	0.438	0.592	1.66343e-48	Young	Prox1
1.28083e-51	2.60958	0.363	0.218	2.0711e-48	Young	Rgs22
1.48954e-51	0.603875	0.82	0.679	2.40858e-48	Young	Etv1
2.17704e-51	0.696083	0.754	0.887	3.52027e-48	Young	Insm1
4.31692e-51	1.07047	0.436	0.267	6.98045e-48	Young	Gabra1
7.09315e-51	1.85292	0.593	0.425	1.14696e-47	Young	Lockd
1.26255e-50	0.534997	0.469	0.593	2.04154e-47	Young	Marcksl1
1.71759e-50	0.422981	0.116	0.028	2.77735e-47	Young	A730020M07Rik
1.77335e-50	-0.799118	0.906	0.785	2.86751e-47	Young	Ccn2
2.41854e-50	-0.343293	0.846	0.7	3.91078e-47	Young	Cox4i2
5.06275e-50	-0.450681	0.65	0.803	8.18646e-47	Young	Tubb4a
5.06978e-50	0.251891	0.461	0.588	8.19784e-47	Young	Ppp1r1a
1.75078e-49	-0.718384	0.707	0.558	2.831e-46	Young	Depp1
8.29787e-49	-0.544238	0.683	0.514	1.34177e-45	Young	Ccdc74a
8.93779e-49	1.41994	0.763	0.872	1.44524e-45	Young	Ptgds
9.4667e-49	3.12611	0.666	0.811	1.53077e-45	Young	Aurkb
1.18518e-48	-2.54556	0.245	0.114	1.91644e-45	Young	Cd109
1.83083e-48	-0.342043	0.829	0.935	2.96046e-45	Young	Apcdd1
2.49009e-48	-0.429354	0.635	0.464	4.02648e-45	Young	Kcna4
2.54388e-48	0.473935	0.978	0.905	4.11345e-45	Young	Slc6a6
3.23841e-48	-2.32328	0.059	0.007	5.23651e-45	Young	Mgl2
4.70774e-48	3.18675	0.599	0.75	7.61242e-45	Young	Hmmr
6.37344e-48	1.20326	0.325	0.335	1.03059e-44	Young	Tmem88b
1.89721e-47	1.42445	0.532	0.651	3.06779e-44	Young	Lmnb1
2.41036e-47	5.00817	0.353	0.203	3.89755e-44	Young	Cep55
3.05299e-47	-0.303633	0.869	0.895	4.93668e-44	Young	Cxcl12
1.02269e-46	2.43317	0.7	0.539	1.65368e-43	Young	Calml4
3.1869e-46	-0.60087	0.863	0.751	5.15321e-43	Young	Plscr2
9.3919e-46	-0.268215	0.826	0.683	1.51867e-42	Young	Spi1
9.71125e-46	0.909191	0.674	0.811	1.57031e-42	Young	Gas1
1.91835e-45	0.512612	0.913	0.813	3.10197e-42	Young	D16Ertd472e
2.24837e-45	0.607109	0.593	0.708	3.63561e-42	Young	Gmnn
2.46167e-45	0.344295	0.539	0.374	3.98052e-42	Young	Slc13a4
2.963e-45	0.567906	0.643	0.486	4.79117e-42	Young	Gjc1
3.01729e-45	1.90905	0.56	0.403	4.87895e-42	Young	Dlx6os1
3.31968e-45	2.00525	0.786	0.637	5.36792e-42	Young	Lrrc36
4.68322e-45	0.280539	0.768	0.883	7.57276e-42	Young	Gnai1
5.53158e-45	-0.691343	0.331	0.48	8.94457e-42	Young	Psat1
1.16348e-44	-0.601477	0.602	0.752	1.88134e-41	Young	Gata2
2.50672e-44	-2.05911	0.511	0.672	4.05337e-41	Young	Wdr66
2.68049e-44	2.72725	0.664	0.507	4.33436e-41	Young	Drc1
3.05709e-44	1.61134	0.835	0.709	4.94331e-41	Young	Ccna2
3.40785e-44	1.00538	0.54	0.672	5.51049e-41	Young	Lhfp
4.14682e-44	-0.65382	0.596	0.486	6.7054e-41	Young	Plxna2
4.57397e-44	1.54335	0.808	0.689	7.39612e-41	Young	Gas2l3
4.73565e-44	0.545383	0.536	0.598	7.65754e-41	Young	Sod3
5.35179e-44	0.602881	0.862	0.797	8.65384e-41	Young	Esyt1
1.03552e-43	0.389049	0.558	0.647	1.67443e-40	Young	Ddr1
1.29649e-43	0.725028	0.367	0.462	2.09642e-40	Young	Csf1r
1.76902e-43	0.458739	0.849	0.715	2.8605e-40	Young	Adssl1
2.78369e-43	-0.464009	0.733	0.68	4.50122e-40	Young	Ltbp4
9.26408e-43	1.45615	0.808	0.671	1.498e-39	Young	Lum
1.46481e-42	1.45979	0.729	0.832	2.3686e-39	Young	Ache
2.20993e-42	-0.839876	0.866	0.956	3.57345e-39	Young	Pglyrp1
2.61075e-42	-0.895573	0.823	0.687	4.22158e-39	Young	Gper1
1.28328e-41	0.471522	0.894	0.78	2.07506e-38	Young	Bmpr2
1.35257e-41	2.33534	0.784	0.884	2.18711e-38	Young	Cdca3
2.12524e-41	2.18717	0.535	0.56	3.43652e-38	Young	Clspn
2.39247e-41	5.55842	0.295	0.42	3.86862e-38	Young	Sgo1
2.53541e-41	0.743599	0.655	0.498	4.09976e-38	Young	Ccr5
4.74895e-41	0.33511	0.788	0.874	7.67905e-38	Young	Fyn
5.99122e-41	-0.927703	0.817	0.886	9.6878e-38	Young	Rasip1
1.34509e-40	1.95827	0.537	0.551	2.17501e-37	Young	Adarb2
1.72259e-40	2.17865	0.543	0.68	2.78543e-37	Young	Spata24
2.76128e-40	-0.593228	0.691	0.776	4.46499e-37	Young	Zfp536
3.90706e-40	0.493963	0.78	0.641	6.31771e-37	Young	Iqcg
4.2685e-40	-1.11369	0.907	0.875	6.90216e-37	Young	Ctsd
4.69813e-40	1.75912	0.629	0.761	7.59687e-37	Young	Arhgap30
9.87674e-40	-0.903882	0.649	0.495	1.59707e-36	Young	Dscam
1.03485e-39	1.80823	0.572	0.62	1.67336e-36	Young	Kcnd2
6.87139e-39	-1.27265	0.63	0.477	1.1111e-35	Young	Lrrc46
7.14583e-39	-0.302134	0.564	0.697	1.15548e-35	Young	Ecm1
7.73782e-39	0.279064	0.924	0.965	1.25121e-35	Young	Tsc22d1
8.08594e-39	0.741413	0.606	0.713	1.3075e-35	Young	Mxd3
1.16551e-38	0.708241	0.66	0.673	1.88463e-35	Young	Fez1
1.95501e-38	1.73489	0.671	0.546	3.16126e-35	Young	Cdca8
2.62877e-38	-0.909988	0.459	0.607	4.25072e-35	Young	Pou2f2
2.98986e-38	0.709496	0.517	0.367	4.8346e-35	Young	Cenpa
7.28995e-38	1.72312	0.384	0.516	1.17878e-34	Young	Ccl9
1.03457e-37	0.543785	0.826	0.702	1.6729e-34	Young	Hhip
1.81744e-37	-0.575284	0.488	0.634	2.9388e-34	Young	Igfbp5
2.5659e-37	-0.727708	0.738	0.842	4.14906e-34	Young	Rassf9
3.18037e-37	0.406131	0.607	0.456	5.14266e-34	Young	Kcnj8
3.67191e-37	-1.75983	0.319	0.466	5.93747e-34	Young	Rsph4a
4.65758e-37	0.295594	0.801	0.675	7.53131e-34	Young	Unc80
6.15319e-37	1.08587	0.826	0.709	9.94971e-34	Young	Vgf
8.16217e-37	0.31705	0.83	0.707	1.31982e-33	Young	Atad2
8.31031e-37	0.757702	0.792	0.863	1.34378e-33	Young	Ninj2
1.1649e-36	-0.289783	0.928	0.986	1.88365e-33	Young	Dab2ip
1.65085e-36	0.343739	0.933	0.84	2.66942e-33	Young	Kcnmb1
1.67968e-36	-0.744923	0.364	0.511	2.71605e-33	Young	Hspb2
1.86743e-36	-1.64822	0.103	0.211	3.01963e-33	Young	Spp1
2.94947e-36	-1.83098	0.226	0.357	4.7693e-33	Young	Pcdh15
3.13916e-36	-0.554871	0.719	0.617	5.07603e-33	Young	Rassf3
4.67509e-36	0.849116	0.626	0.645	7.55963e-33	Young	Myt1l
1.14579e-35	0.922431	0.809	0.866	1.85275e-32	Young	Cfap46
1.41807e-35	-0.274872	0.984	0.966	2.29302e-32	Young	Fth1
1.82665e-35	2.11358	0.073	0.015	2.9537e-32	Young	Gm44096
3.25343e-35	-0.516397	0.255	0.391	5.2608e-32	Young	Cd300c2
3.40695e-35	0.335871	0.527	0.411	5.50904e-32	Young	Fgfbp1
3.80561e-35	1.41859	0.743	0.702	6.15368e-32	Young	Nme7
4.23709e-35	-1.1199	0.526	0.668	6.85137e-32	Young	Tbx2
4.62967e-35	3.11685	0.052	0.006	7.48618e-32	Young	Nme9
5.53176e-35	-0.755559	0.873	0.915	8.94485e-32	Young	Foxq1
5.79836e-35	-0.286196	0.468	0.327	9.37595e-32	Young	Igf2
8.49635e-35	0.521854	0.653	0.51	1.37386e-31	Young	Spag17
9.66892e-35	-0.66759	0.569	0.707	1.56346e-31	Young	Ppp1r12b
1.23315e-34	0.971006	0.871	0.768	1.994e-31	Young	Gpx8
1.39767e-34	0.388622	0.785	0.654	2.26004e-31	Young	Ahnak
1.92966e-34	-0.345747	0.794	0.696	3.12026e-31	Young	Tns1
2.02936e-34	1.24741	0.505	0.412	3.28147e-31	Young	Adora2a
2.29117e-34	-0.610456	0.486	0.373	3.70483e-31	Young	Tbx1
2.44997e-34	-0.359343	0.625	0.493	3.96161e-31	Young	Sox9
2.50018e-34	-0.706226	0.367	0.235	4.04279e-31	Young	Gm32913
3.89889e-34	-1.81746	0.172	0.292	6.30451e-31	Young	Cdk6
4.91514e-34	1.56363	0.704	0.572	7.94779e-31	Young	Wnt4
7.26314e-34	2.09323	0.335	0.434	1.17445e-30	Young	Klk6
1.03305e-33	0.295556	0.78	0.849	1.67044e-30	Young	Ank3
1.2414e-33	3.05219	0.395	0.262	2.00734e-30	Young	Gpnmb
1.30589e-33	0.906675	0.369	0.452	2.11162e-30	Young	Kcna1
2.22954e-33	0.797522	0.851	0.763	3.60517e-30	Young	Smc2
2.39954e-33	-3.63162	0.092	0.031	3.88006e-30	Young	Napsa
2.8954e-33	0.595258	0.599	0.709	4.68187e-30	Young	Nusap1
2.91697e-33	-0.70904	0.738	0.851	4.71674e-30	Young	Tek
3.64779e-33	0.923366	0.832	0.713	5.89847e-30	Young	Dcn
5.35232e-33	-0.650333	0.45	0.423	8.6547e-30	Young	Cfh
6.11974e-33	-1.23328	0.527	0.436	9.89561e-30	Young	Hist1h4d
7.70828e-33	0.758509	0.808	0.685	1.24643e-29	Young	Sv2b
7.90036e-33	-0.758319	0.911	0.814	1.27749e-29	Young	Parm1
8.18793e-33	-0.780156	0.71	0.588	1.32399e-29	Young	Ms4a7
1.30836e-32	-0.747659	0.71	0.808	2.11562e-29	Young	Gjc2
1.55905e-32	0.509777	0.865	0.806	2.52098e-29	Young	Hic1
1.69256e-32	-0.288892	0.722	0.604	2.73687e-29	Young	Car14
1.70939e-32	0.669329	0.587	0.471	2.76408e-29	Young	Sp9
2.0501e-32	0.34353	0.704	0.579	3.31501e-29	Young	Cspg4
2.14546e-32	2.0937	0.7	0.798	3.46921e-29	Young	Rad51ap1
2.16521e-32	-0.634283	0.89	0.887	3.50115e-29	Young	Slc39a8
2.17913e-32	0.368577	0.634	0.714	3.52365e-29	Young	Bpgm
2.54584e-32	0.613554	0.603	0.673	4.11662e-29	Young	Elmod1
4.58261e-32	-0.285822	0.641	0.742	7.41009e-29	Young	Tmeff2
6.27323e-32	0.544206	0.894	0.805	1.01438e-28	Young	Lgals1
6.59022e-32	-0.38225	0.931	0.984	1.06564e-28	Young	Ctla2a
7.47886e-32	-0.57723	0.527	0.661	1.20933e-28	Young	Zic5
1.26217e-31	-2.07086	0.197	0.103	2.04093e-28	Young	Lrrc71
1.36268e-31	0.333269	0.749	0.857	2.20345e-28	Young	Hs6st2
2.01937e-31	-0.320679	0.587	0.703	3.26532e-28	Young	Tgfbr3
2.58056e-31	-0.508929	0.64	0.508	4.17277e-28	Young	Onecut2
8.12264e-31	1.32947	0.398	0.466	1.31343e-27	Young	Cit
1.03923e-30	0.512705	0.668	0.534	1.68043e-27	Young	Dnaaf4
1.95429e-30	-3.40971	0.693	0.804	3.16009e-27	Young	Adgre1
2.68164e-30	-0.36598	0.635	0.532	4.3362e-27	Young	Adcy4
2.80805e-30	-0.639454	0.753	0.849	4.54061e-27	Young	Atp10a
3.17555e-30	0.683524	0.845	0.739	5.13486e-27	Young	Spc25
3.50356e-30	5.15175	0.479	0.576	5.66526e-27	Young	9630013A20Rik
6.66e-30	0.374199	0.598	0.472	1.07692e-26	Young	Gmfg
8.12111e-30	-0.844664	0.579	0.679	1.31318e-26	Young	Rlbp1
8.51702e-30	-0.36947	0.73	0.832	1.3772e-26	Young	Scn8a
1.10161e-29	0.672877	0.63	0.523	1.78131e-26	Young	Scn2a
1.95263e-29	-7.68087	0.824	0.722	3.1574e-26	Young	S100a9
2.15134e-29	0.865238	0.697	0.711	3.47871e-26	Young	Scn4b
2.18337e-29	-2.0389	0.238	0.136	3.5305e-26	Young	Car9
3.00049e-29	-0.31955	0.59	0.711	4.8518e-26	Young	Odf3b
3.36707e-29	-0.869528	0.782	0.857	5.44455e-26	Young	Slc16a4
4.08733e-29	0.351228	0.688	0.793	6.60921e-26	Young	Gm14964
5.38023e-29	0.399548	0.683	0.556	8.69983e-26	Young	P2ry14
9.77458e-29	2.19523	0.508	0.387	1.58055e-25	Young	Rab3b
1.58883e-28	0.466508	0.464	0.336	2.56914e-25	Young	Cd37
1.85696e-28	1.2873	0.327	0.452	3.0027e-25	Young	Ltb4r1
2.35796e-28	1.355	0.45	0.379	3.81281e-25	Young	Fzd2
2.9736e-28	-0.363146	0.844	0.926	4.80832e-25	Young	Lgmn
5.39105e-28	-0.26401	0.879	0.795	8.71732e-25	Young	Slc39a10
5.41021e-28	-1.0802	0.379	0.29	8.74831e-25	Young	Vsir
6.36964e-28	2.64817	0.094	0.032	1.02997e-24	Young	Ccl2
7.20805e-28	0.319864	0.814	0.774	1.16554e-24	Young	Lamb2
9.47222e-28	0.593625	0.875	0.894	1.53166e-24	Young	Clip3
1.0919e-27	2.77246	0.636	0.516	1.7656e-24	Young	Ncapg
1.19294e-27	-0.77869	0.805	0.85	1.92898e-24	Young	Cyth4
1.37834e-27	0.512256	0.672	0.785	2.22878e-24	Young	Zcchc12
1.42169e-27	0.422132	0.836	0.732	2.29887e-24	Young	AW112010
1.50266e-27	-2.1312	0.659	0.775	2.4298e-24	Young	Ccl11
1.91227e-27	-0.385026	0.895	0.96	3.09215e-24	Young	Foxp1
2.47912e-27	1.14847	0.354	0.451	4.00873e-24	Young	Ajap1
3.61442e-27	-0.804733	0.469	0.345	5.84451e-24	Young	Gm45159
4.4257e-27	5.53378	0.289	0.385	7.15636e-24	Young	1700063D05Rik
5.21892e-27	0.745292	0.835	0.918	8.43899e-24	Young	Nkx2-9
6.08555e-27	2.47528	0.334	0.225	9.84033e-24	Young	Aox3
1.28443e-26	-0.71889	0.706	0.785	2.07692e-23	Young	Tbx3
1.46814e-26	2.98638	0.319	0.211	2.37399e-23	Young	1110017D15Rik
1.47084e-26	-1.38978	0.463	0.471	2.37834e-23	Young	Plpp3
1.71611e-26	0.8288	0.502	0.399	2.77495e-23	Young	Spon1
2.38341e-26	0.549033	0.666	0.729	3.85397e-23	Young	Syp
3.81969e-26	0.645447	0.532	0.407	6.17644e-23	Young	Hbb-bt
5.18645e-26	1.27707	0.62	0.697	8.38649e-23	Young	Cep126
9.13628e-26	0.770139	0.681	0.562	1.47734e-22	Young	Erc2
1.15421e-25	0.660913	0.887	0.797	1.86636e-22	Young	Adgrf5
1.19214e-25	0.360604	0.659	0.767	1.92769e-22	Young	P2ry13
1.46665e-25	0.742838	0.499	0.589	2.37157e-22	Young	Nptx2
1.49224e-25	-6.41877	0.284	0.181	2.41296e-22	Young	Itih2
1.70048e-25	0.506146	0.627	0.563	2.74968e-22	Young	Smc4
2.34676e-25	-0.354326	0.781	0.673	3.79471e-22	Young	Des
2.49848e-25	0.893274	0.842	0.859	4.04004e-22	Young	Sv2c
2.83767e-25	6.49579	0.413	0.298	4.58852e-22	Young	Ccdc146
3.19021e-25	0.804887	0.647	0.631	5.15857e-22	Young	Ppp1r14a
5.66087e-25	0.29683	0.856	0.912	9.15362e-22	Young	Slc38a5
6.39531e-25	0.270623	0.774	0.67	1.03412e-21	Young	Dlc1
6.6576e-25	1.0815	0.551	0.665	1.07653e-21	Young	Nell1
8.29683e-25	0.379188	0.904	0.917	1.3416e-21	Young	Rflnb
8.88411e-25	0.420879	0.858	0.766	1.43656e-21	Young	Gm48678
1.17643e-24	0.263483	0.856	0.778	1.90229e-21	Young	Nes
3.35829e-24	0.971099	0.711	0.672	5.43036e-21	Young	Arhgdib
3.36542e-24	1.57496	0.588	0.611	5.44189e-21	Young	Cenpm
5.33723e-24	-1.58612	0.274	0.242	8.63029e-21	Young	Eps8l2
6.29758e-24	-0.787509	0.745	0.721	1.01832e-20	Young	Nos3
6.74802e-24	6.44474	0.389	0.281	1.09116e-20	Young	Psrc1
9.10416e-24	-0.554823	0.654	0.539	1.47214e-20	Young	Sccpdh
9.71205e-24	-1.11246	0.659	0.571	1.57044e-20	Young	Fbln2
9.84647e-24	-3.85914	0.15	0.205	1.59217e-20	Young	Wnt5a
1.37699e-23	1.9104	0.367	0.259	2.2266e-20	Young	Uhrf1
1.64369e-23	3.79174	0.4	0.325	2.65784e-20	Young	Cdc20
1.69877e-23	0.648884	0.526	0.482	2.74692e-20	Young	Fabp5
3.06426e-23	0.573365	0.81	0.892	4.95491e-20	Young	Prokr2
3.12684e-23	-0.679286	0.713	0.812	5.05611e-20	Young	Tgfb2
3.40512e-23	0.545122	0.699	0.751	5.50609e-20	Young	Id4
3.65481e-23	-1.06752	0.138	0.07	5.90982e-20	Young	Ccl5
3.66848e-23	-1.09568	0.674	0.72	5.93193e-20	Young	Tnfsf10
4.17334e-23	-1.54959	0.26	0.369	6.7483e-20	Young	Ntn4
4.26357e-23	-0.734563	0.715	0.721	6.8942e-20	Young	Lef1
4.80303e-23	-0.637706	0.846	0.903	7.7665e-20	Young	Cmtm8
5.50713e-23	0.272225	0.401	0.486	8.90503e-20	Young	Fyb
7.33362e-23	-0.444316	0.483	0.577	1.18585e-19	Young	Ifi203
7.60792e-23	-0.377661	0.662	0.74	1.2302e-19	Young	Apod
8.31653e-23	3.87408	0.472	0.515	1.34478e-19	Young	Birc5
8.54219e-23	-0.374186	0.61	0.69	1.38127e-19	Young	Cks1b
1.00375e-22	0.459033	0.811	0.813	1.62306e-19	Young	Cd200
1.1609e-22	-0.578365	0.771	0.728	1.87718e-19	Young	Hist1h1e
1.17094e-22	0.386677	0.297	0.392	1.89341e-19	Young	Gm973
1.3349e-22	-5.16899	0.168	0.264	2.15854e-19	Young	S100a8
1.56299e-22	-1.62364	0.202	0.304	2.52735e-19	Young	Fcnaos
1.98026e-22	-0.251039	0.824	0.9	3.20209e-19	Young	Nid1
2.11741e-22	-0.443107	0.729	0.816	3.42386e-19	Young	Mt2
2.13894e-22	-0.268373	0.868	0.936	3.45866e-19	Young	Gpcpd1
2.62245e-22	-1.39994	0.41	0.309	4.2405e-19	Young	Cd53
2.76252e-22	0.769366	0.543	0.481	4.46699e-19	Young	Coro1a
5.70423e-22	0.58098	0.438	0.511	9.22375e-19	Young	Acvr1c
6.27777e-22	-0.513272	0.801	0.85	1.01512e-18	Young	Foxf2
7.62707e-22	-0.420625	0.929	0.968	1.2333e-18	Young	Pltp
7.96568e-22	-0.779943	0.627	0.733	1.28805e-18	Young	Tnni1
1.08172e-21	-0.728484	0.67	0.559	1.74914e-18	Young	Scrg1
1.26374e-21	-0.588962	0.839	0.913	2.04346e-18	Young	Hmcn1
1.67376e-21	-0.571779	0.565	0.675	2.70646e-18	Young	Selenoh
2.39259e-21	0.750501	0.715	0.799	3.86881e-18	Young	Sncb
2.71654e-21	1.59737	0.589	0.631	4.39265e-18	Young	Rgs17
3.20143e-21	-0.818267	0.952	0.97	5.17672e-18	Young	Cd34
5.96095e-21	-0.272014	0.816	0.886	9.63886e-18	Young	Cavin1
6.92147e-21	-1.53987	0.814	0.891	1.1192e-17	Young	Fbxl22
7.02091e-21	1.61904	0.71	0.778	1.13528e-17	Young	Cenpw
9.60956e-21	1.26665	0.47	0.393	1.55387e-17	Young	Serf1
1.25496e-20	-1.94714	0.222	0.319	2.02927e-17	Young	Spef2
1.58399e-20	2.36413	0.476	0.482	2.56131e-17	Young	Hist1h1b
1.82605e-20	2.03638	0.767	0.687	2.95273e-17	Young	Olfm2
1.8613e-20	0.535965	0.724	0.754	3.00972e-17	Young	Tent5c
3.73689e-20	-0.62819	0.84	0.889	6.04255e-17	Young	Pdgfb
4.28533e-20	-0.847222	0.517	0.615	6.92938e-17	Young	Ermn
5.82476e-20	0.923923	0.465	0.358	9.41864e-17	Young	Tekt1
6.02943e-20	0.937495	0.383	0.435	9.74959e-17	Young	Frmd8
6.62969e-20	-3.41094	0.37	0.476	1.07202e-16	Young	Itih3
6.65291e-20	5.55005	0.601	0.505	1.07578e-16	Young	Tctex1d4
7.86619e-20	-0.936907	0.698	0.777	1.27196e-16	Young	Stab1
8.22054e-20	-1.79422	0.617	0.719	1.32926e-16	Young	Tenm1
8.22774e-20	-2.56682	0.342	0.449	1.33042e-16	Young	Cfap65
1.0538e-19	-0.610538	0.95	0.952	1.704e-16	Young	Sorbs2
1.07182e-19	0.441031	0.702	0.756	1.73314e-16	Young	Eno2
1.3265e-19	0.669921	0.707	0.696	2.14496e-16	Young	Mag
1.77019e-19	-1.0337	0.631	0.72	2.8624e-16	Young	Alas1
1.95179e-19	0.397632	0.608	0.648	3.15604e-16	Young	Alas2
2.28641e-19	1.1307	0.502	0.405	3.69712e-16	Young	Hist1h2ap
2.64861e-19	2.76177	0.412	0.311	4.2828e-16	Young	Gm40761
2.81607e-19	1.81335	0.797	0.875	4.55358e-16	Young	Cd209f
5.92717e-19	2.26096	0.44	0.506	9.58423e-16	Young	Cartpt
6.95589e-19	-1.03962	0.703	0.606	1.12477e-15	Young	5830408C22Rik
7.69254e-19	-0.675971	0.891	0.887	1.24388e-15	Young	Paqr5
8.66286e-19	-0.945139	0.5	0.605	1.40078e-15	Young	Slfn2
1.89113e-18	-0.26376	0.882	0.837	3.05796e-15	Young	Id1
1.90202e-18	0.479917	0.574	0.478	3.07557e-15	Young	Rassf10
1.99469e-18	-5.28645	0.019	0.003	3.22541e-15	Young	Inmt
3.68915e-18	-1.56678	0.581	0.5	5.96536e-15	Young	Snhg18
3.92729e-18	-0.981378	0.772	0.728	6.35042e-15	Young	Traf1
4.35754e-18	-0.799154	0.429	0.338	7.04614e-15	Young	Gm16201
5.20686e-18	1.05055	0.797	0.709	8.4195e-15	Young	Ptcra
5.73461e-18	-0.314826	0.872	0.926	9.27287e-15	Young	Srarp
5.8222e-18	3.30904	0.547	0.586	9.41449e-15	Young	Tpx2
7.07779e-18	0.388067	0.912	0.866	1.14448e-14	Young	Mt1
7.81608e-18	-0.497462	0.776	0.712	1.26386e-14	Young	Stra6
8.44198e-18	1.23529	0.767	0.831	1.36507e-14	Young	Elavl4
8.48326e-18	-0.301451	0.89	0.946	1.37174e-14	Young	Btg2
8.97436e-18	-0.73907	0.327	0.419	1.45115e-14	Young	Tmem119
8.97809e-18	0.764866	0.666	0.599	1.45176e-14	Young	Grin1
9.21628e-18	1.20286	0.679	0.719	1.49027e-14	Young	Arl4c
1.15169e-17	-0.721752	0.262	0.177	1.86228e-14	Young	Sema3d
1.3705e-17	-0.346742	0.725	0.697	2.21609e-14	Young	Clec2d
1.7799e-17	-0.624944	0.639	0.733	2.8781e-14	Young	Rnf144b
3.40018e-17	-0.565312	0.699	0.744	5.49809e-14	Young	Ramp2
3.71556e-17	-0.289206	0.751	0.831	6.00807e-14	Young	Sox17
4.51735e-17	-0.723738	0.855	0.905	7.30456e-14	Young	Luzp1
6.68567e-17	-0.629663	0.848	0.878	1.08107e-13	Young	Ier2
9.24492e-17	-1.72129	0.614	0.708	1.4949e-13	Young	Ptpn18
1.13665e-16	-0.36604	0.654	0.58	1.83796e-13	Young	Edn1
1.48651e-16	1.27113	0.644	0.695	2.40369e-13	Young	Mafb
1.5718e-16	-2.76455	0.486	0.585	2.5416e-13	Young	Lrrc51
1.77071e-16	-0.436502	0.707	0.632	2.86323e-13	Young	Smco4
2.21592e-16	-0.274748	0.661	0.568	3.58314e-13	Young	Selplg
2.95134e-16	-0.409691	0.934	0.968	4.77231e-13	Young	Plp1
3.94287e-16	0.443349	0.716	0.771	6.37562e-13	Young	Gabrd
4.94225e-16	-1.28399	0.429	0.525	7.99163e-13	Young	H2-Q6
6.14417e-16	-1.05112	0.625	0.716	9.93513e-13	Young	Myom1
8.43354e-16	1.44598	0.783	0.759	1.3637e-12	Young	Pbk
9.34779e-16	-0.30103	0.684	0.65	1.51154e-12	Young	Mmrn2
1.23817e-15	-0.371	0.731	0.671	2.00213e-12	Young	Cd93
1.30851e-15	0.708162	0.841	0.884	2.11586e-12	Young	Tnr
1.33069e-15	0.307012	0.703	0.732	2.15172e-12	Young	Fdps
1.47153e-15	-2.90411	0.516	0.61	2.37947e-12	Young	Xylt1
1.97722e-15	-0.878821	0.608	0.692	3.19717e-12	Young	Ifi27l2a
2.26833e-15	1.13486	0.595	0.504	3.66789e-12	Young	Spaca9
2.35371e-15	0.642824	0.537	0.523	3.80595e-12	Young	Gamt
2.61726e-15	-0.517532	0.687	0.653	4.23211e-12	Young	Arl4a
2.80667e-15	1.38771	0.432	0.498	4.53838e-12	Young	Arx
3.30637e-15	1.83413	0.399	0.311	5.3464e-12	Young	Lgals3
4.47544e-15	2.23602	0.704	0.649	7.23679e-12	Young	Spata33
4.5067e-15	-0.528402	0.918	0.954	7.28733e-12	Young	Slc9a3r2
4.56259e-15	0.415562	0.759	0.682	7.37771e-12	Young	Scn3a
5.45768e-15	1.54976	0.702	0.644	8.82507e-12	Young	Dlx2
5.58049e-15	0.572081	0.845	0.84	9.02365e-12	Young	Tshz2
5.80791e-15	0.333237	0.449	0.365	9.39139e-12	Young	Cenpe
5.82779e-15	-2.27284	0.52	0.444	9.42354e-12	Young	Hopx
5.85352e-15	0.256041	0.813	0.802	9.46514e-12	Young	Kank3
6.37647e-15	0.610904	0.734	0.802	1.03108e-11	Young	Fcgr2b
7.68541e-15	-0.400365	0.704	0.779	1.24273e-11	Young	Clec14a
8.96245e-15	-0.629244	0.534	0.532	1.44923e-11	Young	Polk
9.0876e-15	0.663545	0.803	0.869	1.46946e-11	Young	Hist2h2bb
9.86312e-15	-1.90195	0.764	0.802	1.59487e-11	Young	Hjv
1.1371e-14	-1.31935	0.392	0.328	1.83869e-11	Young	Atp2b4
1.22714e-14	-1.06679	0.465	0.551	1.98429e-11	Young	Hist1h4h
2.2717e-14	2.033	0.67	0.73	3.67335e-11	Young	Pimreg
3.6722e-14	0.917764	0.415	0.462	5.93794e-11	Young	Bicc1
4.49688e-14	1.07073	0.796	0.852	7.27145e-11	Young	Ascl1
5.1736e-14	-1.21303	0.07	0.032	8.36572e-11	Young	Trpc5
8.39722e-14	-0.404932	0.756	0.829	1.35783e-10	Young	Slc7a14
8.44828e-14	3.39987	0.818	0.797	1.36609e-10	Young	Mia
9.14195e-14	-0.788665	0.67	0.751	1.47825e-10	Young	Fbxo2
1.17518e-13	0.927758	0.861	0.846	1.90027e-10	Young	Pdgfrb
1.24661e-13	1.29531	0.5	0.523	2.01577e-10	Young	Gm17750
1.27823e-13	0.740093	0.517	0.46	2.06689e-10	Young	B230334C09Rik
1.89861e-13	-0.388679	0.847	0.904	3.07005e-10	Young	Pecam1
2.13588e-13	-0.534727	0.668	0.747	3.45371e-10	Young	Vegfc
2.34684e-13	0.637033	0.66	0.611	3.79484e-10	Young	Enkur
2.59643e-13	-0.516128	0.588	0.504	4.19842e-10	Young	F3
2.79955e-13	-0.600784	0.514	0.433	4.52687e-10	Young	Myof
3.02798e-13	0.707258	0.697	0.744	4.89624e-10	Young	Kpna2
3.14567e-13	-0.589531	0.791	0.827	5.08655e-10	Young	Eng
3.30329e-13	0.565814	0.453	0.404	5.34143e-10	Young	Arhgap23
3.4237e-13	3.03864	0.474	0.488	5.53613e-10	Young	Cfap45
3.62525e-13	-0.620084	0.753	0.75	5.86202e-10	Young	Thbd
4.4711e-13	1.95674	0.34	0.264	7.22977e-10	Young	Kif20a
4.71583e-13	-0.373712	0.416	0.393	7.62549e-10	Young	Bvht
6.42172e-13	-1.50466	0.635	0.715	1.03839e-09	Young	Dnah3
6.55207e-13	0.29991	0.444	0.507	1.05947e-09	Young	Fxyd6
6.65749e-13	4.87692	0.068	0.032	1.07652e-09	Young	2410004P03Rik
8.19315e-13	-0.377501	0.767	0.816	1.32483e-09	Young	Sh3gl3
9.09918e-13	0.681818	0.859	0.795	1.47134e-09	Young	Il34
1.2644e-12	-0.680112	0.791	0.856	2.04454e-09	Young	Fzd4
1.394e-12	-0.485444	0.803	0.784	2.2541e-09	Young	Ebf1
1.42643e-12	-0.856805	0.49	0.572	2.30653e-09	Young	Hist1h4i
1.52727e-12	3.92408	0.043	0.015	2.46959e-09	Young	Mdh1b
1.62552e-12	-0.365263	0.853	0.905	2.62847e-09	Young	Slc2a1
1.64123e-12	0.440399	0.663	0.624	2.65387e-09	Young	Tspan2
2.29136e-12	0.872534	0.408	0.432	3.70513e-09	Young	Rec114
2.32553e-12	6.75615	0.098	0.054	3.76038e-09	Young	Gm48570
2.90642e-12	-0.48252	0.824	0.883	4.69968e-09	Young	Icam2
2.94678e-12	-2.39727	0.78	0.706	4.76494e-09	Young	Dnah9
4.03178e-12	-0.567013	0.837	0.872	6.5194e-09	Young	Itga1
4.9813e-12	-0.456478	0.462	0.424	8.05476e-09	Young	Gkn3
6.29283e-12	0.902287	0.437	0.357	1.01755e-08	Young	Ifit3
6.56091e-12	1.50148	0.79	0.718	1.0609e-08	Young	Cfap54
6.67411e-12	-2.37924	0.769	0.7	1.0792e-08	Young	Cd74
8.00558e-12	0.323089	0.628	0.603	1.2945e-08	Young	Grb14
8.27627e-12	-8.23153	0.06	0.104	1.33827e-08	Young	Irx5
1.21209e-11	-0.412056	0.818	0.833	1.95995e-08	Young	Timp3
1.30197e-11	1.62876	0.563	0.583	2.10529e-08	Young	Ncapd2
1.31792e-11	0.851208	0.564	0.482	2.13107e-08	Young	Hba-a1
1.45851e-11	0.30173	0.237	0.294	2.35841e-08	Young	Bin2
1.50806e-11	0.843107	0.811	0.766	2.43853e-08	Young	Hbb-bs
1.8787e-11	-1.89922	0.385	0.466	3.03786e-08	Young	Gfap
1.92637e-11	1.01132	0.794	0.806	3.11494e-08	Young	Nos1
2.16057e-11	-0.78892	0.911	0.907	3.49365e-08	Young	Ptprg
2.41821e-11	-1.2111	0.571	0.499	3.91025e-08	Young	Gpr34
2.52989e-11	-0.834716	0.67	0.714	4.09083e-08	Young	Clec1b
2.57577e-11	-0.998272	0.45	0.523	4.16501e-08	Young	Gm29508
2.64966e-11	-1.36367	0.592	0.54	4.28449e-08	Young	Col18a1
2.65039e-11	2.19138	0.237	0.175	4.28567e-08	Young	Adgb
2.7566e-11	4.39856	0.461	0.385	4.45742e-08	Young	6820408C15Rik
2.9098e-11	0.361254	0.841	0.785	4.70515e-08	Young	Bgn
2.92524e-11	-0.538052	0.567	0.644	4.73012e-08	Young	Stmn2
3.94956e-11	-1.35516	0.427	0.355	6.38644e-08	Young	Rhou
4.0186e-11	-0.452903	0.8	0.86	6.49808e-08	Young	Prom1
4.49759e-11	-0.509795	0.755	0.7	7.2726e-08	Young	Syne2
4.6738e-11	-0.252232	0.94	0.971	7.55754e-08	Young	Gnb4
4.74115e-11	0.833104	0.362	0.417	7.66643e-08	Young	Art3
4.86955e-11	-0.417003	0.811	0.747	7.87407e-08	Young	Grrp1
5.18742e-11	-0.921681	0.7	0.769	8.38805e-08	Young	Cd36
5.3351e-11	-0.980764	0.376	0.455	8.62686e-08	Young	Cep290
5.40056e-11	0.576807	0.666	0.647	8.73271e-08	Young	Rbms3
5.69353e-11	-0.293457	0.863	0.805	9.20644e-08	Young	S100a11
5.8733e-11	0.562534	0.884	0.831	9.49712e-08	Young	Shisa8
7.47389e-11	-0.415866	0.728	0.662	1.20853e-07	Young	Stk33
7.71542e-11	-0.436134	0.65	0.604	1.24758e-07	Young	Tns2
8.62044e-11	-0.391945	0.431	0.421	1.39392e-07	Young	Jag2
9.10994e-11	0.568955	0.682	0.726	1.47308e-07	Young	Coch
9.37941e-11	0.263731	0.789	0.834	1.51665e-07	Young	Egr1
9.95011e-11	-0.414806	0.652	0.619	1.60893e-07	Young	Mbp
1.02918e-10	0.523175	0.393	0.424	1.66419e-07	Young	Myrf
1.46592e-10	0.26637	0.855	0.799	2.37039e-07	Young	Myh11
1.52421e-10	-0.488406	0.384	0.451	2.46465e-07	Young	Tppp3
1.84667e-10	-0.560575	0.8	0.802	2.98607e-07	Young	Lmo7
1.87038e-10	-0.328515	0.557	0.632	3.0244e-07	Young	C1qb
1.88844e-10	4.15718	0.541	0.492	3.0536e-07	Young	Rsph1
2.19846e-10	2.12133	0.675	0.74	3.55491e-07	Young	Fank1
2.44541e-10	-0.275989	0.807	0.858	3.95423e-07	Young	Car4
3.06136e-10	-0.566224	0.74	0.789	4.95022e-07	Young	1700019G24Rik
3.07827e-10	-0.262098	0.349	0.424	4.97757e-07	Young	Mlf1
3.87657e-10	0.571748	0.698	0.727	6.26841e-07	Young	Gm42047
4.14708e-10	-1.19075	0.652	0.578	6.70583e-07	Young	Dnaaf3
4.38525e-10	0.375496	0.743	0.737	7.09096e-07	Young	Ccdc39
4.85946e-10	-0.413307	0.88	0.924	7.85775e-07	Young	Cyyr1
5.39721e-10	0.546872	0.609	0.579	8.72728e-07	Young	Pth1r
7.59387e-10	1.7446	0.531	0.564	1.22793e-06	Young	Lrfn5
8.03245e-10	0.910587	0.516	0.458	1.29885e-06	Young	Nr2f2
9.43441e-10	0.571891	0.792	0.832	1.52554e-06	Young	Cdk1
1.05691e-09	-1.09411	0.635	0.563	1.70902e-06	Young	Disp2
1.07444e-09	-0.526516	0.789	0.843	1.73737e-06	Young	Rhoj
1.18003e-09	-1.23766	0.333	0.267	1.90811e-06	Young	4833427G06Rik
1.2554e-09	0.946895	0.767	0.745	2.02999e-06	Young	Slc14a2
1.29371e-09	-0.407953	0.449	0.426	2.09193e-06	Young	Plat
1.3757e-09	-0.6073	0.814	0.754	2.2245e-06	Young	Mrc1
1.53987e-09	-0.663822	0.51	0.579	2.48997e-06	Young	Cd33
1.66516e-09	-0.644925	0.212	0.211	2.69257e-06	Young	Bmx
2.53659e-09	-0.284754	0.779	0.835	4.10166e-06	Young	Adgre5
3.06208e-09	-0.517537	0.631	0.603	4.95139e-06	Young	Xdh
3.58549e-09	0.59707	0.34	0.277	5.79774e-06	Young	Ntng1
3.86536e-09	-2.54002	0.602	0.531	6.25029e-06	Young	Spag6l
5.67428e-09	0.644748	0.689	0.723	9.1753e-06	Young	Nmral1
5.80874e-09	1.0951	0.77	0.725	9.39273e-06	Young	Kif20b
6.96705e-09	-0.535852	0.669	0.685	1.12657e-05	Young	Sema3c
8.25715e-09	3.32046	0.656	0.596	1.33518e-05	Young	Fbln7
8.8696e-09	-4.24727	0.011	0.003	1.43421e-05	Young	Clec4d
9.42419e-09	0.702454	0.385	0.45	1.52389e-05	Young	1700001L19Rik
9.48909e-09	1.65895	0.391	0.326	1.53439e-05	Young	Cdc25c
1.29979e-08	-3.59162	0.367	0.427	2.10176e-05	Young	Nckap5
1.39639e-08	0.450713	0.427	0.496	2.25796e-05	Young	Ssu2
1.89956e-08	0.945744	0.659	0.69	3.07159e-05	Young	Shisal1
2.57649e-08	0.830534	0.762	0.791	4.16618e-05	Young	Enpep
2.69271e-08	-0.888343	0.434	0.367	4.35411e-05	Young	Grin3a
2.89902e-08	0.712554	0.467	0.401	4.68772e-05	Young	Rnf152
3.18722e-08	0.81046	0.341	0.303	5.15373e-05	Young	T2
3.37201e-08	0.5281	0.734	0.747	5.45254e-05	Young	Rap2a
3.47399e-08	1.50625	0.726	0.753	5.61744e-05	Young	Thbs3
3.58355e-08	2.18222	0.859	0.849	5.79461e-05	Young	Cenph
3.68457e-08	-1.39405	0.566	0.577	5.95795e-05	Young	Nrp2
3.92582e-08	5.86911	0.243	0.191	6.34805e-05	Young	Stoml3
4.12316e-08	-0.927831	0.456	0.504	6.66716e-05	Young	Gm9946
4.27203e-08	-1.81027	0.412	0.428	6.90788e-05	Young	Slc6a11
4.66275e-08	1.0149	0.731	0.781	7.53967e-05	Young	Cfap126
5.20162e-08	1.41192	0.532	0.56	8.41101e-05	Young	Spc24
6.23745e-08	0.661818	0.683	0.736	0.00010086	Young	Ccnb1
7.15296e-08	0.482896	0.762	0.703	0.000115663	Young	Fgr
7.43473e-08	-1.62124	0.6	0.656	0.00012022	Young	E230029C05Rik
9.45508e-08	-0.568782	0.769	0.775	0.000152889	Young	Zdhhc9
1.2552e-07	0.570016	0.299	0.244	0.000202966	Young	C78859
1.33859e-07	0.294786	0.71	0.652	0.00021645	Young	Fn1
1.36741e-07	1.13791	0.399	0.341	0.00022111	Young	Apbb1ip
1.42331e-07	-4.74024	0.394	0.336	0.00023015	Young	Ms4a1
1.83926e-07	-1.15433	0.299	0.358	0.000297408	Young	Ezr
1.9679e-07	-1.79484	0.341	0.335	0.000318209	Young	S100a6
2.14994e-07	3.57444	0.677	0.729	0.000347646	Young	Ccnf
2.32905e-07	0.926317	0.239	0.284	0.000376607	Young	Kcnk1
2.40533e-07	-0.303732	0.926	0.89	0.000388941	Young	Pde3a
2.64217e-07	0.535906	0.303	0.268	0.000427239	Young	Cnn1
3.02838e-07	-0.764566	0.397	0.387	0.000489689	Young	Gbp4
3.25463e-07	1.51299	0.39	0.395	0.000526274	Young	Nxph1
3.27139e-07	-0.309309	0.361	0.421	0.000528984	Young	Gimap4
3.64662e-07	-1.15205	0.602	0.626	0.000589659	Young	Lcn2
4.18442e-07	-4.49865	0	0.001	0.000676621	Young	Mmp9
4.29623e-07	-3.05515	0.356	0.305	0.000694701	Young	Olfr558
5.27367e-07	-0.661754	0.403	0.356	0.000852753	Young	Gja4
5.66423e-07	0.891463	0.695	0.65	0.000915905	Young	Ighm
6.32952e-07	0.689945	0.726	0.684	0.00102348	Young	Armc3
6.48967e-07	-1.38937	0.618	0.639	0.00104938	Young	Nupr1
6.73399e-07	-0.432692	0.615	0.672	0.00108889	Young	Plcb4
7.54179e-07	-2.20104	0.345	0.288	0.00121951	Young	Dnah12
7.92753e-07	1.2022	0.572	0.544	0.00128188	Young	Ncf1
8.28918e-07	0.680162	0.276	0.308	0.00134036	Young	Pla1a
8.40062e-07	-0.706743	0.689	0.744	0.00135838	Young	Marveld1
8.94572e-07	1.97533	0.889	0.917	0.00144652	Young	Fam183b
1.05992e-06	-0.68903	0.704	0.755	0.00171389	Young	Tbxa2r
1.0836e-06	0.571083	0.73	0.727	0.00175218	Young	Itga4
1.08637e-06	0.845491	0.665	0.675	0.00175665	Young	Gng2
1.11838e-06	0.416222	0.428	0.466	0.00180842	Young	Gjb1
1.15368e-06	-0.250052	0.718	0.667	0.0018655	Young	Sgpp2
1.21351e-06	0.71191	0.532	0.503	0.00196225	Young	Desi1
1.30916e-06	1.80607	0.377	0.399	0.00211692	Young	Tmem212
1.48063e-06	4.95361	0.325	0.3	0.00239419	Young	Slc10a4
1.57125e-06	3.09046	0.285	0.234	0.00254071	Young	Cntn5
1.79789e-06	-4.34887	0.017	0.007	0.00290719	Young	Vpreb3
2.04936e-06	-3.78102	0.369	0.419	0.00331381	Young	Prrg4
2.31467e-06	-1.27512	0.443	0.453	0.00374282	Young	Ptprz1
2.92005e-06	0.897722	0.504	0.474	0.00472172	Young	Hba-a2
3.36508e-06	-0.657421	0.673	0.648	0.00544134	Young	Pde5a
3.80471e-06	-0.674065	0.687	0.665	0.00615222	Young	Tfrc
4.06305e-06	0.884698	0.004	0	0.00656995	Young	Rbp2
4.74727e-06	0.465026	0.675	0.669	0.00767633	Young	Pycard
4.74771e-06	-1.43746	0.356	0.408	0.00767704	Young	Serpinf1
5.53866e-06	0.312092	0.75	0.791	0.00895601	Young	Clec10a
5.68453e-06	0.44998	0.703	0.742	0.00919189	Young	Cd68
7.11717e-06	2.56208	0.645	0.672	0.0115085	Young	Kifc1
7.89604e-06	-0.658287	0.75	0.797	0.0127679	Young	1700088E04Rik
8.27655e-06	1.18848	0.805	0.835	0.0133832	Young	Spag8
8.41428e-06	-0.445998	0.518	0.563	0.0136059	Young	Pls1
1.08062e-05	4.03213	0.001	0.003	0.0174736	Young	Slc17a6
1.17111e-05	0.371559	0.75	0.79	0.0189369	Young	Bmp1
1.29656e-05	-0.426335	0.79	0.744	0.0209654	Young	Il33
1.33299e-05	-0.744244	0.392	0.339	0.0215545	Young	Cenpk
1.35967e-05	-0.444104	0.881	0.861	0.0219858	Young	Pdzd2
1.51292e-05	-1.22868	0.63	0.681	0.0244639	Young	Pf4
1.86186e-05	0.302287	0.556	0.526	0.0301062	Young	Ube2c
1.92084e-05	0.489328	0.694	0.662	0.03106	Young	Plek
2.13231e-05	-0.709038	0.687	0.642	0.0344795	Young	Lbh
2.20763e-05	-2.10323	0.546	0.493	0.0356973	Young	Lbp
2.3684e-05	0.337895	0.586	0.533	0.038297	Young	Colec12
2.48749e-05	-0.606378	0.741	0.786	0.0402227	Young	Cdr1os
2.57763e-05	0.341632	0.428	0.461	0.0416803	Young	Elovl6
3.01906e-05	-0.488142	0.907	0.926	0.0488182	Young	Mecom
3.59669e-05	1.15419	0.813	0.823	0.0581584	Young	Slc6a20a
3.92231e-05	7.70119	0.265	0.294	0.0634238	Young	Mis18bp1
3.93097e-05	2.57497	0.563	0.578	0.0635638	Young	Plk1
4.21442e-05	-0.818403	0.692	0.734	0.0681471	Young	Igfbp2
4.55652e-05	-0.740802	0.792	0.749	0.0736789	Young	Lmo1
4.68e-05	-0.254918	0.612	0.565	0.0756757	Young	Tmem252
5.18533e-05	-0.563422	0.601	0.574	0.0838469	Young	Crim1
5.28808e-05	-0.757305	0.005	0.002	0.0855083	Young	Plbd1
5.47821e-05	-0.464169	0.816	0.807	0.0885827	Young	Ndrg1
5.67868e-05	1.19877	0.376	0.33	0.0918243	Young	Serpinb1a
6.58926e-05	0.28353	0.621	0.633	0.106548	Young	Ifit1
7.2122e-05	1.95766	0.812	0.828	0.116621	Young	1700028P14Rik
7.29229e-05	0.328068	0.846	0.874	0.117916	Young	Slc4a1
8.49625e-05	4.71375	0.566	0.57	0.137384	Young	Bub1
9.77713e-05	0.38039	0.724	0.73	0.158096	Young	Apbb1
9.94824e-05	0.277696	0.412	0.422	0.160863	Young	Hist1h2ae
0.000104601	1.68394	0.297	0.252	0.16914	Young	Pilrb2
0.000110412	0.377025	0.891	0.904	0.178537	Young	Cacnb4
0.000119964	-2.92291	0.401	0.417	0.193982	Young	Rorb
0.000134587	3.33495	0.629	0.623	0.217628	Young	Ccdc113
0.00014415	-0.421592	0.849	0.87	0.233091	Young	Cav2
0.000246583	3.68823	0.731	0.715	0.398724	Young	Gm8251
0.000249921	-0.445593	0.735	0.766	0.404123	Young	Jph2
0.00026217	-0.595256	0.483	0.519	0.423929	Young	Ednrb
0.000273968	2.38145	0.004	0	0.443007	Young	Gm15579
0.000299468	-0.470429	0.713	0.754	0.484239	Young	Hspg2
0.00031423	1.01831	0.479	0.44	0.50811	Young	Lhfpl3
0.000372136	0.273989	0.192	0.221	0.601744	Young	Gm11992
0.000402025	-0.309855	0.614	0.575	0.650075	Young	Rsad2
0.000524601	5.44013	0.454	0.443	0.84828	Young	Cabcoco1
0.000636224	-1.27694	0.336	0.317	1	Young	Fam214a
0.000724051	0.352388	0.701	0.737	1	Young	1700012B09Rik
0.000781425	-2.32235	0.559	0.515	1	Young	Wdr63
0.000803076	-0.260395	0.827	0.859	1	Young	Mrvi1
0.000867149	-1.86115	0.588	0.62	1	Young	Bmp6
0.00101834	1.397	0.741	0.707	1	Young	Ednra
0.00109893	-0.290957	0.917	0.914	1	Young	Utrn
0.00118394	-1.30184	0.453	0.489	1	Young	Ryr3
0.00130445	-1.31107	0.473	0.515	1	Young	Lrrc32
0.00152302	-0.251788	0.774	0.742	1	Young	Lmna
0.00170603	-0.91896	0.556	0.52	1	Young	Col1a2
0.00179521	-0.473514	0.82	0.812	1	Young	Samd9l
0.00192083	4.88899	0.003	0	1	Young	Zp3
0.00205483	-2.61172	0.013	0.008	1	Young	Il1rn
0.00210556	-0.291898	0.926	0.944	1	Young	Ece1
0.00222815	-2.59554	0	0.002	1	Young	Runx3
0.00222815	-4.85926	0	0.002	1	Young	Sell
0.00233519	2.80448	0.215	0.209	1	Young	Map3k7cl
0.00233671	6.23628	0.076	0.062	1	Young	Ankrd66
0.00252507	0.327327	0.795	0.812	1	Young	Adamts4
0.00288317	-0.463951	0.954	0.969	1	Young	Gm7967
0.00306227	-0.326678	0.849	0.829	1	Young	Bphl
0.00313201	0.945208	0.514	0.476	1	Young	Ttc21a
0.00313329	5.55406	0.013	0.006	1	Young	Uox
0.00329516	-0.517353	0.881	0.883	1	Young	Zfp36l1
0.00340463	-0.452663	0.691	0.726	1	Young	Crym
0.00356986	-0.321439	0.572	0.59	1	Young	Kif26a
0.00368699	0.301046	0.468	0.503	1	Young	C1qc
0.00425645	-0.363908	0.586	0.61	1	Young	Lpcat2
0.00433312	-2.95613	0.659	0.691	1	Young	Cpn1
0.0044412	-2.55344	0	0.002	1	Young	Cd69
0.00539889	0.550518	0.636	0.641	1	Young	9530059O14Rik
0.00557398	5.75051	0.542	0.518	1	Young	Cfap52
0.00606537	-0.618094	0.76	0.754	1	Young	Foxc1
0.00634847	-2.1405	0.505	0.473	1	Young	Lmod1
0.0070919	0.745098	0.028	0.017	1	Young	Itgax
0.00887402	-0.619817	0.569	0.533	1	Young	Olfml3
0.00889964	-0.537081	0.671	0.678	1	Young	Kif23
0.00890656	-1.02471	0	0.002	1	Young	Ms4a4b
0.00890656	-1.03001	0	0.002	1	Young	P2ry10
0.00926143	0.468598	0.939	0.922	1	Young	Slco1c1
0.00956574	-0.369207	0.629	0.661	1	Young	Ptprd
0	-0.949019	0.186	0.748	0	Aged	Cfap61
0	-1.16431	0.2	0.683	0	Aged	Lhfpl5
0	0.844249	0.812	0.354	0	Aged	Gnal
0	0.282718	0.385	0.835	0	Aged	Nrip2
0	0.811764	0.87	0.442	0	Aged	Cntnap2
0	-6.81453	0.044	0.454	0	Aged	Col1a1
0	0.261043	0.87	0.466	0	Aged	Elavl3
0	-0.758695	0.888	0.501	0	Aged	Rtn1
0	-1.07027	0.921	0.537	0	Aged	Tesc
0	-1.33395	0.999	0.624	0	Aged	Sst
0	-0.559284	0.939	0.569	0	Aged	Gng3
0	-1.05006	0.999	0.635	0	Aged	Caly
0	-1.4889	0.957	0.603	0	Aged	Bex1
0	-1.19076	0.956	0.604	0	Aged	Rgs4
0	0.352553	0.977	0.627	0	Aged	Atp1b1
0	-0.326909	0.905	0.555	0	Aged	Gad2
0	0.592361	0.962	0.613	0	Aged	H2afx
0	-0.815305	0.038	0.385	0	Aged	Gm20501
0	-0.97848	0.957	0.618	0	Aged	Nap1l5
0	-0.736416	0.954	0.619	0	Aged	Ly6h
0	-0.373625	0.959	0.631	0	Aged	Tac1
0	-0.5362	0.962	0.638	0	Aged	St8sia3
0	-5.01564	0.012	0.315	0	Aged	Got1l1
0	-0.328107	0.985	0.694	0	Aged	Arpp21
0	-1.15448	1	0.747	0	Aged	Npy
0	-1.0714	0.942	0.69	0	Aged	Penk
0	0.635279	0.45	0.696	0	Aged	Tekt4
0	-1.33449	0.949	0.673	0	Aged	Calb1
0	-1.02354	0.952	0.658	0	Aged	Ptpn5
0	0.38658	0.828	0.434	0	Aged	Sez6l2
0	-1.11833	0.256	0.687	0	Aged	Cip2a
0	1.07883	0.95	0.612	0	Aged	Sbf1
5.19291e-306	-0.975561	0.49	0.105	8.39693e-303	Aged	Cd300ld
7.1926e-302	-0.891499	0.941	0.629	1.16304e-298	Aged	Zcchc18
1.86509e-288	-0.672332	0.976	0.715	3.01585e-285	Aged	AI593442
2.96878e-286	0.723987	0.788	0.384	4.80052e-283	Aged	Aebp1
5.65291e-286	-0.571556	0.058	0.392	9.14075e-283	Aged	Fmod
3.06218e-283	1.46459	0.923	0.584	4.95154e-280	Aged	Gprin3
1.69256e-278	4.05601	0.341	0.749	2.73687e-275	Aged	Mak
2.16001e-278	-0.94533	0.84	0.53	3.49274e-275	Aged	Gm13889
1.76779e-276	-2.37378	0.956	0.697	2.85851e-273	Aged	Sox11
3.43515e-275	-1.73783	0.359	0.06	5.55464e-272	Aged	C3ar1
2.69453e-269	-0.32952	0.801	0.458	4.35706e-266	Aged	Hsph1
8.71246e-265	-2.56092	0.75	0.356	1.4088e-261	Aged	BC051019
1.08285e-261	1.86625	0.055	0.361	1.75096e-258	Aged	Cxcr2
1.17365e-261	0.917254	0.196	0.582	1.89779e-258	Aged	Igkc
1.36932e-261	0.267882	0.947	0.659	2.21418e-258	Aged	Tubb4b
6.02512e-261	-0.509889	0.987	0.745	9.74262e-258	Aged	Tmem158
3.3469e-257	-0.677906	0.926	0.674	5.41194e-254	Aged	Uchl1
8.99961e-256	-0.521244	0.776	0.448	1.45524e-252	Aged	Sox4
6.99188e-246	1.0213	0.887	0.566	1.13059e-242	Aged	Scn2b
1.09737e-242	-0.626921	0.938	0.679	1.77445e-239	Aged	Bex2
9.55067e-240	1.00799	0.79	0.43	1.54434e-236	Aged	Ctss
2.15202e-239	0.805206	0.574	0.204	3.47981e-236	Aged	4930452G13Rik
3.16777e-238	-3.20791	0.493	0.155	5.12228e-235	Aged	Dnah1
3.66433e-236	-0.559461	0.888	0.59	5.92522e-233	Aged	Rgs9
5.62189e-235	0.459473	0.316	0.55	9.09059e-232	Aged	Fmo2
7.80959e-231	-0.929015	0.77	0.404	1.26281e-227	Aged	Cfap47
4.48672e-228	0.953497	0.356	0.685	7.25503e-225	Aged	Fxyd1
1.48458e-227	0.251051	0.873	0.543	2.40057e-224	Aged	Pcdh18
6.25974e-227	0.672837	0.599	0.29	1.0122e-223	Aged	Pcsk2
5.69364e-225	-1.45703	0.871	0.58	9.20661e-222	Aged	Pclaf
2.84576e-224	0.277735	0.003	0.1	4.60159e-221	Aged	Cd209a
4.50975e-222	0.387307	0.481	0.76	7.29226e-219	Aged	Nkx2-1
4.62285e-221	-4.30887	0.124	0.45	7.47515e-218	Aged	Cfap43
1.52335e-220	-0.349845	0.334	0.677	2.46325e-217	Aged	Gja1
4.94799e-220	0.967135	0.626	0.265	8.00091e-217	Aged	Rbpms2
2.46695e-219	-0.278635	0.526	0.186	3.98906e-216	Aged	Tac2
1.24199e-218	-0.490534	0.39	0.744	2.0083e-215	Aged	Ccdc33
1.99171e-218	0.634811	0.186	0.53	3.2206e-215	Aged	Gm26871
3.1229e-218	-0.720668	0.521	0.856	5.04972e-215	Aged	Erich2
4.95262e-215	-1.00725	0.776	0.506	8.00838e-212	Aged	Nnat
1.23192e-214	-1.25861	0.38	0.738	1.99202e-211	Aged	Ppp1r36
5.9406e-214	-1.65447	0.947	0.681	9.60596e-211	Aged	Esco2
1.6463e-212	0.586472	0.292	0.505	2.66207e-209	Aged	Vwa5b1
1.66597e-207	-1.6357	0.446	0.789	2.69387e-204	Aged	Vcan
4.95098e-207	-1.16062	0.919	0.654	8.00573e-204	Aged	H1fx
5.76189e-206	-0.277755	0.938	0.673	9.31698e-203	Aged	Foxp2
1.84415e-205	-0.728928	0.936	0.759	2.982e-202	Aged	Hmgn2
1.01187e-204	1.7416	0.613	0.27	1.63619e-201	Aged	Sgo2a
3.31437e-203	-0.272913	0.464	0.799	5.35934e-200	Aged	Dynlrb2
1.94805e-202	-0.683402	0.972	0.773	3.14999e-199	Aged	Gap43
8.61701e-200	-1.44231	0.86	0.703	1.39337e-196	Aged	Nbl1
1.84261e-197	0.36861	0.991	0.805	2.9795e-194	Aged	H2afv
1.40529e-196	-0.689914	0.982	0.777	2.27236e-193	Aged	Gabrg2
9.34569e-196	0.620888	0.069	0.338	1.5112e-192	Aged	Hydin
3.92642e-187	-1.70774	0.306	0.641	6.34901e-184	Aged	Dlx1
1.88154e-185	-0.384626	0.393	0.727	3.04245e-182	Aged	Kit
1.8371e-184	0.464339	0.821	0.507	2.97058e-181	Aged	Rd3
2.64933e-184	-1.04602	0.932	0.703	4.28397e-181	Aged	Tubb3
2.71846e-181	-0.609718	0.397	0.727	4.39575e-178	Aged	Tmem178
8.37508e-181	-0.725786	0.85	0.673	1.35425e-177	Aged	Efnb3
1.48366e-179	-0.517503	0.029	0.178	2.39907e-176	Aged	Gm35611
4.33183e-178	-3.05905	0.194	0.506	7.00457e-175	Aged	Maats1
2.8499e-177	-0.259408	0.761	0.462	4.60828e-174	Aged	Hap1
7.85953e-177	-0.296243	0.994	0.824	1.27089e-173	Aged	Snhg11
1.48478e-176	-1.78881	0.765	0.633	2.40089e-173	Aged	Tenm2
1.23814e-175	0.736979	0.994	0.824	2.00207e-172	Aged	Atp2b1
1.62726e-175	-0.617875	0.606	0.324	2.63128e-172	Aged	Acot7
2.72065e-175	-1.85305	0.312	0.638	4.39928e-172	Aged	Serpind1
3.23305e-175	6.0481	0.186	0.49	5.22784e-172	Aged	Thbs4
5.43445e-174	-0.894961	0.947	0.758	8.7875e-171	Aged	Sox10
7.45871e-173	-0.639953	0.763	0.457	1.20607e-169	Aged	Fbxo5
1.02549e-169	-2.47071	0.598	0.319	1.65821e-166	Aged	C1ql1
1.20246e-168	0.570398	0.935	0.693	1.94437e-165	Aged	Mog
1.91908e-168	0.604254	0.831	0.554	3.10316e-165	Aged	Snap25
3.29217e-168	-2.12983	0.511	0.213	5.32344e-165	Aged	Cfap44
3.98149e-168	-0.493613	0.954	0.769	6.43808e-165	Aged	Map1b
3.02351e-167	-1.02885	0.762	0.54	4.88901e-164	Aged	Spock3
3.2632e-166	-2.07197	0.18	0.478	5.2766e-163	Aged	Cybb
1.13359e-165	0.411087	0.778	0.481	1.83302e-162	Aged	Itgam
2.54057e-165	-0.88707	0.758	0.479	4.1081e-162	Aged	Acta2
8.77342e-161	-3.56594	0.768	0.475	1.41866e-157	Aged	Npb
1.14949e-160	-0.399396	0.331	0.644	1.85872e-157	Aged	Isl1
2.15465e-159	1.84387	0.756	0.452	3.48407e-156	Aged	Cd79a
4.64414e-159	1.03189	0.504	0.786	7.50957e-156	Aged	Atp2a3
6.62654e-159	0.424038	0.701	0.417	1.07151e-155	Aged	Lair1
2.25765e-158	1.01056	0.346	0.472	3.65062e-155	Aged	Gm44109
1.12187e-156	-1.10773	0.667	0.385	1.81406e-153	Aged	Ntrk3
1.99229e-156	-0.618432	0.802	0.547	3.22154e-153	Aged	Pou3f1
8.9428e-155	1.1225	0.12	0.382	1.44605e-151	Aged	2010001K21Rik
1.50089e-154	-0.771207	0.885	0.699	2.42694e-151	Aged	Hspa2
6.11897e-154	0.298521	0.986	0.826	9.89437e-151	Aged	Rasgrp2
1.11528e-153	-0.922488	0.002	0.104	1.8034e-150	Aged	Uckl1os
2.69128e-153	-4.53397	0.324	0.628	4.3518e-150	Aged	Pifo
7.10738e-153	-0.820244	0.907	0.716	1.14926e-149	Aged	Cacna2d3
2.1777e-152	0.400109	0.586	0.739	3.52135e-149	Aged	Mt3
4.02041e-151	-0.46862	0.947	0.751	6.501e-148	Aged	Plppr4
9.10732e-149	0.391383	0.264	0.56	1.47265e-145	Aged	Trp53i11
1.38207e-148	-0.695408	0.33	0.631	2.2348e-145	Aged	Ms4a6c
1.88136e-147	-0.528362	0.736	0.502	3.04215e-144	Aged	Sema4d
1.41627e-144	-0.346238	0.988	0.878	2.29011e-141	Aged	Rgs5
2.53319e-144	0.749938	0.709	0.449	4.09617e-141	Aged	Id2
2.53802e-142	-1.14053	0.288	0.579	4.10398e-139	Aged	Gpr182
3.35934e-142	-1.45543	0.037	0.226	5.43205e-139	Aged	Gimap7
2.00378e-141	0.852602	0.837	0.574	3.24012e-138	Aged	Mpeg1
3.453e-141	0.526375	0.774	0.505	5.5835e-138	Aged	Kctd13
7.58845e-141	-2.30851	0.888	0.664	1.22705e-137	Aged	Prc1
1.89167e-140	-3.68854	0.019	0.186	3.05883e-137	Aged	Gm10714
1.92605e-140	-0.4417	0.691	0.436	3.11442e-137	Aged	Slc32a1
7.99432e-140	-7.67794	0.166	0.429	1.29268e-136	Aged	Hist1h2af
1.90952e-139	-4.04241	0.547	0.662	3.08769e-136	Aged	Gpr6
2.90378e-138	-0.914634	0.773	0.582	4.69541e-135	Aged	Jpt1
6.85486e-137	2.71212	0.477	0.687	1.10843e-133	Aged	H2-Q7
4.49228e-135	-0.471279	0.044	0.235	7.26401e-132	Aged	Ccdc65
4.91524e-135	-0.697791	0.683	0.518	7.94794e-132	Aged	Olig1
2.21054e-134	-0.285122	0.438	0.721	3.57445e-131	Aged	Cldn14
2.57931e-134	0.344453	0.684	0.408	4.17074e-131	Aged	Tagln
4.64508e-133	-1.50075	0.5	0.774	7.5111e-130	Aged	Ccdc3
3.08423e-132	-0.435713	0.041	0.227	4.9872e-129	Aged	Cemip
1.30829e-131	0.624682	0.323	0.605	2.1155e-128	Aged	Zmynd12
1.45001e-131	-1.66262	0.537	0.28	2.34467e-128	Aged	Gria3
2.60437e-131	-1.94772	0.754	0.695	4.21127e-128	Aged	Ano1
1.58175e-130	0.302572	0.68	0.874	2.55769e-127	Aged	Fxyd5
3.92453e-130	0.589729	0.991	0.854	6.34597e-127	Aged	Col4a2
8.76406e-130	-0.77485	0.681	0.459	1.41715e-126	Aged	Gucy1b1
1.43184e-129	-0.531189	0.669	0.468	2.31528e-126	Aged	Nsg2
1.17958e-128	-1.47335	0.94	0.77	1.90738e-125	Aged	Resp18
1.48556e-128	-0.537523	0.262	0.536	2.40215e-125	Aged	Adamts20
2.88293e-128	-2.764	0.334	0.543	4.6617e-125	Aged	Elavl2
7.63785e-127	0.906864	0.565	0.632	1.23504e-123	Aged	Fhad1
1.83208e-126	-0.909794	0.488	0.756	2.96247e-123	Aged	Vxn
8.50571e-126	2.70089	0.29	0.56	1.37537e-122	Aged	1700013F07Rik
1.1686e-125	-1.38205	0.562	0.818	1.88962e-122	Aged	Rrm2
1.78003e-125	3.88175	0.538	0.793	2.8783e-122	Aged	Ccl12
8.9987e-125	-1.05939	0.262	0.532	1.45509e-121	Aged	Samsn1
2.84419e-124	-0.807071	0.353	0.622	4.59905e-121	Aged	Ptgis
1.18808e-123	-0.917304	0.534	0.793	1.92112e-120	Aged	Gm10115
2.57965e-123	-0.275537	0.029	0.175	4.17129e-120	Aged	Dsg2
3.12349e-123	-2.84737	0.287	0.558	5.05068e-120	Aged	Scnn1a
2.4339e-122	0.834062	0.527	0.684	3.93561e-119	Aged	Sox18
2.50067e-121	-0.96673	0.384	0.649	4.04358e-118	Aged	Serpina3n
2.61493e-121	-1.25214	0.518	0.256	4.22834e-118	Aged	Ecrg4
1.55684e-120	0.771379	0.683	0.448	2.5174e-117	Aged	Atp1a3
1.6751e-120	-1.69451	0.658	0.626	2.70864e-117	Aged	Meis2
1.44953e-119	-3.59867	0.565	0.814	2.34389e-116	Aged	Plin5
1.2806e-118	3.29028	0.044	0.213	2.07073e-115	Aged	Hp
7.83417e-118	-3.5195	0.515	0.264	1.26678e-114	Aged	Npy1r
8.07623e-118	-0.584807	0.018	0.156	1.30593e-114	Aged	Ccl24
2.26126e-117	-0.650116	0.706	0.453	3.65646e-114	Aged	Irf8
8.3296e-117	4.85911	0.189	0.435	1.3469e-113	Aged	Crocc2
9.84781e-117	-1.56727	0.829	0.599	1.59239e-113	Aged	Drc3
1.36107e-116	1.23186	0.284	0.545	2.20085e-113	Aged	Olfr655
5.904e-116	0.277707	0.276	0.535	9.54676e-113	Aged	Riiad1
2.85903e-115	-0.573867	0.006	0.116	4.62305e-112	Aged	Cd209g
3.73547e-115	-0.695029	0.541	0.784	6.04026e-112	Aged	Megf11
4.74765e-115	-1.78915	0.262	0.519	7.67695e-112	Aged	Pde3b
1.40825e-113	-0.474159	0.029	0.179	2.27714e-110	Aged	Igf1
1.43966e-113	4.57058	0.05	0.219	2.32793e-110	Aged	3300002A11Rik
1.57845e-113	-0.671658	0.793	0.625	2.55235e-110	Aged	Anks1b
2.93855e-113	-3.68985	0.346	0.608	4.75163e-110	Aged	Aspm
9.59214e-113	0.430318	0.694	0.473	1.55105e-109	Aged	Syt11
1.10366e-112	-1.60782	0.936	0.773	1.78462e-109	Aged	Brinp1
1.18897e-112	-2.13539	0.404	0.172	1.92257e-109	Aged	Ccdc96
1.49211e-112	-0.958454	0.554	0.365	2.41275e-109	Aged	Ezh2
9.88624e-112	0.430846	0.875	0.668	1.5986e-108	Aged	Hk2
1.86738e-111	0.397816	0.96	0.797	3.01955e-108	Aged	Bace2
3.73605e-110	-1.43276	0.509	0.28	6.04119e-107	Aged	Kcnj4
4.46734e-110	-0.96238	0.686	0.468	7.2237e-107	Aged	Htr2c
1.04808e-109	0.71794	0.549	0.301	1.69475e-106	Aged	Gm867
2.48963e-109	-0.96518	0.713	0.613	4.02573e-106	Aged	Abi3
1.09214e-108	-0.435436	0.892	0.702	1.76599e-105	Aged	Tmem151a
1.09927e-108	0.478203	0.878	0.675	1.77753e-105	Aged	Cryab
5.50386e-108	-0.377962	0.852	0.665	8.89975e-105	Aged	Snca
6.86162e-108	-0.498062	0.079	0.269	1.10952e-104	Aged	Ccl8
2.05978e-107	-1.42786	0.442	0.695	3.33066e-104	Aged	Cenpf
2.44172e-107	-0.408252	0.664	0.878	3.94826e-104	Aged	Rsph9
3.39271e-107	-0.457358	0.778	0.553	5.48601e-104	Aged	Opcml
8.58177e-107	-0.564429	0.785	0.573	1.38767e-103	Aged	Thy1
4.17716e-106	1.36826	0.507	0.753	6.75446e-103	Aged	Cfap53
6.50446e-106	-0.330277	0.849	0.662	1.05177e-102	Aged	Ube2l6
1.17118e-105	-3.62375	0.056	0.229	1.89379e-102	Aged	Wdr93
1.59679e-105	-1.63715	0.891	0.73	2.58201e-102	Aged	Nexn
3.61032e-105	-0.485979	0.029	0.175	5.8379e-102	Aged	Wdr49
6.30061e-105	-0.599689	0.897	0.746	1.01881e-101	Aged	Cbfa2t3
7.74559e-105	-2.78176	0.032	0.181	1.25246e-101	Aged	Dpy19l2
1.97551e-104	-0.474961	0.744	0.522	3.1944e-101	Aged	Rab3c
4.55693e-104	-1.97045	0.66	0.419	7.36856e-101	Aged	Ect2
5.36199e-103	-0.781804	0.05	0.215	8.67033e-100	Aged	C230072F16Rik
5.95555e-103	-1.24637	0.047	0.208	9.63013e-100	Aged	Ccdc180
1.95184e-102	-0.635372	0.56	0.794	3.15612e-99	Aged	Synm
8.9685e-102	1.0614	0.585	0.344	1.45021e-98	Aged	Fcrls
6.70474e-101	0.664359	0.948	0.783	1.08416e-97	Aged	Cdh5
4.98411e-100	-0.306775	0.61	0.384	8.0593e-97	Aged	Scn1a
6.4116e-100	-3.07848	0.394	0.638	1.03676e-96	Aged	Cdhr4
7.11712e-100	-2.58667	0.542	0.314	1.15084e-96	Aged	Efcab1
1.04126e-99	-3.05056	0.628	0.388	1.68372e-96	Aged	Itgb7
1.099e-99	-1.39642	0.84	0.64	1.77708e-96	Aged	Rbm24
1.11183e-99	-1.31299	0.77	0.678	1.79783e-96	Aged	Gpr88
1.95009e-99	-0.491627	0.922	0.756	3.1533e-96	Aged	Gfod2
2.6139e-99	-0.531856	0.872	0.692	4.22667e-96	Aged	Atf5
3.46011e-99	-2.54828	0.334	0.58	5.595e-96	Aged	Plet1
4.82864e-99	0.33667	0.835	0.682	7.80791e-96	Aged	Cnp
1.56167e-98	0.545103	0.824	0.609	2.52522e-95	Aged	Fjx1
2.04111e-98	0.342717	0.797	0.589	3.30048e-95	Aged	Pdlim2
1.30731e-97	-0.870012	0.232	0.463	2.11391e-94	Aged	Mapk15
1.40519e-97	-2.23482	0.668	0.47	2.27219e-94	Aged	Top2a
3.50879e-97	0.403006	0.442	0.682	5.67371e-94	Aged	Kcnip3
3.817e-97	-1.06965	0.774	0.596	6.17209e-94	Aged	Slc16a12
4.3779e-97	-0.428303	0.941	0.802	7.07906e-94	Aged	Ppp1r14b
7.18328e-97	-1.38004	0.772	0.563	1.16154e-93	Aged	Racgap1
2.89076e-96	0.402768	0.634	0.428	4.67436e-93	Aged	Wtip
7.90932e-96	-1.2419	0.86	0.665	1.27894e-92	Aged	Cntnap5a
1.04327e-93	0.448247	0.841	0.647	1.68697e-90	Aged	Zfp36
2.67164e-93	-0.618572	0.564	0.35	4.32004e-90	Aged	Epha5
1.41171e-92	1.40724	0.343	0.535	2.28274e-89	Aged	Ptgs2
4.58319e-91	-1.42524	0.373	0.604	7.41102e-88	Aged	Sema5a
4.91632e-91	-0.436337	0.907	0.741	7.94968e-88	Aged	6330403K07Rik
5.64182e-91	0.49334	0.882	0.696	9.12282e-88	Aged	Trf
6.34317e-91	-0.339973	0.538	0.32	1.02569e-87	Aged	Wdr78
9.84046e-91	0.498694	0.45	0.654	1.5912e-87	Aged	Rai14
2.46494e-90	-1.23962	0.883	0.764	3.98582e-87	Aged	Pfn2
3.00525e-90	-5.51234	0.046	0.193	4.85949e-87	Aged	Fam216b
1.01281e-89	-0.351858	0.849	0.691	1.63771e-86	Aged	Dcx
2.71558e-89	-0.743274	0.66	0.459	4.39109e-86	Aged	Olig2
3.40662e-89	-1.45065	0.577	0.792	5.5085e-86	Aged	Ckap2l
4.14209e-89	-0.321878	0.353	0.586	6.69776e-86	Aged	Fcna
4.16566e-89	0.4675	0.775	0.569	6.73587e-86	Aged	Litaf
1.05369e-88	0.566008	0.727	0.501	1.70382e-85	Aged	Cd163
1.87926e-88	0.443295	0.804	0.61	3.03876e-85	Aged	Flrt2
2.89442e-88	1.08641	0.494	0.721	4.68027e-85	Aged	Col15a1
3.73769e-88	0.832176	0.859	0.665	6.04385e-85	Aged	Gm10457
3.79516e-88	-0.51622	0.358	0.185	6.13678e-85	Aged	Nkx6-2
9.81754e-88	-0.395329	0.604	0.806	1.5875e-84	Aged	Kdr
1.46494e-87	0.531502	0.962	0.824	2.36881e-84	Aged	Srcin1
1.79595e-87	1.83874	0.557	0.334	2.90406e-84	Aged	Ddit4l
3.05868e-87	-1.02683	0.768	0.578	4.94589e-84	Aged	Hpgd
4.5479e-87	1.16454	0.015	0.115	7.35395e-84	Aged	Clec4n
1.42651e-86	4.11641	0.069	0.227	2.30667e-83	Aged	Ly6d
5.94334e-86	0.711329	0.437	0.614	9.61038e-83	Aged	Prss23
2.18515e-85	-0.822348	0.826	0.627	3.53338e-82	Aged	Ttc16
2.58024e-85	-3.37322	0.037	0.171	4.17224e-82	Aged	Drc7
5.72366e-85	-0.273741	0.68	0.539	9.25515e-82	Aged	Tubb2b
1.45095e-84	-3.51119	0.037	0.17	2.34618e-81	Aged	Folr1
2.44621e-84	-4.36522	0.501	0.721	3.95552e-81	Aged	Ccdc60
3.25891e-84	6.03257	0.17	0.367	5.26967e-81	Aged	Clec2i
2.64728e-83	0.94406	0.346	0.571	4.28065e-80	Aged	Dlk1
6.82193e-83	0.759332	0.829	0.631	1.10311e-79	Aged	Phldb1
8.29351e-83	-0.677708	0.385	0.61	1.34106e-79	Aged	Aldh1a1
1.58931e-82	-1.01033	0.549	0.391	2.56991e-79	Aged	Grm5
2.13331e-82	-0.847096	0.623	0.814	3.44957e-79	Aged	Dcdc2a
5.70744e-82	-1.97186	0.855	0.674	9.22892e-79	Aged	Sphkap
8.8724e-82	-0.311948	0.986	0.884	1.43467e-78	Aged	Hmgb2
9.22787e-82	-6.38787	0.206	0.41	1.49215e-78	Aged	Cdkl4
1.76125e-81	0.505813	0.432	0.65	2.84794e-78	Aged	Thrsp
2.45631e-81	-1.51899	0.161	0.355	3.97186e-78	Aged	Syt13
3.52046e-81	0.926853	0.27	0.485	5.69258e-78	Aged	Cd44
1.75684e-80	-1.82155	0.533	0.739	2.84081e-77	Aged	Pdyn
4.77443e-80	1.38506	0.334	0.465	7.72025e-77	Aged	Mgst1
4.90552e-80	0.34062	0.031	0.153	7.93223e-77	Aged	Acot5
5.59452e-80	0.343836	0.458	0.247	9.04633e-77	Aged	Cbln2
1.37791e-79	0.307108	0.843	0.675	2.22808e-76	Aged	Lyn
1.75438e-79	1.58797	0.693	0.489	2.83684e-76	Aged	Cp
1.9296e-79	0.465171	0.802	0.935	3.12016e-76	Aged	Gas6
1.11667e-78	2.55799	0.004	0.052	1.80565e-75	Aged	Aldh1a2
1.85248e-78	-2.31193	0.041	0.171	2.99546e-75	Aged	Slc6a19
3.66741e-78	0.417104	0.749	0.911	5.93021e-75	Aged	Ifitm1
4.66194e-78	1.07014	0.09	0.25	7.53835e-75	Aged	Fabp4
5.06777e-78	-13.5796	0.508	0.299	8.19458e-75	Aged	Barx2
5.85056e-78	-2.72897	0.087	0.248	9.46035e-75	Aged	Zfp474
4.71199e-77	0.361961	0.857	0.688	7.61929e-74	Aged	Fgd5
1.11758e-76	-0.413474	0.769	0.584	1.80713e-73	Aged	Tmem141
2.23398e-76	-0.293516	0.167	0.356	3.61235e-73	Aged	Ccr2
2.84055e-76	-0.638031	0.589	0.783	4.59316e-73	Aged	Odc1
4.7978e-76	-2.02654	0.979	0.886	7.75805e-73	Aged	Perp
1.92256e-75	1.78951	0.047	0.178	3.10878e-72	Aged	Tctex1d1
3.70264e-75	-0.458513	0.603	0.799	5.98716e-72	Aged	Ptpn6
3.94301e-75	0.439298	0.883	0.713	6.37585e-72	Aged	Phldb2
6.89238e-75	-1.7785	0.843	0.683	1.1145e-71	Aged	Igfbpl1
1.03e-74	0.471226	0.634	0.732	1.66552e-71	Aged	Reln
1.27447e-74	-0.256183	0.611	0.425	2.06082e-71	Aged	Nrxn3
1.36231e-74	-0.41033	0.672	0.853	2.20286e-71	Aged	Fabp7
1.65899e-74	1.4777	0.597	0.767	2.68259e-71	Aged	Aqp4
3.41832e-74	0.255017	0.559	0.712	5.52742e-71	Aged	Crip1
3.77157e-74	-1.60619	0.406	0.616	6.09862e-71	Aged	Dmkn
6.87868e-74	-0.460209	0.695	0.535	1.11228e-70	Aged	Ptprn
4.92154e-73	-1.90412	0.864	0.728	7.95813e-70	Aged	Cdo1
8.05137e-73	1.72585	0.732	0.595	1.30191e-69	Aged	Clu
9.54471e-73	0.480722	0.567	0.71	1.54338e-69	Aged	Cyba
1.33804e-72	0.698058	0.576	0.37	2.16362e-69	Aged	Gngt2
3.75763e-72	-0.379402	0.988	0.937	6.07609e-69	Aged	Myl6
3.96693e-72	-5.02574	0.747	0.566	6.41453e-69	Aged	Mki67
5.10296e-72	-5.55746	0.306	0.137	8.25148e-69	Aged	1700024G13Rik
5.33832e-72	-1.13976	0.253	0.453	8.63206e-69	Aged	Cdkn3
1.41122e-71	-0.421361	0.541	0.389	2.28194e-68	Aged	Tox3
3.00992e-71	0.615011	0.618	0.437	4.86703e-68	Aged	Dbndd2
3.07678e-71	-1.48259	0.465	0.671	4.97515e-68	Aged	Nek2
4.13475e-71	0.275233	0.264	0.464	6.68589e-68	Aged	Stmnd1
1.86308e-70	0.25773	0.785	0.607	3.0126e-67	Aged	Enpp2
4.88841e-70	-1.90001	0.29	0.491	7.90455e-67	Aged	Chrm2
9.13388e-70	0.548685	0.975	0.87	1.47695e-66	Aged	H2afz
6.00292e-69	1.41249	0.275	0.468	9.70672e-66	Aged	Bcl2a1b
6.00439e-69	-1.87266	0.85	0.683	9.7091e-66	Aged	Melk
6.77946e-69	-0.721706	0.86	0.757	1.09624e-65	Aged	S100b
8.49027e-69	-1.15768	0.198	0.367	1.37288e-65	Aged	Syt15
1.03842e-68	-0.659077	0.731	0.535	1.67912e-65	Aged	Cnr1
1.17495e-68	0.512019	0.569	0.762	1.89989e-65	Aged	Gjb6
1.21297e-68	0.267813	0.802	0.932	1.96137e-65	Aged	Mgp
3.36685e-68	-1.33707	0.171	0.349	5.4442e-65	Aged	Gm16253
4.35821e-68	1.7198	0.586	0.755	7.04723e-65	Aged	Ggt1
8.72837e-68	-0.287568	0.767	0.621	1.41138e-64	Aged	Cplx2
2.10724e-67	0.301251	0.689	0.52	3.40741e-64	Aged	Hes5
2.31767e-67	-1.80736	0.344	0.545	3.74768e-64	Aged	Car3
3.55102e-67	-0.527306	0.751	0.902	5.742e-64	Aged	Gm13861
5.36875e-67	-3.80875	0.103	0.256	8.68127e-64	Aged	Cfap161
8.26385e-67	-1.14577	0.817	0.656	1.33626e-63	Aged	Susd5
2.30317e-66	-1.89818	0.812	0.648	3.72422e-63	Aged	Tent5a
2.33978e-66	-1.12422	0.906	0.778	3.78342e-63	Aged	Pigz
3.18821e-65	1.70919	0.663	0.472	5.15533e-62	Aged	1700001C02Rik
1.14454e-64	-0.561432	0.639	0.816	1.85073e-61	Aged	Ndufa4l2
2.12484e-64	0.866328	0.514	0.327	3.43587e-61	Aged	Calb2
3.42398e-64	-0.770785	0.267	0.454	5.53658e-61	Aged	Padi2
5.43559e-64	0.42027	0.629	0.766	8.78935e-61	Aged	Nebl
7.16311e-64	-2.37692	0.785	0.66	1.15828e-60	Aged	Cks2
7.81992e-64	-1.99429	0.848	0.734	1.26448e-60	Aged	Drd2
1.06688e-63	0.364155	0.166	0.335	1.72514e-60	Aged	Ccr1
1.74398e-63	-3.06778	0.553	0.386	2.82002e-60	Aged	Mns1
2.06118e-63	0.408617	0.534	0.352	3.33294e-60	Aged	Fa2h
2.26813e-63	-0.433881	0.53	0.384	3.66756e-60	Aged	Opalin
6.44683e-63	2.10252	0.331	0.458	1.04245e-59	Aged	Vcam1
7.34867e-63	1.52652	0.748	0.737	1.18828e-59	Aged	Slc16a1
1.17899e-62	-2.88454	0.75	0.578	1.90642e-59	Aged	Bub1b
1.48859e-62	0.53762	0.54	0.728	2.40705e-59	Aged	Stpg1
3.1352e-62	0.787541	0.379	0.574	5.06961e-59	Aged	1700007K13Rik
3.77677e-62	0.910822	0.856	0.759	6.10704e-59	Aged	Cfap57
3.9166e-62	0.387142	0.648	0.782	6.33314e-59	Aged	Ccdc141
4.89065e-62	-0.449921	0.08	0.216	7.90818e-59	Aged	Ttll9
6.87506e-62	0.255111	0.604	0.715	1.1117e-58	Aged	Acvrl1
7.31906e-62	-0.936145	0.578	0.47	1.18349e-58	Aged	Scg2
1.32219e-61	-0.289233	0.766	0.614	2.13799e-58	Aged	Pde10a
2.58126e-61	0.664931	0.237	0.4	4.17389e-58	Aged	Cd52
3.69788e-61	-0.668077	0.713	0.703	5.97948e-58	Aged	Ran
5.27107e-61	-0.681216	0.705	0.638	8.52332e-58	Aged	Zwint
5.88209e-61	0.46148	0.429	0.586	9.51134e-58	Aged	Sp100
2.44529e-60	1.45081	0.437	0.569	3.95403e-57	Aged	Sema3g
5.77346e-60	2.13222	0.74	0.559	9.33568e-57	Aged	Cetn4
7.35409e-60	-0.686562	0.785	0.693	1.18916e-56	Aged	Sytl2
8.16316e-60	-1.64039	0.413	0.603	1.31998e-56	Aged	Krt8
1.18363e-59	-6.2535	0.324	0.509	1.91393e-56	Aged	Bbox1
1.92636e-59	-0.423498	0.724	0.871	3.11493e-56	Aged	Itih5
2.14238e-59	-0.39041	0.599	0.422	3.46424e-56	Aged	Cdh8
5.74155e-59	-0.777864	0.467	0.648	9.28409e-56	Aged	F5
8.53566e-59	-0.852559	0.766	0.632	1.38022e-55	Aged	Cdca7
1.00982e-58	-1.18662	0.325	0.502	1.63288e-55	Aged	Trank1
1.36173e-58	0.870296	0.889	0.928	2.20191e-55	Aged	H2-K1
4.41545e-58	0.777611	0.817	0.675	7.13978e-55	Aged	Ryr2
7.02083e-58	-0.324554	0.853	0.706	1.13527e-54	Aged	Adgrg6
8.27962e-58	-1.72901	0.054	0.169	1.33881e-54	Aged	Cfap70
1.17333e-57	-2.60894	0.425	0.257	1.89728e-54	Aged	Ctsw
1.22212e-57	0.517499	0.4	0.578	1.97617e-54	Aged	Filip1l
1.25675e-57	0.86077	0.582	0.751	2.03216e-54	Aged	Igfbp4
1.66651e-57	-2.52912	0.494	0.364	2.69475e-54	Aged	Dpysl3
2.89694e-57	-0.548463	0.639	0.529	4.68436e-54	Aged	Gria1
8.81511e-57	-3.50758	0.282	0.461	1.4254e-53	Aged	Capsl
9.14397e-57	-2.90577	0.614	0.783	1.47858e-53	Aged	Morn5
1.79885e-56	-0.345321	0.817	0.69	2.90874e-53	Aged	Nasp
2.78212e-56	-0.480115	0.953	0.845	4.49869e-53	Aged	Cacng4
3.08931e-56	-0.751267	0.943	0.904	4.99542e-53	Aged	Tpm4
6.25142e-56	-1.67189	0.532	0.71	1.01085e-52	Aged	Ecel1
8.58861e-56	0.343303	0.802	0.876	1.38878e-52	Aged	Egfl7
1.73723e-55	-0.829293	0.449	0.629	2.80911e-52	Aged	Jhy
1.94286e-55	-1.04193	0.851	0.699	3.1416e-52	Aged	Pi15
2.2234e-55	0.597772	0.451	0.48	3.59523e-52	Aged	Vwf
2.2292e-55	-2.58303	0.696	0.592	3.60462e-52	Aged	Pak3
2.74878e-55	1.07073	0.785	0.62	4.44477e-52	Aged	Hapln2
3.22234e-55	0.411627	0.563	0.38	5.21053e-52	Aged	Cfap299
5.22477e-55	-2.53221	0.074	0.164	8.44845e-52	Aged	Prss56
1.07197e-54	1.60286	0.91	0.78	1.73338e-51	Aged	Col3a1
1.09404e-54	-0.456041	0.62	0.786	1.76906e-51	Aged	Chl1
1.5576e-54	0.659696	0.279	0.435	2.51864e-51	Aged	Egfl8
1.66532e-54	-4.27665	0.251	0.422	2.69281e-51	Aged	Lrguk
2.31453e-54	-1.26209	0.476	0.656	3.74259e-51	Aged	Tmem163
2.89685e-54	-2.72555	0.586	0.445	4.68421e-51	Aged	Lrrc23
1.56359e-53	0.251635	0.361	0.529	2.52832e-50	Aged	Ccnd1
2.3897e-53	-1.59194	0.857	0.733	3.86415e-50	Aged	Miat
2.96103e-53	-1.95768	0.832	0.681	4.78799e-50	Aged	Cbr2
2.97939e-53	0.961297	0.364	0.541	4.81768e-50	Aged	Itgb2
3.75463e-53	-1.75031	0.695	0.843	6.07123e-50	Aged	Kif22
5.4791e-53	-3.18291	0.858	0.725	8.8597e-50	Aged	Ccl19
1.66604e-52	-1.69872	0.559	0.711	2.69399e-49	Aged	Clstn3
2.54854e-52	-0.879088	0.379	0.553	4.121e-49	Aged	Tmem108
5.03736e-52	-2.25694	0.764	0.603	8.1454e-49	Aged	Ccdc121
5.56507e-52	0.507743	0.902	0.772	8.99872e-49	Aged	St8sia4
6.40291e-52	0.339607	0.812	0.871	1.03535e-48	Aged	Abcb1a
7.67285e-52	0.262579	0.512	0.618	1.2407e-48	Aged	Tspo
1.02872e-51	1.5435	0.592	0.438	1.66343e-48	Aged	Prox1
1.28083e-51	-2.60958	0.218	0.363	2.0711e-48	Aged	Rgs22
1.48954e-51	-0.603875	0.679	0.82	2.40858e-48	Aged	Etv1
2.17704e-51	-0.696083	0.887	0.754	3.52027e-48	Aged	Insm1
4.31692e-51	-1.07047	0.267	0.436	6.98045e-48	Aged	Gabra1
7.09315e-51	-1.85292	0.425	0.593	1.14696e-47	Aged	Lockd
1.26255e-50	-0.534997	0.593	0.469	2.04154e-47	Aged	Marcksl1
1.71759e-50	-0.422981	0.028	0.116	2.77735e-47	Aged	A730020M07Rik
1.77335e-50	0.799118	0.785	0.906	2.86751e-47	Aged	Ccn2
2.41854e-50	0.343293	0.7	0.846	3.91078e-47	Aged	Cox4i2
5.06275e-50	0.450681	0.803	0.65	8.18646e-47	Aged	Tubb4a
5.06978e-50	-0.251891	0.588	0.461	8.19784e-47	Aged	Ppp1r1a
1.75078e-49	0.718384	0.558	0.707	2.831e-46	Aged	Depp1
8.29787e-49	0.544238	0.514	0.683	1.34177e-45	Aged	Ccdc74a
8.93779e-49	-1.41994	0.872	0.763	1.44524e-45	Aged	Ptgds
9.4667e-49	-3.12611	0.811	0.666	1.53077e-45	Aged	Aurkb
1.18518e-48	2.54556	0.114	0.245	1.91644e-45	Aged	Cd109
1.83083e-48	0.342043	0.935	0.829	2.96046e-45	Aged	Apcdd1
2.49009e-48	0.429354	0.464	0.635	4.02648e-45	Aged	Kcna4
2.54388e-48	-0.473935	0.905	0.978	4.11345e-45	Aged	Slc6a6
3.23841e-48	2.32328	0.007	0.059	5.23651e-45	Aged	Mgl2
4.70774e-48	-3.18675	0.75	0.599	7.61242e-45	Aged	Hmmr
6.37344e-48	-1.20326	0.335	0.325	1.03059e-44	Aged	Tmem88b
1.89721e-47	-1.42445	0.651	0.532	3.06779e-44	Aged	Lmnb1
2.41036e-47	-5.00817	0.203	0.353	3.89755e-44	Aged	Cep55
3.05299e-47	0.303633	0.895	0.869	4.93668e-44	Aged	Cxcl12
1.02269e-46	-2.43317	0.539	0.7	1.65368e-43	Aged	Calml4
3.1869e-46	0.60087	0.751	0.863	5.15321e-43	Aged	Plscr2
9.3919e-46	0.268215	0.683	0.826	1.51867e-42	Aged	Spi1
9.71125e-46	-0.909191	0.811	0.674	1.57031e-42	Aged	Gas1
1.91835e-45	-0.512612	0.813	0.913	3.10197e-42	Aged	D16Ertd472e
2.24837e-45	-0.607109	0.708	0.593	3.63561e-42	Aged	Gmnn
2.46167e-45	-0.344295	0.374	0.539	3.98052e-42	Aged	Slc13a4
2.963e-45	-0.567906	0.486	0.643	4.79117e-42	Aged	Gjc1
3.01729e-45	-1.90905	0.403	0.56	4.87895e-42	Aged	Dlx6os1
3.31968e-45	-2.00525	0.637	0.786	5.36792e-42	Aged	Lrrc36
4.68322e-45	-0.280539	0.883	0.768	7.57276e-42	Aged	Gnai1
5.53158e-45	0.691343	0.48	0.331	8.94457e-42	Aged	Psat1
1.16348e-44	0.601477	0.752	0.602	1.88134e-41	Aged	Gata2
2.50672e-44	2.05911	0.672	0.511	4.05337e-41	Aged	Wdr66
2.68049e-44	-2.72725	0.507	0.664	4.33436e-41	Aged	Drc1
3.05709e-44	-1.61134	0.709	0.835	4.94331e-41	Aged	Ccna2
3.40785e-44	-1.00538	0.672	0.54	5.51049e-41	Aged	Lhfp
4.14682e-44	0.65382	0.486	0.596	6.7054e-41	Aged	Plxna2
4.57397e-44	-1.54335	0.689	0.808	7.39612e-41	Aged	Gas2l3
4.73565e-44	-0.545383	0.598	0.536	7.65754e-41	Aged	Sod3
5.35179e-44	-0.602881	0.797	0.862	8.65384e-41	Aged	Esyt1
1.03552e-43	-0.389049	0.647	0.558	1.67443e-40	Aged	Ddr1
1.29649e-43	-0.725028	0.462	0.367	2.09642e-40	Aged	Csf1r
1.76902e-43	-0.458739	0.715	0.849	2.8605e-40	Aged	Adssl1
2.78369e-43	0.464009	0.68	0.733	4.50122e-40	Aged	Ltbp4
9.26408e-43	-1.45615	0.671	0.808	1.498e-39	Aged	Lum
1.46481e-42	-1.45979	0.832	0.729	2.3686e-39	Aged	Ache
2.20993e-42	0.839876	0.956	0.866	3.57345e-39	Aged	Pglyrp1
2.61075e-42	0.895573	0.687	0.823	4.22158e-39	Aged	Gper1
1.28328e-41	-0.471522	0.78	0.894	2.07506e-38	Aged	Bmpr2
1.35257e-41	-2.33534	0.884	0.784	2.18711e-38	Aged	Cdca3
2.12524e-41	-2.18717	0.56	0.535	3.43652e-38	Aged	Clspn
2.39247e-41	-5.55842	0.42	0.295	3.86862e-38	Aged	Sgo1
2.53541e-41	-0.743599	0.498	0.655	4.09976e-38	Aged	Ccr5
4.74895e-41	-0.33511	0.874	0.788	7.67905e-38	Aged	Fyn
5.99122e-41	0.927703	0.886	0.817	9.6878e-38	Aged	Rasip1
1.34509e-40	-1.95827	0.551	0.537	2.17501e-37	Aged	Adarb2
1.72259e-40	-2.17865	0.68	0.543	2.78543e-37	Aged	Spata24
2.76128e-40	0.593228	0.776	0.691	4.46499e-37	Aged	Zfp536
3.90706e-40	-0.493963	0.641	0.78	6.31771e-37	Aged	Iqcg
4.2685e-40	1.11369	0.875	0.907	6.90216e-37	Aged	Ctsd
4.69813e-40	-1.75912	0.761	0.629	7.59687e-37	Aged	Arhgap30
9.87674e-40	0.903882	0.495	0.649	1.59707e-36	Aged	Dscam
1.03485e-39	-1.80823	0.62	0.572	1.67336e-36	Aged	Kcnd2
6.87139e-39	1.27265	0.477	0.63	1.1111e-35	Aged	Lrrc46
7.14583e-39	0.302134	0.697	0.564	1.15548e-35	Aged	Ecm1
7.73782e-39	-0.279064	0.965	0.924	1.25121e-35	Aged	Tsc22d1
8.08594e-39	-0.741413	0.713	0.606	1.3075e-35	Aged	Mxd3
1.16551e-38	-0.708241	0.673	0.66	1.88463e-35	Aged	Fez1
1.95501e-38	-1.73489	0.546	0.671	3.16126e-35	Aged	Cdca8
2.62877e-38	0.909988	0.607	0.459	4.25072e-35	Aged	Pou2f2
2.98986e-38	-0.709496	0.367	0.517	4.8346e-35	Aged	Cenpa
7.28995e-38	-1.72312	0.516	0.384	1.17878e-34	Aged	Ccl9
1.03457e-37	-0.543785	0.702	0.826	1.6729e-34	Aged	Hhip
1.81744e-37	0.575284	0.634	0.488	2.9388e-34	Aged	Igfbp5
2.5659e-37	0.727708	0.842	0.738	4.14906e-34	Aged	Rassf9
3.18037e-37	-0.406131	0.456	0.607	5.14266e-34	Aged	Kcnj8
3.67191e-37	1.75983	0.466	0.319	5.93747e-34	Aged	Rsph4a
4.65758e-37	-0.295594	0.675	0.801	7.53131e-34	Aged	Unc80
6.15319e-37	-1.08587	0.709	0.826	9.94971e-34	Aged	Vgf
8.16217e-37	-0.31705	0.707	0.83	1.31982e-33	Aged	Atad2
8.31031e-37	-0.757702	0.863	0.792	1.34378e-33	Aged	Ninj2
1.1649e-36	0.289783	0.986	0.928	1.88365e-33	Aged	Dab2ip
1.65085e-36	-0.343739	0.84	0.933	2.66942e-33	Aged	Kcnmb1
1.67968e-36	0.744923	0.511	0.364	2.71605e-33	Aged	Hspb2
1.86743e-36	1.64822	0.211	0.103	3.01963e-33	Aged	Spp1
2.94947e-36	1.83098	0.357	0.226	4.7693e-33	Aged	Pcdh15
3.13916e-36	0.554871	0.617	0.719	5.07603e-33	Aged	Rassf3
4.67509e-36	-0.849116	0.645	0.626	7.55963e-33	Aged	Myt1l
1.14579e-35	-0.922431	0.866	0.809	1.85275e-32	Aged	Cfap46
1.41807e-35	0.274872	0.966	0.984	2.29302e-32	Aged	Fth1
1.82665e-35	-2.11358	0.015	0.073	2.9537e-32	Aged	Gm44096
3.25343e-35	0.516397	0.391	0.255	5.2608e-32	Aged	Cd300c2
3.40695e-35	-0.335871	0.411	0.527	5.50904e-32	Aged	Fgfbp1
3.80561e-35	-1.41859	0.702	0.743	6.15368e-32	Aged	Nme7
4.23709e-35	1.1199	0.668	0.526	6.85137e-32	Aged	Tbx2
4.62967e-35	-3.11685	0.006	0.052	7.48618e-32	Aged	Nme9
5.53176e-35	0.755559	0.915	0.873	8.94485e-32	Aged	Foxq1
5.79836e-35	0.286196	0.327	0.468	9.37595e-32	Aged	Igf2
8.49635e-35	-0.521854	0.51	0.653	1.37386e-31	Aged	Spag17
9.66892e-35	0.66759	0.707	0.569	1.56346e-31	Aged	Ppp1r12b
1.23315e-34	-0.971006	0.768	0.871	1.994e-31	Aged	Gpx8
1.39767e-34	-0.388622	0.654	0.785	2.26004e-31	Aged	Ahnak
1.92966e-34	0.345747	0.696	0.794	3.12026e-31	Aged	Tns1
2.02936e-34	-1.24741	0.412	0.505	3.28147e-31	Aged	Adora2a
2.29117e-34	0.610456	0.373	0.486	3.70483e-31	Aged	Tbx1
2.44997e-34	0.359343	0.493	0.625	3.96161e-31	Aged	Sox9
2.50018e-34	0.706226	0.235	0.367	4.04279e-31	Aged	Gm32913
3.89889e-34	1.81746	0.292	0.172	6.30451e-31	Aged	Cdk6
4.91514e-34	-1.56363	0.572	0.704	7.94779e-31	Aged	Wnt4
7.26314e-34	-2.09323	0.434	0.335	1.17445e-30	Aged	Klk6
1.03305e-33	-0.295556	0.849	0.78	1.67044e-30	Aged	Ank3
1.2414e-33	-3.05219	0.262	0.395	2.00734e-30	Aged	Gpnmb
1.30589e-33	-0.906675	0.452	0.369	2.11162e-30	Aged	Kcna1
2.22954e-33	-0.797522	0.763	0.851	3.60517e-30	Aged	Smc2
2.39954e-33	3.63162	0.031	0.092	3.88006e-30	Aged	Napsa
2.8954e-33	-0.595258	0.709	0.599	4.68187e-30	Aged	Nusap1
2.91697e-33	0.70904	0.851	0.738	4.71674e-30	Aged	Tek
3.64779e-33	-0.923366	0.713	0.832	5.89847e-30	Aged	Dcn
5.35232e-33	0.650333	0.423	0.45	8.6547e-30	Aged	Cfh
6.11974e-33	1.23328	0.436	0.527	9.89561e-30	Aged	Hist1h4d
7.70828e-33	-0.758509	0.685	0.808	1.24643e-29	Aged	Sv2b
7.90036e-33	0.758319	0.814	0.911	1.27749e-29	Aged	Parm1
8.18793e-33	0.780156	0.588	0.71	1.32399e-29	Aged	Ms4a7
1.30836e-32	0.747659	0.808	0.71	2.11562e-29	Aged	Gjc2
1.55905e-32	-0.509777	0.806	0.865	2.52098e-29	Aged	Hic1
1.69256e-32	0.288892	0.604	0.722	2.73687e-29	Aged	Car14
1.70939e-32	-0.669329	0.471	0.587	2.76408e-29	Aged	Sp9
2.0501e-32	-0.34353	0.579	0.704	3.31501e-29	Aged	Cspg4
2.14546e-32	-2.0937	0.798	0.7	3.46921e-29	Aged	Rad51ap1
2.16521e-32	0.634283	0.887	0.89	3.50115e-29	Aged	Slc39a8
2.17913e-32	-0.368577	0.714	0.634	3.52365e-29	Aged	Bpgm
2.54584e-32	-0.613554	0.673	0.603	4.11662e-29	Aged	Elmod1
4.58261e-32	0.285822	0.742	0.641	7.41009e-29	Aged	Tmeff2
6.27323e-32	-0.544206	0.805	0.894	1.01438e-28	Aged	Lgals1
6.59022e-32	0.38225	0.984	0.931	1.06564e-28	Aged	Ctla2a
7.47886e-32	0.57723	0.661	0.527	1.20933e-28	Aged	Zic5
1.26217e-31	2.07086	0.103	0.197	2.04093e-28	Aged	Lrrc71
1.36268e-31	-0.333269	0.857	0.749	2.20345e-28	Aged	Hs6st2
2.01937e-31	0.320679	0.703	0.587	3.26532e-28	Aged	Tgfbr3
2.58056e-31	0.508929	0.508	0.64	4.17277e-28	Aged	Onecut2
8.12264e-31	-1.32947	0.466	0.398	1.31343e-27	Aged	Cit
1.03923e-30	-0.512705	0.534	0.668	1.68043e-27	Aged	Dnaaf4
1.95429e-30	3.40971	0.804	0.693	3.16009e-27	Aged	Adgre1
2.68164e-30	0.36598	0.532	0.635	4.3362e-27	Aged	Adcy4
2.80805e-30	0.639454	0.849	0.753	4.54061e-27	Aged	Atp10a
3.17555e-30	-0.683524	0.739	0.845	5.13486e-27	Aged	Spc25
3.50356e-30	-5.15175	0.576	0.479	5.66526e-27	Aged	9630013A20Rik
6.66e-30	-0.374199	0.472	0.598	1.07692e-26	Aged	Gmfg
8.12111e-30	0.844664	0.679	0.579	1.31318e-26	Aged	Rlbp1
8.51702e-30	0.36947	0.832	0.73	1.3772e-26	Aged	Scn8a
1.10161e-29	-0.672877	0.523	0.63	1.78131e-26	Aged	Scn2a
1.95263e-29	7.68087	0.722	0.824	3.1574e-26	Aged	S100a9
2.15134e-29	-0.865238	0.711	0.697	3.47871e-26	Aged	Scn4b
2.18337e-29	2.0389	0.136	0.238	3.5305e-26	Aged	Car9
3.00049e-29	0.31955	0.711	0.59	4.8518e-26	Aged	Odf3b
3.36707e-29	0.869528	0.857	0.782	5.44455e-26	Aged	Slc16a4
4.08733e-29	-0.351228	0.793	0.688	6.60921e-26	Aged	Gm14964
5.38023e-29	-0.399548	0.556	0.683	8.69983e-26	Aged	P2ry14
9.77458e-29	-2.19523	0.387	0.508	1.58055e-25	Aged	Rab3b
1.58883e-28	-0.466508	0.336	0.464	2.56914e-25	Aged	Cd37
1.85696e-28	-1.2873	0.452	0.327	3.0027e-25	Aged	Ltb4r1
2.35796e-28	-1.355	0.379	0.45	3.81281e-25	Aged	Fzd2
2.9736e-28	0.363146	0.926	0.844	4.80832e-25	Aged	Lgmn
5.39105e-28	0.26401	0.795	0.879	8.71732e-25	Aged	Slc39a10
5.41021e-28	1.0802	0.29	0.379	8.74831e-25	Aged	Vsir
6.36964e-28	-2.64817	0.032	0.094	1.02997e-24	Aged	Ccl2
7.20805e-28	-0.319864	0.774	0.814	1.16554e-24	Aged	Lamb2
9.47222e-28	-0.593625	0.894	0.875	1.53166e-24	Aged	Clip3
1.0919e-27	-2.77246	0.516	0.636	1.7656e-24	Aged	Ncapg
1.19294e-27	0.77869	0.85	0.805	1.92898e-24	Aged	Cyth4
1.37834e-27	-0.512256	0.785	0.672	2.22878e-24	Aged	Zcchc12
1.42169e-27	-0.422132	0.732	0.836	2.29887e-24	Aged	AW112010
1.50266e-27	2.1312	0.775	0.659	2.4298e-24	Aged	Ccl11
1.91227e-27	0.385026	0.96	0.895	3.09215e-24	Aged	Foxp1
2.47912e-27	-1.14847	0.451	0.354	4.00873e-24	Aged	Ajap1
3.61442e-27	0.804733	0.345	0.469	5.84451e-24	Aged	Gm45159
4.4257e-27	-5.53378	0.385	0.289	7.15636e-24	Aged	1700063D05Rik
5.21892e-27	-0.745292	0.918	0.835	8.43899e-24	Aged	Nkx2-9
6.08555e-27	-2.47528	0.225	0.334	9.84033e-24	Aged	Aox3
1.28443e-26	0.71889	0.785	0.706	2.07692e-23	Aged	Tbx3
1.46814e-26	-2.98638	0.211	0.319	2.37399e-23	Aged	1110017D15Rik
1.47084e-26	1.38978	0.471	0.463	2.37834e-23	Aged	Plpp3
1.71611e-26	-0.8288	0.399	0.502	2.77495e-23	Aged	Spon1
2.38341e-26	-0.549033	0.729	0.666	3.85397e-23	Aged	Syp
3.81969e-26	-0.645447	0.407	0.532	6.17644e-23	Aged	Hbb-bt
5.18645e-26	-1.27707	0.697	0.62	8.38649e-23	Aged	Cep126
9.13628e-26	-0.770139	0.562	0.681	1.47734e-22	Aged	Erc2
1.15421e-25	-0.660913	0.797	0.887	1.86636e-22	Aged	Adgrf5
1.19214e-25	-0.360604	0.767	0.659	1.92769e-22	Aged	P2ry13
1.46665e-25	-0.742838	0.589	0.499	2.37157e-22	Aged	Nptx2
1.49224e-25	6.41877	0.181	0.284	2.41296e-22	Aged	Itih2
1.70048e-25	-0.506146	0.563	0.627	2.74968e-22	Aged	Smc4
2.34676e-25	0.354326	0.673	0.781	3.79471e-22	Aged	Des
2.49848e-25	-0.893274	0.859	0.842	4.04004e-22	Aged	Sv2c
2.83767e-25	-6.49579	0.298	0.413	4.58852e-22	Aged	Ccdc146
3.19021e-25	-0.804887	0.631	0.647	5.15857e-22	Aged	Ppp1r14a
5.66087e-25	-0.29683	0.912	0.856	9.15362e-22	Aged	Slc38a5
6.39531e-25	-0.270623	0.67	0.774	1.03412e-21	Aged	Dlc1
6.6576e-25	-1.0815	0.665	0.551	1.07653e-21	Aged	Nell1
8.29683e-25	-0.379188	0.917	0.904	1.3416e-21	Aged	Rflnb
8.88411e-25	-0.420879	0.766	0.858	1.43656e-21	Aged	Gm48678
1.17643e-24	-0.263483	0.778	0.856	1.90229e-21	Aged	Nes
3.35829e-24	-0.971099	0.672	0.711	5.43036e-21	Aged	Arhgdib
3.36542e-24	-1.57496	0.611	0.588	5.44189e-21	Aged	Cenpm
5.33723e-24	1.58612	0.242	0.274	8.63029e-21	Aged	Eps8l2
6.29758e-24	0.787509	0.721	0.745	1.01832e-20	Aged	Nos3
6.74802e-24	-6.44474	0.281	0.389	1.09116e-20	Aged	Psrc1
9.10416e-24	0.554823	0.539	0.654	1.47214e-20	Aged	Sccpdh
9.71205e-24	1.11246	0.571	0.659	1.57044e-20	Aged	Fbln2
9.84647e-24	3.85914	0.205	0.15	1.59217e-20	Aged	Wnt5a
1.37699e-23	-1.9104	0.259	0.367	2.2266e-20	Aged	Uhrf1
1.64369e-23	-3.79174	0.325	0.4	2.65784e-20	Aged	Cdc20
1.69877e-23	-0.648884	0.482	0.526	2.74692e-20	Aged	Fabp5
3.06426e-23	-0.573365	0.892	0.81	4.95491e-20	Aged	Prokr2
3.12684e-23	0.679286	0.812	0.713	5.05611e-20	Aged	Tgfb2
3.40512e-23	-0.545122	0.751	0.699	5.50609e-20	Aged	Id4
3.65481e-23	1.06752	0.07	0.138	5.90982e-20	Aged	Ccl5
3.66848e-23	1.09568	0.72	0.674	5.93193e-20	Aged	Tnfsf10
4.17334e-23	1.54959	0.369	0.26	6.7483e-20	Aged	Ntn4
4.26357e-23	0.734563	0.721	0.715	6.8942e-20	Aged	Lef1
4.80303e-23	0.637706	0.903	0.846	7.7665e-20	Aged	Cmtm8
5.50713e-23	-0.272225	0.486	0.401	8.90503e-20	Aged	Fyb
7.33362e-23	0.444316	0.577	0.483	1.18585e-19	Aged	Ifi203
7.60792e-23	0.377661	0.74	0.662	1.2302e-19	Aged	Apod
8.31653e-23	-3.87408	0.515	0.472	1.34478e-19	Aged	Birc5
8.54219e-23	0.374186	0.69	0.61	1.38127e-19	Aged	Cks1b
1.00375e-22	-0.459033	0.813	0.811	1.62306e-19	Aged	Cd200
1.1609e-22	0.578365	0.728	0.771	1.87718e-19	Aged	Hist1h1e
1.17094e-22	-0.386677	0.392	0.297	1.89341e-19	Aged	Gm973
1.3349e-22	5.16899	0.264	0.168	2.15854e-19	Aged	S100a8
1.56299e-22	1.62364	0.304	0.202	2.52735e-19	Aged	Fcnaos
1.98026e-22	0.251039	0.9	0.824	3.20209e-19	Aged	Nid1
2.11741e-22	0.443107	0.816	0.729	3.42386e-19	Aged	Mt2
2.13894e-22	0.268373	0.936	0.868	3.45866e-19	Aged	Gpcpd1
2.62245e-22	1.39994	0.309	0.41	4.2405e-19	Aged	Cd53
2.76252e-22	-0.769366	0.481	0.543	4.46699e-19	Aged	Coro1a
5.70423e-22	-0.58098	0.511	0.438	9.22375e-19	Aged	Acvr1c
6.27777e-22	0.513272	0.85	0.801	1.01512e-18	Aged	Foxf2
7.62707e-22	0.420625	0.968	0.929	1.2333e-18	Aged	Pltp
7.96568e-22	0.779943	0.733	0.627	1.28805e-18	Aged	Tnni1
1.08172e-21	0.728484	0.559	0.67	1.74914e-18	Aged	Scrg1
1.26374e-21	0.588962	0.913	0.839	2.04346e-18	Aged	Hmcn1
1.67376e-21	0.571779	0.675	0.565	2.70646e-18	Aged	Selenoh
2.39259e-21	-0.750501	0.799	0.715	3.86881e-18	Aged	Sncb
2.71654e-21	-1.59737	0.631	0.589	4.39265e-18	Aged	Rgs17
3.20143e-21	0.818267	0.97	0.952	5.17672e-18	Aged	Cd34
5.96095e-21	0.272014	0.886	0.816	9.63886e-18	Aged	Cavin1
6.92147e-21	1.53987	0.891	0.814	1.1192e-17	Aged	Fbxl22
7.02091e-21	-1.61904	0.778	0.71	1.13528e-17	Aged	Cenpw
9.60956e-21	-1.26665	0.393	0.47	1.55387e-17	Aged	Serf1
1.25496e-20	1.94714	0.319	0.222	2.02927e-17	Aged	Spef2
1.58399e-20	-2.36413	0.482	0.476	2.56131e-17	Aged	Hist1h1b
1.82605e-20	-2.03638	0.687	0.767	2.95273e-17	Aged	Olfm2
1.8613e-20	-0.535965	0.754	0.724	3.00972e-17	Aged	Tent5c
3.73689e-20	0.62819	0.889	0.84	6.04255e-17	Aged	Pdgfb
4.28533e-20	0.847222	0.615	0.517	6.92938e-17	Aged	Ermn
5.82476e-20	-0.923923	0.358	0.465	9.41864e-17	Aged	Tekt1
6.02943e-20	-0.937495	0.435	0.383	9.74959e-17	Aged	Frmd8
6.62969e-20	3.41094	0.476	0.37	1.07202e-16	Aged	Itih3
6.65291e-20	-5.55005	0.505	0.601	1.07578e-16	Aged	Tctex1d4
7.86619e-20	0.936907	0.777	0.698	1.27196e-16	Aged	Stab1
8.22054e-20	1.79422	0.719	0.617	1.32926e-16	Aged	Tenm1
8.22774e-20	2.56682	0.449	0.342	1.33042e-16	Aged	Cfap65
1.0538e-19	0.610538	0.952	0.95	1.704e-16	Aged	Sorbs2
1.07182e-19	-0.441031	0.756	0.702	1.73314e-16	Aged	Eno2
1.3265e-19	-0.669921	0.696	0.707	2.14496e-16	Aged	Mag
1.77019e-19	1.0337	0.72	0.631	2.8624e-16	Aged	Alas1
1.95179e-19	-0.397632	0.648	0.608	3.15604e-16	Aged	Alas2
2.28641e-19	-1.1307	0.405	0.502	3.69712e-16	Aged	Hist1h2ap
2.64861e-19	-2.76177	0.311	0.412	4.2828e-16	Aged	Gm40761
2.81607e-19	-1.81335	0.875	0.797	4.55358e-16	Aged	Cd209f
5.92717e-19	-2.26096	0.506	0.44	9.58423e-16	Aged	Cartpt
6.95589e-19	1.03962	0.606	0.703	1.12477e-15	Aged	5830408C22Rik
7.69254e-19	0.675971	0.887	0.891	1.24388e-15	Aged	Paqr5
8.66286e-19	0.945139	0.605	0.5	1.40078e-15	Aged	Slfn2
1.89113e-18	0.26376	0.837	0.882	3.05796e-15	Aged	Id1
1.90202e-18	-0.479917	0.478	0.574	3.07557e-15	Aged	Rassf10
1.99469e-18	5.28645	0.003	0.019	3.22541e-15	Aged	Inmt
3.68915e-18	1.56678	0.5	0.581	5.96536e-15	Aged	Snhg18
3.92729e-18	0.981378	0.728	0.772	6.35042e-15	Aged	Traf1
4.35754e-18	0.799154	0.338	0.429	7.04614e-15	Aged	Gm16201
5.20686e-18	-1.05055	0.709	0.797	8.4195e-15	Aged	Ptcra
5.73461e-18	0.314826	0.926	0.872	9.27287e-15	Aged	Srarp
5.8222e-18	-3.30904	0.586	0.547	9.41449e-15	Aged	Tpx2
7.07779e-18	-0.388067	0.866	0.912	1.14448e-14	Aged	Mt1
7.81608e-18	0.497462	0.712	0.776	1.26386e-14	Aged	Stra6
8.44198e-18	-1.23529	0.831	0.767	1.36507e-14	Aged	Elavl4
8.48326e-18	0.301451	0.946	0.89	1.37174e-14	Aged	Btg2
8.97436e-18	0.73907	0.419	0.327	1.45115e-14	Aged	Tmem119
8.97809e-18	-0.764866	0.599	0.666	1.45176e-14	Aged	Grin1
9.21628e-18	-1.20286	0.719	0.679	1.49027e-14	Aged	Arl4c
1.15169e-17	0.721752	0.177	0.262	1.86228e-14	Aged	Sema3d
1.3705e-17	0.346742	0.697	0.725	2.21609e-14	Aged	Clec2d
1.7799e-17	0.624944	0.733	0.639	2.8781e-14	Aged	Rnf144b
3.40018e-17	0.565312	0.744	0.699	5.49809e-14	Aged	Ramp2
3.71556e-17	0.289206	0.831	0.751	6.00807e-14	Aged	Sox17
4.51735e-17	0.723738	0.905	0.855	7.30456e-14	Aged	Luzp1
6.68567e-17	0.629663	0.878	0.848	1.08107e-13	Aged	Ier2
9.24492e-17	1.72129	0.708	0.614	1.4949e-13	Aged	Ptpn18
1.13665e-16	0.36604	0.58	0.654	1.83796e-13	Aged	Edn1
1.48651e-16	-1.27113	0.695	0.644	2.40369e-13	Aged	Mafb
1.5718e-16	2.76455	0.585	0.486	2.5416e-13	Aged	Lrrc51
1.77071e-16	0.436502	0.632	0.707	2.86323e-13	Aged	Smco4
2.21592e-16	0.274748	0.568	0.661	3.58314e-13	Aged	Selplg
2.95134e-16	0.409691	0.968	0.934	4.77231e-13	Aged	Plp1
3.94287e-16	-0.443349	0.771	0.716	6.37562e-13	Aged	Gabrd
4.94225e-16	1.28399	0.525	0.429	7.99163e-13	Aged	H2-Q6
6.14417e-16	1.05112	0.716	0.625	9.93512e-13	Aged	Myom1
8.43354e-16	-1.44598	0.759	0.783	1.3637e-12	Aged	Pbk
9.34779e-16	0.30103	0.65	0.684	1.51154e-12	Aged	Mmrn2
1.23817e-15	0.371	0.671	0.731	2.00213e-12	Aged	Cd93
1.30851e-15	-0.708162	0.884	0.841	2.11586e-12	Aged	Tnr
1.33069e-15	-0.307012	0.732	0.703	2.15172e-12	Aged	Fdps
1.47153e-15	2.90411	0.61	0.516	2.37947e-12	Aged	Xylt1
1.97722e-15	0.878821	0.692	0.608	3.19717e-12	Aged	Ifi27l2a
2.26833e-15	-1.13486	0.504	0.595	3.66789e-12	Aged	Spaca9
2.35371e-15	-0.642824	0.523	0.537	3.80595e-12	Aged	Gamt
2.61726e-15	0.517532	0.653	0.687	4.23211e-12	Aged	Arl4a
2.80667e-15	-1.38771	0.498	0.432	4.53838e-12	Aged	Arx
3.30637e-15	-1.83413	0.311	0.399	5.3464e-12	Aged	Lgals3
4.47544e-15	-2.23602	0.649	0.704	7.23679e-12	Aged	Spata33
4.5067e-15	0.528402	0.954	0.918	7.28733e-12	Aged	Slc9a3r2
4.56259e-15	-0.415562	0.682	0.759	7.37771e-12	Aged	Scn3a
5.45768e-15	-1.54976	0.644	0.702	8.82507e-12	Aged	Dlx2
5.58049e-15	-0.572081	0.84	0.845	9.02365e-12	Aged	Tshz2
5.80791e-15	-0.333237	0.365	0.449	9.39139e-12	Aged	Cenpe
5.82779e-15	2.27284	0.444	0.52	9.42354e-12	Aged	Hopx
5.85352e-15	-0.256041	0.802	0.813	9.46514e-12	Aged	Kank3
6.37647e-15	-0.610904	0.802	0.734	1.03108e-11	Aged	Fcgr2b
7.68541e-15	0.400365	0.779	0.704	1.24273e-11	Aged	Clec14a
8.96245e-15	0.629244	0.532	0.534	1.44923e-11	Aged	Polk
9.0876e-15	-0.663545	0.869	0.803	1.46946e-11	Aged	Hist2h2bb
9.86312e-15	1.90195	0.802	0.764	1.59487e-11	Aged	Hjv
1.1371e-14	1.31935	0.328	0.392	1.83869e-11	Aged	Atp2b4
1.22714e-14	1.06679	0.551	0.465	1.98429e-11	Aged	Hist1h4h
2.2717e-14	-2.033	0.73	0.67	3.67335e-11	Aged	Pimreg
3.6722e-14	-0.917764	0.462	0.415	5.93794e-11	Aged	Bicc1
4.49688e-14	-1.07073	0.852	0.796	7.27145e-11	Aged	Ascl1
5.1736e-14	1.21303	0.032	0.07	8.36572e-11	Aged	Trpc5
8.39722e-14	0.404932	0.829	0.756	1.35783e-10	Aged	Slc7a14
8.44828e-14	-3.39987	0.797	0.818	1.36609e-10	Aged	Mia
9.14195e-14	0.788665	0.751	0.67	1.47825e-10	Aged	Fbxo2
1.17518e-13	-0.927758	0.846	0.861	1.90027e-10	Aged	Pdgfrb
1.24661e-13	-1.29531	0.523	0.5	2.01577e-10	Aged	Gm17750
1.27823e-13	-0.740093	0.46	0.517	2.06689e-10	Aged	B230334C09Rik
1.89861e-13	0.388679	0.904	0.847	3.07005e-10	Aged	Pecam1
2.13588e-13	0.534727	0.747	0.668	3.45371e-10	Aged	Vegfc
2.34684e-13	-0.637033	0.611	0.66	3.79484e-10	Aged	Enkur
2.59643e-13	0.516128	0.504	0.588	4.19842e-10	Aged	F3
2.79955e-13	0.600784	0.433	0.514	4.52687e-10	Aged	Myof
3.02798e-13	-0.707258	0.744	0.697	4.89624e-10	Aged	Kpna2
3.14567e-13	0.589531	0.827	0.791	5.08655e-10	Aged	Eng
3.30329e-13	-0.565814	0.404	0.453	5.34143e-10	Aged	Arhgap23
3.4237e-13	-3.03864	0.488	0.474	5.53613e-10	Aged	Cfap45
3.62525e-13	0.620084	0.75	0.753	5.86202e-10	Aged	Thbd
4.4711e-13	-1.95674	0.264	0.34	7.22977e-10	Aged	Kif20a
4.71583e-13	0.373712	0.393	0.416	7.62549e-10	Aged	Bvht
6.42172e-13	1.50466	0.715	0.635	1.03839e-09	Aged	Dnah3
6.55207e-13	-0.29991	0.507	0.444	1.05947e-09	Aged	Fxyd6
6.65749e-13	-4.87692	0.032	0.068	1.07652e-09	Aged	2410004P03Rik
8.19315e-13	0.377501	0.816	0.767	1.32483e-09	Aged	Sh3gl3
9.09918e-13	-0.681818	0.795	0.859	1.47134e-09	Aged	Il34
1.2644e-12	0.680112	0.856	0.791	2.04454e-09	Aged	Fzd4
1.394e-12	0.485444	0.784	0.803	2.2541e-09	Aged	Ebf1
1.42643e-12	0.856805	0.572	0.49	2.30653e-09	Aged	Hist1h4i
1.52727e-12	-3.92408	0.015	0.043	2.46959e-09	Aged	Mdh1b
1.62552e-12	0.365263	0.905	0.853	2.62847e-09	Aged	Slc2a1
1.64123e-12	-0.440399	0.624	0.663	2.65387e-09	Aged	Tspan2
2.29136e-12	-0.872534	0.432	0.408	3.70513e-09	Aged	Rec114
2.32553e-12	-6.75615	0.054	0.098	3.76038e-09	Aged	Gm48570
2.90642e-12	0.48252	0.883	0.824	4.69968e-09	Aged	Icam2
2.94678e-12	2.39727	0.706	0.78	4.76494e-09	Aged	Dnah9
4.03178e-12	0.567013	0.872	0.837	6.5194e-09	Aged	Itga1
4.9813e-12	0.456478	0.424	0.462	8.05476e-09	Aged	Gkn3
6.29283e-12	-0.902287	0.357	0.437	1.01755e-08	Aged	Ifit3
6.56091e-12	-1.50148	0.718	0.79	1.0609e-08	Aged	Cfap54
6.67411e-12	2.37924	0.7	0.769	1.0792e-08	Aged	Cd74
8.00558e-12	-0.323089	0.603	0.628	1.2945e-08	Aged	Grb14
8.27627e-12	8.23153	0.104	0.06	1.33827e-08	Aged	Irx5
1.21209e-11	0.412056	0.833	0.818	1.95995e-08	Aged	Timp3
1.30197e-11	-1.62876	0.583	0.563	2.10529e-08	Aged	Ncapd2
1.31792e-11	-0.851208	0.482	0.564	2.13107e-08	Aged	Hba-a1
1.45851e-11	-0.30173	0.294	0.237	2.35841e-08	Aged	Bin2
1.50806e-11	-0.843107	0.766	0.811	2.43853e-08	Aged	Hbb-bs
1.8787e-11	1.89922	0.466	0.385	3.03786e-08	Aged	Gfap
1.92637e-11	-1.01132	0.806	0.794	3.11494e-08	Aged	Nos1
2.16057e-11	0.78892	0.907	0.911	3.49365e-08	Aged	Ptprg
2.41821e-11	1.2111	0.499	0.571	3.91025e-08	Aged	Gpr34
2.52989e-11	0.834716	0.714	0.67	4.09083e-08	Aged	Clec1b
2.57577e-11	0.998272	0.523	0.45	4.16501e-08	Aged	Gm29508
2.64966e-11	1.36367	0.54	0.592	4.28449e-08	Aged	Col18a1
2.65039e-11	-2.19138	0.175	0.237	4.28567e-08	Aged	Adgb
2.7566e-11	-4.39856	0.385	0.461	4.45742e-08	Aged	6820408C15Rik
2.9098e-11	-0.361254	0.785	0.841	4.70515e-08	Aged	Bgn
2.92524e-11	0.538052	0.644	0.567	4.73012e-08	Aged	Stmn2
3.94956e-11	1.35516	0.355	0.427	6.38644e-08	Aged	Rhou
4.0186e-11	0.452903	0.86	0.8	6.49808e-08	Aged	Prom1
4.49759e-11	0.509795	0.7	0.755	7.2726e-08	Aged	Syne2
4.6738e-11	0.252232	0.971	0.94	7.55754e-08	Aged	Gnb4
4.74115e-11	-0.833104	0.417	0.362	7.66643e-08	Aged	Art3
4.86955e-11	0.417003	0.747	0.811	7.87407e-08	Aged	Grrp1
5.18742e-11	0.921681	0.769	0.7	8.38805e-08	Aged	Cd36
5.3351e-11	0.980764	0.455	0.376	8.62686e-08	Aged	Cep290
5.40056e-11	-0.576807	0.647	0.666	8.73271e-08	Aged	Rbms3
5.69353e-11	0.293457	0.805	0.863	9.20644e-08	Aged	S100a11
5.8733e-11	-0.562534	0.831	0.884	9.49712e-08	Aged	Shisa8
7.47389e-11	0.415866	0.662	0.728	1.20853e-07	Aged	Stk33
7.71542e-11	0.436134	0.604	0.65	1.24758e-07	Aged	Tns2
8.62044e-11	0.391945	0.421	0.431	1.39392e-07	Aged	Jag2
9.10994e-11	-0.568955	0.726	0.682	1.47308e-07	Aged	Coch
9.37941e-11	-0.263731	0.834	0.789	1.51665e-07	Aged	Egr1
9.95011e-11	0.414806	0.619	0.652	1.60893e-07	Aged	Mbp
1.02918e-10	-0.523175	0.424	0.393	1.66419e-07	Aged	Myrf
1.46592e-10	-0.26637	0.799	0.855	2.37039e-07	Aged	Myh11
1.52421e-10	0.488406	0.451	0.384	2.46465e-07	Aged	Tppp3
1.84667e-10	0.560575	0.802	0.8	2.98607e-07	Aged	Lmo7
1.87038e-10	0.328515	0.632	0.557	3.0244e-07	Aged	C1qb
1.88844e-10	-4.15718	0.492	0.541	3.0536e-07	Aged	Rsph1
2.19846e-10	-2.12133	0.74	0.675	3.55491e-07	Aged	Fank1
2.44541e-10	0.275989	0.858	0.807	3.95423e-07	Aged	Car4
3.06136e-10	0.566224	0.789	0.74	4.95022e-07	Aged	1700019G24Rik
3.07827e-10	0.262098	0.424	0.349	4.97757e-07	Aged	Mlf1
3.87657e-10	-0.571748	0.727	0.698	6.26841e-07	Aged	Gm42047
4.14708e-10	1.19075	0.578	0.652	6.70583e-07	Aged	Dnaaf3
4.38525e-10	-0.375496	0.737	0.743	7.09096e-07	Aged	Ccdc39
4.85946e-10	0.413307	0.924	0.88	7.85775e-07	Aged	Cyyr1
5.39721e-10	-0.546872	0.579	0.609	8.72728e-07	Aged	Pth1r
7.59387e-10	-1.7446	0.564	0.531	1.22793e-06	Aged	Lrfn5
8.03245e-10	-0.910587	0.458	0.516	1.29885e-06	Aged	Nr2f2
9.43441e-10	-0.571891	0.832	0.792	1.52554e-06	Aged	Cdk1
1.05691e-09	1.09411	0.563	0.635	1.70902e-06	Aged	Disp2
1.07444e-09	0.526516	0.843	0.789	1.73737e-06	Aged	Rhoj
1.18003e-09	1.23766	0.267	0.333	1.90811e-06	Aged	4833427G06Rik
1.2554e-09	-0.946895	0.745	0.767	2.02999e-06	Aged	Slc14a2
1.29371e-09	0.407953	0.426	0.449	2.09193e-06	Aged	Plat
1.3757e-09	0.6073	0.754	0.814	2.2245e-06	Aged	Mrc1
1.53987e-09	0.663822	0.579	0.51	2.48997e-06	Aged	Cd33
1.66516e-09	0.644925	0.211	0.212	2.69257e-06	Aged	Bmx
2.53659e-09	0.284754	0.835	0.779	4.10166e-06	Aged	Adgre5
3.06208e-09	0.517537	0.603	0.631	4.95139e-06	Aged	Xdh
3.58549e-09	-0.59707	0.277	0.34	5.79774e-06	Aged	Ntng1
3.86536e-09	2.54002	0.531	0.602	6.25029e-06	Aged	Spag6l
5.67428e-09	-0.644748	0.723	0.689	9.1753e-06	Aged	Nmral1
5.80874e-09	-1.0951	0.725	0.77	9.39273e-06	Aged	Kif20b
6.96705e-09	0.535852	0.685	0.669	1.12657e-05	Aged	Sema3c
8.25715e-09	-3.32046	0.596	0.656	1.33518e-05	Aged	Fbln7
8.8696e-09	4.24727	0.003	0.011	1.43421e-05	Aged	Clec4d
9.42419e-09	-0.702454	0.45	0.385	1.52389e-05	Aged	1700001L19Rik
9.48909e-09	-1.65895	0.326	0.391	1.53439e-05	Aged	Cdc25c
1.29979e-08	3.59162	0.427	0.367	2.10176e-05	Aged	Nckap5
1.39639e-08	-0.450713	0.496	0.427	2.25796e-05	Aged	Ssu2
1.89956e-08	-0.945744	0.69	0.659	3.07159e-05	Aged	Shisal1
2.57649e-08	-0.830534	0.791	0.762	4.16618e-05	Aged	Enpep
2.69271e-08	0.888343	0.367	0.434	4.35411e-05	Aged	Grin3a
2.89902e-08	-0.712554	0.401	0.467	4.68772e-05	Aged	Rnf152
3.18722e-08	-0.81046	0.303	0.341	5.15373e-05	Aged	T2
3.37201e-08	-0.5281	0.747	0.734	5.45254e-05	Aged	Rap2a
3.47399e-08	-1.50625	0.753	0.726	5.61744e-05	Aged	Thbs3
3.58355e-08	-2.18222	0.849	0.859	5.79461e-05	Aged	Cenph
3.68457e-08	1.39405	0.577	0.566	5.95795e-05	Aged	Nrp2
3.92582e-08	-5.86911	0.191	0.243	6.34805e-05	Aged	Stoml3
4.12316e-08	0.927831	0.504	0.456	6.66716e-05	Aged	Gm9946
4.27203e-08	1.81027	0.428	0.412	6.90788e-05	Aged	Slc6a11
4.66275e-08	-1.0149	0.781	0.731	7.53967e-05	Aged	Cfap126
5.20162e-08	-1.41192	0.56	0.532	8.41101e-05	Aged	Spc24
6.23745e-08	-0.661818	0.736	0.683	0.00010086	Aged	Ccnb1
7.15296e-08	-0.482896	0.703	0.762	0.000115663	Aged	Fgr
7.43473e-08	1.62124	0.656	0.6	0.00012022	Aged	E230029C05Rik
9.45508e-08	0.568782	0.775	0.769	0.000152889	Aged	Zdhhc9
1.2552e-07	-0.570016	0.244	0.299	0.000202966	Aged	C78859
1.33859e-07	-0.294786	0.652	0.71	0.00021645	Aged	Fn1
1.36741e-07	-1.13791	0.341	0.399	0.00022111	Aged	Apbb1ip
1.42331e-07	4.74024	0.336	0.394	0.00023015	Aged	Ms4a1
1.83926e-07	1.15433	0.358	0.299	0.000297408	Aged	Ezr
1.9679e-07	1.79484	0.335	0.341	0.000318209	Aged	S100a6
2.14994e-07	-3.57444	0.729	0.677	0.000347646	Aged	Ccnf
2.32905e-07	-0.926317	0.284	0.239	0.000376607	Aged	Kcnk1
2.40533e-07	0.303732	0.89	0.926	0.000388941	Aged	Pde3a
2.64217e-07	-0.535906	0.268	0.303	0.000427239	Aged	Cnn1
3.02838e-07	0.764566	0.387	0.397	0.000489689	Aged	Gbp4
3.25463e-07	-1.51299	0.395	0.39	0.000526274	Aged	Nxph1
3.27139e-07	0.309309	0.421	0.361	0.000528984	Aged	Gimap4
3.64662e-07	1.15205	0.626	0.602	0.000589659	Aged	Lcn2
4.18442e-07	4.49865	0.001	0	0.000676621	Aged	Mmp9
4.29623e-07	3.05515	0.305	0.356	0.000694701	Aged	Olfr558
5.27367e-07	0.661754	0.356	0.403	0.000852753	Aged	Gja4
5.66423e-07	-0.891463	0.65	0.695	0.000915905	Aged	Ighm
6.32952e-07	-0.689945	0.684	0.726	0.00102348	Aged	Armc3
6.48967e-07	1.38937	0.639	0.618	0.00104938	Aged	Nupr1
6.73399e-07	0.432692	0.672	0.615	0.00108889	Aged	Plcb4
7.54179e-07	2.20104	0.288	0.345	0.00121951	Aged	Dnah12
7.92753e-07	-1.2022	0.544	0.572	0.00128188	Aged	Ncf1
8.28918e-07	-0.680162	0.308	0.276	0.00134036	Aged	Pla1a
8.40062e-07	0.706743	0.744	0.689	0.00135838	Aged	Marveld1
8.94572e-07	-1.97533	0.917	0.889	0.00144652	Aged	Fam183b
1.05992e-06	0.68903	0.755	0.704	0.00171389	Aged	Tbxa2r
1.0836e-06	-0.571083	0.727	0.73	0.00175218	Aged	Itga4
1.08637e-06	-0.845491	0.675	0.665	0.00175665	Aged	Gng2
1.11838e-06	-0.416222	0.466	0.428	0.00180842	Aged	Gjb1
1.15368e-06	0.250052	0.667	0.718	0.0018655	Aged	Sgpp2
1.21351e-06	-0.71191	0.503	0.532	0.00196225	Aged	Desi1
1.30916e-06	-1.80607	0.399	0.377	0.00211692	Aged	Tmem212
1.48063e-06	-4.95361	0.3	0.325	0.00239419	Aged	Slc10a4
1.57125e-06	-3.09046	0.234	0.285	0.00254071	Aged	Cntn5
1.79789e-06	4.34887	0.007	0.017	0.00290719	Aged	Vpreb3
2.04936e-06	3.78102	0.419	0.369	0.00331381	Aged	Prrg4
2.31467e-06	1.27512	0.453	0.443	0.00374282	Aged	Ptprz1
2.92005e-06	-0.897722	0.474	0.504	0.00472172	Aged	Hba-a2
3.36508e-06	0.657421	0.648	0.673	0.00544134	Aged	Pde5a
3.80471e-06	0.674065	0.665	0.687	0.00615222	Aged	Tfrc
4.06305e-06	-0.884698	0	0.004	0.00656995	Aged	Rbp2
4.74727e-06	-0.465026	0.669	0.675	0.00767633	Aged	Pycard
4.74771e-06	1.43746	0.408	0.356	0.00767704	Aged	Serpinf1
5.53866e-06	-0.312092	0.791	0.75	0.00895601	Aged	Clec10a
5.68453e-06	-0.44998	0.742	0.703	0.00919189	Aged	Cd68
7.11717e-06	-2.56208	0.672	0.645	0.0115085	Aged	Kifc1
7.89604e-06	0.658287	0.797	0.75	0.0127679	Aged	1700088E04Rik
8.27655e-06	-1.18848	0.835	0.805	0.0133832	Aged	Spag8
8.41428e-06	0.445998	0.563	0.518	0.0136059	Aged	Pls1
1.08062e-05	-4.03213	0.003	0.001	0.0174736	Aged	Slc17a6
1.17111e-05	-0.371559	0.79	0.75	0.0189369	Aged	Bmp1
1.29656e-05	0.426335	0.744	0.79	0.0209654	Aged	Il33
1.33299e-05	0.744244	0.339	0.392	0.0215545	Aged	Cenpk
1.35967e-05	0.444104	0.861	0.881	0.0219858	Aged	Pdzd2
1.51292e-05	1.22868	0.681	0.63	0.0244639	Aged	Pf4
1.86186e-05	-0.302287	0.526	0.556	0.0301062	Aged	Ube2c
1.92084e-05	-0.489328	0.662	0.694	0.03106	Aged	Plek
2.13231e-05	0.709038	0.642	0.687	0.0344795	Aged	Lbh
2.20763e-05	2.10323	0.493	0.546	0.0356973	Aged	Lbp
2.3684e-05	-0.337895	0.533	0.586	0.038297	Aged	Colec12
[truncated: 75 more rows]

## Sheet: Endothelial aging Log2FC >0.01
p_val	avg_log2FC	pct.1	pct.2	p_val_adj	cluster	gene
0	0.949019	0.748	0.186	0	Young	Cfap61
0	-0.0185272	0.356	0.87	0	Young	Chga
0	1.16431	0.683	0.2	0	Young	Lhfpl5
0	-0.844249	0.354	0.812	0	Young	Gnal
0	-0.282718	0.835	0.385	0	Young	Nrip2
0	-0.0931746	0.317	0.758	0	Young	Neu4
0	-0.0573417	0.861	0.43	0	Young	Cped1
0	-0.811764	0.442	0.87	0	Young	Cntnap2
0	6.81453	0.454	0.044	0	Young	Col1a1
0	-0.261043	0.466	0.87	0	Young	Elavl3
0	0.0220715	0.363	0.76	0	Young	Ano3
0	0.193213	0.498	0.893	0	Young	Ctxn1
0	0.758695	0.501	0.888	0	Young	Rtn1
0	0.0935382	0.605	0.989	0	Young	Stmn3
0	1.07027	0.537	0.921	0	Young	Tesc
0	1.33395	0.624	0.999	0	Young	Sst
0	0.559284	0.569	0.939	0	Young	Gng3
0	1.05006	0.635	0.999	0	Young	Caly
0	1.4889	0.603	0.957	0	Young	Bex1
0	1.19076	0.604	0.956	0	Young	Rgs4
0	-0.352553	0.627	0.977	0	Young	Atp1b1
0	0.326909	0.555	0.905	0	Young	Gad2
0	-0.592361	0.613	0.962	0	Young	H2afx
0	0.0851573	0.556	0.905	0	Young	Rab3a
0	0.815305	0.385	0.038	0	Young	Gm20501
0	0.97848	0.618	0.957	0	Young	Nap1l5
0	0.736416	0.619	0.954	0	Young	Ly6h
0	0.373625	0.631	0.959	0	Young	Tac1
0	0.5362	0.638	0.962	0	Young	St8sia3
0	5.01564	0.315	0.012	0	Young	Got1l1
0	0.328107	0.694	0.985	0	Young	Arpp21
0	1.15448	0.747	1	0	Young	Npy
0	1.0714	0.69	0.942	0	Young	Penk
0	-0.635279	0.696	0.45	0	Young	Tekt4
0	1.33449	0.673	0.949	0	Young	Calb1
0	1.02354	0.658	0.952	0	Young	Ptpn5
0	-0.0538425	0.547	0.898	0	Young	Ccnd2
0	-0.38658	0.434	0.828	0	Young	Sez6l2
0	1.11833	0.687	0.256	0	Young	Cip2a
0	-1.07883	0.612	0.95	0	Young	Sbf1
5.19291e-306	0.975561	0.105	0.49	8.39693e-303	Young	Cd300ld
7.1926e-302	0.891499	0.629	0.941	1.16304e-298	Young	Zcchc18
7.53532e-298	-0.239254	0.563	0.9	1.21846e-294	Young	Cldn11
1.86509e-288	0.672332	0.715	0.976	3.01585e-285	Young	AI593442
2.96878e-286	-0.723987	0.384	0.788	4.80052e-283	Young	Aebp1
5.65291e-286	0.571556	0.392	0.058	9.14075e-283	Young	Fmod
3.06218e-283	-1.46459	0.584	0.923	4.95154e-280	Young	Gprin3
1.69256e-278	-4.05601	0.749	0.341	2.73687e-275	Young	Mak
2.16001e-278	0.94533	0.53	0.84	3.49274e-275	Young	Gm13889
5.40138e-278	-0.0769808	0.546	0.874	8.73404e-275	Young	Jph4
1.76779e-276	2.37378	0.697	0.956	2.85851e-273	Young	Sox11
3.43515e-275	1.73783	0.06	0.359	5.55464e-272	Young	C3ar1
2.69453e-269	0.32952	0.458	0.801	4.35706e-266	Young	Hsph1
1.7516e-266	0.187309	0.776	0.986	2.83234e-263	Young	Chchd10
8.71246e-265	2.56092	0.356	0.75	1.4088e-261	Young	BC051019
1.08285e-261	-1.86625	0.361	0.055	1.75096e-258	Young	Cxcr2
1.17365e-261	-0.917254	0.582	0.196	1.89779e-258	Young	Igkc
1.36932e-261	-0.267882	0.659	0.947	2.21418e-258	Young	Tubb4b
6.02512e-261	0.509889	0.745	0.987	9.74262e-258	Young	Tmem158
3.3469e-257	0.677906	0.674	0.926	5.41194e-254	Young	Uchl1
8.99961e-256	0.521244	0.448	0.776	1.45524e-252	Young	Sox4
5.15112e-253	0.19683	0.431	0.791	8.32936e-250	Young	Prr18
6.99188e-246	-1.0213	0.566	0.887	1.13059e-242	Young	Scn2b
3.0138e-244	-0.134631	0.806	0.439	4.87332e-241	Young	Gng4
5.63792e-243	-0.171812	0.068	0	9.11652e-240	Young	Ghrh
1.09737e-242	0.626921	0.679	0.938	1.77445e-239	Young	Bex2
9.55067e-240	-1.00799	0.43	0.79	1.54434e-236	Young	Ctss
2.15202e-239	-0.805206	0.204	0.574	3.47981e-236	Young	4930452G13Rik
3.16777e-238	3.20791	0.155	0.493	5.12228e-235	Young	Dnah1
3.66433e-236	0.559461	0.59	0.888	5.92522e-233	Young	Rgs9
5.62189e-235	-0.459473	0.55	0.316	9.09059e-232	Young	Fmo2
7.80959e-231	0.929015	0.404	0.77	1.26281e-227	Young	Cfap47
4.48672e-228	-0.953497	0.685	0.356	7.25503e-225	Young	Fxyd1
1.48458e-227	-0.251051	0.543	0.873	2.40057e-224	Young	Pcdh18
6.25974e-227	-0.672837	0.29	0.599	1.0122e-223	Young	Pcsk2
5.69364e-225	1.45703	0.58	0.871	9.20661e-222	Young	Pclaf
2.84576e-224	-0.277735	0.1	0.003	4.60159e-221	Young	Cd209a
1.10182e-222	-0.0880009	0.405	0.737	1.78165e-219	Young	Atp2b2
4.50975e-222	-0.387307	0.76	0.481	7.29226e-219	Young	Nkx2-1
4.62285e-221	4.30887	0.45	0.124	7.47515e-218	Young	Cfap43
4.65083e-221	0.186713	0.798	0.445	7.5204e-218	Young	Lilrb4a
1.52335e-220	0.349845	0.677	0.334	2.46325e-217	Young	Gja1
4.94799e-220	-0.967135	0.265	0.626	8.00091e-217	Young	Rbpms2
2.46695e-219	0.278635	0.186	0.526	3.98906e-216	Young	Tac2
1.24199e-218	0.490534	0.744	0.39	2.0083e-215	Young	Ccdc33
1.99171e-218	-0.634811	0.53	0.186	3.2206e-215	Young	Gm26871
3.1229e-218	0.720668	0.856	0.521	5.04972e-215	Young	Erich2
1.22194e-217	0.0608756	0.481	0.81	1.97588e-214	Young	Mdk
1.41313e-217	-0.23002	0.605	0.346	2.28504e-214	Young	Alpl
4.95262e-215	1.00725	0.506	0.776	8.00838e-212	Young	Nnat
1.23192e-214	1.25861	0.738	0.38	1.99202e-211	Young	Ppp1r36
5.9406e-214	1.65447	0.681	0.947	9.60596e-211	Young	Esco2
1.6463e-212	-0.586472	0.505	0.292	2.66207e-209	Young	Vwa5b1
1.66597e-207	1.6357	0.789	0.446	2.69387e-204	Young	Vcan
4.43424e-207	0.0265771	0.811	0.994	7.17016e-204	Young	Meg3
4.95098e-207	1.16062	0.654	0.919	8.00573e-204	Young	H1fx
5.76189e-206	0.277755	0.673	0.938	9.31698e-203	Young	Foxp2
1.84415e-205	0.728928	0.759	0.936	2.982e-202	Young	Hmgn2
1.01187e-204	-1.7416	0.27	0.613	1.63619e-201	Young	Sgo2a
3.31437e-203	0.272913	0.799	0.464	5.35934e-200	Young	Dynlrb2
1.94805e-202	0.683402	0.773	0.972	3.14999e-199	Young	Gap43
8.61701e-200	1.44231	0.703	0.86	1.39337e-196	Young	Nbl1
1.84261e-197	-0.36861	0.805	0.991	2.9795e-194	Young	H2afv
1.40529e-196	0.689914	0.777	0.982	2.27236e-193	Young	Gabrg2
9.34569e-196	-0.620888	0.338	0.069	1.5112e-192	Young	Hydin
2.02181e-194	0.179853	0.792	0.974	3.26927e-191	Young	Aplp1
5.11759e-193	-0.158498	0.9	0.659	8.27514e-190	Young	Tspan13
4.29893e-192	-0.158204	0.792	0.463	6.95137e-189	Young	Slc19a1
5.63516e-190	-0.0901351	0.699	0.938	9.11205e-187	Young	Igsf8
3.92642e-187	1.70774	0.641	0.306	6.34901e-184	Young	Dlx1
1.3842e-186	0.0560406	0.299	0.052	2.23825e-183	Young	Lrrc43
1.88154e-185	0.384626	0.727	0.393	3.04245e-182	Young	Kit
1.8371e-184	-0.464339	0.507	0.821	2.97058e-181	Young	Rd3
2.64933e-184	1.04602	0.703	0.932	4.28397e-181	Young	Tubb3
3.51598e-183	-0.0115318	0.927	0.692	5.68533e-180	Young	Esam
4.10535e-182	0.197592	0.926	0.664	6.63835e-179	Young	Degs2
1.28365e-181	0.13865	0.546	0.832	2.07565e-178	Young	Enpp6
2.71846e-181	0.609718	0.727	0.397	4.39575e-178	Young	Tmem178
5.0887e-181	-0.107402	0.875	1	8.22843e-178	Young	Pcp4
8.37508e-181	0.725786	0.673	0.85	1.35425e-177	Young	Efnb3
1.48366e-179	0.517503	0.178	0.029	2.39907e-176	Young	Gm35611
4.33183e-178	3.05905	0.506	0.194	7.00457e-175	Young	Maats1
5.63775e-178	-0.170197	0.578	0.861	9.11625e-175	Young	Ss18l2
2.8499e-177	0.259408	0.462	0.761	4.60828e-174	Young	Hap1
7.85953e-177	0.296243	0.824	0.994	1.27089e-173	Young	Snhg11
1.48478e-176	1.78881	0.633	0.765	2.40089e-173	Young	Tenm2
1.23814e-175	-0.736979	0.824	0.994	2.00207e-172	Young	Atp2b1
1.62726e-175	0.617875	0.324	0.606	2.63128e-172	Young	Acot7
2.72065e-175	1.85305	0.638	0.312	4.39928e-172	Young	Serpind1
2.82575e-175	-0.0890613	0.295	0.055	4.56925e-172	Young	Ccdc81
3.23305e-175	-6.0481	0.49	0.186	5.22784e-172	Young	Thbs4
5.43445e-174	0.894961	0.758	0.947	8.7875e-171	Young	Sox10
7.45871e-173	0.639953	0.457	0.763	1.20607e-169	Young	Fbxo5
4.66462e-170	-0.221574	0.823	0.54	7.54268e-167	Young	Rbp1
1.02549e-169	2.47071	0.319	0.598	1.65821e-166	Young	C1ql1
1.20246e-168	-0.570398	0.693	0.935	1.94437e-165	Young	Mog
1.91908e-168	-0.604254	0.554	0.831	3.10316e-165	Young	Snap25
3.29217e-168	2.12983	0.213	0.511	5.32344e-165	Young	Cfap44
3.98149e-168	0.493613	0.769	0.954	6.43808e-165	Young	Map1b
3.02351e-167	1.02885	0.54	0.762	4.88901e-164	Young	Spock3
6.6413e-167	0.108382	0.208	0.019	1.0739e-163	Young	Dsc3
3.2632e-166	2.07197	0.478	0.18	5.2766e-163	Young	Cybb
7.30399e-166	-0.0828869	0.606	0.866	1.18105e-162	Young	Syt1
1.13359e-165	-0.411087	0.481	0.778	1.83302e-162	Young	Itgam
2.54057e-165	0.88707	0.479	0.758	4.1081e-162	Young	Acta2
2.97507e-165	-0.208117	0.661	0.904	4.81069e-162	Young	Ugt8a
6.92136e-164	0.163536	0.9	0.687	1.11918e-160	Young	Id3
8.77342e-161	3.56594	0.475	0.768	1.41866e-157	Young	Npb
1.14949e-160	0.399396	0.644	0.331	1.85872e-157	Young	Isl1
1.54738e-160	-0.0416036	0.917	0.676	2.50212e-157	Young	Afap1l1
2.29107e-160	0.123065	0.658	0.348	3.70465e-157	Young	C4b
9.04619e-160	-0.181313	0.466	0.754	1.46277e-156	Young	Nrsn2
2.15465e-159	-1.84387	0.452	0.756	3.48407e-156	Young	Cd79a
3.88289e-159	-0.217078	0.5	0.204	6.27863e-156	Young	1700016K19Rik
4.64414e-159	-1.03189	0.786	0.504	7.50957e-156	Young	Atp2a3
6.62654e-159	-0.424038	0.417	0.701	1.07151e-155	Young	Lair1
2.25765e-158	-1.01056	0.472	0.346	3.65062e-155	Young	Gm44109
8.58354e-158	0.199418	0.519	0.763	1.38796e-154	Young	Hmgb3
2.10897e-157	-0.138465	0.831	0.545	3.4102e-154	Young	Brinp3
1.12187e-156	1.10773	0.385	0.667	1.81406e-153	Young	Ntrk3
1.99229e-156	0.618432	0.547	0.802	3.22154e-153	Young	Pou3f1
1.72475e-155	0.194678	0.665	0.894	2.78891e-152	Young	Ndrg4
8.9428e-155	-1.1225	0.382	0.12	1.44605e-151	Young	2010001K21Rik
1.50089e-154	0.771207	0.699	0.885	2.42694e-151	Young	Hspa2
6.11897e-154	-0.298521	0.826	0.986	9.89437e-151	Young	Rasgrp2
1.11528e-153	0.922488	0.104	0.002	1.8034e-150	Young	Uckl1os
2.69128e-153	4.53397	0.628	0.324	4.3518e-150	Young	Pifo
7.10738e-153	0.820244	0.716	0.907	1.14926e-149	Young	Cacna2d3
2.1777e-152	-0.400109	0.739	0.586	3.52135e-149	Young	Mt3
4.02041e-151	0.46862	0.751	0.947	6.501e-148	Young	Plppr4
5.85503e-150	-0.0514773	0.55	0.819	9.46758e-147	Young	Tpm2
9.10732e-149	-0.391383	0.56	0.264	1.47265e-145	Young	Trp53i11
1.38207e-148	0.695408	0.631	0.33	2.2348e-145	Young	Ms4a6c
1.88136e-147	0.528362	0.502	0.736	3.04215e-144	Young	Sema4d
1.41627e-144	0.346238	0.878	0.988	2.29011e-141	Young	Rgs5
2.21201e-144	0.192094	0.83	0.557	3.57681e-141	Young	Lag3
2.53319e-144	-0.749938	0.449	0.709	4.09617e-141	Young	Id2
5.00545e-143	-0.187073	0.237	0.513	8.09382e-140	Young	Lyz2
2.53802e-142	1.14053	0.579	0.288	4.10398e-139	Young	Gpr182
3.35934e-142	1.45543	0.226	0.037	5.43205e-139	Young	Gimap7
1.16397e-141	0.168589	0.767	0.483	1.88214e-138	Young	Efhc1
2.00378e-141	-0.852602	0.574	0.837	3.24012e-138	Young	Mpeg1
3.01448e-141	0.199072	0.652	0.886	4.87441e-138	Young	Atf3
3.453e-141	-0.526375	0.505	0.774	5.5835e-138	Young	Kctd13
7.58845e-141	2.30851	0.664	0.888	1.22705e-137	Young	Prc1
1.89167e-140	3.68854	0.186	0.019	3.05883e-137	Young	Gm10714
1.92605e-140	0.4417	0.436	0.691	3.11442e-137	Young	Slc32a1
7.99432e-140	7.67794	0.429	0.166	1.29268e-136	Young	Hist1h2af
1.90952e-139	4.04241	0.662	0.547	3.08769e-136	Young	Gpr6
2.90378e-138	0.914634	0.582	0.773	4.69541e-135	Young	Jpt1
1.40236e-137	-0.219162	0.82	0.551	2.26762e-134	Young	Heyl
6.85486e-137	-2.71212	0.687	0.477	1.10843e-133	Young	H2-Q7
2.03156e-135	0.0942843	0.597	0.837	3.28504e-132	Young	Drd1
4.49228e-135	0.471279	0.235	0.044	7.26401e-132	Young	Ccdc65
4.91524e-135	0.697791	0.518	0.683	7.94794e-132	Young	Olig1
2.21054e-134	0.285122	0.721	0.438	3.57445e-131	Young	Cldn14
2.57931e-134	-0.344453	0.408	0.684	4.17074e-131	Young	Tagln
1.48405e-133	0.0376983	0.742	0.5	2.3997e-130	Young	Slfn5
4.3903e-133	0.240375	0.77	0.516	7.09911e-130	Young	Rbms1
4.64508e-133	1.50075	0.774	0.5	7.5111e-130	Young	Ccdc3
3.08423e-132	0.435713	0.227	0.041	4.9872e-129	Young	Cemip
1.30829e-131	-0.624682	0.605	0.323	2.1155e-128	Young	Zmynd12
1.45001e-131	1.66262	0.28	0.537	2.34467e-128	Young	Gria3
2.60437e-131	1.94772	0.695	0.754	4.21127e-128	Young	Ano1
1.58175e-130	-0.302572	0.874	0.68	2.55769e-127	Young	Fxyd5
3.05407e-130	-0.237849	0.67	0.893	4.93843e-127	Young	Cnn2
3.92453e-130	-0.589729	0.854	0.991	6.34597e-127	Young	Col4a2
8.76406e-130	0.77485	0.459	0.681	1.41715e-126	Young	Gucy1b1
1.43184e-129	0.531189	0.468	0.669	2.31528e-126	Young	Nsg2
1.17958e-128	1.47335	0.77	0.94	1.90738e-125	Young	Resp18
1.48556e-128	0.537523	0.536	0.262	2.40215e-125	Young	Adamts20
2.88293e-128	2.764	0.543	0.334	4.6617e-125	Young	Elavl2
5.84233e-128	-0.047058	0.753	0.934	9.44706e-125	Young	Mylip
7.63785e-127	-0.906864	0.632	0.565	1.23504e-123	Young	Fhad1
1.83208e-126	0.909794	0.756	0.488	2.96247e-123	Young	Vxn
8.50571e-126	-2.70089	0.56	0.29	1.37537e-122	Young	1700013F07Rik
1.1686e-125	1.38205	0.818	0.562	1.88962e-122	Young	Rrm2
1.78003e-125	-3.88175	0.793	0.538	2.8783e-122	Young	Ccl12
2.19201e-125	0.20862	0.493	0.228	3.54449e-122	Young	Matn1
8.9987e-125	1.05939	0.532	0.262	1.45509e-121	Young	Samsn1
2.84419e-124	0.807071	0.622	0.353	4.59905e-121	Young	Ptgis
1.18808e-123	0.917304	0.793	0.534	1.92112e-120	Young	Gm10115
2.57965e-123	0.275537	0.175	0.029	4.17129e-120	Young	Dsg2
3.12349e-123	2.84737	0.558	0.287	5.05068e-120	Young	Scnn1a
2.4339e-122	-0.834062	0.684	0.527	3.93561e-119	Young	Sox18
3.06619e-122	0.0727909	0.67	0.886	4.95802e-119	Young	Sez6
1.64438e-121	0.163473	0.647	0.867	2.65896e-118	Young	Rarres2
2.50067e-121	0.96673	0.649	0.384	4.04358e-118	Young	Serpina3n
2.61493e-121	1.25214	0.256	0.518	4.22834e-118	Young	Ecrg4
4.64295e-121	0.0219585	0.635	0.845	7.50765e-118	Young	Eef1a2
1.51499e-120	-0.188282	0.79	0.533	2.44975e-117	Young	Grin2a
1.55684e-120	-0.771379	0.448	0.683	2.5174e-117	Young	Atp1a3
1.6751e-120	1.69451	0.626	0.658	2.70864e-117	Young	Meis2
1.38699e-119	0.100932	0.756	0.934	2.24276e-116	Young	Nfasc
1.44953e-119	3.59867	0.814	0.565	2.34389e-116	Young	Plin5
1.2806e-118	-3.29028	0.213	0.044	2.07073e-115	Young	Hp
7.83417e-118	3.5195	0.264	0.515	1.26678e-114	Young	Npy1r
8.07623e-118	0.584807	0.156	0.018	1.30593e-114	Young	Ccl24
2.26126e-117	0.650116	0.453	0.706	3.65646e-114	Young	Irf8
8.3296e-117	-4.85911	0.435	0.189	1.3469e-113	Young	Crocc2
9.84781e-117	1.56727	0.599	0.829	1.59239e-113	Young	Drc3
1.36107e-116	-1.23186	0.545	0.284	2.20085e-113	Young	Olfr655
2.2585e-116	-0.174097	0.558	0.301	3.652e-113	Young	Cyp26b1
5.904e-116	-0.277707	0.535	0.276	9.54676e-113	Young	Riiad1
2.85903e-115	0.573867	0.116	0.006	4.62305e-112	Young	Cd209g
3.73547e-115	0.695029	0.784	0.541	6.04026e-112	Young	Megf11
4.74765e-115	1.78915	0.519	0.262	7.67695e-112	Young	Pde3b
7.12056e-115	0.10624	0.802	0.563	1.15139e-111	Young	Chn2
1.52768e-114	-0.0734284	0.608	0.351	2.47025e-111	Young	Pdgfa
1.36118e-113	-0.163247	0.545	0.291	2.20102e-110	Young	Tnfaip6
1.40825e-113	0.474159	0.179	0.029	2.27714e-110	Young	Igf1
1.43966e-113	-4.57058	0.219	0.05	2.32793e-110	Young	3300002A11Rik
1.57845e-113	0.671658	0.625	0.793	2.55235e-110	Young	Anks1b
2.93855e-113	3.68985	0.608	0.346	4.75163e-110	Young	Aspm
9.59214e-113	-0.430318	0.473	0.694	1.55105e-109	Young	Syt11
1.10366e-112	1.60782	0.773	0.936	1.78462e-109	Young	Brinp1
1.18897e-112	2.13539	0.172	0.404	1.92257e-109	Young	Ccdc96
1.49211e-112	0.958454	0.365	0.554	2.41275e-109	Young	Ezh2
9.88624e-112	-0.430846	0.668	0.875	1.5986e-108	Young	Hk2
1.86738e-111	-0.397816	0.797	0.96	3.01955e-108	Young	Bace2
3.73605e-110	1.43276	0.28	0.509	6.04119e-107	Young	Kcnj4
4.46734e-110	0.96238	0.468	0.686	7.2237e-107	Young	Htr2c
1.04808e-109	-0.71794	0.301	0.549	1.69475e-106	Young	Gm867
2.48963e-109	0.96518	0.613	0.713	4.02573e-106	Young	Abi3
7.29486e-109	0.055398	0.856	0.643	1.17958e-105	Young	Fzd6
7.86475e-109	0.151477	0.697	0.863	1.27173e-105	Young	Mobp
1.09214e-108	0.435436	0.702	0.892	1.76599e-105	Young	Tmem151a
1.09927e-108	-0.478203	0.675	0.878	1.77753e-105	Young	Cryab
1.53347e-108	-0.0272225	0.489	0.693	2.47962e-105	Young	Gsn
5.50386e-108	0.377962	0.665	0.852	8.89975e-105	Young	Snca
6.04278e-108	-0.189616	0.672	0.443	9.77118e-105	Young	Edn3
6.86162e-108	0.498062	0.269	0.079	1.10952e-104	Young	Ccl8
2.05978e-107	1.42786	0.695	0.442	3.33066e-104	Young	Cenpf
2.44172e-107	0.408252	0.878	0.664	3.94826e-104	Young	Rsph9
3.39271e-107	0.457358	0.553	0.778	5.48601e-104	Young	Opcml
8.58177e-107	0.564429	0.573	0.785	1.38767e-103	Young	Thy1
3.60997e-106	0.11338	0.948	0.775	5.83733e-103	Young	Ace2
4.17716e-106	-1.36826	0.753	0.507	6.75446e-103	Young	Cfap53
6.50446e-106	0.330277	0.662	0.849	1.05177e-102	Young	Ube2l6
1.15701e-105	0.0553819	0.475	0.694	1.87088e-102	Young	Nrsn1
1.17118e-105	3.62375	0.229	0.056	1.89379e-102	Young	Wdr93
1.59679e-105	1.63715	0.73	0.891	2.58201e-102	Young	Nexn
3.61032e-105	0.485979	0.175	0.029	5.8379e-102	Young	Wdr49
6.30061e-105	0.599689	0.746	0.897	1.01881e-101	Young	Cbfa2t3
7.74559e-105	2.78176	0.181	0.032	1.25246e-101	Young	Dpy19l2
1.97551e-104	0.474961	0.522	0.744	3.1944e-101	Young	Rab3c
4.55693e-104	1.97045	0.419	0.66	7.36856e-101	Young	Ect2
5.36199e-103	0.781804	0.215	0.05	8.67033e-100	Young	C230072F16Rik
5.95555e-103	1.24637	0.208	0.047	9.63013e-100	Young	Ccdc180
1.95184e-102	0.635372	0.794	0.56	3.15612e-99	Young	Synm
8.9685e-102	-1.0614	0.344	0.585	1.45021e-98	Young	Fcrls
6.70474e-101	-0.664359	0.783	0.948	1.08416e-97	Young	Cdh5
2.75469e-100	0.0123258	0.632	0.838	4.45433e-97	Young	Spock1
4.98411e-100	0.306775	0.384	0.61	8.0593e-97	Young	Scn1a
6.4116e-100	3.07848	0.638	0.394	1.03676e-96	Young	Cdhr4
7.11712e-100	2.58667	0.314	0.542	1.15084e-96	Young	Efcab1
1.04126e-99	3.05056	0.388	0.628	1.68372e-96	Young	Itgb7
1.099e-99	1.39642	0.64	0.84	1.77708e-96	Young	Rbm24
1.11183e-99	1.31299	0.678	0.77	1.79783e-96	Young	Gpr88
1.95009e-99	0.491627	0.756	0.922	3.1533e-96	Young	Gfod2
2.6139e-99	0.531856	0.692	0.872	4.22667e-96	Young	Atf5
2.9514e-99	0.2214	0.78	0.56	4.77241e-96	Young	Arhgap29
3.46011e-99	2.54828	0.58	0.334	5.595e-96	Young	Plet1
4.82864e-99	-0.33667	0.682	0.835	7.80791e-96	Young	Cnp
1.56167e-98	-0.545103	0.609	0.824	2.52522e-95	Young	Fjx1
2.04111e-98	-0.342717	0.589	0.797	3.30048e-95	Young	Pdlim2
3.36081e-98	-0.0804643	0.978	0.861	5.43443e-95	Young	Ly6c1
1.30731e-97	0.870012	0.463	0.232	2.11391e-94	Young	Mapk15
1.40519e-97	2.23482	0.47	0.668	2.27219e-94	Young	Top2a
3.44524e-97	-0.0404438	0.699	0.462	5.57095e-94	Young	Ccn3
3.50879e-97	-0.403006	0.682	0.442	5.67371e-94	Young	Kcnip3
3.817e-97	1.06965	0.596	0.774	6.17209e-94	Young	Slc16a12
4.3779e-97	0.428303	0.802	0.941	7.07906e-94	Young	Ppp1r14b
7.18328e-97	1.38004	0.563	0.772	1.16154e-93	Young	Racgap1
2.89076e-96	-0.402768	0.428	0.634	4.67436e-93	Young	Wtip
7.90932e-96	1.2419	0.665	0.86	1.27894e-92	Young	Cntnap5a
4.03442e-95	-0.158784	0.885	0.986	6.52366e-92	Young	Vim
1.10393e-94	0.131992	0.535	0.742	1.78505e-91	Young	Gucy1a1
1.04327e-93	-0.448247	0.647	0.841	1.68697e-90	Young	Zfp36
2.67164e-93	0.618572	0.35	0.564	4.32004e-90	Young	Epha5
1.32535e-92	-0.0449543	0.174	0.036	2.14309e-89	Young	Prf1
1.41171e-92	-1.40724	0.535	0.343	2.28274e-89	Young	Ptgs2
2.19335e-92	0.214682	0.69	0.474	3.54665e-89	Young	Abcc4
1.1427e-91	0.226349	0.582	0.752	1.84774e-88	Young	P2ry12
4.58319e-91	1.42524	0.604	0.373	7.41102e-88	Young	Sema5a
4.91632e-91	0.436337	0.741	0.907	7.94968e-88	Young	6330403K07Rik
5.64182e-91	-0.49334	0.696	0.882	9.12282e-88	Young	Trf
6.34317e-91	0.339973	0.32	0.538	1.02569e-87	Young	Wdr78
9.84046e-91	-0.498694	0.654	0.45	1.5912e-87	Young	Rai14
2.46494e-90	1.23962	0.764	0.883	3.98582e-87	Young	Pfn2
3.00525e-90	5.51234	0.193	0.046	4.85949e-87	Young	Fam216b
3.12095e-90	-0.203686	0.173	0.035	5.04657e-87	Young	Tcte1
1.01281e-89	0.351858	0.691	0.849	1.63771e-86	Young	Dcx
2.71558e-89	0.743274	0.459	0.66	4.39109e-86	Young	Olig2
3.40662e-89	1.45065	0.792	0.577	5.5085e-86	Young	Ckap2l
4.14209e-89	0.321878	0.586	0.353	6.69776e-86	Young	Fcna
4.16566e-89	-0.4675	0.569	0.775	6.73587e-86	Young	Litaf
1.05369e-88	-0.566008	0.501	0.727	1.70382e-85	Young	Cd163
1.19366e-88	0.184367	0.636	0.415	1.93015e-85	Young	Lpp
1.667e-88	0.154518	0.941	0.999	2.69553e-85	Young	Tuba1a
1.87926e-88	-0.443295	0.61	0.804	3.03876e-85	Young	Flrt2
2.89442e-88	-1.08641	0.721	0.494	4.68027e-85	Young	Col15a1
3.73769e-88	-0.832176	0.665	0.859	6.04385e-85	Young	Gm10457
3.79516e-88	0.51622	0.185	0.358	6.13678e-85	Young	Nkx6-2
9.81754e-88	0.395329	0.806	0.604	1.5875e-84	Young	Kdr
1.46494e-87	-0.531502	0.824	0.962	2.36881e-84	Young	Srcin1
1.79595e-87	-1.83874	0.334	0.557	2.90406e-84	Young	Ddit4l
3.05868e-87	1.02683	0.578	0.768	4.94589e-84	Young	Hpgd
4.5479e-87	-1.16454	0.115	0.015	7.35395e-84	Young	Clec4n
1.42651e-86	-4.11641	0.227	0.069	2.30667e-83	Young	Ly6d
5.94334e-86	-0.711329	0.614	0.437	9.61038e-83	Young	Prss23
2.18515e-85	0.822348	0.627	0.826	3.53338e-82	Young	Ttc16
2.58024e-85	3.37322	0.171	0.037	4.17224e-82	Young	Drc7
5.72366e-85	0.273741	0.539	0.68	9.25515e-82	Young	Tubb2b
1.45095e-84	3.51119	0.17	0.037	2.34618e-81	Young	Folr1
1.52444e-84	0.0321197	0.802	0.611	2.46502e-81	Young	Atp1a2
2.44621e-84	4.36522	0.721	0.501	3.95552e-81	Young	Ccdc60
3.25891e-84	-6.03257	0.367	0.17	5.26967e-81	Young	Clec2i
4.52296e-84	-0.18559	0.594	0.778	7.31363e-81	Young	Qdpr
2.64728e-83	-0.94406	0.571	0.346	4.28065e-80	Young	Dlk1
6.82193e-83	-0.759332	0.631	0.829	1.10311e-79	Young	Phldb1
8.29351e-83	0.677708	0.61	0.385	1.34106e-79	Young	Aldh1a1
1.58931e-82	1.01033	0.391	0.549	2.56991e-79	Young	Grm5
2.13331e-82	0.847096	0.814	0.623	3.44957e-79	Young	Dcdc2a
5.70744e-82	1.97186	0.674	0.855	9.22892e-79	Young	Sphkap
7.55621e-82	0.157464	0.791	0.596	1.22184e-78	Young	Unc93b1
8.8724e-82	0.311948	0.884	0.986	1.43467e-78	Young	Hmgb2
9.22787e-82	6.38787	0.41	0.206	1.49215e-78	Young	Cdkl4
1.76125e-81	-0.505813	0.65	0.432	2.84794e-78	Young	Thrsp
2.18889e-81	0.132977	0.504	0.286	3.53943e-78	Young	Dnah5
[truncated: 2,440 more rows]

[truncated: 6 more sheets: Oligo aging Log2FC >0.01, Oligo aging Log2FC >0.25, Microglia aging Log2FC >0.25, Microglia aging Log2FC >0.01, Neurons aging Log2FC >0.25, Neurons aging Log2FC >0.01]
