# Supplementary material for: Aging in mice alters regionally enriched striatal astrocytes
Source: Nat Commun. 2025 Sep 26;16:8496. doi: 10.1038/s41467-025-63429-8 (PMC12475473; doi:10.1038/s41467-025-63429-8)
Supplement: Supplementary file 10 — Source data [file 41467_2025_63429_MOESM10_ESM.xlsx]

## Sheet: FIG 1e
Astrocyte count and age by subtype
	Young	Aged
A1	640	4592
A2	1353	1332
A3	2059	87
A4	1407	15
A5	29	889
A6	422	4
A7	244	63

## Sheet: FIG 1h
scRNAseq DEGs
	Up	Down
Total	336	-102
Endothelial	131	-83
Astrocytes	37	-149
Neurons	148	-6
Microglia	136	-12
Oligodendrocytes	108	-24

## Sheet: FIG 1i
Cell count and age by subtype
	Young	Aged
E1	1044	925
E2	463	1546
E3	25	967
E4	536	324
E5	233	408
E6	532	4
E7	356	140
E8	252	4
E9	60	72

## Sheet: FIG 3c
	Astrocyte 1 subtype density
microns	Young1	Young2	Young3	Young4	Aged1	Aged2	Aged3	Aged4
0-500	0.80778	0.51404	0.36717	0.40389	0.54805	0.5872	0.82208	0.50891
500-1000	1.05465	0.46873	0.46873	0.74216	0.83291	0.54139	0.83291	0.83291
1000-1500	0.55023	0.51584	0.55023	0.89413	0.69663	0.69663	0.6233	1.68658
1500-2000	0.78584	0.5239	0.40747	0.58211	0.55856	0.65165	0.43443	0.21722
2000-2500	0.2536	0.5072	0.90168	0.42266	0.54075	0.45063	0.66092	0.3605
2500-3000	0.50996	0.068	0.50996	0.50996	0.25373	0.43496	0.25373	0.28997

## Sheet: FIG 3d
	Astrocyte 2 subtype density
microns	Young1	Young2	Young3	Young4	Aged1	Aged2	Aged3	Aged4
0-500	0.33689	0.69763	0.44061	0.29374	0.74379	0.46976	0.50891	0.54805
500-1000	1.115	0.66404	1.44526	0.89841	0.54139	0.54139	0.29152	0.83291
1000-1500	0.38565	1.10047	0.68779	0.68779	1.06328	0.43998	1.35659	0.14666
1500-2000	0.65278	0.58211	0.61121	0.29105	0.49649	0.65165	0.21722	0.55856
2000-2500	0.17236	0.59173	0.59173	0.42266	0.27038	0.54075	0.3605	0.09013
2500-3000	0.51989	0	0.54396	0.47597	0.28997	0.25373	0.10874	0.18123

## Sheet: FIG 3e
	Astrocyte 3 subtype density
	Young1	Young2	Young3	Young4	Aged1	Aged2	Aged3	Aged4
0-500	0.4662	0.25702	0.29374	0.25702	0.27403	0.50891	0.27403	0.15659
500-1000	0.49596	0.19531	0.39061	0.46873	0.29152	0.41645	0.24987	0.16658
1000-1500	0.49122	0.13756	0.30951	0.27512	0.47664	0.25665	0.21999	0.21999
1500-2000	0.83149	0.64032	0.40747	0.37837	0.46546	0.58959	0.31031	0.77577
2000-2500	0.67082	0.28178	1.07075	0.61991	0.39054	0.60083	0.27038	0.33046
2500-3000	0.43167	0.034	0.37397	0.30598	0.25373	0.07249	0.25373	0.07249

## Sheet: FIG 3f
	Astrocyte 4 subtype density
	Young1	Young2	Young3	Young4	Aged1	Aged2	Aged3	Aged4
0-500	0.24463	0.25702	0.11015	0.07343	0.23488	0.19573	0.27403	0.19573
500-1000	0.26025	0.07812	0.42967	0.31249	0.41645	0.08329	0.29152	0.16658
1000-1500	0.17821	0.20634	0.27512	0.24073	0.29332	0.18332	0.36665	0.32998
1500-2000	0.32319	0.58211	0.37837	0.29105	0.83783	0.71371	0.46546	0.37237
2000-2500	1.02211	0.81715	1.71883	0.64808	1.38192	2.04283	0.57079	0.45063
2500-3000	1.00671	2.17585	2.9238	3.12778	2.02982	0.65244	1.34113	0.83368

## Sheet: FIG 2a-g
	Crym									Aqp4									Gfap									Atp1a2									Pdgfa									Rgs4
	Intensity			Number of puncta			Percent of + cells			Intensity			Number of puncta			Percent of + cells			Intensity			Number of puncta			Percent of + cells			Intensity			Number of puncta			Percent of + cells			Intensity			Number of puncta			Percent of + cells			Intensity			Number of puncta
Astro	Dorsal	Central	Ventral	Dorsal	Central	Ventral	Dorsal	Central	Ventral	Dorsal	Central	Ventral	Dorsal	Central	Ventral	Dorsal	Central	Ventral	Dorsal	Central	Ventral	Dorsal	Central	Ventral	Dorsal	Central	Ventral	Dorsal	Central	Ventral	Dorsal	Central	Ventral	Dorsal	Central	Ventral	Dorsal	Central	Ventral	Dorsal	Central	Ventral	Dorsal	Central	Ventral	Dorsal	Central	Ventral	Dorsal
1	62.773	136.103	37.783	5	9	1	89	100	100	158.195	98.156	81.175	11	9	1	100	100	100	58.796	75.823	62.872	1	4	5	100	100	100	1865.36	1157.53	2173.38	37	44	34	100	100	100	319.509	143.567	324.674	8	4	12	100	100	100	114.555	183.086	36.794	7
2	97.583	799.999	92.751	5	17	2	81	100	100	59.844	69.703	662.976	2	4	15	100	100	100	37.26	12.277	168.605	3	0	8	100	100	100	134.959	419.97	1527.72	10	11	27	100	100	100	313.415	360.357	229.765	7	13	8	100	100	100	35.411	56.612	354.081	1
3	34.719	466.732	660.891	0	16	15	75	100	100	540.187	37.883	82.916	25	2	3	100	100	100	27.465	86.625	56.652	1	3	2	100	100	100	136.73	52.47	2490.95	8	2	24	100	100	100	201.027	384.818	349.971	6	13	15	100	100	100	19.613	158.793	44.72	1
4	111.059	580.802	342.275	5	20	13				99.872	30.3	190.187	10	3	8				42.238	92.394	26.725	0	7	1				505.533	1515.4	2299.35	21	20	44				144.603	239.034	312.483	4	6	11				81.31	34.432	168.222	4
5	54.992	129.655	416.152	5	3	21				581.586	243.989	23.26	13	11	1				46.773	126.588	39.484	2	6	1				53.967	147.606	1872.3	10	7	25				280.431	210.561	238.649	6	4	9				102.637	210.042	119.438	4
6	60.25	125.204	349.623	6	5	17				643.098	15.298	39.718	18	2	1				42.004	56.8	100.798	1	1	6				288.285	1050.05	1751.02	16	22	24				101.867	232.621	287.098	5	7	5				29.584	69.228	177.763	2
7	266.585	760.096	58.189	12	27	3				191.528	51.428	99.251	7	6	2				60.742	41.895	21.828	3	3	1				2239.93	1371.51	374.824	42	20	25				164.053	232.923	365.668	9	7	10				98.099	159.927	62.186	7
8	35.763	764.181	598.249	1	22	26				136.137	323.21	205.248	5	16	9				89.517	34.237	14.832	4	2	0				116.745	306.376	2043.07	6	7	29				460.724	350.218	193.374	14	13	6				87.127	53.411	71.928	9
9	57.027	117.072	345.89	2	6	11				131.905	207.212	375.285	6	7	9				55.356	29.584	77.98	3	3	3				223.232	1737.5	1054.2	12	25	23				452.581	215.489	222.571	14	7	6				80.543	165.406	14.816	6
10	2.483	148.962	564.665	0	4	12				136.277	258.358	178.935	4	15	13				90.863	36.123	15.4	3	2	0				129.626	1115.06	2624.5	11	21	25				438.317	215.292	207.48	16	9	10				113.496	264.871	19.805	7
11	9.453	130.022	237.138	0	14	9				631.497	65.776	110.554	22	5	9				40.464	16.294	24.03	1	1	1				1168.61	1403.07	1960.42	47	27	30				326.536	515.586	344.259	9	13	13				384.951	78.86	105.898	12
12	14.223	51.705	380.077	1	4	13				83.304	75.797	284.715	7	9	23				20.556	19.588	18.225	2	3	0				1902.45	1295.4	96.218	34	25	19				193.498	362.654	205.206	9	14	8				213.768	240.828	99.019	9
13	51.398	133.188	104.044	5	11	10				98.808	73.1	264.122	7	5	17				27.079	45.959	19.664	3	2	1				613.108	949.166	811.822	11	18	20				50.821	181.786	394.417	2	6	11				88.187	52.417	289.72	3
14	59.965	234.687	269.033	4	13	16				168.481	160.149	153.005	15	11	16				25.374	31.013	31.328	2	1	2				1032.46	2252.99	36.744	25	24	6				107.616	354.313	345.301	3	16	11				472.723	183.151	104.664	8
15	41.04	197.99	94.455	4	12	7				78.315	195.434	131.788	8	18	9				41.265	6.746	29.829	8	0	2				96.276	65.28	100.02	7	9	13				166.649	414.557	243.111	8	14	12				150.31	135.838	17.786	9
16	25.438	53.942	18.818	4	1	1				103.315	30.629	171.439	3	1	13				4.793	23.409	28.377	0	1	2				147.584	110.519	97.44	6	5	5				230.492	115.527	748.469	11	5	13				191.957	99.715	107.526	10
17	32.194	27.986	52.28	3	1	5				100.688	38.315	26.946	6	3	2				24.427	38.568	47.593	4	3	3				1136.83	1870.55	338.901	32	38	27				413.456	105.282	134.179	13	6	5				91.309	97.807	49.301	8
18	18.131	112.807	91.316	1	3	10				117.801	17.529	63.148	9	2	5				2.113	33.099	24.42	0	5	1				948.774	2430.64	150.073	26	29	16				127.261	424.643	100.417	8	9	6				291.84	44.443	412.531	11
19	22.295	40.359	182.554	2	3	12				166.887	24.039	160.027	15	2	12				47.084	56.056	20.374	4	3	4				109.474	2014.95	513.176	4	18	29				377.773	249.693	77.758	13	8	6				294.853	84.433	75.216	10
20	28.643	43.074	51.479	2	4	5				110.827	129.793	51.042	6	21	4				23.541	9.187	38.251	2	0	2				544.108	1084.74	728.962	20	25	32				67.573	323.572	60.631	3	8	3				184.189	418	19.767	12
21	26.185	245.646	111.734	3	17	14				62.884	18.182	13.547	6	1	1				12.349	5.314	36.336	1	1	3				461.947	2558.84	1043.21	14	36	43				194.788	63.101	103.253	11	3	3				70.388	324.184	37.223	3
22	26.445	65.83	69.242	3	5	7				74.344	89.403	30.64	8	10	4				13.095	34.261	31.058	1	5	1				65.81	1969.59	747.349	9	23	32				310.591	167.647	396.036	9	9	9				109.221	61.429	249.575	6
23	6.497	30.781	201.279	0	2	18				104.48	54.878	93.772	5	6	9				12.428	7.477	26.225	1	1	3				1110.24	47.477	655.7	26	2	31				71.165	585.632	213.151	4	20	11				22.455	89.624	17.383	4
24	48.499	177.803	116.017	4	15	10				49.521	74.795	70.805	7	12	8				19.084	22.761	28.684	2	1	4				1001.85	2327.38	83.375	28	27	16				48.142	349.854	46.788	5	12	1				47.791	77.508	82.561	7
25	17.772	278.804	293.764	2	18	20				73.135	61.048	88.945	4	7	13				30.088	29.928	36.226	2	1	2				1080.54	1196.19	979.771	23	26	15				160.205	92.561	622.776	8	7	13				23.873	236.629	41.272	4
26	6.691	34.94	96.093	0	3	10				49.441	18.052	43.364	4	2	3				18.244	14.733	29.992	1	2	1				262.726	1089.55	88.031	6	30	16				504.96	481.899	52.968	13	14	3				25.608	42.67	263.027	2
27	39.916	24.629	430.469	4	5	14				61.811	30.595	54.827	8	3	2				35.016	6.692	28.131	6	1	0				989.939	1427.39	214.356	19	29	36				178.218	223.348	332.287	8	4	10				72.788	40.222	21.629	7
28	8.505	43.325	53.257	1	5	6				86.752	56.664	83.769	6	3	6				33.459	8.985	25.488	2	1	1				62.987	1282.58	619.116	4	30	18				135.954	251.191	70.707	5	15	3				34.866	177.518	96.778	6
29	76.078	66.647	222.389	5	6	13				19.419	43.179	61.074	1	3	3				12.658	20.467	31.985	0	2	2				823.699	906.024	166.321	30	30	21				144.34	198.339	426.266	5	10	16				50.392	62.784	252.636	3
30	38.311	293.113	43.904	2	15	3				35.88	59.804	138.948	4	5	12				28.025	10.616	60.344	2	0	4				179.135	1182.86	342.757	21	27	23				212.358	342.9	60.166	9	18	5				65.102	57.94	36.822	9
31	24.825		221.919	2		16						75.061			11				31.289	15.981	33.179	3	1	1				1229.54	1474.48	201.886	17	24	14				70.234	540.638		4	9					121.669			9
32	5.792		189.179	0		10																						913.325	996.91	139.333	18	34	12				77.786	114.444		4	9					35.125			5
33			100.32			8																						31.159	846.077	195.505	2	37	13
34			351.617			15																						61.596		116.042	8		15
35																												1170.21		163.407	25		18
[truncated: 14 more columns]

## Sheet: FIG 4a
Gene	Log2FC		Gene	Log2FC
Hopx	0.77968		Hbb-bt	-1.39532
Slc6a11	0.72323		Npy	-0.94702
S100b	0.66261		Tubb3	-0.81877
Thrsp	0.63964		Map1b	-0.80065
C4b	0.57504		Peg3	-0.77197
Slc7a11	0.56926		Meg3	-0.76227
Fxyd1	0.54899		Ptpn5	-0.74095
Id2	0.48394		Plp1	-0.67703
Nnat	0.46462		Cplx2	-0.67084
Mbp	0.46005		C1qtnf4	-0.65107
Lmo1	0.45081		Stmn2	-0.62832
Spon1	0.39123		Ptprd	-0.60794
Stmn1	0.3824		Tac1	-0.58078
Fabp5	0.37887		Ank3	-0.5787
Slco1c1	0.37843		Caly	-0.57741
Anxa5	0.36588		Gnal	-0.56599
Prelp	0.36192		Myl6	-0.55101
Atp1a2	0.3543		Ly6h	-0.55029
Birc2	0.35322		Sez6l2	-0.54584
Rras	0.33579		Rgs4	-0.54361
Ezr	0.3302		Tpm1	-0.54007
Hes5	0.32631		Spock3	-0.53617
Enpp2	0.31916		Stmn3	-0.53406
Ccdc141	0.29097		Cxcl12	-0.53077
Cyba	0.28933		Hmgn2	-0.5279
			Rgs5	-0.52784

## Sheet: FIG 4c
Young GFAP Expression				Aged GFAP Expression
Dorsal	Medial	Ventral		Dorsal	Medial	Ventral
3.254	0.801	0.269		16.026	5.49	1.931
1.016	0.032	0.554		14.888	2.15	0.409
0.877	0.125	0.185		40.067	18.949	3.601
2.71	0.632	0.16		17.619	5.158	3.051

[truncated: 9 more sheets: FIG 4e, FIG 4f, FIG 4h, FIG 4i, Supp 6b, Supp 7a, Supp 7b, Supp 7c, Supp 13c]
